# Supplementary material for: Systematic analysis of the IL‐17 receptor signalosome reveals a robust regulatory feedback loop
Source: EMBO J. 2020 Jul 21;39(17):e104202. doi: 10.15252/embj.2019104202 (PMC7459424; doi:10.15252/embj.2019104202)
Supplement: Supplementary file 2 — Table EV1 [file EMBJ-39-e104202-s002.xlsx]

## Sheet: Overview
	Mass-spectrometry analysis of IL-17RSC composition in ST2 wild-type cells
	Sheet 1 … List of all detected proteins
		In blue are marked IL-17 and IL-17RA
		In green are marked proteins identified as bona-fide component recruited to IL-17RSC upon stimulation. The selection is based on following criteria:
			Selection filter 1: Proteins detected in all IL17R samples (Peptides > 1)
			Selection filter 2: Proteins detected in all IL17R samples (Intensity > 0)
			Selection filter 3: Proteins not detected in Ctrl2 or enriched more than 10 times in IL17R samples as compared to Ctrl2 (Ratio Intensity IL17R/Ctrl2 >10 or = #DIV/0!)
				Note: β-TrCP1 was included in the analysis, as it is closely related to β-TrCP2 and shares large protein homology.
	Sheet 2 … iBAQ Intensities of IL-17RSC components (based on Sheet 1) normalised to iBAQ Intensity of IL-17RC

## Sheet: Sheet 1 - Identified proteins
Majority protein IDs	Protein names	Gene names	Common protein names (used in this study)	Sequence length	Mol. weight [kDa]	Q-value	Score	Peptides Ctrl_WT_Exp1A	Peptides Ctrl_WT_Exp1B	Peptides Ctrl_WT_Exp1C	Peptides Ctrl_WT_Exp1D	Peptides Ctrl_WT_Exp1E	Peptides IL17R_WT_Exp1A	Peptides IL17R_WT_Exp1B	Peptides IL17R_WT_Exp1C	Peptides IL17R_WT_Exp1D	Peptides IL17R_WT_Exp1E	Razor + unique peptides Ctrl_WT_Exp1A	Razor + unique peptides Ctrl_WT_Exp1B	Razor + unique peptides Ctrl_WT_Exp1C	Razor + unique peptides Ctrl_WT_Exp1D	Razor + unique peptides Ctrl_WT_Exp1E	Razor + unique peptides IL17R_WT_Exp1A	Razor + unique peptides IL17R_WT_Exp1B	Razor + unique peptides IL17R_WT_Exp1C	Razor + unique peptides IL17R_WT_Exp1D	Razor + unique peptides IL17R_WT_Exp1E	Unique peptides Ctrl_WT_Exp1A	Unique peptides Ctrl_WT_Exp1B	Unique peptides Ctrl_WT_Exp1C	Unique peptides Ctrl_WT_Exp1D	Unique peptides Ctrl_WT_Exp1E	Unique peptides IL17R_WT_Exp1A	Unique peptides IL17R_WT_Exp1B	Unique peptides IL17R_WT_Exp1C	Unique peptides IL17R_WT_Exp1D	Unique peptides IL17R_WT_Exp1E	Sequence coverage Ctrl_WT_Exp1A [%]	Sequence coverage Ctrl_WT_Exp1B [%]	Sequence coverage Ctrl_WT_Exp1C [%]	Sequence coverage Ctrl_WT_Exp1D [%]	Sequence coverage Ctrl_WT_Exp1E [%]	Sequence coverage IL17R_WT_Exp1A [%]	Sequence coverage IL17R_WT_Exp1B [%]	Sequence coverage IL17R_WT_Exp1C [%]	Sequence coverage IL17R_WT_Exp1D [%]	Sequence coverage IL17R_WT_Exp1E [%]	Intensity Ctrl_WT_Exp1A	Intensity Ctrl_WT_Exp1B
Q60943	Interleukin-17 receptor A	Il17ra	IL-17RA	864	97.807	0	260.85	18	21	25	23	17	19	21	21	23	23	18	21	25	23	17	19	21	21	23	23	18	21	25	23	17	19	21	21	23	23	31.8	38.4	42.6	42.6	31.1	35.5	40.5	39.2	39.9	38.2	1216600000	2330600000
Q62386	Interleukin-17A	Il17a	IL-17	158	17.49	0	280.13	17	18	19	16	10	15	19	17	10	13	17	18	19	16	10	15	19	17	10	13	17	18	19	16	10	15	19	17	10	13	67.7	69.6	72.2	65.2	56.3	58.2	71.5	70.3	51.3	56.3	13638000000	33126000000
A0A0R4J0T4;Q5D0E0;O88351	Inhibitor of nuclear factor kappa-B kinase subunit beta	Ikbkb	IKKß	738	84.387	0	26.441	0	0	0	0	0	8	2	4	2	5	0	0	0	0	0	8	2	4	2	5	0	0	0	0	0	8	2	4	2	5	0	0	0	0	0	12.9	2.6	8.1	3.7	10.6	0	0
A0A286YDT6;Q3ULA2	F-box/WD repeat-containing protein 1A	Btrc	ßTrCP1	506	58.035	0	8.4474	1	2	0	1	0	7	7	7	7	5	0	0	0	0	0	2	2	1	2	1	0	0	0	0	0	2	2	1	2	1	2.4	4.9	0	2.6	0	16.8	18	17	18	13.2	0	0
Q8C2D3;A2AR76;P70347;A2AR78	TRAF family member-associated NF-kappa-B activator	Tank	TANK	413	47.018	0	237.54	0	0	0	0	0	14	14	17	12	9	0	0	0	0	0	14	14	17	12	9	0	0	0	0	0	14	14	17	12	9	0	0	0	0	0	34.6	41.6	52.8	38.7	28.6	0	0
D3Z2W0;E9QM75;Q9WUU8	TNFAIP3-interacting protein 1	Tnip1	ABIN1	646	72.938	0	257.16	0	0	0	0	0	18	18	22	17	13	0	0	0	0	0	18	18	22	17	13	0	0	0	0	0	18	18	22	17	13	0	0	0	0	0	40.2	44.7	46.4	43	35.8	0	0
Q8VC91;E9Q2Y3;Q7TSS3;O88522;A3KG44;A3KG41;A3KG38	NF-kappa-B essential modulator	Ikbkg	NEMO	411	47.844	0	74.669	0	0	0	0	0	6	6	4	3	4	0	0	0	0	0	6	6	4	3	4	0	0	0	0	0	6	6	4	3	4	0	0	0	0	0	18.7	20.2	12.9	8.8	12.9	0	0
E9Q605;E9QNL4;Q60680	Inhibitor of nuclear factor kappa-B kinase subunit alpha	Chuk	IKKα	719	82.225	0	31.132	0	0	0	0	0	5	7	5	4	3	0	0	0	0	0	5	7	5	4	3	0	0	0	0	0	5	7	5	4	3	0	0	0	0	0	11.3	12.8	10.7	7.8	6.8	0	0
P39429	TNF receptor-associated factor 2	Traf2	TRAF2	501	56.026	0	24.756	0	0	0	0	0	4	3	4	3	2	0	0	0	0	0	4	3	4	3	2	0	0	0	0	0	4	3	4	3	2	0	0	0	0	0	10.6	9.4	8.6	8.8	6.2	0	0
P70196	TNF receptor-associated factor 6	Traf6	TRAF6	530	60.069	0	69.788	0	0	0	0	0	6	9	7	5	4	0	0	0	0	0	6	9	7	5	4	0	0	0	0	0	6	9	7	5	4	0	0	0	0	0	18.1	27.2	17.5	13.4	10.6	0	0
Q3UKC1	Tax1-binding protein 1 homolog	Tax1bp1	TAX1BP1	814	93.629	0	45.408	0	0	0	0	0	5	7	12	8	4	0	0	0	0	0	5	7	12	8	4	0	0	0	0	0	5	7	12	8	4	0	0	0	0	0	10.2	14.9	22.1	13.6	6.4	0	0
Q5SRY7	F-box/WD repeat-containing protein 11	Fbxw11	ßTrCP2	542	62.062	0	60.987	2	3	0	2	0	11	17	15	13	12	2	3	0	2	0	11	17	15	13	12	1	1	0	1	0	6	12	9	8	8	4.4	5.9	0	6.1	0	25.1	42.4	33.8	29.7	29.5	5002300	0
Q60769	Tumor necrosis factor alpha-induced protein 3	Tnfaip3	A20	775	87.653	0	79.779	0	0	0	0	0	19	23	18	12	11	0	0	0	0	0	19	23	18	12	11	0	0	0	0	0	19	23	18	12	11	0	0	0	0	0	32.8	38.5	29.9	20.8	22.7	0	0
Q8K4C2;F7AR97	Interleukin-17 receptor C	Il17rc	IL-17RC	698	77.147	0	74.021	0	0	0	0	0	8	10	9	8	10	0	0	0	0	0	8	10	9	8	10	0	0	0	0	0	8	10	9	8	10	0	0	0	0	0	20.9	17.5	20.3	15.8	20.6	0	0
Q8N7N6	TRAF3-interacting protein 2	Traf3ip2	ACT1	555	62.439	0	199.45	0	0	0	0	0	15	24	21	25	17	0	0	0	0	0	15	24	21	25	17	0	0	0	0	0	15	24	21	25	17	0	0	0	0	0	38.4	57.7	51.2	59.5	48.6	0	0
Q9QYP6	5-azacytidine-induced protein 2	Azi2	NAP1	405	46.09	0	45.366	0	0	0	0	0	7	7	14	8	6	0	0	0	0	0	7	7	14	8	6	0	0	0	0	0	7	7	14	8	6	0	0	0	0	0	26.2	26.4	46.7	27.4	22	0	0
Q9R0T8;E9PYL6	Inhibitor of nuclear factor kappa-B kinase subunit epsilon	Ikbke	IKKε	717	80.952	0	117.42	0	0	0	0	0	16	19	20	19	12	0	0	0	0	0	16	19	20	19	12	0	0	0	0	0	16	19	20	19	12	0	0	0	0	0	24	33.6	34.4	35.7	23.3	0	0
Q9WTX6;Q3TPM3	Cullin-1	Cul1	Cullin-1	776	89.69	0	78.218	0	0	0	0	0	6	14	13	8	6	0	0	0	0	0	6	14	13	8	6	0	0	0	0	0	6	14	13	8	6	0	0	0	0	0	11.7	25.4	24.9	16.5	11.3	0	0
Q9WUN2	Serine/threonine-protein kinase TBK1	Tbk1	TBK1	729	83.424	0	323.31	0	0	0	0	0	23	29	30	26	22	0	0	0	0	0	23	29	30	26	22	0	0	0	0	0	23	29	30	26	22	0	0	0	0	0	35.4	55.3	47.3	47.7	40.9	0	0
A0A140T8M9;A0A140T8M0;A0A0B4J1I0;A0A075B5N0;A0A075B5K8;F6XWB2;A0A140T8N1;A0A0G2JDE5;P01631	Ig kappa chain V-II region 26-10	Igkv1-110;Igkv1-35;Igkv1-99;Igkv1-115		119	13.117	0.0011186	3.4317	0	0	1	1	0	0	1	1	1	1	0	0	1	1	0	0	1	1	1	1	0	0	1	1	0	0	1	1	1	1	0	0	10.9	10.9	0	0	10.9	10.9	10.9	10.9	0	0
A0A075B5P4;A0A0A6YWR2;P01868;P01869	Ig gamma-1 chain C region secreted form;Ig gamma-1 chain C region, membrane-bound form	Ighg1		324	35.633	0	19.528	1	2	1	4	0	2	1	6	2	3	1	2	1	4	0	2	1	6	2	3	1	2	1	4	0	2	1	6	2	3	3.1	11.7	4.9	17	0	8.3	3.1	26.9	8.3	13.3	1414000	2002200
A0A075B5Q0		Ighv5-6		117	12.863	0.0017986	2.1464	0	1	0	0	0	0	1	0	0	0	0	1	0	0	0	0	1	0	0	0	0	1	0	0	0	0	1	0	0	0	0	16.2	0	0	0	0	16.2	0	0	0	0	0
A0A075B5T6;A0A0B4J1J6		Ighv10-3;Ighv10-1		119	13.544	0	45.145	2	0	0	0	0	2	0	0	1	0	2	0	0	0	0	2	0	0	1	0	2	0	0	0	0	2	0	0	1	0	21.8	0	0	0	0	21.8	0	0	12.6	0	12487000	0
A0A087WQE6;A0A087WNT1;P83940;A0A087WPE4	Transcription elongation factor B polypeptide 1	Tceb1		95	10.657	0	31.499	3	1	0	5	0	4	1	3	2	1	3	1	0	5	0	4	1	3	2	1	3	1	0	5	0	4	1	3	2	1	44.2	10.5	0	60	0	58.9	10.5	44.2	31.6	12.6	5396600	0
A0A087WNX9;Q91YN9	BAG family molecular chaperone regulator 2	Bag2		57	6.31	0.00095602	2.4372	0	0	0	0	0	0	0	0	0	1	0	0	0	0	0	0	0	0	0	1	0	0	0	0	0	0	0	0	0	1	0	0	0	0	0	0	0	0	0	19.3	0	0
A0A087WP47;A0A087WP74;Q5DTW7;A0A140T8R9	Uncharacterized protein KIAA1551	2810474O19Rik;Kiaa1551		1173	129.94	0.0017921	2.1307	1	1	0	0	0	0	0	0	0	0	1	1	0	0	0	0	0	0	0	0	1	1	0	0	0	0	0	0	0	0	1.6	2.1	0	0	0	0	0	0	0	0	27653000	0
A0A087WP98;A0A087WPN6;A0A087WQN2;P26350	Prothymosin alpha;Prothymosin alpha, N-terminally processed;Thymosin alpha	Ptma		58	6.4913	0.006462	1.7133	0	0	1	1	0	0	0	1	1	0	0	0	1	1	0	0	0	1	1	0	0	0	1	1	0	0	0	1	1	0	0	0	24.1	24.1	0	0	0	24.1	24.1	0	0	0
A0A087WPL5;E9QNN1;O70133;Q3UR42	ATP-dependent RNA helicase A	Dhx9		1383	149.62	0	32.793	3	0	0	3	1	3	1	1	1	3	3	0	0	3	1	3	1	1	1	3	3	0	0	3	1	3	1	1	1	3	2.8	0	0	2.8	0.9	3.5	0.7	0.9	1.2	2.8	6386700	0
A0A087WR50;Q3UHL6;A0A087WS56		Fn1		2386	262.84	0	323.31	51	16	43	45	32	40	59	74	52	72	51	16	43	45	32	40	59	74	52	72	0	0	0	0	0	0	0	0	0	0	34.8	11.5	33.4	29.5	22.5	27.4	42.5	47.1	37.2	49	588990000	66705000
A0A087WR97;Q921F2;A0A087WRZ5;Q8R0B4;Q8BLD4;Q6VYI5;Q6VYI4;A0A087WSE4;A0A087WQA5	TAR DNA-binding protein 43	Tardbp		243	26.715	0	9.5576	1	0	1	1	0	1	1	0	3	2	1	0	1	1	0	1	1	0	3	2	1	0	1	1	0	1	1	0	3	2	3.7	0	9.9	4.9	0	3.7	4.9	0	22.2	14.8	2803700	0
A0A087WRM2;Q91VK4	Integral membrane protein 2C;CT-BRI3	Itm2c		232	26.179	0	17.706	1	1	1	2	2	1	1	3	0	2	1	1	1	2	2	1	1	3	0	2	1	1	1	2	2	1	1	3	0	2	9.5	9.5	9.5	19	19	9.5	9.5	18.5	0	19	2104400	1897600
F2Z4A3;A0A087WRT4;A0A1L1SQU7		Fat1		4590	506.26	0	270.03	2	3	16	33	1	24	31	66	37	25	2	3	16	33	1	24	31	66	37	25	2	3	16	33	1	24	31	66	37	25	0.6	1.2	5	12.2	0.4	8.9	11.7	23.4	12.6	8.8	4563900	4483600
D3YWD1;J3QQ16;A0A087WS16;E9PWQ3		Col6a3		1703	185.73	0	4.684	0	0	0	0	0	0	0	0	0	4	0	0	0	0	0	0	0	0	0	4	0	0	0	0	0	0	0	0	0	4	0	0	0	0	0	0	0	0	0	4.1	0	0
A0A087WS46;O70251;M0QWK5;M0QWH8;G3UX43;G3UZ47	Elongation factor 1-beta	Eef1b2;Eef1b		184	20.136	0.0011534	3.7445	0	0	0	2	0	0	0	0	1	1	0	0	0	2	0	0	0	0	1	1	0	0	0	2	0	0	0	0	1	1	0	0	0	15.2	0	0	0	0	8.2	8.2	0	0
A0A087WSN6;B9EHT6;B7ZNJ1		Fn1		2296	253.01	0.0011074	3.3498	49	16	41	43	31	39	56	71	51	71	1	0	0	1	0	1	0	1	1	1	1	0	0	1	0	1	0	1	1	1	35.3	12	33.3	29.7	22.6	28	42.3	47.5	38.3	50.5	3245900	0
A0A0A0MQ97;G3X9C2	F-box only protein 50	Nccrp1		291	33.027	0	26.413	1	1	1	3	0	1	1	3	3	0	1	1	1	3	0	1	1	3	3	0	1	1	1	3	0	1	1	3	3	0	4.1	3.8	3.8	7.9	0	4.1	3.8	7.9	7.9	0	26877000	12513000
G3UZM1;A0A0A0MQ98;Q69ZK6	Probable JmjC domain-containing histone demethylation protein 2C	Jmjd1c		2531	281.59	0.0034247	1.9364	0	0	0	2	0	0	0	0	0	0	0	0	0	2	0	0	0	0	0	0	0	0	0	2	0	0	0	0	0	0	0	0	0	1.3	0	0	0	0	0	0	0	0
A0A0A0MQA5;P68368	Tubulin alpha-4A chain	Tuba4a		477	52.793	0.0056911	1.7353	9	10	9	8	4	8	10	12	7	11	1	1	0	1	0	0	0	1	1	1	1	1	0	1	0	0	0	1	1	1	34.2	35.6	30.2	29.6	14.3	27.5	34.8	39.8	26.6	40.5	1675800	1353600
A0A0A0MQB0;Q4PJX1	Protein odr-4 homolog	BC003331;Odr4		339	38.111	0.00093284	2.3004	1	0	0	0	0	0	0	0	1	0	1	0	0	0	0	0	0	0	1	0	1	0	0	0	0	0	0	0	1	0	2.9	0	0	0	0	0	0	0	3.5	0	0	0
A0A0A0MQD4;Q8K201	Keratinocyte-associated transmembrane protein 2	9530068E07Rik;Kct2		251	27.292	0	10.878	0	0	1	3	1	0	2	2	2	1	0	0	1	3	1	0	2	2	2	1	0	0	1	3	1	0	2	2	2	1	0	0	5.2	8.8	3.2	0	9.2	8.4	9.2	3.2	0	0
A0A0A0MQF6;P16858;A0A1D5RLD8;S4R1W1;S4R257	Glyceraldehyde-3-phosphate dehydrogenase	Gapdh;Gm3839		359	38.653	0	226.02	14	10	14	13	6	10	12	14	13	10	14	10	14	13	6	10	12	14	13	10	14	9	12	10	5	8	9	12	10	9	46.2	40.9	50.1	48.7	30.9	41.8	47.6	50.1	46.5	40.9	396910000	234550000
A0A0A0MQG2;Q62261	Spectrin beta chain, non-erythrocytic 1	Sptbn1		2092	244.25	0	5.2426	1	0	0	0	0	1	0	2	0	0	1	0	0	0	0	1	0	2	0	0	1	0	0	0	0	1	0	2	0	0	0.9	0	0	0	0	0.9	0	1.3	0	0	0	0
A0A0A0MQM0;P63242	Eukaryotic translation initiation factor 5A;Eukaryotic translation initiation factor 5A-1	Eif5a		149	16.302	0	10.848	2	0	1	4	0	0	0	0	0	1	2	0	1	4	0	0	0	0	0	1	2	0	1	4	0	0	0	0	0	1	19.5	0	12.1	53	0	0	0	0	0	8.1	8689300	0
A0A0A6YVS2;Q921L3	Transmembrane and coiled-coil domain-containing protein 1	Tmco1		200	22.283	0.0010707	3.1414	0	1	1	1	0	1	1	1	1	1	0	1	1	1	0	1	1	1	1	1	0	1	1	1	0	1	1	1	1	1	0	7.5	7.5	7.5	0	7.5	7.5	7.5	7.5	7.5	0	1370400
Q9JKV1;A0A0A6YVU8;D3YUD8	Proteasomal ubiquitin receptor ADRM1	Adrm1;Gm9774		407	42.06	0.0012195	4.2244	0	0	0	0	0	1	0	1	0	0	0	0	0	0	0	1	0	1	0	0	0	0	0	0	0	1	0	1	0	0	0	0	0	0	0	3.7	0	3.9	0	0	0	0
A0A0A6YXP3;A0A0A6YXE3;A0A0A6YWB0;G3X9Q0;A0A0A6YVV8;Q9JKP5	Muscleblind-like protein 1	Mbnl1		182	19.667	0.0034813	1.9903	0	0	0	0	0	1	0	0	0	0	0	0	0	0	0	1	0	0	0	0	0	0	0	0	0	1	0	0	0	0	0	0	0	0	0	6	0	0	0	0	0	0
P62900;A0A0A6YX26	60S ribosomal protein L31	Rpl31		125	14.463	0	5.583	0	2	0	1	1	0	2	1	1	2	0	2	0	1	1	0	2	1	1	2	0	2	0	1	1	0	2	1	1	2	0	18.4	0	7.2	11.2	0	18.4	11.2	11.2	18.4	0	7793400
H3BL56;A0A0A6YXF6;Q9QUI0;Q62159;A0A0G2JEP8;Q9CR99;P62746	Transforming protein RhoA;Rho-related GTP-binding protein RhoC;Rho-related GTP-binding protein RhoB	Rhoc;Rhoa;4930544G11Rik;Rhob		149	17.05	0	45.431	0	0	0	2	0	0	0	0	1	0	0	0	0	2	0	0	0	0	1	0	0	0	0	2	0	0	0	0	1	0	0	0	0	21.5	0	0	0	0	11.4	0	0	0
Q8VHR0;A0A0A6YXH7;A0A0A6YXT8	Protocadherin 18	Pcdh18		1134	125.42	0.0041425	1.822	0	0	1	0	0	0	1	0	0	0	0	0	1	0	0	0	1	0	0	0	0	0	1	0	0	0	1	0	0	0	0	0	1.9	0	0	0	1.4	0	0	0	0	0
Z4YN97;A0A0A6YXW8;Q9R0Y5	Adenylate kinase isoenzyme 1	Ak1		89	9.541	0.0049669	1.8157	0	0	0	0	0	0	0	0	0	1	0	0	0	0	0	0	0	0	0	1	0	0	0	0	0	0	0	0	0	1	0	0	0	0	0	0	0	0	0	14.6	0	0
A0A0A6YY72;P24547	Inosine-5-monophosphate dehydrogenase 2	Impdh2		320	34.129	0.0017873	2.1191	0	1	0	1	0	0	0	1	0	0	0	1	0	1	0	0	0	1	0	0	0	1	0	1	0	0	0	1	0	0	0	5.9	0	5.9	0	0	0	5.9	0	0	0	7124100
A0A0B4J1H6;P01630	Ig kappa chain V-II region 7S34.1	Igkv2-137		120	13.131	0	8.8863	2	0	0	1	0	2	0	0	2	0	2	0	0	1	0	2	0	0	2	0	2	0	0	1	0	2	0	0	2	0	34.2	0	0	9.2	0	34.2	0	0	20	0	18492000	0
A0A0G2JEQ8;A0A0G2JH16;A0A0G2JFV3;A0A0G2JDE3;A0A0G2JG66;A0A0G2JDF4;A0A0G2JFF5;A0A0G2JDK6;A0A0G2JGM8;Q8JZZ7	Latrophilin-2	Lphn2		1123	126.06	0	4.8979	0	0	0	3	0	0	0	0	0	0	0	0	0	3	0	0	0	0	0	0	0	0	0	3	0	0	0	0	0	0	0	0	0	4.1	0	0	0	0	0	0	0	0
A0A0G2JDI9;P55096	ATP-binding cassette sub-family D member 3	Abcd3		549	62.697	0.0010764	3.1895	1	0	0	1	0	0	0	0	0	0	1	0	0	1	0	0	0	0	0	0	1	0	0	1	0	0	0	0	0	0	2	0	0	3.5	0	0	0	0	0	0	1144400	0
A0A0G2JDM3;A0A0G2JDW2;P09542;A0A087WRZ7;E9PWG4;P05977	Myosin light chain 3;Myosin light chain 1/3, skeletal muscle isoform	Myl3;Myl1		127	14.227	0	46.505	2	1	2	2	1	2	3	2	2	2	2	1	2	2	1	2	3	2	2	2	2	1	2	2	1	2	3	2	2	2	12.6	12.6	12.6	12.6	12.6	12.6	18.9	12.6	12.6	12.6	244330000	5740100
F7BDR1;A0A0G2JDU7;Q61553	Fascin	Fscn1		241	26.658	0.0034364	1.9425	0	1	0	1	0	0	0	0	0	1	0	1	0	1	0	0	0	0	0	1	0	1	0	1	0	0	0	0	0	1	0	7.5	0	4.1	0	0	0	0	0	4.1	0	0
A0A0G2JDV8;Q9DAW9	Calponin-3	Cnn3		284	31.395	0.0018399	2.2508	0	0	1	2	0	0	0	2	0	0	0	0	1	1	0	0	0	1	0	0	0	0	1	1	0	0	0	1	0	0	0	0	4.6	10.6	0	0	0	10.6	0	0	0	0
A0A0G2JDW7;Q6ZWU9;A0A0G2JG29	40S ribosomal protein S27	Rps27		82	9.2327	0	12.134	2	2	2	4	1	3	3	3	5	2	2	2	2	4	1	3	3	3	5	2	1	1	1	2	0	2	1	1	3	0	29.3	29.3	29.3	40.2	15.9	31.7	39	39	41.5	25.6	18531000	13503000
A0A0R4J169;E9QN52;A0A0G2JEP4;A0A0G2JFV5;Q91WK0;A0A1L1SVG1;A0A1L1SQW1	Leucine-rich repeat flightless-interacting protein 2	Lrrfip2		400	45.524	0	60.396	5	0	1	3	3	4	2	12	3	6	5	0	1	2	3	4	2	12	3	6	5	0	1	2	3	4	2	12	3	6	19.8	0	3.5	9.8	11	11.5	5.8	40.5	10	15	11211000	0
A0A0G2JER9;O54946;G3X8S5;A0A0G2JEI3;Q9QYI8	DnaJ homolog subfamily B member 6;DnaJ homolog subfamily B member 7	Dnajb6;Dnajb7		243	26.998	0	23.71	2	0	2	2	0	3	2	2	3	1	2	0	2	2	0	3	2	2	3	1	2	0	2	2	0	3	2	2	3	1	9.5	0	9.5	8.6	0	15.6	9.5	9.5	16	5.3	5733300	0
A0A0G2JEX1;Q7TPW1;A0A0G2JG59;A0A0G2JDY6;A0A0G2JFD8	Nexilin	Nexn		671	80.035	0	10.444	2	0	0	1	0	1	0	4	0	2	2	0	0	1	0	1	0	4	0	2	2	0	0	1	0	1	0	4	0	2	8.5	0	0	2.5	0	3.7	0	10	0	3.1	2266500	0
A0A0G2JF72;Q8JZN2;Q91W50	Cold shock domain-containing protein E1	Csde1		668	74.482	0	5.79	1	0	0	0	0	3	0	3	0	0	1	0	0	0	0	3	0	3	0	0	1	0	0	0	0	3	0	3	0	0	2.8	0	0	0	0	6.3	0	6.3	0	0	1797800	0
A0A0G2JG95;Q8BX10	Serine/threonine-protein phosphatase PGAM5, mitochondrial	Pgam5		179	20.294	0.001002	2.7136	0	0	0	1	0	0	0	2	1	0	0	0	0	1	0	0	0	2	1	0	0	0	0	1	0	0	0	2	1	0	0	0	0	6.7	0	0	0	12.3	5.6	0	0	0
A0A0G2JGD2;P07091	Protein S100-A4	S100a4		78	9.0621	0.0011919	4.0801	0	0	1	2	0	0	1	1	1	0	0	0	1	2	0	0	1	1	1	0	0	0	1	2	0	0	1	1	1	0	0	0	19.2	21.8	0	0	19.2	19.2	19.2	0	0	0
E9Q1W0;E9Q1T1;A0A0G2JGS4;Q6PHZ2;E9Q1V9;Q8CCM0	Calcium/calmodulin-dependent protein kinase type II subunit delta	Camk2d		512	57.748	0	65.922	2	2	0	2	0	0	7	5	2	2	2	2	0	2	0	0	5	3	2	1	2	2	0	2	0	0	4	2	1	1	4.9	8	0	8	0	0	19.9	16.2	5.3	7.2	4539400	1440900
A0A0G2JGV5				113	13.204	0.0094637	1.6318	1	0	0	0	0	0	0	0	0	0	1	0	0	0	0	0	0	0	0	0	1	0	0	0	0	0	0	0	0	0	26.5	0	0	0	0	0	0	0	0	0	0	0
A0A0J9YTY0;A0A0J9YUL3;Q8C1B7;A0A0J9YUV6	Septin-11	Sept11		425	48.978	0	92.762	1	0	1	1	0	0	0	5	0	2	1	0	1	1	0	0	0	5	0	2	1	0	1	1	0	0	0	5	0	2	3.1	0	3.1	3.1	0	0	0	19.3	0	5.6	4090200	0
A0A0J9YUD8;A0A0J9YUZ4;P63158;D3YZ18	High mobility group protein B1	Hmgb1		171	19.774	0	8.9174	0	0	0	5	0	0	0	0	1	0	0	0	0	5	0	0	0	0	1	0	0	0	0	5	0	0	0	0	1	0	0	0	0	36.3	0	0	0	0	8.2	0	0	0
A0A0J9YUQ8				568	62.354	0.0017668	2.0722	13	14	19	14	10	14	16	19	13	13	0	0	1	0	0	0	1	1	0	1	0	0	1	0	0	0	1	1	0	1	36.8	36.4	43.8	37.7	30.6	42.4	42.8	46.3	34.7	36.6	0	0
A0A0N4SV12;A0A0N4SV15;Q80UY2	E3 ubiquitin-protein ligase KCMF1	Kcmf1		47	4.9414	0.00095785	2.4473	0	0	0	0	0	1	0	0	0	0	0	0	0	0	0	1	0	0	0	0	0	0	0	0	0	1	0	0	0	0	0	0	0	0	0	53.2	0	0	0	0	0	0
A0A0N4SV32;Q3UMP4;Q9CY58;A0A0N4SUQ1;A0A0N4SUN8;A0A0N4SWH2	Plasminogen activator inhibitor 1 RNA-binding protein	Serbp1		362	39.644	0	6.6423	0	0	1	1	1	0	0	1	0	2	0	0	1	1	1	0	0	1	0	2	0	0	1	1	1	0	0	1	0	2	0	0	4.1	4.4	4.4	0	0	3	0	8.8	0	0
F7ANV6;D3Z0S1;A0A0N4SV57;A0A0N4SW89;P97429	Annexin;Annexin A4	Anxa4		215	24.226	0.0011299	3.5037	1	1	0	0	0	0	1	0	0	0	1	1	0	0	0	0	1	0	0	0	1	1	0	0	0	0	1	0	0	0	5.6	7.4	0	0	0	0	7.4	0	0	0	1141800	778470
Q8CGP5;C0HKE1;C0HKE7;C0HKE6;C0HKE8;C0HKE4;C0HKE3;A0A0N4SV66;C0HKE2;C0HKE5;Q8CGP4;C0HKE9;Q8CGP7;Q8R1M2;Q64523;Q8CGP6;Q6GSS7;Q8BFU2	Histone H2A type 1-F;Histone H2A;Histone H2A type 1-K;Histone H2A.J;Histone H2A type 2-C;Histone H2A type 1-H;Histone H2A type 2-A;Histone H2A type 3	Hist1h2af;Hist1h2aa;Hist1h2ak;H2afj;Hist2h2ac;Hist1h2ah;Hist2h2aa1;Hist3h2a		130	14.161	0	11.566	1	1	2	3	2	0	2	3	3	2	0	1	1	1	1	0	1	1	1	1	0	1	1	1	1	0	1	1	1	1	6.9	14.6	21.5	26.9	21.5	0	21.5	26.9	26.9	20	0	2597500
A0A0N4SVF0;Q6ZWY8	Thymosin beta-10	Tmsb10		67	7.2793	0	4.3113	0	0	1	1	0	0	0	1	1	0	0	0	1	1	0	0	0	1	1	0	0	0	1	1	0	0	0	1	1	0	0	0	20.9	20.9	0	0	0	20.9	20.9	0	0	0
Q9CQR6;A0A0N4SVL9;A0A0N4SVE2	Serine/threonine-protein phosphatase 6 catalytic subunit;Serine/threonine-protein phosphatase 6 catalytic subunit, N-terminally processed	Ppp6c		305	35.159	0.0018149	2.1771	0	0	0	1	0	0	0	1	0	0	0	0	0	1	0	0	0	1	0	0	0	0	0	1	0	0	0	1	0	0	0	0	0	3	0	0	0	3.3	0	0	0	0
A0A0N4SVQ1;Q62425	Cytochrome c oxidase subunit NDUFA4	Ndufa4		49	5.8765	0.0033755	1.8763	1	0	0	2	0	0	0	1	0	0	1	0	0	2	0	0	0	1	0	0	1	0	0	2	0	0	0	1	0	0	20.4	0	0	44.9	0	0	0	20.4	0	0	1912300	0
A0A0N4SVT3;A0A0N4SW28;Q9DAS9	Guanine nucleotide-binding protein G(I)/G(S)/G(O) subunit gamma-12	Gng12		65	7.1971	0.0012077	4.1766	0	0	0	1	0	0	0	1	0	0	0	0	0	1	0	0	0	1	0	0	0	0	0	1	0	0	0	1	0	0	0	0	0	24.6	0	0	0	16.9	0	0	0	0
A0A0N4SWE8;Q9D7X8	Gamma-glutamylcyclotransferase	Ggct		124	13.929	0.0011696	3.874	2	1	1	1	1	1	1	1	1	1	2	1	1	1	1	1	1	1	1	1	2	1	1	1	1	1	1	1	1	1	14.5	13.7	13.7	13.7	13.7	13.7	13.7	13.7	13.7	13.7	21607000	16158000
A0A0R4J000;Q8VC57	BTB/POZ domain-containing protein KCTD5	Kctd5		234	26.135	0	30.803	1	3	5	4	2	1	5	5	2	1	1	3	5	4	2	1	5	5	2	1	1	3	4	4	2	1	5	4	2	1	6.8	22.6	46.6	34.2	15.8	6.8	37.6	47	12	10.7	2887100	11225000
A0A0R4J005;E9QP62;Q9D7B2;Q99JW4	LIM and senescent cell antigen-like-containing domain protein 1	Lims1		337	38.387	0.0049628	1.8079	1	1	0	0	0	1	0	1	0	1	1	1	0	0	0	1	0	1	0	1	1	1	0	0	0	1	0	1	0	1	3.6	3.6	0	0	0	3.6	0	3.6	0	3.6	3138900	149580000
Q8CIG8;A0A0R4J049;F6QQQ6	Protein arginine N-methyltransferase 5	Prmt5		637	72.679	0.0018382	2.2507	1	0	0	0	0	0	0	1	0	0	1	0	0	0	0	0	0	1	0	0	1	0	0	0	0	0	0	1	0	0	1.4	0	0	0	0	0	0	1.6	0	0	1838900	0
D3YU68;A0A0R4J0H2		Ccdc33		730	82.721	0.0033613	1.8642	0	1	0	1	0	0	0	0	0	0	0	1	0	1	0	0	0	0	0	0	0	1	0	1	0	0	0	0	0	0	0	1.2	0	1.2	0	0	0	0	0	0	0	2574400
A0A0R4J0I9;Q91ZX7	Prolow-density lipoprotein receptor-related protein 1;Low-density lipoprotein receptor-related protein 1 85 kDa subunit;Low-density lipoprotein receptor-related protein 1 515 kDa subunit;Low-density lipoprotein receptor-related protein 1 intracellular domain	Lrp1		4545	504.77	0	15.843	0	0	2	5	0	0	0	3	0	1	0	0	2	5	0	0	0	3	0	1	0	0	2	5	0	0	0	3	0	1	0	0	0.8	1.8	0	0	0	1.1	0	0.2	0	0
A0A0R4J0X7;S4R2G5;Q64467	Glyceraldehyde-3-phosphate dehydrogenase;Glyceraldehyde-3-phosphate dehydrogenase, testis-specific	Gapdhs		438	47.442	0.0041459	1.8269	0	2	2	2	1	1	3	1	2	1	0	1	1	1	0	0	1	0	1	0	0	0	0	0	0	0	0	0	0	0	0	5.7	5.7	5.7	3.2	3.2	7.3	3.2	5.7	3.2	0	8301100
A0A0R4J0Z1;P08003	Protein disulfide-isomerase A4	Pdia4		641	72.369	0	5.2212	0	0	0	1	0	0	0	0	1	0	0	0	0	1	0	0	0	0	1	0	0	0	0	1	0	0	0	0	1	0	0	0	0	3.4	0	0	0	0	2.2	0	0	0
A0A0R4J107;Q8R146	Acylamino-acid-releasing enzyme	Apeh		716	79.704	0.001056	3.0614	1	0	0	0	0	0	1	0	0	0	1	0	0	0	0	0	1	0	0	0	1	0	0	0	0	0	1	0	0	0	3.2	0	0	0	0	0	1.5	0	0	0	5666700	0
A0A0U1RQ05;A0A0R4J119;Q7TMB8	Cytoplasmic FMR1-interacting protein 1	Cyfip1		969	112.79	0.0080257	1.6897	1	0	0	0	0	0	0	0	0	0	1	0	0	0	0	0	0	0	0	0	1	0	0	0	0	0	0	0	0	0	1.2	0	0	0	0	0	0	0	0	0	0	0
A0A0R4J187;P23475	X-ray repair cross-complementing protein 6	Xrcc6		608	69.484	0	9.3465	1	0	2	2	0	1	1	2	0	1	1	0	2	2	0	1	1	2	0	1	1	0	2	2	0	1	1	2	0	1	2.8	0	5.4	5.3	0	2.3	2.3	5.3	0	2.3	1077300	0
A0A0R4J1C7;Q922T2	Microfibril-associated glycoprotein 3	Mfap3		349	38.341	0.0011351	3.5564	0	0	1	2	0	0	0	1	0	0	0	0	1	2	0	0	0	1	0	0	0	0	1	2	0	0	0	1	0	0	0	0	3.2	8.9	0	0	0	3.2	0	0	0	0
D3YUQ9;E9QN08;Q80T06;A0A0R4J1E2;P57776;D3Z7N2;D3YZT9;A0A0R4J1L2;Q91VK2;F6ZFU0	Elongation factor 1-delta	Eef1d		193	21.478	0	8.2054	0	0	0	3	0	0	1	1	2	1	0	0	0	3	0	0	1	1	2	1	0	0	0	3	0	0	1	1	2	1	0	0	0	25.4	0	0	12.4	6.7	18.7	12.4	0	0
Q9QXS6;A0A0R4J1E3	Drebrin	Dbn1		706	77.286	0	98.318	4	2	7	3	0	3	2	8	0	3	4	2	7	3	0	3	2	8	0	3	4	2	7	3	0	3	2	8	0	3	8.8	5	14.6	7.9	0	7.5	5.7	16.7	0	7.8	10726000	5532200
D3YTP0;A0A0R4J1G9;Q8CI59;E9QN92	Metalloreductase STEAP3	Steap3		418	46.878	0	17.995	0	0	3	10	0	1	3	4	4	3	0	0	3	10	0	1	3	4	4	3	0	0	3	10	0	1	3	4	4	3	0	0	9.3	30.9	0	4.1	9.6	12.4	12.4	10.5	0	0
P40630;A0A0R4J1N9;D3Z0F3	Transcription factor A, mitochondrial	Tfam		243	27.987	0	78.638	4	1	3	3	0	4	2	3	3	0	4	1	3	3	0	4	2	3	3	0	4	1	3	3	0	4	2	3	3	0	18.9	6.2	16.9	16.9	0	18.9	10.7	15.2	15.2	0	15952000	2907900
A0A0R4J1Z3;Q9CR67;Q9CZM3	Transmembrane protein 33	Tmem33		246	27.932	0.0012063	4.1752	1	1	1	2	1	1	1	2	1	1	1	1	1	2	1	1	1	2	1	1	1	1	1	2	1	1	1	2	1	1	4.9	4.9	4.9	9.3	4.9	4.9	4.9	8.5	4.9	4.9	3506600	2370800
A0A0R4J259;G3UZI2;Q7TMK9;G3V018;G3UZ48;G3UXJ6	Heterogeneous nuclear ribonucleoprotein Q	Syncrip		561	62.543	0	70.653	10	1	10	6	1	11	2	5	9	9	10	1	10	6	1	11	2	5	9	9	9	1	9	6	1	9	2	4	8	7	31.6	3	30.5	17.8	2.3	30.1	5.3	10.5	23.7	20.9	44992000	2303800
A0A0R4J293;Q9JLF6	Protein-glutamine gamma-glutamyltransferase K	Tgm1		815	89.795	0	21.772	5	6	4	5	1	3	8	5	3	2	5	6	4	5	1	3	8	5	3	2	5	6	4	5	1	3	8	5	3	2	7.2	8.6	6	6.9	1.6	4	10.4	6.9	4.4	3.1	84149000	64289000
A0A0U1RNJ1;P19096	Fatty acid synthase;[Acyl-carrier-protein] S-acetyltransferase;[Acyl-carrier-protein] S-malonyltransferase;3-oxoacyl-[acyl-carrier-protein] synthase;3-oxoacyl-[acyl-carrier-protein] reductase;3-hydroxyacyl-[acyl-carrier-protein] dehydratase;Enoyl-[acyl-carrier-protein] reductase;Oleoyl-[acyl-carrier-protein] hydrolase	Fasn		2502	272.22	0	8.9173	1	0	0	0	0	0	1	1	1	2	1	0	0	0	0	0	1	1	1	2	1	0	0	0	0	0	1	1	1	2	0.4	0	0	0	0	0	0.5	0.6	0.6	1.9	1107000	0
A0A0U1RNT6;A0A0U1RNK6;Q3THS6	S-adenosylmethionine synthase isoform type-2	Mat2a		362	39.738	0.0010929	3.2754	0	0	0	0	0	0	0	2	1	1	0	0	0	0	0	0	0	2	1	1	0	0	0	0	0	0	0	2	1	1	0	0	0	0	0	0	0	7.2	4.1	4.1	0	0
Q3TGG2;A0A0U1RPL0;Q7TQH0;E9Q5Q0	Ataxin-2-like protein	Atxn2l		994	105.44	0	6.9353	2	1	1	1	0	3	1	0	1	2	2	1	1	1	0	3	1	0	1	2	2	1	1	1	0	3	1	0	1	2	3.3	1.7	1.7	1.7	0	4.7	1.7	0	1.7	3.3	2952800	0
A0A0U1RPS0;P62743	AP-2 complex subunit sigma	Ap2s1		60	7.1361	0.005733	1.7676	0	0	0	1	0	0	0	0	0	0	0	0	0	1	0	0	0	0	0	0	0	0	0	1	0	0	0	0	0	0	0	0	0	20	0	0	0	0	0	0	0	0
A0A0U1RQ20;Q9EPB4	Apoptosis-associated speck-like protein containing a CARD	Pycard		151	16.716	0	5.4494	0	0	0	1	0	0	0	0	0	0	0	0	0	1	0	0	0	0	0	0	0	0	0	1	0	0	0	0	0	0	0	0	0	16.6	0	0	0	0	0	0	0	0
A0A140LIB2;A0A140LIN9;Q8BW94	Dynein heavy chain 3, axonemal	Dnah3		351	39.692	0.002627	2.0286	1	0	0	0	0	0	1	0	1	0	1	0	0	0	0	0	1	0	1	0	1	0	0	0	0	0	1	0	1	0	3.7	0	0	0	0	0	3.7	0	3.7	0	787810	0
A0A140LIZ5;P54775	26S protease regulatory subunit 6B	Psmc4		387	43.549	0	11.489	0	0	0	1	0	2	4	1	3	4	0	0	0	1	0	2	4	1	3	4	0	0	0	1	0	2	4	1	3	4	0	0	0	2.6	0	6.7	15.8	4.7	9.3	19.4	0	0
A0A140T8K2;P19253;A0A1B0GQW6;A0A1B0GSL5;A0A1B0GSC2;A0A1B0GRH1;A0A1B0GSF0;A0A1B0GSB2;A0A1B0GSQ6;A0A1B0GTA1;A0A1B0GS68	60S ribosomal protein L13a	Rpl13a		203	23.352	0	6.2688	1	2	2	1	0	1	2	2	1	1	1	2	2	1	0	1	2	2	1	1	1	2	2	1	0	1	2	2	1	1	5.4	10.8	10.8	5.4	0	5.4	10.8	10.8	5.4	5.4	5165900	4709800
A0A140T8M4;A0A075B5N3;A0A0G2JFN8;A0A0G2JE47		Igkv8-28		101	11.116	0.0011062	3.3345	0	0	0	0	0	0	2	1	0	0	0	0	0	0	0	0	2	1	0	0	0	0	0	0	0	0	2	1	0	0	0	0	0	0	0	0	29.7	11.9	0	0	0	0
A0A140T8T4;P51410;A0A0G2JES3;D3YZT0;D3Z629	60S ribosomal protein L9	Rpl9		192	21.853	0	5.7845	2	1	0	2	0	0	2	0	2	0	2	1	0	2	0	0	2	0	2	0	2	1	0	2	0	0	2	0	2	0	13	9.9	0	15.1	0	0	15.1	0	19.3	0	3648600	1885900
A0A1B0GQU8;P35980;A0A1B0GSF7;A0A1B0GSS8;A0A1B0GSA8	60S ribosomal protein L18	Rpl18		159	18.101	0	9.3593	0	4	0	3	0	2	1	3	1	1	0	4	0	3	0	2	1	3	1	1	0	4	0	3	0	2	1	3	1	1	0	28.9	0	20.8	0	17	8.8	23.9	8.2	8.2	0	4392100
A0A1B0GR11;Q93092	Transaldolase	Taldo1		382	42.151	0.0010309	2.8878	0	0	1	2	0	0	1	0	0	0	0	0	1	2	0	0	1	0	0	0	0	0	1	2	0	0	1	0	0	0	0	0	3.4	6.5	0	0	3.4	0	0	0	0	0
A0A1B0GR54;O09053	Werner syndrome ATP-dependent helicase homolog	Wrn		1158	129.76	0	4.8216	1	1	1	0	1	1	0	1	1	0	1	1	1	0	1	1	0	1	1	0	1	1	1	0	1	1	0	1	1	0	1.5	1.5	1.5	0	1.5	1.5	0	1.5	1.5	0	3889800	0
A0A1B0GRF5;A2A6J4;A2A6J7;P19973	Lymphocyte-specific protein 1	Lsp1		82	8.7237	0	4.7502	0	0	0	1	0	0	0	0	0	0	0	0	0	1	0	0	0	0	0	0	0	0	0	1	0	0	0	0	0	0	0	0	0	18.3	0	0	0	0	0	0	0	0
A0A1B0GRR3;P62281;A0A1B0GSE8	40S ribosomal protein S11	Rps11		130	15.198	0	7.2717	2	1	1	1	1	0	2	3	0	1	2	1	1	1	1	0	2	3	0	1	2	1	1	1	1	0	2	3	0	1	13.8	6.2	8.5	6.2	6.2	0	12.3	20.8	0	6.2	1533800	2349400
A0A1B0GSU7;A0A1B0GS69;Q3UHT7;Q6PH08	ERC protein 2	Erc2		251	27.815	0.0033585	1.8618	2	0	0	0	0	0	0	0	0	0	2	0	0	0	0	0	0	0	0	0	2	0	0	0	0	0	0	0	0	0	12.7	0	0	0	0	0	0	0	0	0	2633300	0
A0A1B0GS77;Q9WTL8	Aryl hydrocarbon receptor nuclear translocator-like protein 1	Arntl		633	69.522	0.0041597	1.8362	0	0	0	0	1	0	0	0	0	0	0	0	0	0	1	0	0	0	0	0	0	0	0	0	1	0	0	0	0	0	0	0	0	0	3.6	0	0	0	0	0	0	0
A0A1B0GSR7				97	9.2657	0.0034632	1.9645	0	0	1	0	0	0	1	0	0	0	0	0	1	0	0	0	1	0	0	0	0	0	1	0	0	0	1	0	0	0	0	0	10.3	0	0	0	10.3	0	0	0	0	0
A0A1B0GT66;F6Y6L6;F8WIR1;P18242	Cathepsin D	Ctsd		273	29.299	0	4.9676	2	2	1	2	0	1	2	2	2	1	2	2	1	2	0	1	2	2	2	1	2	2	1	2	0	1	2	2	2	1	13.2	13.2	6.6	13.2	0	6.6	13.2	13.2	13.2	6.6	3024600	33571000
A0A1C7CYV0;B1AX58;Q99K51	Plastin-3	Pls3		629	70.642	0	8.1085	2	0	0	2	0	0	2	0	1	3	2	0	0	0	0	0	1	0	0	3	2	0	0	0	0	0	1	0	0	3	3.2	0	0	3.5	0	0	4.3	0	2.1	6.7	6530000	0
E9QA74;E9Q405;A0A1C7ZN10;K3W4L0;B2RRE2;E9QAX2;Q9JMH9	Unconventional myosin-XVIIIa	Myo18a		1642	186.53	0	14.427	1	0	0	0	0	0	0	2	0	0	1	0	0	0	0	0	0	2	0	0	1	0	0	0	0	0	0	2	0	0	1.5	0	0	0	0	0	0	2.4	0	0	3382000	0
A0A1D5RLW5;A0A1D5RM85;P62717;A0A1D5RMC7;A0A1D5RM79;A0A1D5RME4	60S ribosomal protein L18a	Rpl18a		147	17.447	0.008	1.6763	1	1	0	0	0	0	0	0	0	0	1	1	0	0	0	0	0	0	0	0	1	1	0	0	0	0	0	0	0	0	6.8	8.8	0	0	0	0	0	0	0	0	1266700	0
A0A1L1SQA8;P62852	40S ribosomal protein S25	Rps25		93	10.309	0	7.4254	1	2	2	1	2	1	3	1	2	2	1	2	2	1	2	1	3	1	2	2	1	2	2	1	2	1	3	1	2	2	11.8	21.5	21.5	11.8	20.4	11.8	29	9.7	21.5	21.5	8387700	31978000
A0A1L1SR69;A0A1L1ST61;A0A1L1SV00;Q8R472;Q9JLR9	HIG1 domain family member 1A, mitochondrial	Higd1a		63	6.91	0	24.622	0	0	0	1	0	0	1	1	1	0	0	0	0	1	0	0	1	1	1	0	0	0	0	1	0	0	1	1	1	0	0	0	0	28.6	0	0	28.6	28.6	28.6	0	0	0
A0A1L1SRE8;P35951	Low-density lipoprotein receptor	Ldlr		810	89.44	0	7.4127	0	0	1	1	0	0	0	0	1	2	0	0	1	1	0	0	0	0	1	2	0	0	1	1	0	0	0	0	1	2	0	0	1.7	3	0	0	0	0	1.7	4	0	0
A0A1L1SUN1;A0A1L1SS27;F6QL70;W4VSN7;Q5M8M8;P47915	60S ribosomal protein L29	Gm17669;Gm3550;Rpl29		94	10.533	0.00098425	2.6365	1	1	1	1	0	0	1	0	1	1	1	1	1	1	0	0	1	0	1	1	1	1	1	1	0	0	1	0	1	1	11.7	11.7	11.7	11.7	0	0	11.7	0	11.7	11.7	2549000	2846300
Q5NCU4;A0A1L1SSH9;P07214	SPARC	Sparc		301	34.322	0.0018282	2.2201	0	0	0	0	0	0	0	0	0	1	0	0	0	0	0	0	0	0	0	1	0	0	0	0	0	0	0	0	0	1	0	0	0	0	0	0	0	0	0	4.3	0	0
A0A1L1STC0;Q61081	Hsp90 co-chaperone Cdc37;Hsp90 co-chaperone Cdc37, N-terminally processed	Cdc37		353	41.835	0.0034394	1.9448	0	0	0	0	0	0	0	0	1	0	0	0	0	0	0	0	0	0	1	0	0	0	0	0	0	0	0	0	1	0	0	0	0	0	0	0	0	0	4.2	0	0	0
A0A1L1STC6;Q6ZWR6	Nesprin-1	Syne1		8799	1009.9	0.0017953	2.1399	0	0	0	0	0	1	0	0	1	0	0	0	0	0	0	1	0	0	1	0	0	0	0	0	0	1	0	0	1	0	0	0	0	0	0	0.2	0	0	0.1	0	0	0
Q45VK5;A0A1L1STE4;Q9Z1X4	Interleukin enhancer-binding factor 3	Ilf3		703	76.347	0	6.1563	1	0	0	1	0	1	0	0	0	0	1	0	0	1	0	1	0	0	0	0	1	0	0	1	0	1	0	0	0	0	3.3	0	0	2.6	0	1.7	0	0	0	0	0	0
A0A1L1SUD9;A0A2I3BPI0				2163	235.15	0.0094937	1.6481	1	0	0	0	0	0	0	0	0	0	1	0	0	0	0	0	0	0	0	0	1	0	0	0	0	0	0	0	0	0	1	0	0	0	0	0	0	0	0	0	2362700	0
A0A1L1SUX8;P01831	Thy-1 membrane glycoprotein	Thy1		125	14.038	0.0010977	3.3091	0	0	0	2	0	0	0	0	2	0	0	0	0	2	0	0	0	0	2	0	0	0	0	2	0	0	0	0	2	0	0	0	0	23.2	0	0	0	0	23.2	0	0	0
A0A1L1SV25;P57780;E9Q2W9	Alpha-actinin-4	Actn4		932	107.11	0	94.017	17	4	9	1	2	13	6	19	1	18	17	4	9	1	2	13	6	19	1	18	11	0	2	0	1	10	1	14	0	12	23.9	5.2	11.7	1.5	2.8	19.8	8.5	30.9	1.3	27.4	173380000	10919000
A0A1W2P6G5				139	15.448	0	29.771	7	4	7	6	7	7	7	8	6	7	1	0	1	1	1	1	1	1	1	1	1	0	1	1	1	1	1	1	1	1	65.5	30.2	65.5	64	65.5	65.5	65.5	74.8	56.1	65.5	0	0
A0A1W2P7M2;Q80TN5;Q9CWU2	Palmitoyltransferase ZDHHC17;Palmitoyltransferase ZDHHC13	Zdhhc17;Zdhhc13		192	21.465	0.00094607	2.396	0	0	0	2	0	0	0	0	1	0	0	0	0	2	0	0	0	0	1	0	0	0	0	2	0	0	0	0	1	0	0	0	0	16.1	0	0	0	0	5.2	0	0	0
B2RRF0;A0A1W2P7Y1;P35822	Protein-tyrosine-phosphatase;Receptor-type tyrosine-protein phosphatase kappa	Ptprk		1445	163	0	6.1017	0	0	0	1	0	0	3	0	0	1	0	0	0	1	0	0	3	0	0	1	0	0	0	1	0	0	3	0	0	1	0	0	0	0.9	0	0	3.1	0	0	1.7	0	0
A0A1Y7VM54;Q9D1D4	Transmembrane emp24 domain-containing protein 10	Tmed10		116	13.814	0	8.86	4	0	2	3	1	1	1	2	2	2	4	0	2	3	1	1	1	2	2	2	4	0	2	3	1	1	1	2	2	2	31.9	0	23.3	31	7.8	7.8	9.5	23.3	17.2	17.2	21851000	0
A0A286YDB7;A0A286YCT4;A0A286YCG8;Q9CY50	Translocon-associated protein subunit alpha	Ssr1		115	13.111	0.0010194	2.8207	0	0	0	1	0	0	2	0	1	0	0	0	0	1	0	0	2	0	1	0	0	0	0	1	0	0	2	0	1	0	0	0	0	13	0	0	20	0	13	0	0	0
A0A286YD14;A0A286YCU2;A0A286YDA9;A0A286YDR1;A0A286YDJ7;A0A286YDK8;A0A286YD46;A0A286YCX8;A0A286YCS4;A0A286YDB4;A0A286YCH3;A0A286YDZ8;A0A286YED8;A0A286YCE1;A0A286YD88;A0A286YCQ1;A0A286YDX4;F8VQC9;Q8BTY2	Anion exchange protein;Sodium bicarbonate cotransporter 3	Slc4a7		1060	117.83	0.0017794	2.0937	1	0	0	2	0	0	0	0	0	0	1	0	0	2	0	0	0	0	0	0	1	0	0	2	0	0	0	0	0	0	2.9	0	0	4.6	0	0	0	0	0	0	11992000	0
E9Q390;A0A286YDF5;Q69ZN7;A0A286YCZ3	Myoferlin	Myof		2048	233.32	0	38.739	0	0	3	12	3	3	3	3	4	9	0	0	3	12	3	3	3	3	4	9	0	0	3	12	3	3	3	3	4	9	0	0	1.8	9	2.9	1.7	2.6	1.8	2.9	6.8	0	0
A0A286YDS5;Q99KF1	Transmembrane emp24 domain-containing protein 9	Tmed9		209	24.597	0	10.841	1	1	0	1	0	0	0	0	1	0	1	1	0	1	0	0	0	0	1	0	1	1	0	1	0	0	0	0	1	0	5.3	5.3	0	5.3	0	0	0	0	5.3	0	6078600	2017000
A0A286YDW8;Q99JI4	26S proteasome non-ATPase regulatory subunit 6	Psmd6		192	22.824	0.0057471	1.7767	0	0	0	0	0	0	0	0	1	0	0	0	0	0	0	0	0	0	1	0	0	0	0	0	0	0	0	0	1	0	0	0	0	0	0	0	0	0	7.8	0	0	0
A0A286YEB7;P62849	40S ribosomal protein S24	Rps24		118	13.605	0	6.0928	0	2	0	3	0	2	1	1	1	2	0	2	0	3	0	2	1	1	1	2	0	2	0	3	0	2	1	1	1	2	0	22.9	0	33.1	0	22.9	12.7	10.2	12.7	22.9	0	3632100
A0A2I3BQF4;P62889	60S ribosomal protein L30	Rpl30		94	10.457	0	24.712	3	2	1	5	2	4	3	2	4	1	3	2	1	5	2	4	3	2	4	1	3	2	1	5	2	4	3	2	4	1	45.7	37.2	20.2	62.8	25.5	45.7	50	37.2	62.8	12.8	5522600	0
A0A2I3BQL3;Q91XQ6	Lysosomal-associated transmembrane protein 4B	Laptm4b		89	9.8561	0.0011905	4.028	0	1	1	1	0	0	0	1	0	0	0	1	1	1	0	0	0	1	0	0	0	1	1	1	0	0	0	1	0	0	0	36	36	36	0	0	0	36	0	0	0	1284400
F8VQ52;A0A2I3BRC5;Q01341	Adenylate cyclase type 6	Adcy6		1168	130.64	0.0034101	1.92	0	0	0	1	0	0	0	0	0	0	0	0	0	1	0	0	0	0	0	0	0	0	0	1	0	0	0	0	0	0	0	0	0	1.9	0	0	0	0	0	0	0	0
A0A2I3BRN5;Q921M7	Protein FAM49B	Fam49b		190	21.732	0.0034572	1.9639	0	0	0	1	0	0	0	0	1	0	0	0	0	1	0	0	0	0	1	0	0	0	0	1	0	0	0	0	1	0	0	0	0	10	0	0	0	0	10	0	0	0
A0A2I3BRT4;Q8R0W0	Epiplakin	Eppk1		3458	381.72	0	68.664	6	2	1	0	1	3	3	1	3	1	3	1	0	0	0	0	2	0	3	0	3	1	0	0	0	0	2	0	3	0	4.6	3.3	1.1	0	1.1	1.9	4.9	0.5	4.3	1.1	35223000	5944400
A0A2R8VHU8;A0A2R8VKP5;E9Q7U2;Q8CGU1	Calcium-binding and coiled-coil domain-containing protein 1	Calcoco1		533	60.785	0.0011779	3.9369	1	0	0	0	0	0	0	0	0	0	1	0	0	0	0	0	0	0	0	0	1	0	0	0	0	0	0	0	0	0	2.8	0	0	0	0	0	0	0	0	0	0	0
A0A2R8VI30;A0A2R8VK70;A0A2R8W6P0;Q61735;A0A2R8VJU9;D3Z187;A0A2R8VI94	Leukocyte surface antigen CD47	Cd47		267	29.344	0.0010215	2.8225	0	0	0	2	0	0	0	0	0	0	0	0	0	2	0	0	0	0	0	0	0	0	0	2	0	0	0	0	0	0	0	0	0	10.1	0	0	0	0	0	0	0	0
A0A2R8W6R3;P62878	E3 ubiquitin-protein ligase RBX1;E3 ubiquitin-protein ligase RBX1, N-terminally processed	Rbx1		83	9.1173	0	28.591	0	0	1	0	0	2	2	2	1	0	0	0	1	0	0	2	2	2	1	0	0	0	1	0	0	2	2	2	1	0	0	0	21.7	0	0	22.9	22.9	22.9	21.7	0	0	0
A0A338P702;A0A338P7E5;A0A338P786;P68037	Ubiquitin-conjugating enzyme E2 L3	Ube2l3		114	13.173	0.0010132	2.7926	0	0	0	2	0	0	0	0	1	0	0	0	0	2	0	0	0	0	1	0	0	0	0	2	0	0	0	0	1	0	0	0	0	21.1	0	0	0	0	13.2	0	0	0
F6XVM5;A0A338P776;Q9DB20	ATP synthase subunit O, mitochondrial	Atp5o		71	7.8391	0.00092937	2.2926	1	0	0	0	0	1	0	0	0	1	1	0	0	0	0	1	0	0	0	1	1	0	0	0	0	1	0	0	0	1	19.7	0	0	0	0	19.7	0	0	0	19.7	1590700	0
A0A3B2W4E4;Q3TDP9;Q8K482;A0A3B2WB50	EMILIN-2	Emilin2		1063	116.21	0.0017778	2.0933	0	0	0	0	0	0	0	0	1	1	0	0	0	0	0	0	0	0	1	1	0	0	0	0	0	0	0	0	1	1	0	0	0	0	0	0	0	0	0.8	1.3	0	0
A0A3B2WDD2;A0A3B2WBL1;Q5XJF6;P53026;A0A3B2W824	Ribosomal protein;60S ribosomal protein L10a	Rpl10a		190	21.636	0	13.887	1	2	0	1	0	2	2	1	1	0	1	2	0	1	0	2	2	1	1	0	1	2	0	1	0	2	2	1	1	0	7.4	15.3	0	7.4	0	11.6	15.3	6.8	7.4	0	3679200	1982600
A0A3B2WBM3;P62869	Transcription elongation factor B polypeptide 2	Tceb2		90	10.109	0	19.538	0	0	2	5	0	0	0	1	0	1	0	0	2	5	0	0	0	1	0	1	0	0	2	5	0	0	0	1	0	1	0	0	26.7	48.9	0	0	0	13.3	0	13.3	0	0
A0A3B2WC97				125	13.899	0.0094563	1.6283	0	0	0	1	0	0	0	0	0	0	0	0	0	1	0	0	0	0	0	0	0	0	0	1	0	0	0	0	0	0	0	0	0	8	0	0	0	0	0	0	0	0
A1BN54;Q7TPR4	Alpha-actinin-1	Actn1		887	102.72	0	112.28	12	5	11	6	2	11	10	16	3	13	7	1	5	5	1	9	5	11	2	8	7	0	5	5	1	8	4	11	2	8	17.4	7.1	17.1	9.5	2.9	17.9	16.6	24.8	4.7	19.8	13007000	1102300
A2A547;P84099	Ribosomal protein L19;60S ribosomal protein L19	Rpl19		194	23.247	0	11.892	1	2	1	1	1	2	2	1	1	2	1	2	1	1	1	2	2	1	1	2	1	2	1	1	1	2	2	1	1	2	8.8	13.4	8.8	8.8	8.8	13.4	13.4	8.8	8.8	13.4	4867800	3954100
A2A815;A2A813;Q99LX0;A2A817;A2A816	Protein deglycase DJ-1	Park7		135	14.243	0.001199	4.1318	1	1	0	2	0	0	0	0	1	0	1	1	0	2	0	0	0	0	1	0	1	1	0	2	0	0	0	0	1	0	11.9	11.9	0	31.9	0	0	0	0	20	0	0	0
A2A848;Q9R0H0	Peroxisomal acyl-coenzyme A oxidase 1	Acox1		625	70.03	0.00181	2.1667	1	0	0	0	0	0	0	0	0	0	1	0	0	0	0	0	0	0	0	0	1	0	0	0	0	0	0	0	0	0	2.7	0	0	0	0	0	0	0	0	0	2051600	0
A6PWC3;A2A9Q2;Q8BHG1	Nardilysin	Nrd1		1117	127.77	0.0010142	2.7986	2	0	0	0	0	0	0	0	0	0	2	0	0	0	0	0	0	0	0	0	2	0	0	0	0	0	0	0	0	0	1.9	0	0	0	0	0	0	0	0	0	6740900	0
A2ACG7;Q9DBG6	Dolichyl-diphosphooligosaccharide--protein glycosyltransferase subunit 2	Rpn2		615	67.501	0.001032	2.9009	0	0	0	1	0	1	0	1	0	0	0	0	0	1	0	1	0	1	0	0	0	0	0	1	0	1	0	1	0	0	0	0	0	3.9	0	3.9	0	3.9	0	0	0	0
A2AEX8;A2AEX6;P97447;A2AEY0;A2AEX7;A2AEY1;A2AEY2	Four and a half LIM domains protein 1	Fhl1		296	33.563	0.0011628	3.78	0	0	0	0	1	1	0	0	0	2	0	0	0	0	1	1	0	0	0	2	0	0	0	0	1	1	0	0	0	2	0	0	0	0	2.7	5.1	0	0	0	7.1	0	0
A2AFM4;A2AFM3;Q68G58	DNA-(apurinic or apyrimidinic site) lyase 2	Apex2		523	58.119	0.0041667	1.8378	1	0	0	1	0	1	0	0	0	0	1	0	0	1	0	1	0	0	0	0	1	0	0	1	0	1	0	0	0	0	2.9	0	0	2.9	0	2.9	0	0	0	0	144950000	0
A2AFQ0;Q7TMY8	E3 ubiquitin-protein ligase HUWE1	Huwe1		4378	482.69	0.00096993	2.5416	0	0	0	0	0	0	1	0	0	2	0	0	0	0	0	0	1	0	0	2	0	0	0	0	0	0	1	0	0	2	0	0	0	0	0	0	0.5	0	0	0.8	0	0
Q99N15;A2AFQ2;O08756	3-hydroxyacyl-CoA dehydrogenase type-2	Hsd17b10		261	27.273	0.0010395	2.938	2	0	0	0	0	0	0	0	0	0	2	0	0	0	0	0	0	0	0	0	2	0	0	0	0	0	0	0	0	0	16.1	0	0	0	0	0	0	0	0	0	1563900	0
A2AG68;Q64430	Copper-transporting ATPase 1	Atp7a		1492	162.03	0.00093985	2.3282	0	0	0	1	0	0	0	0	0	0	0	0	0	1	0	0	0	0	0	0	0	0	0	1	0	0	0	0	0	0	0	0	0	1.4	0	0	0	0	0	0	0	0
A2AJ23;A2AJ21;Q64322	Neural proliferation differentiation and control protein 1	Npdc1		274	29.669	0.0080451	1.6999	0	0	0	1	0	0	0	0	0	0	0	0	0	1	0	0	0	0	0	0	0	0	0	1	0	0	0	0	0	0	0	0	0	8.4	0	0	0	0	0	0	0	0
A2AK40;O35149	Zinc transporter 4	Slc30a4		381	42.364	0.0011148	3.4186	0	0	1	1	0	0	0	0	1	0	0	0	1	1	0	0	0	0	1	0	0	0	1	1	0	0	0	0	1	0	0	0	7.1	7.1	0	0	0	0	7.1	0	0	0
A2AKN8;E9PVW0;B8JI96;A2BIN0		Mup8;Mup14;Mup11		180	20.606	0	20.269	0	0	0	0	8	0	0	0	0	7	0	0	0	0	8	0	0	0	0	7	0	0	0	0	0	0	0	0	0	0	0	0	0	0	43.9	0	0	0	0	45	0	0
A2AMW0;F7CAZ6		Capzb		260	29.295	0	36.37	8	3	6	5	4	5	6	14	4	7	8	3	6	5	4	5	6	14	4	7	0	0	1	0	0	0	0	4	0	2	40.4	16.2	24.2	28.8	18.5	30.8	26.5	52.7	21.9	28.8	86929000	7309000
A2AN08;Z4YMA7;F6SSP6	E3 ubiquitin-protein ligase UBR4	Ubr4		5180	572.28	0.00093545	2.3081	0	0	0	2	0	1	0	0	0	1	0	0	0	2	0	1	0	0	0	1	0	0	0	2	0	1	0	0	0	1	0	0	0	0.5	0	0.3	0	0	0	0.3	0	0
A2AQM9;Q5XJV5;Q9JL19	Nuclear receptor coactivator 6	Ncoa6		1516	163.09	0.0009434	2.371	0	0	0	0	0	0	0	1	0	1	0	0	0	0	0	0	0	1	0	1	0	0	0	0	0	0	0	1	0	1	0	0	0	0	0	0	0	1	0	1.4	0	0
D6RI87;A2AR07;P32067	Lupus La protein homolog	Ssb		159	18.639	0.001182	3.9636	0	0	0	2	0	0	0	0	1	1	0	0	0	2	0	0	0	0	1	1	0	0	0	2	0	0	0	0	1	1	0	0	0	20.1	0	0	0	0	8.8	8.8	0	0
A2ARI4	Leucine-rich repeat-containing G-protein coupled receptor 4	Lgr4		951	104.15	0.0012255	4.2476	0	0	0	0	1	1	0	0	0	2	0	0	0	0	1	1	0	0	0	2	0	0	0	0	1	1	0	0	0	2	0	0	0	0	1.1	2.2	0	0	0	3.3	0	0
E9Q8N1;E9Q8K5;A2ASS6	Titin	Ttn		33467	3716	0.0034904	1.9969	0	1	0	1	0	0	0	0	0	0	0	1	0	1	0	0	0	0	0	0	0	1	0	1	0	0	0	0	0	0	0	0.1	0	0	0	0	0	0	0	0	0	15498000
A2ATR8;P97290	Plasma protease C1 inhibitor	Serping1		347	37.672	0.0010571	3.0642	0	0	0	1	1	0	0	0	1	1	0	0	0	1	1	0	0	0	1	1	0	0	0	1	1	0	0	0	1	1	0	0	0	4.9	4.9	0	0	0	4.9	4.9	0	0
A2AVA0	Sushi, von Willebrand factor type A, EGF and pentraxin domain-containing protein 1	Svep1		3567	387.45	0.0017762	2.0899	0	0	1	0	1	0	0	0	0	1	0	0	1	0	1	0	0	0	0	1	0	0	1	0	1	0	0	0	0	1	0	0	0.5	0	0.5	0	0	0	0	0.5	0	0
A2AVJ7;Q99PL5	Ribosome-binding protein 1	Rrbp1		1464	158.39	0	18.35	3	0	0	2	0	5	0	0	0	2	3	0	0	2	0	5	0	0	0	2	3	0	0	2	0	5	0	0	0	2	5	0	0	1.9	0	5.6	0	0	0	2.3	6088300	0
A2AWN8;P59326	YTH domain-containing family protein 1	Ythdf1		586	63.899	0	23.89	6	0	2	1	1	6	1	3	0	2	4	0	2	1	1	4	0	3	0	2	3	0	2	1	0	3	0	3	0	1	16.9	0	8.7	2.7	2.4	16.9	1.5	11.4	0	5.1	8198000	0
O70152;A2BDX2;F8WII3	Dolichol-phosphate mannosyltransferase subunit 1	Dpm1		260	29.174	0.0010081	2.7587	1	0	1	1	1	0	1	0	0	0	1	0	1	1	1	0	1	0	0	0	1	0	1	1	1	0	1	0	0	0	5.4	0	5.4	4.2	5.4	0	5.4	0	0	0	1168300	0
Q9EQU5;A2BE93;A2BE92	Protein SET	Set		289	33.377	0	9.2206	2	0	0	3	0	0	4	0	3	0	2	0	0	3	0	0	4	0	3	0	2	0	0	3	0	0	4	0	3	0	9.3	0	0	13.1	0	0	16.6	0	13.1	0	9931000	0
Q4FZE8;A2BIN1;P11589	Major urinary protein 2	Mup1;Mup10;Mup2		181	20.776	0.00097943	2.6174	0	0	0	0	6	0	0	0	0	7	0	0	0	0	1	0	0	0	0	1	0	0	0	0	1	0	0	0	0	1	0	0	0	0	34.3	0	0	0	0	45.9	0	0
A2CEK6;B5X0G2;Q58EV3;L7N222;E9QA79;L7MUC7	Major urinary protein 17	Mup13;Mup17;Mup1;Mup7		180	20.637	0.00095329	2.4313	0	0	0	0	7	0	0	0	0	7	0	0	0	0	0	0	0	0	0	1	0	0	0	0	0	0	0	0	0	0	0	0	0	0	40	0	0	0	0	48.9	0	0
A2CEK7		Mup14		180	20.668	0.00097466	2.5629	0	0	0	0	6	0	0	0	0	7	0	0	0	0	0	0	0	0	0	1	0	0	0	0	0	0	0	0	0	0	0	0	0	0	32.2	0	0	0	0	45	0	0
Q91YZ8;A3KFU5;A3KFU8;Q6PHQ9	Polyadenylate-binding protein	Pabpc4		615	67.852	0	20.652	9	5	7	15	6	11	7	7	9	10	4	0	4	8	1	6	3	1	4	5	4	0	4	8	1	6	3	1	4	5	21.6	10.6	15.8	29.9	14.1	23.7	17.1	13.3	22	17.9	29674000	0
A3KGL9;B7ZCQ3;F6W687;P09602	Non-histone chromosomal protein HMG-17	Hmgn2		96	9.7258	0.0034423	1.9466	0	0	0	1	0	0	1	0	0	0	0	0	0	1	0	0	1	0	0	0	0	0	0	1	0	0	1	0	0	0	0	0	0	13.5	0	0	13.5	0	0	0	0	0
A3KGV9;V9GXZ0;A3KGW0;A3KGV1	Outer dense fiber protein 2	Odf2		657	75.522	0.0011312	3.5162	0	3	0	0	0	0	0	0	0	0	0	3	0	0	0	0	0	0	0	0	0	3	0	0	0	0	0	0	0	0	0	6.2	0	0	0	0	0	0	0	0	0	1036900
A4QPF5;Q8C351	Layilin	Layn		320	36.448	0.001759	2.0431	0	0	1	0	0	0	0	1	0	0	0	0	1	0	0	0	0	1	0	0	0	0	1	0	0	0	0	1	0	0	0	0	4.4	0	0	0	0	4.4	0	0	0	0
A6X8Z3;Q5SF07	Insulin-like growth factor 2 mRNA-binding protein 2	Igf2bp2		524	58.039	0.0080515	1.7	1	1	1	1	0	1	1	0	0	0	1	1	1	1	0	1	1	0	0	0	1	1	1	1	0	1	1	0	0	0	4.6	4.6	4.6	4.6	0	4.6	4.6	0	0	0	4351600	84660000
A6ZI44;P05064;D3YWI1;D3Z510;A0A0U1RPN8;Q9CPQ9;A6ZI46	Fructose-bisphosphate aldolase;Fructose-bisphosphate aldolase A	Aldoa;Aldoart1		418	45.12	0	46.683	7	5	6	6	0	2	9	6	6	1	7	5	6	6	0	2	9	6	6	1	6	2	6	5	0	2	6	6	5	1	26.6	16.5	26.6	26.3	0	8.9	27.3	20.6	29.2	4.8	54487000	14858000
A8DUK4;P02088;E9Q223	Hemoglobin subunit beta-1	Hbbt1;Hbb-b1;Hbb-bs		147	15.748	0	61.056	0	1	1	6	2	1	1	1	8	2	0	0	0	5	0	1	0	0	7	0	0	0	0	4	0	1	0	0	5	0	0	6.8	6.8	49	12.9	8.8	6.8	6.8	65.3	12.9	0	0
G5E8D1;A9JTY7;O70562;O70558;O70555;O70554;O70559	Small proline-rich protein 2K;Small proline-rich protein 2G;Small proline-rich protein 2D;Small proline-rich protein 2B;Small proline-rich protein 2H	Sprr2k;Sprr2b;Sprr2g;Sprr2d;Sprr2h		68	7.559	0.00096618	2.4871	1	1	1	0	0	0	1	0	0	0	1	1	1	0	0	0	1	0	0	0	1	1	1	0	0	0	1	0	0	0	13.2	13.2	13.2	0	0	0	13.2	0	0	0	0	0
B0V2N1	Receptor-type tyrosine-protein phosphatase S	Ptprs		1907	211.9	0	37.436	0	1	2	9	1	2	2	0	0	0	0	1	2	9	1	2	2	0	0	0	0	1	1	7	0	1	1	0	0	0	0	1	2.4	9.2	0.7	1.7	2.4	0	0	0	0	1270800
B0V2P6;B0V2P5;Q8BPN8;F6RYL8	DmX-like protein 2	Dmxl2		1310	145.53	0.0057003	1.7381	0	0	0	1	0	1	0	0	0	0	0	0	0	1	0	1	0	0	0	0	0	0	0	1	0	1	0	0	0	0	0	0	0	1.3	0	0.7	0	0	0	0	0	0
H3BKL8;B1AQF4;Q9D7X3	Dual specificity protein phosphatase 3	Dusp3		145	16.013	0.0018198	2.1898	0	0	0	0	0	0	0	1	1	1	0	0	0	0	0	0	0	1	1	1	0	0	0	0	0	0	0	1	1	1	0	0	0	0	0	0	0	11.7	11.7	11.7	0	0
B1AQR8;G3X9T7;O08573	Galectin;Galectin-9	Lgals9		352	39.907	0	19.642	1	1	2	4	0	1	0	1	0	0	1	1	2	4	0	1	0	1	0	0	1	1	2	4	0	1	0	1	0	0	3.7	3.7	7.1	12.2	0	3.7	0	3.7	0	0	1992100	2686100
B1ARA3;B1ARA5;P61255	60S ribosomal protein L26	Rpl26		103	12.217	0	4.734	0	0	0	2	0	0	1	0	2	0	0	0	0	2	0	0	1	0	2	0	0	0	0	2	0	0	1	0	2	0	0	0	0	22.3	0	0	8.7	0	17.5	0	0	0
B1ASE2;Q9DCX2	ATP synthase subunit d, mitochondrial	Atp5h		138	15.882	0.0018467	2.2613	0	0	0	1	0	0	0	0	1	0	0	0	0	1	0	0	0	0	1	0	0	0	0	1	0	0	0	0	1	0	0	0	0	12.3	0	0	0	0	12.3	0	0	0
B1ASP2;P52332	Tyrosine-protein kinase;Tyrosine-protein kinase JAK1	Jak1		1153	133.35	0	183.02	9	20	22	39	8	21	23	31	32	17	9	20	22	39	8	21	23	31	32	17	9	20	22	39	8	21	23	31	32	17	11.9	22.5	20.8	44	9.2	23	27.1	34.6	34.7	20.3	20822000	63999000
B1AT82;Q9D0M1;B1AT84	Phosphoribosyl pyrophosphate synthase-associated protein 1	Prpsap1		385	42.467	0	11.645	1	0	1	3	0	0	0	1	2	1	1	0	1	3	0	0	0	1	2	1	1	0	1	3	0	0	0	1	2	1	3.1	0	3.1	13.5	0	0	0	3.1	8.6	5.7	737320	0
Q60631;B1AT92;B1AT95	Growth factor receptor-bound protein 2	Grb2		217	25.238	0.00098328	2.63	0	0	0	1	0	0	0	0	1	0	0	0	0	1	0	0	0	0	1	0	0	0	0	1	0	0	0	0	1	0	0	0	0	4.6	0	0	0	0	5.5	0	0	0
B1AU25;Q9Z0X1	Apoptosis-inducing factor 1, mitochondrial	Aifm1		608	66.113	0.0011587	3.7579	0	0	0	0	0	0	0	1	0	1	0	0	0	0	0	0	0	1	0	1	0	0	0	0	0	0	0	1	0	1	0	0	0	0	0	0	0	3.1	0	3.5	0	0
B1AYJ9;Q9CZ30	Obg-like ATPase 1	Ola1		281	31.711	0.0018232	2.201	1	0	0	0	0	1	0	0	0	0	1	0	0	0	0	1	0	0	0	0	1	0	0	0	0	1	0	0	0	0	5.3	0	0	0	0	8.2	0	0	0	0	1073200	0
B1AZS9;O08807	Peroxiredoxin-4	Prdx4		229	26.391	0.0011751	3.9313	1	1	2	1	0	1	1	1	1	2	0	0	2	0	0	1	1	1	0	1	0	0	2	0	0	1	1	1	0	1	3.5	3.5	7.9	3.5	0	4.8	4.8	4.8	3.5	8.3	0	0
E9PZ16;B1B0C7;Q05793	Basement membrane-specific heparan sulfate proteoglycan core protein;Endorepellin;LG3 peptide	Hspg2		4383	469.78	0.001	2.7039	0	0	0	0	0	0	0	2	0	1	0	0	0	0	0	0	0	2	0	1	0	0	0	0	0	0	0	2	0	1	0	0	0	0	0	0	0	0.6	0	0.5	0	0
I7HPB1;I7HFU4;B2FDF6;Q8R570	Synaptosomal-associated protein 47	Snap47		181	20.634	0.0080386	1.692	0	0	0	0	0	0	0	1	0	0	0	0	0	0	0	0	0	1	0	0	0	0	0	0	0	0	0	1	0	0	0	0	0	0	0	0	0	7.7	0	0	0	0
B2M1R6;P61979;H3BKD0;H3BLL4;A0A286YDM3;H3BK96;H3BKI8;A0A286YCM2	Heterogeneous nuclear ribonucleoprotein K	Hnrnpk		440	48.562	0	48.708	7	2	4	8	2	5	3	7	7	4	7	2	4	8	2	5	3	7	7	4	7	2	4	8	2	5	3	7	7	4	26.4	9.1	11.6	26.6	6.6	17.7	11.6	24.5	24.1	15.7	33825000	4194100
Q61990;B2M1R7;A0A2R8VI73;A0A2R8VI71;A0A2R8VHP9;A0A2R8VHG2;A0A2R8VKN0;Q3TT81;A0A2R8W6L5;A0A2R8VI25;A0A2R8VI12;A0A2R8VHY9;A0A2R8VHZ0;A0A2R8VHN3;A0A2R8W6U6;A0A2R8VKF0;A0A2R8VJY1	Poly(rC)-binding protein 2	Pcbp2		362	38.221	0.001171	3.8865	3	2	4	4	0	3	3	4	2	2	2	0	2	2	0	2	1	2	0	1	2	0	2	2	0	2	1	2	0	1	15.5	8.6	18.5	15.2	0	15.5	12.2	18.5	8.6	9.1	4865200	0
E9QAI5;B2RQC6;G3UWN2;E9QAT6	CAD protein;Glutamine-dependent carbamoyl-phosphate synthase;Aspartate carbamoyltransferase;Dihydroorotase	Cad		2162	236.25	0	49.092	0	0	0	2	0	3	4	14	8	6	0	0	0	2	0	3	4	14	8	6	0	0	0	2	0	3	4	14	8	6	0	0	0	1.5	0	2.5	2.3	10.7	6.7	4.6	0	0
B2RWE8;Q8BGD9	Eukaryotic translation initiation factor 4B	Eif4b		403	46.478	0.0011669	3.838	0	0	0	2	0	0	0	0	0	0	0	0	0	2	0	0	0	0	0	0	0	0	0	2	0	0	0	0	0	0	0	0	0	10.2	0	0	0	0	0	0	0	0
B2RXM2;A2AL12;Q8BG05	Heterogeneous nuclear ribonucleoprotein A3	Gm6793;Hnrnpa3		351	36.609	0	35.662	8	2	5	9	0	8	7	8	7	4	8	2	5	9	0	8	7	8	7	4	8	2	5	9	0	8	7	8	7	4	27.4	10.8	21.4	33.9	0	22.2	29.3	33	29.9	16.2	37355000	2073800
B2RXS4	Plexin-B2	Plxnb2		1842	206.23	0	127.55	6	13	28	29	7	9	22	9	2	7	6	13	28	29	7	9	22	9	2	7	6	13	28	29	7	9	22	9	2	7	5.9	11.1	22.6	23.3	5.9	8.3	18.7	7.7	1.6	6.2	12297000	18660000
Q3THM8;B7FAU5;I7HJS1;O08579	Emerin	Emd		158	18.211	0.0010163	2.8056	0	0	0	0	0	1	0	0	0	0	0	0	0	0	0	1	0	0	0	0	0	0	0	0	0	1	0	0	0	0	0	0	0	0	0	9.5	0	0	0	0	0	0
B7FAU9;Q8BTM8;B7FAV1	Filamin-A	Flna		2639	280.5	0	88.123	9	6	14	3	0	9	9	26	8	14	9	6	14	3	0	9	9	26	8	14	9	6	14	2	0	9	9	24	8	14	6.3	4.8	9.8	1.7	0	5.9	6.7	17.1	5.9	10.1	20554000	8181700
B7ZC19;Q8BXQ2	GPI transamidase component PIG-T	Pigt		435	49.149	0.0010537	3.035	0	0	0	0	1	1	0	0	0	0	0	0	0	0	1	1	0	0	0	0	0	0	0	0	1	1	0	0	0	0	0	0	0	0	2.5	3.2	0	0	0	0	0	0
B7ZCF1;O88685;A0A087WPH7;A2AGN7;F6Q2E3	26S protease regulatory subunit 6A	Psmc3		451	50.395	0	7.3121	0	0	0	0	1	0	2	4	2	1	0	0	0	0	1	0	2	4	2	1	0	0	0	0	1	0	2	4	2	1	0	0	0	0	3.5	0	7.1	12	7.1	3.5	0	0
B7ZCM8		Pla2g4b		791	89.455	0.0080321	1.6906	0	2	0	0	0	0	0	0	0	0	0	2	0	0	0	0	0	0	0	0	0	2	0	0	0	0	0	0	0	0	0	2.8	0	0	0	0	0	0	0	0	0	0
B8JJB1;B8JJB2;B8JJB3;Q8BVJ7;Q3TJD7	PDZ and LIM domain protein 7	Pdlim7		58	6.0548	0.0018315	2.2367	0	0	0	0	0	0	0	0	0	2	0	0	0	0	0	0	0	0	0	2	0	0	0	0	0	0	0	0	0	2	0	0	0	0	0	0	0	0	0	37.9	0	0
B8JJG9;B8JJG7;B8JJG8;Q9Z1A1		Tfg		89	10.233	0.00095877	2.4514	1	0	0	0	0	0	0	0	0	0	1	0	0	0	0	0	0	0	0	0	1	0	0	0	0	0	0	0	0	0	21.3	0	0	0	0	0	0	0	0	0	1829800	0
H3BK95;B8JJM5;F6VQX8;B8JJN0;P04186;B8JJM3;F6W2T4	Complement factor B;Complement factor B Ba fragment;Complement factor B Bb fragment	Cfb;Gm20547		296	33.506	0	7.1594	0	1	0	3	0	0	1	0	3	0	0	0	0	3	0	0	0	0	3	0	0	0	0	3	0	0	0	0	3	0	0	5.7	0	14.5	0	0	5.7	0	14.5	0	0	0
B9EHT4	CAP-Gly domain-containing linker protein 3	Clip3		547	59.586	0.0033473	1.8511	0	0	0	1	0	0	0	0	0	0	0	0	0	1	0	0	0	0	0	0	0	0	0	1	0	0	0	0	0	0	0	0	0	2.6	0	0	0	0	0	0	0	0
D3YTQ3;F6VQH5;Q9Z130	Heterogeneous nuclear ribonucleoprotein D-like	Hnrnpdl		420	46.27	0.00097182	2.5565	0	0	1	0	0	1	0	0	0	0	0	0	1	0	0	1	0	0	0	0	0	0	1	0	0	1	0	0	0	0	0	0	3.6	0	0	3.1	0	0	0	0	0	0
D3YTQ9;P62843	40S ribosomal protein S15	Rps15		118	13.742	0.0010515	3.0295	0	1	1	0	0	0	2	1	0	0	0	1	1	0	0	0	2	1	0	0	0	1	1	0	0	0	2	1	0	0	0	10.2	10.2	0	0	0	26.3	10.2	0	0	0	2107600
D3YUT3;D3YUG3;D3Z5R8;D3Z722;Q9CZX8;S4R223	40S ribosomal protein S19	Rps19		133	14.896	0	4.4684	0	1	0	2	0	0	0	1	1	1	0	1	0	2	0	0	0	1	1	1	0	1	0	2	0	0	0	1	1	1	0	9.8	0	18	0	0	0	7.5	8.3	6.8	0	2780000
D3Z3E8;E9PW39;D3YVL0;P23249	Putative helicase MOV-10	Mov10		1004	113.6	0	10.493	3	0	0	0	0	2	0	1	1	2	3	0	0	0	0	2	0	1	1	2	3	0	0	0	0	2	0	1	1	2	4.4	0	0	0	0	3.1	0	2.1	2.1	3.4	2433500	0
D3YVW2;F6RUD1;Q8BXA1	Golgi integral membrane protein 4	Golim4		683	79.904	0	5.072	1	0	0	1	0	3	0	0	0	0	1	0	0	1	0	3	0	0	0	0	1	0	0	1	0	3	0	0	0	0	1.8	0	0	2	0	6.1	0	0	0	0	115150	0
Q7TQI3;D3YWF6;D3Z7K0	Ubiquitin thioesterase OTUB1	Otub1		271	31.27	0	8.4944	1	0	2	3	0	1	0	0	1	1	1	0	2	3	0	1	0	0	1	1	1	0	2	3	0	1	0	0	1	1	4.4	0	11.1	13.7	0	4.4	0	0	4.4	5.5	837330	0
D3YWT1;D3Z3N4		Hnrnph3		331	35.181	0	5.7071	2	0	0	0	0	1	0	0	0	0	2	0	0	0	0	1	0	0	0	0	2	0	0	0	0	1	0	0	0	0	8.8	0	0	0	0	4.2	0	0	0	0	5994100	0
D6RCG9;D3Z179;D3YY25;O35405	Phospholipase D3	Pld3		42	4.5632	0.003413	1.9205	0	0	0	1	0	0	0	0	0	0	0	0	0	1	0	0	0	0	0	0	0	0	0	1	0	0	0	0	0	0	0	0	0	45.2	0	0	0	0	0	0	0	0
D3YYE1;D3Z7M9;O35381;F6UFG6	Acidic leucine-rich nuclear phosphoprotein 32 family member A	Anp32a		198	22.954	0	8.8581	0	0	0	3	0	0	0	0	2	0	0	0	0	3	0	0	0	0	2	0	0	0	0	3	0	0	0	0	2	0	0	0	0	21.7	0	0	0	0	13.6	0	0	0
D3YYM6;D3Z1S8;Q91V55;P97461	40S ribosomal protein S5;40S ribosomal protein S5, N-terminally processed	Rps5		182	20.413	0	73.251	5	6	5	5	3	6	4	8	4	5	5	6	5	5	3	6	4	8	4	5	5	6	5	5	3	6	4	8	4	5	41.2	46.2	36.3	36.8	24.7	46.7	33.5	51.6	31.9	30.8	20292000	12291000
D3YYV8;P47962	60S ribosomal protein L5	Rpl5		163	17.997	0.0011364	3.5841	1	0	0	0	0	0	1	0	0	0	1	0	0	0	0	0	1	0	0	0	1	0	0	0	0	0	1	0	0	0	10.4	0	0	0	0	0	8.6	0	0	0	6402500	0
D3YZ06;P14602	Heat shock protein beta-1	Hspb1		147	16.818	0.0010905	3.2691	2	1	1	0	0	0	0	1	0	0	2	1	1	0	0	0	0	1	0	0	2	1	1	0	0	0	0	1	0	0	15.6	6.8	6.8	0	0	0	0	6.1	0	0	55336000	6559900
D3YZ62;D3Z4J3;Q99104	Unconventional myosin-Va	Myo5a		1828	212.33	0	24.894	0	0	0	0	0	0	0	5	0	6	0	0	0	0	0	0	0	5	0	6	0	0	0	0	0	0	0	5	0	6	0	0	0	0	0	0	0	3.3	0	4.9	0	0
E9Q7G1;D3YZZ5		Tmed7		188	21.276	0.0017841	2.1093	0	0	0	1	0	0	0	0	1	0	0	0	0	1	0	0	0	0	1	0	0	0	0	1	0	0	0	0	1	0	0	0	0	6.9	0	0	0	0	6.9	0	0	0
S4R238;Q9D9P1;D3Z0L4;Q9CRB9	MICOS complex subunit Mic19	Chchd3		84	9.4173	0	4.3169	1	0	1	1	0	1	0	2	1	1	1	0	1	1	0	1	0	2	1	1	1	0	1	1	0	1	0	2	1	1	17.9	0	17.9	17.9	0	17.9	0	31	17.9	17.9	1618300	0
Q99K90;D3Z216;D3Z564	TGF-beta-activated kinase 1 and MAP3K7-binding protein 2	Tab2		693	76.441	0	6.6406	0	0	1	0	0	2	0	1	1	0	0	0	1	0	0	2	0	1	1	0	0	0	1	0	0	2	0	1	1	0	0	0	2.3	0	0	4.5	0	2.6	2.2	0	0	0
D3Z315;O89079;F6YFR7	Coatomer subunit epsilon	Cope		227	25.37	0	13.526	3	0	0	2	1	3	1	2	0	2	3	0	0	2	1	3	1	2	0	2	3	0	0	2	1	3	1	2	0	2	23.8	0	0	15	6.2	23.8	9.7	18.5	0	15.9	22084000	0
D3Z3G0;Q8CCC3	Uncharacterized protein C12orf56 homolog	D930020B18Rik		626	71.015	0.0018265	2.2142	0	1	0	0	0	0	0	0	0	0	0	1	0	0	0	0	0	0	0	0	0	1	0	0	0	0	0	0	0	0	0	2.9	0	0	0	0	0	0	0	0	0	7969100
D3Z563;Q4VWZ5;P31786	Acyl-CoA-binding protein	Dbi		63	7.2373	0.00094073	2.3311	0	0	0	1	0	0	0	1	1	0	0	0	0	1	0	0	0	1	1	0	0	0	0	1	0	0	0	1	1	0	0	0	0	28.6	0	0	0	28.6	28.6	0	0	0
D3Z5W3;Q99L60	V-type proton ATPase subunit C 2	Atp6v1c2		357	40.598	0.00094162	2.3313	1	0	1	1	0	0	0	1	0	1	1	0	1	1	0	0	0	1	0	1	1	0	1	1	0	0	0	1	0	1	3.4	0	3.4	3.4	0	0	0	3.4	0	3.4	1203500	0
D3Z6Z0;Q78ZM0;O70492;D3Z789	Sorting nexin-3	Snx3		140	16.315	0.0010616	3.0819	0	0	0	2	0	0	0	0	0	0	0	0	0	2	0	0	0	0	0	0	0	0	0	2	0	0	0	0	0	0	0	0	0	15.7	0	0	0	0	0	0	0	0
D6REF7;Q8R0X7	Sphingosine-1-phosphate lyase 1	Sgpl1		487	54.769	0.0012121	4.2134	1	0	0	1	0	0	0	0	0	1	1	0	0	1	0	0	0	0	0	1	1	0	0	1	0	0	0	0	0	1	2.3	0	0	5.1	0	0	0	0	0	3.3	421200	0
D6RFU2;Q99LR1	Monoacylglycerol lipase ABHD12	Abhd12		298	33.335	0.0057424	1.7766	0	0	0	1	0	0	0	0	0	0	0	0	0	1	0	0	0	0	0	0	0	0	0	1	0	0	0	0	0	0	0	0	0	7.7	0	0	0	0	0	0	0	0
E0CXJ3;Q99L45	Eukaryotic translation initiation factor 2 subunit 2	Eif2s2		118	13.625	0	5.2158	1	0	0	0	0	0	0	0	3	0	1	0	0	0	0	0	0	0	3	0	1	0	0	0	0	0	0	0	3	0	8.5	0	0	0	0	0	0	0	42.4	0	731810	0
F6TRA6;E0CZC6;E0CZ12;E0CY45;E9PUK7;F8WHN7;Q08775	Runt-related transcription factor 2	Runx2		231	25.132	0.0026316	2.0328	0	0	0	0	0	1	0	0	0	0	0	0	0	0	0	1	0	0	0	0	0	0	0	0	0	1	0	0	0	0	0	0	0	0	0	6.5	0	0	0	0	0	0
G5E850;E0CY88;P56395	Cytochrome b5	Cyb5a		98	11.142	0	4.532	0	0	0	1	0	0	0	0	1	0	0	0	0	1	0	0	0	0	1	0	0	0	0	1	0	0	0	0	1	0	0	0	0	21.4	0	0	0	0	12.2	0	0	0
E0CYE5;Q91XH6;O88384	Vesicle transport through interaction with t-SNAREs homolog 1B	Vti1b		54	5.7564	0	12.594	0	0	0	0	0	1	0	1	0	0	0	0	0	0	0	1	0	1	0	0	0	0	0	0	0	1	0	1	0	0	0	0	0	0	0	22.2	0	22.2	0	0	0	0
F8WHW3;E0CYE6;Q3TWL2	Type 1 phosphatidylinositol 4,5-bisphosphate 4-phosphatase	Tmem55b		277	29.331	0.0010787	3.1975	1	0	1	1	0	1	0	1	1	0	1	0	1	1	0	1	0	1	1	0	1	0	1	1	0	1	0	1	1	0	7.9	0	7.9	7.9	0	7.9	0	7.9	7.9	0	3831300	0
E0CYM1;E0CYH7;Q6P6L0	Filamin A-interacting protein 1-like	Filip1l		893	101.92	0	171.95	12	14	11	10	5	13	10	6	2	7	12	14	11	10	5	13	10	6	2	7	12	14	11	10	5	13	10	6	2	7	18.6	19.3	16.9	16.9	5.9	16.6	15.2	9	2.8	9.9	48779000	57145000
E0CYQ0;F7B6A4;E0CZ97;F6SYN4;E0CYD2;A0A2R8VHM0;F7C1U0		Kctd17		296	33.342	0	108.76	1	3	8	4	0	2	2	8	3	2	1	3	8	4	0	2	2	8	3	2	1	3	8	4	0	2	2	8	3	2	5.4	23.3	43.2	22.3	0	5.4	15.9	43.2	16.2	11.5	413830	7897400
F6QY99;F6PYU5;E9PUQ9;F7AC58;E2JF22	Piezo-type mechanosensitive ion channel component;Piezo-type mechanosensitive ion channel component 1	Piezo1		1003	116.48	0.00096432	2.4787	1	0	0	1	0	0	0	0	0	1	1	0	0	1	0	0	0	0	0	1	1	0	0	1	0	0	0	0	0	1	2.4	0	0	2.4	0	0	0	0	0	2.4	0	0
E9PUC2;Q9CZW4	Long-chain-fatty-acid--CoA ligase 3	Acsl3		568	62.975	0.0011601	3.7597	0	0	0	0	0	0	0	2	1	0	0	0	0	0	0	0	0	2	1	0	0	0	0	0	0	0	0	2	1	0	0	0	0	0	0	0	0	3.5	2.6	0	0	0
E9PUM3;Q9WUB3;Q3UEJ6;Q8CI94;Q9ET01	Alpha-1,4 glucan phosphorylase;Glycogen phosphorylase, muscle form;Glycogen phosphorylase, brain form;Glycogen phosphorylase, liver form	Pygm;Pygl;Pygb		754	87.51	0.001224	4.2381	0	0	0	0	0	0	3	0	0	0	0	0	0	0	0	0	3	0	0	0	0	0	0	0	0	0	3	0	0	0	0	0	0	0	0	0	6	0	0	0	0	0
E9PUQ8	Diacylglycerol kinase	Dgkd		1220	135.21	0.0095541	1.6675	0	1	1	0	0	0	0	1	0	0	0	1	1	0	0	0	0	1	0	0	0	1	1	0	0	0	0	1	0	0	0	2.5	2.5	0	0	0	0	2.5	0	0	0	0
E9PUX0;Q80WJ7	Protein LYRIC	Mtdh		164	18.215	0	6.2255	1	0	0	0	0	0	0	0	0	0	1	0	0	0	0	0	0	0	0	0	1	0	0	0	0	0	0	0	0	0	9.8	0	0	0	0	0	0	0	0	0	0	0
E9Q175;E9PVU0;E9Q3L1;E9Q174;V9GXM4;V9GX76;Q64331	Unconventional myosin-VI	Myo6		1253	144.77	0	73.824	3	0	0	4	2	3	1	16	8	11	3	0	0	4	2	3	1	16	8	11	3	0	0	4	2	3	1	16	8	11	3.8	0	0	4.2	2.6	3.4	1.2	18.1	9.5	10.6	4309300	0
E9PWB6;E9QAQ8		Muc5ac		2751	298.93	0.0010493	3.0175	0	2	1	0	0	0	0	0	0	0	0	2	1	0	0	0	0	0	0	0	0	2	1	0	0	0	0	0	0	0	0	1.3	0.5	0	0	0	0	0	0	0	0	0
E9PWK7;Q8C8K1;P54761;E0CYA3;P54754	Receptor protein-tyrosine kinase;Ephrin type-B receptor 4;Ephrin type-B receptor 3	Ephb4;Ephb3		935	103.15	0.0017809	2.0988	0	0	0	1	0	0	2	0	0	0	0	0	0	1	0	0	1	0	0	0	0	0	0	1	0	0	1	0	0	0	0	0	0	1.7	0	0	2.2	0	0	0	0	0
E9PWU4;Q60994	Adiponectin	Adipoq		168	17.888	0	25.974	0	0	0	2	0	0	0	0	3	0	0	0	0	2	0	0	0	0	3	0	0	0	0	2	0	0	0	0	3	0	0	0	0	22	0	0	0	0	29.2	0	0	0
Q8C0C7;E9PWY9	Phenylalanine--tRNA ligase alpha subunit	Farsa		508	57.598	0	14.285	4	0	0	1	0	3	0	0	0	0	4	0	0	1	0	3	0	0	0	0	4	0	0	1	0	3	0	0	0	0	14.8	0	0	2.4	0	11.2	0	0	0	0	11870000	0
E9PXB7;Q8CFI0;A0A286YCM8;G3X9H8	E3 ubiquitin-protein ligase NEDD4-like	Nedd4l		976	112.22	0.0011325	3.52	0	0	0	0	0	0	1	1	1	1	0	0	0	0	0	0	0	1	1	0	0	0	0	0	0	0	0	1	1	0	0	0	0	0	0	0	1.2	1.5	1	1.2	0	0
E9PY14;E9Q3P4		Cenpf		952	110.02	0.00099305	2.6852	0	1	0	0	0	1	0	0	0	0	0	1	0	0	0	1	0	0	0	0	0	1	0	0	0	1	0	0	0	0	0	1.2	0	0	0	1.1	0	0	0	0	0	0
E9PYF4;E9PYI7;F6VG99		Lmo7		1699	192.55	0	15.552	2	0	0	0	0	6	1	1	0	0	2	0	0	0	0	6	1	1	0	0	1	0	0	0	0	0	0	0	0	0	2.1	0	0	0	0	5.8	0.8	1.1	0	0	6895300	0
E9PYG9;F6TVP2;Q60710	Deoxynucleoside triphosphate triphosphohydrolase SAMHD1	Samhd1		582	67.245	0	6.6614	0	0	0	2	0	0	0	0	1	0	0	0	0	2	0	0	0	0	1	0	0	0	0	2	0	0	0	0	1	0	0	0	0	8.6	0	0	0	0	4.3	0	0	0
E9PZ00;Q8BFQ1;K3W4L3;J3QPG5;Q61207	Prosaposin	Psap		551	60.672	0	5.0215	0	1	1	1	0	0	1	1	0	0	0	1	1	1	0	0	1	1	0	0	0	1	1	1	0	0	1	1	0	0	0	1.5	2	1.8	0	0	2	2	0	0	0	0
E9PZ21;Q91W59	RNA-binding motif, single-stranded-interacting protein 1	Rbms1		417	45.02	0	16.988	2	1	3	2	1	2	3	1	2	0	2	1	3	2	1	2	3	1	2	0	2	1	3	2	1	2	3	1	2	0	11.3	3.6	14.9	11.3	3.6	11.3	14.9	7.7	11.3	0	10521000	1527200
E9PZC3;Q923D2;E9PZC4;A0A0U1RPU7	Flavin reductase (NADPH)	Blvrb		247	26.647	0.0095923	1.6728	0	0	0	1	0	0	0	1	0	0	0	0	0	1	0	0	0	1	0	0	0	0	0	1	0	0	0	1	0	0	0	0	0	4	0	0	0	6.9	0	0	0	0
G3X9T8;G3X8Q5;E9PZD8;Q61147	Ceruloplasmin	Cp		1060	121.08	0	7.9177	0	0	0	4	2	0	0	0	4	4	0	0	0	3	2	0	0	0	3	3	0	0	0	3	2	0	0	0	3	3	0	0	0	5.7	3.3	0	0	0	5.7	5.7	0	0
E9PZF0;Q01768	Nucleoside diphosphate kinase;Nucleoside diphosphate kinase B	Gm20390;Nme2		267	30.2	0	6.2126	1	1	3	3	0	0	3	3	2	2	1	1	3	3	0	0	3	3	2	2	0	0	1	1	0	0	1	1	1	0	9	12.7	27	27	0	0	27	27	18	21.7	4233700	1899000
E9Q9E4;E9PZX7;P30285;D6RHS5;D3YWB0	Cyclin-dependent kinase 4	Cdk4		253	28.021	0.00098619	2.6428	0	0	1	0	0	0	0	1	1	0	0	0	1	0	0	0	0	1	1	0	0	0	1	0	0	0	0	1	1	0	0	0	6.7	0	0	0	0	5.1	5.1	0	0	0
E9Q9Q7;E9Q9D1;E9Q9D2;E9Q030;E9Q9C7;E9Q9C0;E9Q9C1;E9Q9C2;E9QK41;Q8K4G5;E9Q9C4	Actin-binding LIM protein 1	Ablim1		400	45.883	0	5.1979	2	0	0	0	0	1	0	1	0	0	2	0	0	0	0	1	0	1	0	0	2	0	0	0	0	1	0	1	0	0	7	0	0	0	0	3.8	0	3.5	0	0	3187200	0
E9Q039;Q11011;F6QYF8	Puromycin-sensitive aminopeptidase	Npepps		889	100.13	0	10.677	4	2	0	1	0	0	2	2	0	0	4	2	0	1	0	0	2	2	0	0	4	2	0	1	0	0	2	2	0	0	6.9	2.8	0	1.3	0	0	2.8	2.7	0	0	17192000	3210400
E9Q0T8		Dnah7a		4024	460.9	0.0095238	1.6619	0	0	0	1	0	0	1	0	1	0	0	0	0	1	0	0	1	0	1	0	0	0	0	1	0	0	1	0	1	0	0	0	0	0.2	0	0	0.4	0	0.2	0	0	0
E9Q0W8;E9Q4F4;P62305	Small nuclear ribonucleoprotein E	Snrpe		52	6.1593	0.0094862	1.6473	0	0	0	1	0	0	0	0	1	0	0	0	0	1	0	0	0	0	1	0	0	0	0	1	0	0	0	0	1	0	0	0	0	21.2	0	0	0	0	21.2	0	0	0
E9Q1G8;E9Q9F5;O55131	Septin-7	Sept7		437	50.648	0	6.7934	0	0	0	1	0	0	0	2	0	2	0	0	0	1	0	0	0	2	0	2	0	0	0	1	0	0	0	2	0	2	0	0	0	3.9	0	0	0	6.2	0	9.2	0	0
E9Q414;E9Q1Y3	Apolipoprotein B-100;Apolipoprotein B-48	Apob		4505	509.43	0	5.1247	0	0	0	2	0	0	0	0	3	0	0	0	0	1	0	0	0	0	3	0	0	0	0	1	0	0	0	0	3	0	0	0	0	0.8	0	0	0	0	1	0	0	0
F6Z1C2;E9Q3F3;E9Q3N9;G5E8D6;Q9WVJ9	EGF-containing fibulin-like extracellular matrix protein 2	Efemp2		157	17.721	0.003367	1.8669	0	0	0	0	0	1	0	0	0	0	0	0	0	0	0	1	0	0	0	0	0	0	0	0	0	1	0	0	0	0	0	0	0	0	0	7	0	0	0	0	0	0
E9Q450;S4R2U0		Tpm1		284	32.848	0	323.31	24	6	18	10	11	23	18	22	2	12	24	6	18	10	11	23	18	22	2	12	0	0	0	0	0	0	0	0	0	0	67.6	19.4	52.1	34.5	33.5	65.5	43.7	59.2	8.1	38.4	2057100000	37057000
E9Q499;F2Z405;P29621;Q91WP6;Q5I2A0;Q80X76	Serine protease inhibitor A3C;Serine protease inhibitor A3N;Serine protease inhibitor A3G;Serine protease inhibitor A3F	Serpina3g;Serpina3c;Serpina3n;Serpina3f		100	11.776	0	5.8797	0	0	0	1	0	0	0	0	1	0	0	0	0	1	0	0	0	0	1	0	0	0	0	1	0	0	0	0	1	0	0	0	0	12	0	0	0	0	12	0	0	0
E9Q4T8;Q9JLV5	Cullin-3	Cul3		702	81.11	0.0018182	2.1848	1	0	0	0	0	1	2	1	1	0	1	0	0	0	0	1	2	1	1	0	1	0	0	0	0	1	2	1	1	0	2.6	0	0	0	0	2.6	2.6	2.6	2.6	0	0	0
E9Q557;E9PZW0	Desmoplakin	Dsp		2883	332.91	0	323.31	62	42	40	36	12	23	50	32	28	19	62	42	40	36	12	23	50	32	28	19	62	42	40	36	12	23	50	32	28	19	23	17.7	16.6	16.2	6.6	9.8	19.5	13.3	12.5	9.5	2201200000	757740000
E9QNH6;E9Q580;Q7TQD7;P46735	Unconventional myosin-Ib	Myo1b		1078	125.03	0	58.262	4	0	2	5	0	3	2	9	3	8	4	0	2	5	0	3	2	9	3	8	4	0	2	5	0	3	2	9	3	8	6.4	0	2.4	7.4	0	5	3.7	12.2	4.3	10.5	13470000	0
Q80TF3;E9Q5E1;A2AGW4	Protocadherin-19	Pcdh19		1145	126.03	0	16.83	0	0	3	5	0	1	0	0	1	2	0	0	3	5	0	1	0	0	1	2	0	0	3	5	0	1	0	0	1	2	0	0	4.6	9.7	0	1.2	0	0	1.3	2.4	0	0
E9Q5I9;Q9WVJ2;F6PXS6;F6ZQQ3;E9Q0U1	26S proteasome non-ATPase regulatory subunit 13	Psmd13		349	39.694	0.0034722	1.979	0	0	0	0	0	0	0	0	1	1	0	0	0	0	0	0	0	0	1	1	0	0	0	0	0	0	0	0	1	1	0	0	0	0	0	0	0	0	2.3	6.3	0	0
E9Q5J9		Tpm3		285	33.28	0	107.16	18	5	12	9	8	17	13	16	4	9	8	1	4	5	4	6	4	6	3	5	0	0	0	0	0	0	0	0	0	0	46.7	14	31.6	29.5	23.5	40	26.7	42.5	14	27	331210000	6823000
E9Q616		Ahnak		5656	604.25	0	33.051	9	0	0	2	0	0	2	3	1	1	9	0	0	2	0	0	2	3	1	1	9	0	0	2	0	0	2	3	1	1	8.5	0	0	1.9	0	0	5.1	5.1	1.7	1.7	58088000	0
E9Q634	Unconventional myosin-Ie	Myo1e		1107	126.82	0	15.568	2	0	0	1	0	0	0	6	0	5	2	0	0	1	0	0	0	6	0	5	2	0	0	1	0	0	0	6	0	5	2.1	0	0	1.5	0	0	0	7.7	0	6	4802500	0
E9Q6E7;F8VQD7;Q05909	Protein-tyrosine-phosphatase;Receptor-type tyrosine-protein phosphatase gamma	Ptprg		667	75.954	0.0034453	1.9498	0	0	0	2	0	0	0	0	0	0	0	0	0	2	0	0	0	0	0	0	0	0	0	2	0	0	0	0	0	0	0	0	0	6.1	0	0	0	0	0	0	0	0
E9Q715;Q05CX5;Q7TNC4	Putative RNA-binding protein Luc7-like 2	Luc7l2		272	32.646	0.0010549	3.0438	1	0	0	0	0	0	0	1	1	0	1	0	0	0	0	0	0	1	1	0	1	0	0	0	0	0	0	1	1	0	5.5	0	0	0	0	0	0	5.5	5.5	0	0	0
E9Q718;Q9R0B9	Procollagen-lysine,2-oxoglutarate 5-dioxygenase 2	Plod2		758	86.9	0	5.3069	2	0	1	0	0	3	0	0	0	0	2	0	1	0	0	3	0	0	0	0	2	0	1	0	0	3	0	0	0	0	3.6	0	1.8	0	0	5.4	0	0	0	0	2238200	0
E9Q740;F8VQC1	Signal recognition particle subunit SRP72	Srp72		610	67.928	0.0064935	1.7304	0	0	0	0	0	1	0	0	0	0	0	0	0	0	0	1	0	0	0	0	0	0	0	0	0	1	0	0	0	0	0	0	0	0	0	2.8	0	0	0	0	0	0
E9Q7Q3;D3Z6I8		Tpm3		248	28.734	0	60.93	18	6	12	7	6	18	11	14	4	9	6	1	4	2	3	7	2	6	1	5	1	0	1	0	0	3	0	2	0	0	57.7	20.6	38.3	27.4	16.9	47.6	32.3	49.2	17.7	30.6	111440000	0
F7AA45;E9Q8F0;Q8VH51	RNA-binding protein 39	Rbm39		311	33.828	0.006483	1.7279	0	0	0	1	0	0	0	0	1	0	0	0	0	1	0	0	0	0	1	0	0	0	0	1	0	0	0	0	1	0	0	0	0	5.5	0	0	0	0	5.5	0	0	0
Q8BK08;E9Q933;Z4YN74	Transmembrane protein 11, mitochondrial	Tmem11		190	21.311	0.0010091	2.7598	2	0	0	1	0	1	1	1	0	1	2	0	0	1	0	1	1	1	0	1	2	0	0	1	0	1	1	1	0	1	12.6	0	0	8.4	0	8.4	8.4	8.4	0	8.4	3060000	0
E9QA15		Cald1		768	89.272	0.0010363	2.9174	19	0	5	2	3	19	11	22	0	10	0	0	0	0	0	0	0	2	0	0	0	0	0	0	0	0	0	0	0	0	24.7	0	9.5	3.6	5.1	24.2	17.2	27.9	0	15	0	0
Q8VCQ8;E9QA16;E9Q0M9;S4R1T7;D3Z6I7;F6QLP8		Cald1		530	60.452	0	176.56	22	0	7	2	3	23	12	23	0	10	22	0	7	2	3	23	12	23	0	10	2	0	1	0	0	2	0	2	0	0	40.6	0	18.1	5.3	7.4	40.2	26.8	40.6	0	21.7	471780000	0
E9QAD6;P97450	ATP synthase-coupling factor 6, mitochondrial	Atp5j		91	10.473	0.0011876	4.022	0	0	0	2	0	0	0	0	1	0	0	0	0	2	0	0	0	0	1	0	0	0	0	2	0	0	0	0	1	0	0	0	0	25.3	0	0	0	0	20.9	0	0	0
E9QAK5;Q61768	Kinesin-like protein;Kinesin-1 heavy chain	Kif5b		619	70.102	0.0057613	1.7826	1	0	0	0	0	0	0	1	0	0	1	0	0	0	0	0	0	1	0	0	1	0	0	0	0	0	0	1	0	0	1.9	0	0	0	0	0	0	1.6	0	0	0	0
E9QAQ5;Q9WV60	Glycogen synthase kinase-3 beta	Gsk3b		433	47.989	0.0064673	1.7146	0	0	0	0	0	1	0	0	0	0	0	0	0	0	0	1	0	0	0	0	0	0	0	0	0	1	0	0	0	0	0	0	0	0	0	5.5	0	0	0	0	0	0
E9QAT4;F7BPW6		Sec16a		2357	254.2	0.0011834	3.9659	1	0	0	1	0	2	0	0	0	0	1	0	0	1	0	2	0	0	0	0	1	0	0	1	0	2	0	0	0	0	0.7	0	0	0.7	0	1.1	0	0	0	0	437610	0
Q7TQG5;E9QK04;P97798	Neogenin	Neo1		1465	159.97	0	14.781	0	0	1	5	1	0	1	1	2	1	0	0	1	5	1	0	1	1	2	1	0	0	1	5	1	0	1	1	2	1	0	0	1	5.5	1.2	0	1.4	1	2.3	1.1	0	0
E9QL80;Q91YX5	Acyl-CoA:lysophosphatidylglycerol acyltransferase 1	Lpgat1		409	47	0.0034305	1.9389	0	0	0	1	0	1	0	0	0	0	0	0	0	1	0	1	0	0	0	0	0	0	0	1	0	1	0	0	0	0	0	0	0	2.2	0	2.4	0	0	0	0	0	0
E9QLR3;Q60961	Lysosomal-associated transmembrane protein 4A	Laptm4a		308	35.003	0	5.7673	1	0	1	1	0	1	1	1	1	0	1	0	1	1	0	1	1	1	1	0	1	0	1	1	0	1	1	1	1	0	8.8	0	8.8	8.8	0	8.8	8.8	8.8	8.8	0	5485900	0
E9QM38;P55012	Solute carrier family 12 member 2	Slc12a2		1206	130.67	0	26.787	0	0	1	8	0	0	1	1	1	1	0	0	1	8	0	0	1	1	1	1	0	0	1	8	0	0	1	1	1	1	0	0	2.2	10.1	0	0	0.8	2.2	0.8	1.7	0	0
E9QN12;E9QPE2;P05622	Platelet-derived growth factor receptor beta	Pdgfrb		1103	123.35	0	90.677	13	15	19	21	12	12	15	13	13	14	13	15	19	21	12	12	15	13	13	14	13	15	19	21	12	12	15	13	13	14	17.2	18.9	25	28.6	17.3	16.3	19.8	19.4	18.4	18.8	89735000	101070000
E9QNP0;P62984	Ubiquitin-60S ribosomal protein L40;Ubiquitin;60S ribosomal protein L40	Kxd1;Uba52		232	26.856	0	97.597	3	2	2	2	2	4	3	3	2	2	3	2	2	2	2	4	3	3	2	2	0	1	0	0	0	0	0	0	0	0	14.7	12.5	10.8	10.8	10.8	20.3	14.7	16.4	10.8	10.8	233250000	102300000
E9QNX9;Q60751	Tyrosine-protein kinase receptor;Insulin-like growth factor 1 receptor;Insulin-like growth factor 1 receptor alpha chain;Insulin-like growth factor 1 receptor beta chain	Igf1r		1369	155.28	0.0094787	1.6386	0	0	0	1	0	0	0	0	1	0	0	0	0	1	0	0	0	0	1	0	0	0	0	1	0	0	0	0	1	0	0	0	0	0.9	0	0	0	0	0.8	0	0	0
E9QP46;Q6ZWQ0	Nesprin-2	Syne2		6870	782.13	0.0057566	1.7824	0	0	0	0	0	0	0	1	0	0	0	0	0	0	0	0	0	1	0	0	0	0	0	0	0	0	0	1	0	0	0	0	0	0	0	0	0	0.1	0	0	0	0
E9QPD7;G5E8R3;Q05920	Pyruvate carboxylase;Pyruvate carboxylase, mitochondrial	Pcx;Pc		1179	129.83	0.0057518	1.782	0	0	0	0	0	0	0	1	0	0	0	0	0	0	0	0	0	1	0	0	0	0	0	0	0	0	0	1	0	0	0	0	0	0	0	0	0	1.9	0	0	0	0
Q9Z2B5;E9QQ30;A0A0R4J1Y1	Eukaryotic translation initiation factor 2-alpha kinase 3	Eif2ak3		1114	124.68	0	5.7172	0	0	0	1	0	0	0	3	0	1	0	0	0	1	0	0	0	3	0	1	0	0	0	1	0	0	0	3	0	1	0	0	0	1.6	0	0	0	5.1	0	1.6	0	0
F2Z497;Q5SZV5	Dyslexia-associated protein KIAA0319 homolog	D130043K22Rik;Kiaa0319		782	84.453	0.0018536	2.2824	1	0	1	0	1	0	0	1	1	0	1	0	1	0	1	0	0	1	1	0	1	0	1	0	1	0	0	1	1	0	3.7	0	3.7	0	3.7	0	0	3.7	3.7	0	0	0
F6RBY3;Q9DBE8	Alpha-1,3/1,6-mannosyltransferase ALG2	Alg2		177	20.668	0.0033956	1.9011	0	0	0	1	0	0	0	0	0	0	0	0	0	1	0	0	0	0	0	0	0	0	0	1	0	0	0	0	0	0	0	0	0	15.8	0	0	0	0	0	0	0	0
F6RPJ9;Q9JHR7	Insulin-degrading enzyme	Ide		987	114.15	0	95.599	20	3	0	1	0	0	2	0	0	0	20	3	0	1	0	0	2	0	0	0	20	3	0	1	0	0	2	0	0	0	20.5	5	0	1.2	0	0	2.4	0	0	0	207680000	9524900
F6SVV1;P62082	40S ribosomal protein S7	Gm9493;Rps7		192	21.882	0	6.1883	0	1	1	1	1	0	2	1	1	1	0	1	1	1	1	0	2	1	1	1	0	1	1	1	1	0	2	1	1	1	0	15.6	6.2	6.2	6.2	0	19.8	6.2	6.2	6.2	0	8442800
F7CZD1;F6TXD3;Q9Z1J3	Cysteine desulfurase, mitochondrial	Gm28036;Nfs1		164	18.052	0.0010604	3.0746	0	1	0	1	0	0	1	0	1	0	0	1	0	1	0	0	1	0	1	0	0	1	0	1	0	0	1	0	1	0	0	13.4	0	13.4	0	0	13.4	0	13.4	0	0	0
F6TZU3;Q8CA72	Gigaxonin	Gan		597	67.539	0.0011614	3.7743	3	0	0	0	0	0	0	0	0	0	3	0	0	0	0	0	0	0	0	0	3	0	0	0	0	0	0	0	0	0	6.4	0	0	0	0	0	0	0	0	0	8428000	0
Q9R0Q3;F6V6T4;Q8BPI2	Transmembrane emp24 domain-containing protein 2	Tmed2		201	22.705	0.0011891	4.0251	2	1	1	0	0	0	1	1	0	0	2	1	1	0	0	0	1	1	0	0	2	1	1	0	0	0	1	1	0	0	10.4	4.5	4.5	0	0	0	4.5	4.5	0	0	4235600	553780
F6VW30;F6YY69;P68254	14-3-3 protein theta	Ywhaq		303	34.348	0	24.799	4	3	2	2	0	1	2	4	3	1	1	2	1	1	0	1	1	2	2	0	1	2	1	1	0	1	1	2	2	0	11.2	14.2	7.9	9.6	0	4.6	7.9	17.2	14.2	3.3	1589200	1072700
F6X9I3;P26883	Peptidyl-prolyl cis-trans isomerase;Peptidyl-prolyl cis-trans isomerase FKBP1A	Fkbp1a		161	18.297	0	5.2361	0	0	0	1	0	0	0	1	0	0	0	0	0	1	0	0	0	1	0	0	0	0	0	1	0	0	0	1	0	0	0	0	0	8.7	0	0	0	8.7	0	0	0	0
F6XVP7;Q924T7	E3 ubiquitin-protein ligase RNF31	Rnf31		912	102	0	7.4852	0	0	0	0	0	1	4	1	0	0	0	0	0	0	0	1	4	1	0	0	0	0	0	0	0	1	4	1	0	0	0	0	0	0	0	2.2	7.1	2	0	0	0	0
F6YVP7;P62270;S4R1N6;A0A1Y7VKY1	40S ribosomal protein S18	Gm10260;Rps18		152	17.671	0	23.743	1	5	4	4	1	4	9	2	1	1	1	5	4	4	1	4	9	2	1	1	1	5	4	4	1	4	9	2	1	1	7.9	30.9	25.7	26.3	5.3	21.7	44.7	13.8	7.9	5.3	2141500	33627000
Q6ZWZ6;F7AEH4;A0A1W2P7A1;P63323	40S ribosomal protein S12	Rps12		132	14.515	0	18.299	2	3	5	4	4	4	3	1	3	3	2	3	5	4	4	4	3	1	3	3	2	3	5	4	4	4	3	1	3	3	28	35.6	57.6	42.4	43.2	40.9	35.6	11.4	34.8	34.8	1093200	2240900
F7BB92;Q6P8N8;Q9JHS4	ATP-dependent Clp protease ATP-binding subunit clpX-like, mitochondrial	Clpx		192	20.96	0.0018051	2.1579	1	0	1	1	1	1	1	1	1	0	1	0	1	1	1	1	1	1	1	0	1	0	1	1	1	1	1	1	1	0	6.8	0	6.8	6.8	6.8	6.8	6.8	6.8	6.8	0	7706300	0
F7BEQ1;Q0P5V9	Solute carrier family 45 member 4	Slc45a4		721	78.294	0.0011416	3.6397	0	0	0	1	0	0	0	0	0	0	0	0	0	1	0	0	0	0	0	0	0	0	0	1	0	0	0	0	0	0	0	0	0	3.1	0	0	0	0	0	0	0	0
F7DE82;Q9D8T7	SRA stem-loop-interacting RNA-binding protein, mitochondrial	Slirp		79	9.0796	0.0033529	1.8555	0	0	0	1	0	0	0	0	0	0	0	0	0	1	0	0	0	0	0	0	0	0	0	1	0	0	0	0	0	0	0	0	0	12.7	0	0	0	0	0	0	0	0
F8VPU2;E9Q805	FERM, RhoGEF and pleckstrin domain-containing protein 1	Farp1		1048	118.87	0.0010881	3.2644	1	0	0	0	0	1	1	0	0	0	1	0	0	0	0	1	1	0	0	0	1	0	0	0	0	1	1	0	0	0	1.4	0	0	0	0	1.4	1.1	0	0	0	1828900	0
Q8CIE6;F8WHL2	Coatomer subunit alpha;Xenin;Proxenin;Coatomer subunit alpha	Copa		1224	138.43	0	45.929	8	0	2	7	5	9	6	5	3	12	8	0	2	7	5	9	6	5	3	12	8	0	2	7	5	9	6	5	3	12	8.4	0	2.1	9.1	7.2	9.4	6.4	4.9	4.2	15.8	28991000	0
F8WHM5;Q61543	Golgi apparatus protein 1	Glg1		1163	132.35	0.000998	2.6994	0	0	0	1	0	0	0	1	0	1	0	0	0	1	0	0	0	1	0	1	0	0	0	1	0	0	0	1	0	1	0	0	0	1.1	0	0	0	1.1	0	1.1	0	0
Q9D187;F8WHV1;A0A1D5RMI0	Mitotic spindle-associated MMXD complex subunit MIP18	Fam96b		163	17.667	0	7.5712	0	0	2	2	0	0	0	0	0	0	0	0	2	2	0	0	0	0	0	0	0	0	2	2	0	0	0	0	0	0	0	0	26.4	26.4	0	0	0	0	0	0	0	0
P61211;F8WIB1	ADP-ribosylation factor-like protein 1	Arl1		181	20.411	0	5.4013	0	0	0	1	0	0	0	1	3	0	0	0	0	1	0	0	0	1	3	0	0	0	0	1	0	0	0	1	3	0	0	0	0	7.7	0	0	0	7.7	26.5	0	0	0
F8WID5;B7ZNL3		Tpm1		326	37.412	0.0018298	2.2251	19	6	16	9	10	17	16	18	2	11	1	0	0	0	0	0	0	1	0	0	0	0	0	0	0	0	0	0	0	0	54.3	16.3	41.4	26.7	27.9	47.9	34	46.3	7.1	32.2	1858400	0
Q9JIS8;F8WIJ0	Solute carrier family 12 member 4	Slc12a4		1085	120.62	0	6.5683	0	0	1	4	0	0	1	1	0	0	0	0	1	4	0	0	1	1	0	0	0	0	1	4	0	0	1	1	0	0	0	0	1.7	5	0	0	1.7	1.7	0	0	0	0
F8WIT2;P14824	Annexin;Annexin A6	Anxa6		667	75.288	0	6.9846	0	0	0	4	0	0	0	0	2	0	0	0	0	4	0	0	0	0	2	0	0	0	0	4	0	0	0	0	2	0	0	0	0	7.9	0	0	0	0	3.4	0	0	0
F8WJG3;P62996	Transformer-2 protein homolog beta	Tra2b		188	21.935	0.0041528	1.8342	1	0	1	0	0	1	0	1	1	0	1	0	1	0	0	1	0	1	1	0	1	0	1	0	0	1	0	1	1	0	8.5	0	8.5	0	0	8.5	0	8.5	8.5	0	4004700	0
G3UWR9;P14438;P14434;P14437;P14436;P14435;P23150;P04228;P01910	Beta-2-microglobulin;H-2 class II histocompatibility antigen, A-U alpha chain;H-2 class II histocompatibility antigen, A-B alpha chain;H-2 class II histocompatibility antigen, A-S alpha chain;H-2 class II histocompatibility antigen, A-R alpha chain;H-2 class II histocompatibility antigen, A-F alpha chain;H-2 class II histocompatibility antigen, I-E alpha chain;H-2 class II histocompatibility anti…	H2-Aa		173	18.971	0.00094877	2.4111	0	0	0	2	0	0	0	0	0	0	0	0	0	2	0	0	0	0	0	0	0	0	0	2	0	0	0	0	0	0	0	0	0	15.6	0	0	0	0	0	0	0	0
G3UYL8;G3UX15;G3UYI4;G3UYL3;Q8BG32;G3UX67;G3UWV7	26S proteasome non-ATPase regulatory subunit 11	Psmd11		100	11.077	0	10.407	2	0	0	1	0	0	2	1	1	0	2	0	0	1	0	0	2	1	1	0	2	0	0	1	0	0	2	1	1	0	24	0	0	13	0	0	26	13	13	0	2449000	0
G3UX26;Q60930	Voltage-dependent anion-selective channel protein 2	Vdac2		283	30.446	0	9.4148	1	3	1	1	1	0	2	2	2	1	1	3	1	1	1	0	2	2	2	1	1	3	1	1	1	0	2	2	2	1	4.9	14.8	7.1	3.5	7.1	0	10.6	11.3	10.6	7.1	7503300	11098000
G3UXG7;G3UXU2;G3UZJ5;P67871;G3UZA4;G3UZX4	Casein kinase II subunit beta	Csnk2b		164	18.926	0.001006	2.74	0	0	0	0	0	0	1	0	1	0	0	0	0	0	0	0	1	0	1	0	0	0	0	0	0	0	1	0	1	0	0	0	0	0	0	0	6.7	0	9.8	0	0	0
G3UXZ5;P97371;G3UWN9;G3UXY0;G3X9K9	Proteasome activator complex subunit 1	Psme1		238	27.411	0.0011976	4.1195	0	0	0	2	0	0	0	0	1	0	0	0	0	2	0	0	0	0	1	0	0	0	0	2	0	0	0	0	1	0	0	0	0	10.5	0	0	0	0	5.9	0	0	0
G3UY42;Q8CCS6;D3YUB9;D3Z5F7;D3Z055;G3UWS5	Polyadenylate-binding protein 2	Pabpn1;Gm20521		319	34.003	0	13.246	3	2	4	1	1	3	2	3	1	1	3	2	4	1	1	3	2	3	1	1	3	2	4	1	1	3	2	3	1	1	12.9	8.5	14.1	8.8	5	12.9	8.5	11	3.4	5	18878000	3989900
G3UY93;Q9Z1Q9;G3UYW2;G3UZ22	Valine--tRNA ligase	Vars		1278	141.41	0	4.3766	0	0	0	0	0	0	0	1	1	0	0	0	0	0	0	0	0	1	1	0	0	0	0	0	0	0	0	1	1	0	0	0	0	0	0	0	0	1.2	1.3	0	0	0
G3UYR8;Q9DBF1;G3UY72	Alpha-aminoadipic semialdehyde dehydrogenase	Aldh7a1		475	51.684	0	9.7443	1	2	1	0	0	0	3	0	0	0	1	2	1	0	0	0	3	0	0	0	1	2	1	0	0	0	3	0	0	0	2.9	6.5	3.6	0	0	0	12	0	0	0	2795900	2548700
G3UYV7;P62858	40S ribosomal protein S28	Rps28		56	6.3442	0	18.888	0	1	1	1	0	1	2	1	1	0	0	1	1	1	0	1	2	1	1	0	0	1	1	1	0	1	2	1	1	0	0	21.4	19.6	16.1	0	21.4	41.1	19.6	16.1	0	0	2181600
G3X8R0;Q60870	Receptor expression-enhancing protein;Receptor expression-enhancing protein 5	Reep5		189	21.447	0.0011481	3.7043	0	0	0	0	0	0	0	1	0	0	0	0	0	0	0	0	0	1	0	0	0	0	0	0	0	0	0	1	0	0	0	0	0	0	0	0	0	5.3	0	0	0	0
Q8K2Y0;G3X8V5;A0A2I3BRT6	RING finger protein 219	Rnf219		722	79.957	0	4.4294	0	0	1	2	0	1	0	1	0	0	0	0	1	2	0	1	0	1	0	0	0	0	1	2	0	1	0	1	0	0	0	0	2.5	3.5	0	2.5	0	2.5	0	0	0	0
Q61703;G3X977	Inter-alpha-trypsin inhibitor heavy chain H2	Itih2		946	105.93	0	11.593	4	3	2	6	3	3	2	3	5	4	0	1	0	2	1	0	0	0	2	0	0	1	0	2	1	0	0	0	2	0	4.9	6.2	2.7	8.2	6.2	3.9	2.7	3.6	6.7	5.5	0	2049600
G5E829;A0A1W2P7C7;F7AAP4;E9Q828;Q6Q477	Plasma membrane calcium-transporting ATPase 1;Calcium-transporting ATPase	Atp2b1;Atp2b4		1220	134.75	0	13.11	0	1	2	6	0	0	0	0	0	0	0	1	2	6	0	0	0	0	0	0	0	1	2	6	0	0	0	0	0	0	0	1.4	3.1	7.6	0	0	0	0	0	0	0	0
G5E898;Q9R269	Periplakin	Ppl		1754	203.78	0	5.0172	3	0	0	0	0	0	1	0	0	0	3	0	0	0	0	0	1	0	0	0	3	0	0	0	0	0	1	0	0	0	1.8	0	0	0	0	0	0.7	0	0	0	5504200	0
G5E899;P22777	Plasminogen activator inhibitor 1	Serpine1		402	45.043	0.0018083	2.16	0	0	1	0	0	0	0	0	0	0	0	0	1	0	0	0	0	0	0	0	0	0	1	0	0	0	0	0	0	0	0	0	3.2	0	0	0	0	0	0	0	0	0
G5E8E1;A0A087WNU6		Lrrfip1		428	48.918	0	249.12	4	3	9	14	5	4	4	11	11	7	2	1	4	7	3	2	2	7	4	2	0	0	0	0	0	0	0	0	0	0	15.9	14.3	33.2	49.5	17.5	15.7	14	40	40.9	27.1	3765900	1735200
Q7TS51;G5E8J1	Olfactory receptor	Olfr171		313	35.876	0.0057377	1.771	0	0	1	0	0	0	0	1	0	0	0	0	1	0	0	0	0	1	0	0	0	0	1	0	0	0	0	1	0	0	0	0	9.3	0	0	0	0	9.3	0	0	0	0
G5E8J9;Q8CFE4	SCY1-like protein 2	Scyl2		929	103.19	0	25.864	0	0	0	2	0	1	0	5	1	0	0	0	0	2	0	1	0	5	1	0	0	0	0	2	0	1	0	5	1	0	0	0	0	4.3	0	2.7	0	10.2	1.6	0	0	0
G5E8R2		Tpm1		248	28.696	0	76.519	18	4	10	7	3	16	11	17	2	6	4	0	1	2	0	4	2	4	1	0	0	0	0	0	0	0	0	0	0	0	64.5	12.5	41.1	30.6	19	60.1	35.9	62.5	8.9	25	98150000	0
G5E8Z3		2310050C09Rik		280	29.144	0	4.3921	0	2	1	0	0	0	2	0	0	0	0	2	1	0	0	0	2	0	0	0	0	2	1	0	0	0	2	0	0	0	0	7.5	3.6	0	0	0	7.5	0	0	0	0	0
G5E902;Q8VEM8	Phosphate carrier protein, mitochondrial	Slc25a3		358	39.736	0	66.755	4	3	4	10	2	4	3	5	6	4	4	3	4	10	2	4	3	5	6	4	4	3	4	10	2	4	3	5	6	4	15.1	8.4	12.6	27.9	7.8	15.1	10.6	18.4	21.2	14.5	10495000	12094000
G5E924;Q8R081;G3UY38	Heterogeneous nuclear ribonucleoprotein L	Hnrnpl		615	66.821	0	21.269	6	0	1	4	0	7	0	5	6	3	6	0	1	4	0	7	0	5	6	3	6	0	1	4	0	7	0	5	6	3	13.8	0	1.6	8.1	0	17.2	0	12	15.6	8.6	18574000	0
H3BJ75;Q9QZB9	Dynactin subunit 5	Dctn5		54	6.2671	0.0018067	2.1582	1	0	0	0	0	1	0	0	0	0	1	0	0	0	0	1	0	0	0	0	1	0	0	0	0	1	0	0	0	0	18.5	0	0	0	0	18.5	0	0	0	0	0	0
H3BL99;H3BJC6;H3BJP2;H3BK43;H3BLJ9;H3BJL6;H3BKH6;Q9R0P3	S-formylglutathione hydrolase	Esd		105	11.769	0.001773	2.088	0	0	0	0	0	0	0	0	1	0	0	0	0	0	0	0	0	0	1	0	0	0	0	0	0	0	0	0	1	0	0	0	0	0	0	0	0	0	21	0	0	0
H3BKM0;Q9DBG3;H3BIY9	AP-2 complex subunit beta;AP complex subunit beta	Ap2b1		913	101.36	0	12.032	3	1	0	2	1	1	1	2	4	3	3	1	0	2	1	1	1	2	4	3	3	1	0	2	1	1	1	2	4	3	3.9	1.2	0	4.2	2.3	1.4	1.2	2.8	5.8	6.6	10419000	0
Q6PDM2;H7BX95	Serine/arginine-rich splicing factor 1	Srsf1		248	27.744	0.0010235	2.8453	1	0	0	2	0	0	0	1	0	0	1	0	0	2	0	0	0	1	0	0	1	0	0	2	0	0	0	1	0	0	4	0	0	13.3	0	0	0	4	0	0	0	0
H7BX99;P19221	Prothrombin;Prothrombin;Activation peptide fragment 1;Activation peptide fragment 2;Thrombin light chain;Thrombin heavy chain	F2		617	70.211	0.00099404	2.6862	0	1	3	4	1	0	1	2	3	1	0	0	0	1	0	0	0	0	1	0	0	0	0	1	0	0	0	0	1	0	0	2.4	6.3	7.1	1.5	0	2.4	3.9	7	1.5	0	0
Q9D6A7;Q9DAV6;I7HJI5		Serpinb9c;Serpinb9b		359	41.091	0.008058	1.7008	0	0	0	1	0	0	0	0	1	0	0	0	0	1	0	0	0	0	1	0	0	0	0	1	0	0	0	0	1	0	0	0	0	2.8	0	0	0	0	2.8	0	0	0
I7HLV2;Q6ZWV3;P86048	60S ribosomal protein L10;60S ribosomal protein L10-like	Rpl10;Rpl10l		201	23.072	0	11.795	2	1	1	3	1	0	1	2	1	2	2	1	1	3	1	0	1	2	1	2	2	1	1	3	1	0	1	2	1	2	12.9	6	6.5	23.4	5.5	0	6	7	6.5	12.4	7313900	1964800
J3QMG3;Q60931	Voltage-dependent anion-selective channel protein 3	Vdac3		284	30.851	0	6.8729	2	0	0	1	0	1	0	0	1	0	2	0	0	1	0	1	0	0	1	0	2	0	0	1	0	1	0	0	1	0	9.5	0	0	3.9	0	7	0	0	3.9	0	7825000	0
J3QN85;P16092	Fibroblast growth factor receptor;Fibroblast growth factor receptor 1	Fgfr1		833	92.98	0	6.6214	0	0	0	3	0	0	0	0	1	0	0	0	0	3	0	0	0	0	1	0	0	0	0	3	0	0	0	0	1	0	0	0	0	4	0	0	0	0	1.3	0	0	0
J7NUP1;Q60766	Immunity-related GTPase family M protein 1	Irgm1		393	44.887	0	14.298	0	0	1	3	2	1	0	1	1	3	0	0	1	3	2	1	0	1	1	3	0	0	1	3	2	1	0	1	1	3	0	0	4.1	19.3	8.7	2.5	0	4.1	2.5	12	0	0
Q6URW6;K3W4R2;A0A140LI60	Myosin-14	Myh14		2000	228.58	0	19.349	15	2	3	4	2	6	3	4	1	6	10	1	0	1	0	1	1	0	0	1	10	1	0	1	0	1	1	0	0	1	8.9	1.4	2	2.6	1.6	3.5	1.8	2	0.8	3	78322000	1912800
K7N747		Vmn2r109		858	98.061	0.0011765	3.9359	0	0	1	1	2	0	0	1	2	1	0	0	1	1	2	0	0	1	2	1	0	0	1	1	2	0	0	1	2	1	0	0	2	2	3.7	0	0	2	3.7	2	0	0
M0QW69;M0QWM9;Q3TMN1;Q3UI33;O08663;M0QW48	Methionine aminopeptidase;Methionine aminopeptidase 2	Metap2		186	20.664	0.0010593	3.0686	1	1	0	0	0	0	1	0	0	0	1	1	0	0	0	0	1	0	0	0	1	1	0	0	0	0	1	0	0	0	5.4	7.5	0	0	0	0	7.5	0	0	0	2306800	566710
M0QWN2;Q91YS7;Q63932	Dual specificity mitogen-activated protein kinase kinase 2	Map2k2		203	22.45	0.0033501	1.8516	1	0	0	0	0	0	0	0	0	0	1	0	0	0	0	0	0	0	0	0	1	0	0	0	0	0	0	0	0	0	6.9	0	0	0	0	0	0	0	0	0	820440	0
O08553	Dihydropyrimidinase-related protein 2	Dpysl2		572	62.277	0	8.6066	0	0	1	1	0	0	0	2	0	0	0	0	1	1	0	0	0	2	0	0	0	0	1	1	0	0	0	2	0	0	0	0	4.7	4	0	0	0	6.6	0	0	0	0
O08583	THO complex subunit 4	Alyref		255	26.94	0.001221	4.2279	0	0	0	1	0	0	1	1	1	0	0	0	0	1	0	0	1	1	1	0	0	0	0	1	0	0	1	1	1	0	0	0	0	5.9	0	0	7.1	7.1	7.1	0	0	0
O08692	Neutrophilic granule protein	Ngp		167	19.331	0	6.0897	0	0	0	2	0	0	0	0	3	0	0	0	0	2	0	0	0	0	3	0	0	0	0	2	0	0	0	0	3	0	0	0	0	22.8	0	0	0	0	29.3	0	0	0
Q6GT24;O08709;D3Z0Y2	Peroxiredoxin-6	Prdx6		224	24.826	0	11.447	2	1	0	4	0	0	0	1	1	0	2	1	0	4	0	0	0	1	1	0	2	1	0	4	0	0	0	1	1	0	12.5	4.9	0	25.4	0	0	0	5.8	4	0	10793000	3091000
O08749	Dihydrolipoyl dehydrogenase, mitochondrial	Dld		509	54.272	0.0010417	2.9581	1	0	0	0	0	0	0	0	0	0	1	0	0	0	0	0	0	0	0	0	1	0	0	0	0	0	0	0	0	0	3.7	0	0	0	0	0	0	0	0	0	3892700	0
O08856	RNA polymerase II elongation factor ELL	Ell		602	67.146	0.0034014	1.9131	1	0	0	0	0	0	1	0	0	0	1	0	0	0	0	0	1	0	0	0	1	0	0	0	0	0	1	0	0	0	2.7	0	0	0	0	0	1.2	0	0	0	0	0
O08908	Phosphatidylinositol 3-kinase regulatory subunit beta	Pik3r2		722	81.265	0.0011429	3.6717	0	0	0	2	0	0	0	0	0	0	0	0	0	2	0	0	0	0	0	0	0	0	0	2	0	0	0	0	0	0	0	0	0	4.8	0	0	0	0	0	0	0	0
O08970;A0A0G2JDW8	Tuftelin	Tuft1		390	44.576	0	13.431	4	0	0	0	0	0	1	0	0	0	4	0	0	0	0	0	1	0	0	0	4	0	0	0	0	0	1	0	0	0	11	0	0	0	0	0	2.6	0	0	0	18056000	0
O08992;Q3TMX0;H3BLG5;A2AKJ9;A2AKJ6	Syntenin-1	Sdcbp		299	32.379	0	194.87	6	5	6	9	3	4	8	7	5	6	6	5	6	9	3	4	8	7	5	6	6	5	6	9	3	4	8	7	5	6	40.5	35.8	43.1	63.2	25.8	24.4	47.2	47.5	31.1	43.8	33352000	14041000
O09061;A0A338P7C0;A0A338P7F1	Proteasome subunit beta type-1	Psmb1		240	26.372	0	21.106	3	2	0	3	1	2	3	2	2	3	3	2	0	3	1	2	3	2	2	3	3	2	0	3	1	2	3	2	2	3	18.3	12.5	0	18.3	4.2	12.5	19.6	14.2	10	18.3	33449000	27529000
Q9CQM8;O09167	60S ribosomal protein L21	Rpl21		160	18.579	0.0010846	3.223	0	1	1	1	1	1	1	1	0	1	0	1	1	1	1	1	1	1	0	1	0	1	1	1	1	1	1	1	0	1	0	9.4	9.4	9.4	9.4	9.4	9.4	9.4	0	9.4	0	2889900
O35129;F6QPR1	Prohibitin-2	Phb2		299	33.296	0	66.234	4	2	3	5	4	7	6	4	5	5	4	2	3	5	4	7	6	4	5	5	4	2	3	5	4	7	6	4	5	5	17.4	8.4	11.4	20.7	19.7	27.8	23.7	17.4	24.4	24.1	25108000	8386400
O35226	26S proteasome non-ATPase regulatory subunit 4	Psmd4		376	40.703	0	22.121	1	1	0	1	1	5	6	4	2	2	1	1	0	1	1	5	6	4	2	2	1	1	0	1	1	5	6	4	2	2	4	4.5	0	4	4.8	27.1	25.5	12	8.5	9.3	0	1021300
O35295	Transcriptional activator protein Pur-beta	Purb		324	33.901	0	5.6405	2	0	0	1	0	1	0	0	1	0	2	0	0	1	0	1	0	0	1	0	2	0	0	1	0	1	0	0	1	0	9.3	0	0	6.5	0	6.5	0	0	6.5	0	1599100	0
O35350	Calpain-1 catalytic subunit	Capn1		713	82.105	0.0057661	1.7849	0	0	0	0	0	0	1	0	0	0	0	0	0	0	0	0	1	0	0	0	0	0	0	0	0	0	1	0	0	0	0	0	0	0	0	0	1.7	0	0	0	0	0
O35375	Neuropilin-2	Nrp2		931	104.63	0	25.834	0	2	4	10	1	1	2	5	4	1	0	2	4	10	1	1	2	5	4	1	0	2	4	10	1	1	2	5	4	1	0	3.3	5.5	17.3	1.1	1.6	3.7	6.9	5.2	1.1	0	840070
O35516	Neurogenic locus notch homolog protein 2;Notch 2 extracellular truncation;Notch 2 intracellular domain	Notch2		2473	265.63	0	48.146	1	2	8	15	2	1	0	3	1	4	1	2	8	15	2	1	0	3	1	4	1	2	8	15	2	1	0	3	1	4	0.6	1.6	6.6	11.2	1.5	0.6	0	2.8	0.6	2.2	729600	3931900
O35607	Bone morphogenetic protein receptor type-2	Bmpr2		1038	115.02	0	18.868	0	0	2	6	1	3	3	0	2	3	0	0	2	6	1	3	3	0	2	3	0	0	2	6	1	3	3	0	2	3	0	0	4	9.5	1.8	4.5	4.3	0	2.5	3.9	0	0
Q921D0;O35640	Annexin;Annexin A8	Anxa8		301	33.758	0.0011287	3.4955	1	0	0	0	0	0	1	0	0	0	1	0	0	0	0	0	1	0	0	0	1	0	0	0	0	0	1	0	0	0	5.3	0	0	0	0	0	5	0	0	0	1522000	0
O35646	Calpain-6	Capn6		641	74.542	0	14.051	0	0	0	8	0	0	0	0	0	0	0	0	0	8	0	0	0	0	0	0	0	0	0	8	0	0	0	0	0	0	0	0	0	17.5	0	0	0	0	0	0	0	0
O35682;A0A0N4SW94	Myeloid-associated differentiation marker	Myadm		320	35.284	0	12.877	1	0	1	1	0	1	0	1	1	2	1	0	1	1	0	1	0	1	1	2	1	0	1	1	0	1	0	1	1	2	5.3	0	5.3	5.3	0	5.3	0	5.3	5.3	7.8	1741700	0
O35704	Serine palmitoyltransferase 1	Sptlc1		473	52.534	0.0034188	1.9255	0	0	0	1	0	0	0	1	0	0	0	0	0	1	0	0	0	1	0	0	0	0	0	1	0	0	0	1	0	0	0	0	0	3	0	0	0	3	0	0	0	0
Q8C2Q7;O35737	Heterogeneous nuclear ribonucleoprotein H;Heterogeneous nuclear ribonucleoprotein H, N-terminally processed	Hnrnph1		472	51.217	0	46.436	5	2	4	5	0	5	3	5	4	3	3	1	2	3	0	4	2	4	2	1	1	0	0	1	0	2	0	1	0	0	15.7	7.6	13.3	17.2	0	15.9	11.2	17.4	12.7	9.1	20562000	1673800
O35744	Chitinase-like protein 3	Chil3		398	44.458	0	31.744	0	0	0	6	0	0	0	0	4	0	0	0	0	6	0	0	0	0	4	0	0	0	0	6	0	0	0	0	4	0	0	0	0	19.6	0	0	0	0	13.8	0	0	0
Q6XLQ8;O35887;G3UWV3;G3V004;G3UXA3;G3UWR0	Calumenin	Calu		315	37.117	0	10.244	0	0	4	1	0	1	0	4	1	0	0	0	4	1	0	1	0	4	1	0	0	0	4	1	0	1	0	4	1	0	0	0	20	3.8	0	4.1	0	19.4	3.8	0	0	0
O35988	Syndecan-4	Sdc4		198	21.482	0.0011574	3.754	2	0	1	0	0	0	1	2	0	2	2	0	1	0	0	0	1	2	0	2	2	0	1	0	0	0	1	2	0	2	12.6	0	7.6	0	0	0	7.6	12.6	0	12.6	2104800	0
O54724	Polymerase I and transcript release factor	Ptrf		392	43.953	0	11.322	1	0	0	1	0	2	1	1	1	0	1	0	0	1	0	2	1	1	1	0	1	0	0	1	0	2	1	1	1	0	3.8	0	0	3.8	0	8.2	3.8	3.8	3.8	0	904060	0
O54775	WNT1-inducible-signaling pathway protein 1	Wisp1		367	40.702	0.0033557	1.8579	0	1	0	0	0	0	0	0	0	0	0	1	0	0	0	0	0	0	0	0	0	1	0	0	0	0	0	0	0	0	0	4.4	0	0	0	0	0	0	0	0	0	0
O54833;A0A1D5RM74;A0A1D5RLE4	Casein kinase II subunit alpha	Csnk2a2		350	41.215	0.0018349	2.2379	1	0	0	0	0	0	0	0	0	1	1	0	0	0	0	0	0	0	0	1	1	0	0	0	0	0	0	0	0	1	4	0	0	0	0	0	0	0	0	4.3	1047600	0
O54962	Barrier-to-autointegration factor;Barrier-to-autointegration factor, N-terminally processed	Banf1		89	10.102	0.0010858	3.2343	0	0	0	1	0	0	0	1	1	1	0	0	0	1	0	0	0	1	1	1	0	0	0	1	0	0	0	1	1	1	0	0	0	27	0	0	0	27	27	27	0	0
O55029	Coatomer subunit beta	Copb2		905	102.45	0	5.2976	1	2	0	0	0	1	2	1	0	1	1	2	0	0	0	1	2	1	0	1	1	2	0	0	0	1	2	1	0	1	1.9	4.4	0	0	0	1.9	4.4	1.9	0	2	4400900	2292100
O55135	Eukaryotic translation initiation factor 6	Eif6		245	26.511	0	12.928	1	2	1	1	0	0	3	1	0	0	1	2	1	1	0	0	3	1	0	0	1	2	1	1	0	0	3	1	0	0	7.3	17.6	7.3	7.3	0	0	27.3	7.3	0	0	8977900	9332700
O55143	Sarcoplasmic/endoplasmic reticulum calcium ATPase 2	Atp2a2		1044	114.86	0	5.0754	0	0	0	2	0	0	1	1	2	0	0	0	0	2	0	0	1	1	2	0	0	0	0	2	0	0	1	1	2	0	0	0	0	3	0	0	1.4	2	2.9	0	0	0
O55183	Stanniocalcin-1	Stc1		247	27.48	0.0010753	3.1792	0	1	1	0	0	1	1	1	0	0	0	1	1	0	0	1	1	1	0	0	0	1	1	0	0	1	1	1	0	0	0	5.7	5.7	0	0	5.7	5.7	5.7	0	0	0	0
O55222	Integrin-linked protein kinase	Ilk		452	51.373	0	11.484	2	0	1	3	0	3	0	2	1	4	2	0	1	3	0	3	0	2	1	4	2	0	1	3	0	3	0	2	1	4	5.3	0	3.3	8	0	9.7	0	6.6	3.3	11.5	5113200	0
O55234;Q8BTY5	Proteasome subunit beta type-5	Psmb5		264	28.532	0	12.51	4	4	2	2	0	3	6	2	3	2	4	4	2	2	0	3	6	2	3	2	4	4	2	2	0	3	6	2	3	2	22	18.9	9.1	8.7	0	13.6	22.3	10.2	14.8	9.1	21354000	12365000
O55237	CD70 antigen	Cd70		195	21.919	0	30.593	0	0	0	2	0	0	0	0	3	0	0	0	0	2	0	0	0	0	3	0	0	0	0	2	0	0	0	0	3	0	0	0	0	21	0	0	0	0	22.6	0	0	0
O70194	Eukaryotic translation initiation factor 3 subunit D	Eif3d		548	63.988	0	4.7328	3	0	0	0	0	0	0	0	0	0	3	0	0	0	0	0	0	0	0	0	3	0	0	0	0	0	0	0	0	0	8.9	0	0	0	0	0	0	0	0	0	3586200	0
S4R1E5;O70325	Glutathione peroxidase;Phospholipid hydroperoxide glutathione peroxidase, mitochondrial	Gpx4		157	17.937	0.0010526	3.033	0	0	0	1	0	0	0	1	0	0	0	0	0	1	0	0	0	1	0	0	0	0	0	1	0	0	0	1	0	0	0	0	0	8.9	0	0	0	7.6	0	0	0	0
O70435	Proteasome subunit alpha type-3	Psma3		255	28.405	0	33.382	3	4	0	4	0	2	3	1	3	1	3	4	0	4	0	2	3	1	3	1	3	4	0	4	0	2	3	1	3	1	17.6	21.2	0	17.6	0	12.2	17.3	4.7	16.5	5.5	17410000	8786700
O70456	14-3-3 protein sigma	Sfn		248	27.706	0	6.0286	5	2	3	1	0	0	4	2	2	1	4	1	2	0	0	0	3	1	1	0	4	1	2	0	0	0	3	1	1	0	23.8	7.3	11.7	4	0	0	19.4	7.3	8.5	4	13597000	1699200
O70475	UDP-glucose 6-dehydrogenase	Ugdh		493	54.831	0	15.103	0	0	0	0	0	0	0	1	0	0	0	0	0	0	0	0	0	1	0	0	0	0	0	0	0	0	0	1	0	0	0	0	0	0	0	0	0	2.6	0	0	0	0
O70503	Very-long-chain 3-oxoacyl-CoA reductase	Hsd17b12		312	34.741	0	33.397	1	2	5	8	5	4	3	5	4	4	1	2	5	8	5	4	3	5	4	4	1	2	5	8	5	4	3	5	4	4	5.1	8	24	32.7	25	18.9	12.8	19.2	17	19.9	3279300	4493000
O88569	Heterogeneous nuclear ribonucleoproteins A2/B1	Hnrnpa2b1		353	37.402	0	37.314	4	1	2	5	0	5	3	8	7	2	4	1	2	5	0	5	3	8	7	2	4	1	2	5	0	5	3	8	7	2	19.8	2.8	5.1	21.8	0	26.6	14.2	31.2	28.6	8.8	29466000	2020000
O88630	Golgi SNAP receptor complex member 1	Gosr1		250	28.489	0.0095694	1.669	0	0	0	1	0	0	0	0	0	0	0	0	0	1	0	0	0	0	0	0	0	0	0	1	0	0	0	0	0	0	0	0	0	5.2	0	0	0	0	0	0	0	0
O88693	Ceramide glucosyltransferase	Ugcg		394	44.838	0	5.5488	0	0	0	2	0	0	0	0	0	1	0	0	0	2	0	0	0	0	0	1	0	0	0	2	0	0	0	0	0	1	0	0	0	8.6	0	0	0	0	0	3.3	0	0
Q3UDC3;O88746	Target of Myb protein 1	Tom1		516	57.145	0	14.212	0	0	0	2	0	0	1	3	2	2	0	0	0	2	0	0	1	3	2	2	0	0	0	2	0	0	1	3	2	2	0	0	0	11.2	0	0	6	9.1	9.1	8.5	0	0
O88844	Isocitrate dehydrogenase [NADP] cytoplasmic	Idh1		414	46.674	0.0011161	3.419	0	2	0	0	0	0	1	0	0	0	0	2	0	0	0	0	1	0	0	0	0	2	0	0	0	0	1	0	0	0	0	5.8	0	0	0	0	3.1	0	0	0	0	2183200
O89051	Integral membrane protein 2B;BRI2, membrane form;BRI2 intracellular domain;BRI2C, soluble form;Bri23 peptide	Itm2b		266	30.26	0	26.323	0	2	5	5	2	2	5	7	7	2	0	2	5	5	2	2	5	7	7	2	0	2	5	5	2	2	5	7	7	2	0	10.9	34.6	35	15.8	15.4	32.7	36.1	49.6	15.8	0	7339300
O89053	Coronin-1A	Coro1a		461	50.989	0	9.329	0	0	0	3	0	0	0	0	2	0	0	0	0	3	0	0	0	0	2	0	0	0	0	3	0	0	0	0	2	0	0	0	0	12.8	0	0	0	0	9.8	0	0	0
O89086;Q8BG13;S4R2M6	RNA-binding protein 3	Rbm3		153	16.604	0	6.9879	0	0	1	3	0	0	0	1	0	0	0	0	1	3	0	0	0	1	0	0	0	0	1	3	0	0	0	1	0	0	0	0	11.8	41.8	0	0	0	11.8	0	0	0	0
O89094	Caspase-14;Caspase-14 subunit p17, mature form;Caspase-14 subunit p10, mature form;Caspase-14 subunit p20, intermediate form;Caspase-14 subunit p8, intermediate form	Casp14		257	29.458	0.0095618	1.6681	0	1	0	1	0	0	1	0	0	1	0	1	0	1	0	0	1	0	0	1	0	1	0	1	0	0	1	0	0	1	0	3.1	0	3.1	0	0	3.1	0	0	3.1	0	0
P00405	Cytochrome c oxidase subunit 2	Mtco2		227	25.976	0.0012165	4.2162	0	0	0	1	0	0	0	1	1	1	0	0	0	1	0	0	0	1	1	1	0	0	0	1	0	0	0	1	1	1	0	0	0	8.8	0	0	0	4.4	8.8	7	0	0
P00493	Hypoxanthine-guanine phosphoribosyltransferase	Hprt1		218	24.57	0.00097752	2.587	0	0	0	0	0	0	1	0	1	0	0	0	0	0	0	0	1	0	1	0	0	0	0	0	0	0	1	0	1	0	0	0	0	0	0	0	6	0	6	0	0	0
P00687;P00688	Alpha-amylase 1;Pancreatic alpha-amylase	Amy1;Amy2		511	57.643	0	11.63	0	4	2	3	0	0	3	0	0	1	0	2	2	2	0	0	1	0	0	1	0	2	2	2	0	0	1	0	0	1	0	12.5	7	9.4	0	0	7.6	0	0	2.9	0	9990200
P01029	Complement C4-B;Complement C4 beta chain;Complement C4 alpha chain;C4a anaphylatoxin;Complement C4 gamma chain	C4b		1738	192.91	0	127.43	0	0	0	4	0	0	1	0	2	3	0	0	0	3	0	0	0	0	2	1	0	0	0	3	0	0	0	0	2	1	0	0	0	2.8	0	0	0.5	0	1.8	2.5	0	0
P01786;P01790;P01789;P01794;P01793;P01792;P01791;P01788;P01787	Ig heavy chain V region MOPC 47A;Ig heavy chain V region M511;Ig heavy chain V region M603;Ig heavy chain V region HPCG14;Ig heavy chain V region HPCG13;Ig heavy chain V region HPCG8;Ig heavy chain V region HPCM6;Ig heavy chain V region H8;Ig heavy chain V regions TEPC 15/S107/HPCM1/HPCM2/HPCM3			117	12.374	0.00096246	2.4756	0	1	1	0	0	0	1	0	1	0	0	1	1	0	0	0	1	0	1	0	0	1	1	0	0	0	1	0	1	0	0	16.2	16.2	0	0	0	16.2	0	16.2	0	0	1614700
P01837	Ig kappa chain C region			107	11.934	0	27.114	3	1	0	1	0	5	0	5	2	2	3	1	0	1	0	5	0	5	2	2	3	1	0	1	0	5	0	5	2	2	56.1	17.8	0	13.1	0	60.7	0	41.1	26.2	30.8	30061000	1624100
P01867;A0A075B5P3;A0A0A6YVP0	Ig gamma-2B chain C region	Igh-3;Ighg2b		404	44.259	0	14.201	4	1	0	0	0	3	1	0	0	0	4	1	0	0	0	3	1	0	0	0	4	1	0	0	0	3	1	0	0	0	22.3	6.9	0	0	0	13.6	4	0	0	0	6147300	0
P01900;P01895	H-2 class I histocompatibility antigen, D-D alpha chain;H-2 class I histocompatibility antigen, alpha chain	H2-D1		365	41.11	0	6.3595	0	0	0	4	0	0	0	0	0	2	0	0	0	3	0	0	0	0	0	2	0	0	0	2	0	0	0	0	0	2	0	0	0	13.2	0	0	0	0	0	7.9	0	0
P01902	H-2 class I histocompatibility antigen, K-D alpha chain	H2-K1		368	41.489	0	9.4396	0	0	2	3	0	0	0	0	1	1	0	0	2	3	0	0	0	0	1	1	0	0	2	1	0	0	0	0	1	0	0	0	7.9	11.7	0	0	0	0	4.9	4.1	0	0
P02089	Hemoglobin subunit beta-2	Hbb-b2		147	15.878	0.00096061	2.4723	0	2	1	2	2	0	1	1	3	2	0	1	0	0	0	0	0	0	0	0	0	1	0	0	0	0	0	0	0	0	0	19.7	6.8	15.6	12.9	0	6.8	6.8	23.8	12.9	0	2268500
P03930	ATP synthase protein 8	Mtatp8		67	7.7662	0.0041563	1.8349	0	0	0	1	0	0	0	0	1	0	0	0	0	1	0	0	0	0	1	0	0	0	0	1	0	0	0	0	1	0	0	0	0	14.9	0	0	0	0	14.9	0	0	0
P04184	Thymidine kinase, cytosolic	Tk1		233	25.776	0.0033927	1.8987	0	0	0	0	0	1	0	1	0	0	0	0	0	0	0	1	0	1	0	0	0	0	0	0	0	1	0	1	0	0	0	0	0	0	0	5.6	0	4.3	0	0	0	0
Q3KQQ2;P04939;Q80YX8;Q5FW60	Major urinary protein 3;Major urinary protein 20	Mup3;Mup21;Mup20		184	21.416	0.0010246	2.8504	0	0	0	0	0	0	0	0	0	2	0	0	0	0	0	0	0	0	0	2	0	0	0	0	0	0	0	0	0	2	0	0	0	0	0	0	0	0	0	13.6	0	0
P05063	Fructose-bisphosphate aldolase C	Aldoc		363	39.394	0.0010449	2.9818	1	4	0	1	0	0	4	0	1	0	0	1	0	0	0	0	1	0	0	0	0	1	0	0	0	0	1	0	0	0	7.7	13.8	0	7.7	0	0	13.8	0	7.7	0	0	1008700
P05201;F7ALS6	Aspartate aminotransferase, cytoplasmic	Got1		413	46.247	0	5.6315	2	1	0	0	0	0	1	0	1	0	2	1	0	0	0	0	1	0	1	0	2	1	0	0	0	0	1	0	1	0	5.6	3.4	0	0	0	0	3.4	0	3.4	0	9404200	1344400
P05202	Aspartate aminotransferase, mitochondrial	Got2		430	47.411	0	4.3527	1	0	0	2	0	0	0	0	2	0	1	0	0	2	0	0	0	0	2	0	1	0	0	2	0	0	0	0	2	0	3.3	0	0	6	0	0	0	0	6	0	3435500	0
P05213	Tubulin alpha-1B chain	Tuba1b		451	50.151	0	201.34	9	13	11	10	7	10	13	14	9	14	9	13	11	10	7	10	13	14	9	14	0	0	0	0	0	0	0	0	0	0	36.1	46.3	39.7	37.7	24.8	36.8	46.6	48.8	34.6	51.4	171140000	111050000
P05214	Tubulin alpha-3 chain	Tuba3a		450	49.959	0.0010823	3.2106	9	12	9	9	5	10	10	12	8	11	0	1	0	0	0	0	0	0	0	0	0	1	0	0	0	0	0	0	0	0	36	44.4	33.3	35.3	19.6	36.7	39.3	42.7	32.2	43.1	0	6760600
Q564E2;P06151;A0A1B0GSR9;A0A1B0GSX0;D3YZQ9;A0A1B0GT41;A0A1B0GQX5	L-lactate dehydrogenase;L-lactate dehydrogenase A chain	Ldha		332	36.498	0	21.269	1	1	2	9	0	1	1	3	5	0	1	1	2	9	0	1	1	3	5	0	1	1	2	8	0	1	1	3	4	0	3	3	6.3	34.3	0	4.8	3.3	9	19.3	0	5485200	3929800
Q3TQP6;P06801	Malic enzyme;NADP-dependent malic enzyme	Me1		552	61.48	0	6.3327	3	1	0	0	0	0	1	0	0	0	3	1	0	0	0	0	1	0	0	0	3	1	0	0	0	0	1	0	0	0	7.6	3.6	0	0	0	0	3.3	0	0	0	16690000	1737700
P07356;B0V2N7;B0V2N8;B0V2N5	Annexin A2;Annexin	Anxa2		339	38.676	0	323.31	15	13	14	12	4	7	13	14	8	8	15	13	14	12	4	7	13	14	8	8	15	13	14	12	4	7	13	14	8	8	48.1	38.1	49	42.8	17.1	22.4	33.9	49	28	27.1	353670000	214730000
P07607;A0A0G2JF31;A0A0G2JF03	Thymidylate synthase	Tyms		307	34.958	0	91.024	0	0	4	5	0	2	3	4	6	3	0	0	4	5	0	2	3	4	6	3	0	0	4	5	0	2	3	4	6	3	0	0	23.8	22.8	0	11.4	11.7	23.8	27.4	15	0	0
P07724	Serum albumin	Alb		608	68.692	0	6.8408	0	5	0	3	0	0	2	0	3	1	0	4	0	1	0	0	0	0	0	0	0	4	0	1	0	0	0	0	0	0	0	11.5	0	5.1	0	0	3.8	0	5.1	2.3	0	7710200
P07901	Heat shock protein HSP 90-alpha	Hsp90aa1		733	84.787	0	73.975	7	5	9	5	0	4	10	12	11	2	3	3	7	3	0	1	5	6	5	2	3	3	7	3	0	1	5	6	5	2	13.2	8.7	15.3	9.1	0	7.4	17.2	21.3	20.3	3.4	13191000	7069700
P08071	Lactotransferrin	Ltf		707	77.837	0	5.792	0	1	1	2	0	0	1	1	3	0	0	1	1	2	0	0	1	1	3	0	0	1	1	2	0	0	1	1	3	0	0	1.4	1.4	3.7	0	0	1.4	1.4	6.2	0	0	10492000
P08113	Endoplasmin	Hsp90b1		802	92.475	0	31.32	1	3	6	6	0	2	3	9	7	2	1	3	5	5	0	1	3	8	6	1	1	3	5	5	0	1	3	8	6	1	1.7	6.4	11.6	12.3	0	2.7	4.7	16.7	12.6	3.9	1784700	6881700
P08207	Protein S100-A10	S100a10		97	11.186	0	4.6661	1	0	1	1	0	1	1	2	0	1	1	0	1	1	0	1	1	2	0	1	1	0	1	1	0	1	1	2	0	1	17.5	0	17.5	17.5	0	10.3	17.5	27.8	0	17.5	19038000	0
P08228	Superoxide dismutase [Cu-Zn]	Sod1		154	15.942	0.00094429	2.3826	0	0	0	1	0	0	0	0	1	0	0	0	0	1	0	0	0	0	1	0	0	0	0	1	0	0	0	0	1	0	0	0	0	9.1	0	0	0	0	9.1	0	0	0
P08249	Malate dehydrogenase, mitochondrial	Mdh2		338	35.611	0	93.329	6	1	1	8	0	0	2	2	7	0	6	1	1	8	0	0	2	2	7	0	6	1	1	8	0	0	2	2	7	0	22.8	5.6	3	33.4	0	0	8.6	8.6	26.9	0	96238000	2372400
P08752;A0A0A6YWA9	Guanine nucleotide-binding protein G(i) subunit alpha-2	Gnai2		355	40.489	0	9.9062	1	0	0	6	0	1	2	1	2	0	1	0	0	6	0	1	2	1	2	0	1	0	0	6	0	1	2	1	2	0	4.2	0	0	21.4	0	4.2	7	3.1	7.3	0	2189100	0
P09103	Protein disulfide-isomerase	P4hb		509	57.058	0	47.417	1	0	4	8	1	5	3	10	7	7	1	0	4	8	1	5	3	10	7	7	1	0	4	8	1	5	3	10	7	7	2.9	0	10.4	25	3.1	13.4	8.8	25.9	23.6	15.5	3513100	0
P09405	Nucleolin	Ncl		707	76.722	0	98.412	14	2	12	16	8	16	6	10	15	9	14	2	12	16	8	16	6	10	15	9	14	2	12	16	8	16	6	10	15	9	21.4	5	18.4	24.5	16	24.6	11.3	16.4	26.2	16.4	189920000	2546400
P09411;S4R2M7	Phosphoglycerate kinase 1;Phosphoglycerate kinase	Pgk1		417	44.55	0	40.858	1	3	2	3	0	0	3	3	4	1	1	3	2	3	0	0	3	3	4	1	1	3	2	3	0	0	3	3	4	1	4.3	12	7.9	12.7	0	0	10.3	12.2	16.3	3.6	7155600	11405000
P09671;A0A3B2WBF0	Superoxide dismutase [Mn], mitochondrial	Sod2		222	24.603	0	5.4453	1	0	0	1	0	0	0	0	1	0	1	0	0	1	0	0	0	0	1	0	1	0	0	1	0	0	0	0	1	0	6.3	0	0	6.8	0	0	0	0	6.3	0	1983300	0
Q3THW5;P0C0S6;Q8R029;Q3UA95	Histone H2A.V;Histone H2A.Z;Histone H2A	H2afv;H2afz		128	13.509	0.0011223	3.4419	1	1	1	2	1	0	3	2	2	1	0	1	0	0	0	0	2	0	0	0	0	1	0	0	0	0	2	0	0	0	7	10.9	7	12.5	7	0	25.8	12.5	12.5	5.5	0	730930
P0DP28;P0DP27;P0DP26;Q3UKW2;A0A3Q4EHJ0		Calm1		149	16.837	0	323.31	9	5	10	11	6	7	7	13	9	8	9	5	10	11	6	7	7	13	9	8	5	3	7	7	4	6	5	8	6	6	55.7	53	86.6	87.9	54.4	59.1	53	94.6	63.1	61.7	507190000	141310000
P10107	Annexin A1	Anxa1		346	38.734	0	17.692	2	2	2	0	0	2	5	3	2	1	2	2	2	0	0	2	5	3	2	1	2	2	2	0	0	2	5	3	2	1	7.2	6.9	7.8	0	0	7.2	11.8	12.4	8.4	4	11083000	18714000
P10126;D3YZ68	Elongation factor 1-alpha 1	Eef1a1		462	50.113	0	87.569	12	10	11	13	7	13	10	12	12	11	12	10	11	13	7	13	10	12	12	11	12	10	11	13	7	13	10	12	12	11	40.7	39.6	39.6	45.7	28.1	37.7	39.6	40.5	45.9	32	660090000	535620000
P10518	Delta-aminolevulinic acid dehydratase	Alad		330	36.023	0.0034783	1.9832	0	1	0	0	0	0	1	0	0	0	0	1	0	0	0	0	1	0	0	0	0	1	0	0	0	0	1	0	0	0	0	3	0	0	0	0	3	0	0	0	0	1861600
P10605	Cathepsin B;Cathepsin B light chain;Cathepsin B heavy chain	Ctsb		339	37.279	0.0033841	1.8808	0	0	0	0	0	0	0	0	1	0	0	0	0	0	0	0	0	0	1	0	0	0	0	0	0	0	0	0	1	0	0	0	0	0	0	0	0	0	3.8	0	0	0
Q8BTU6;P10630;E9Q561;A0A338P6X5	Eukaryotic initiation factor 4A-II;Eukaryotic initiation factor 4A-II, N-terminally processed	Eif4a2		362	41.29	0.00098814	2.6593	3	3	2	4	1	1	4	5	3	3	0	0	0	0	0	0	1	0	0	0	0	0	0	0	0	0	1	0	0	0	12.4	12.4	8	16.3	4.4	4.4	16.6	19.9	10.2	10.8	0	0
P10639	Thioredoxin	Txn		105	11.675	0.0011723	3.8945	0	0	2	1	0	0	0	2	0	0	0	0	2	1	0	0	0	2	0	0	0	0	2	1	0	0	0	2	0	0	0	0	21	12.4	0	0	0	21	0	0	0	0
P10852;A0A0U1RPK4	4F2 cell-surface antigen heavy chain	Slc3a2		526	58.336	0	4.9945	0	0	0	3	0	0	1	0	0	0	0	0	0	3	0	0	1	0	0	0	0	0	0	3	0	0	1	0	0	0	0	0	0	9.7	0	0	3.2	0	0	0	0	0
Q8CBB6;Q8CGP2;Q8CGP1;Q6ZWY9;Q64525;Q64478;Q64475;P10854;P10853;Q9D2U9;Q8CGP0;Q64524	Histone H2B;Histone H2B type 1-P;Histone H2B type 1-K;Histone H2B type 1-C/E/G;Histone H2B type 2-B;Histone H2B type 1-H;Histone H2B type 1-B;Histone H2B type 1-M;Histone H2B type 1-F/J/L;Histone H2B type 3-A;Histone H2B type 3-B;Histone H2B type 2-E	Hist1h2br;Hist1h2bp;Hist1h2bk;Hist1h2bc;Hist2h2bb;Hist1h2bh;Hist1h2bb;Hist1h2bm;Hist1h2bf;Hist3h2ba;Hist3h2bb;Hist2h2be		134	14.888	0	14.473	2	2	2	3	1	2	2	2	2	1	2	2	2	3	1	2	2	2	2	1	2	1	2	3	1	2	1	1	1	1	18.7	19.4	18.7	18.7	11.2	18.7	19.4	17.9	17.9	11.2	1679400	10064000
P11031	Activated RNA polymerase II transcriptional coactivator p15	Sub1		127	14.427	0.0010965	3.308	0	0	0	1	0	0	0	0	1	0	0	0	0	1	0	0	0	0	1	0	0	0	0	1	0	0	0	0	1	0	0	0	0	10.2	0	0	0	0	8.7	0	0	0
P11087	Collagen alpha-1(I) chain	Col1a1		1453	138.03	0	182.5	22	0	7	1	3	20	10	29	2	15	22	0	7	1	3	20	10	29	2	15	22	0	7	1	3	20	10	29	2	15	30.1	0	10.4	1	5	28.9	12.5	38.3	1.7	22.3	107570000	0
P11152	Lipoprotein lipase	Lpl		474	53.109	0	4.876	0	3	0	1	0	0	0	0	1	0	0	3	0	1	0	0	0	0	1	0	0	3	0	1	0	0	0	0	1	0	0	11.2	0	3.6	0	0	0	0	3.6	0	0	27632000
P11247	Myeloperoxidase;Myeloperoxidase light chain;Myeloperoxidase heavy chain	Mpo		718	81.181	0.0034874	1.9967	0	0	0	1	0	0	0	0	1	0	0	0	0	1	0	0	0	0	1	0	0	0	0	1	0	0	0	0	1	0	0	0	0	1.7	0	0	0	0	1.4	0	0	0
P11438	Lysosome-associated membrane glycoprotein 1	Lamp1		406	43.865	0.00095057	2.4224	1	1	0	1	0	0	1	0	1	0	1	1	0	1	0	0	1	0	1	0	1	1	0	1	0	0	1	0	1	0	2.7	2.7	0	2.7	0	0	2.7	0	2.7	0	11115000	4558700
P11440;D3Z2T9	Cyclin-dependent kinase 1	Cdk1		297	34.106	0	15.28	0	0	2	0	0	1	2	6	2	2	0	0	2	0	0	1	2	6	2	2	0	0	2	0	0	1	2	6	2	2	0	0	8.4	0	0	5.4	9.8	27.9	8.1	9.1	0	0
P11499	Heat shock protein HSP 90-beta	Hsp90ab1		724	83.28	0	261.44	10	7	11	11	2	8	14	17	14	7	10	7	11	11	2	8	14	17	14	7	6	5	8	8	2	4	9	10	7	6	19.3	12.3	22	22.9	4.1	14.9	27.1	34.7	30.2	14.1	112340000	37299000
P11672;A0A0A6YW77	Neutrophil gelatinase-associated lipocalin	Lcn2		200	22.875	0.0010373	2.9274	0	0	0	1	0	0	0	0	1	0	0	0	0	1	0	0	0	0	1	0	0	0	0	1	0	0	0	0	1	0	0	0	0	10.5	0	0	0	0	6.5	0	0	0
P11983	T-complex protein 1 subunit alpha	Tcp1		556	60.448	0	78.477	12	3	8	14	5	13	12	19	18	13	12	3	8	14	5	13	12	19	18	13	12	3	8	14	5	13	12	19	18	13	26.6	9.7	20.3	34.4	14.4	32.7	31.3	46.2	42.3	33.3	47113000	4251000
P12382;Q8C605;Q9WUA3	ATP-dependent 6-phosphofructokinase, liver type;ATP-dependent 6-phosphofructokinase;ATP-dependent 6-phosphofructokinase, platelet type	Pfkl;Pfkp		780	85.359	0	7.5726	1	0	0	0	0	1	0	1	2	0	1	0	0	0	0	1	0	1	2	0	1	0	0	0	0	1	0	1	2	0	2.4	0	0	0	0	2.4	0	2.4	4.7	0	1896700	0
P12970	60S ribosomal protein L7a	Rpl7a		266	29.976	0	84.195	2	3	3	8	2	2	4	4	3	3	2	3	3	8	2	2	4	4	3	3	2	3	3	8	2	2	4	4	3	3	10.9	14.3	10.2	31.2	10.2	11.3	18.4	18.8	14.7	11.3	9267600	11152000
P13011;Q6T707;Q99PL7;P13516	Acyl-CoA desaturase 2;Acyl-CoA desaturase 1	Scd2;Scd4;Scd3;Scd1		358	40.916	0	13.633	0	0	2	0	0	1	0	2	1	1	0	0	2	0	0	1	0	2	1	1	0	0	2	0	0	1	0	2	1	1	0	0	12.3	0	0	8.9	0	12.3	8.9	8.9	0	0
P13020	Gelsolin	Gsn		780	85.941	0	323.31	18	17	23	18	12	20	18	24	18	15	18	17	23	18	12	20	18	24	18	15	2	2	2	2	1	1	0	3	3	1	36.2	29.5	38.8	35.4	27.4	39.5	34.2	41.5	34.2	31.4	300600000	164830000
P14115	60S ribosomal protein L27a	Rpl27a		148	16.605	0.0034662	1.9719	0	0	0	0	0	0	1	0	0	2	0	0	0	0	0	0	1	0	0	2	0	0	0	0	0	0	1	0	0	2	0	0	0	0	0	0	7.4	0	0	14.2	0	0
P14131	40S ribosomal protein S16	Rps16		146	16.445	0	11.441	4	2	1	4	3	2	4	3	4	3	4	2	1	4	3	2	4	3	4	3	4	2	1	4	3	2	4	3	4	3	30.1	14.4	7.5	30.1	21.9	15.8	28.1	24	28.8	22.6	19749000	9906700
P14148;F6XI62	60S ribosomal protein L7	Rpl7		270	31.419	0	6.1303	2	2	0	2	0	1	0	0	3	2	2	2	0	2	0	1	0	0	3	2	2	2	0	2	0	1	0	0	3	2	11.1	9.3	0	8.9	0	4.1	0	0	14.8	9.3	1717200	7822600
P14152	Malate dehydrogenase, cytoplasmic	Mdh1		334	36.511	0	9.4857	3	0	0	4	0	0	0	0	2	0	3	0	0	4	0	0	0	0	2	0	3	0	0	4	0	0	0	0	2	0	14.7	0	0	18.9	0	0	0	0	10.5	0	7965800	0
P14206;A0A1L1SUK3	40S ribosomal protein SA	Rpsa		295	32.838	0	30.677	4	3	3	5	1	3	6	5	4	2	4	3	3	5	1	3	6	5	4	2	4	3	3	5	1	3	6	5	4	2	23.4	18.3	17.6	22.4	5.8	15.6	29.2	25.8	16.3	11.2	26981000	4389900
P14211	Calreticulin	Calr		416	47.994	0	32.933	1	1	3	5	0	0	0	4	3	0	1	1	3	5	0	0	0	4	3	0	1	1	3	5	0	0	0	4	3	0	2.2	5.8	14.7	19.2	0	0	0	15.4	11.3	0	2980900	2318600
P14483;P06342;P01921	H-2 class II histocompatibility antigen, A beta chain;H-2 class II histocompatibility antigen, A-Q beta chain;H-2 class II histocompatibility antigen, A-D beta chain	H2-Ab1		265	30.128	0	4.6293	0	0	0	2	0	0	0	0	2	0	0	0	0	2	0	0	0	0	2	0	0	0	0	2	0	0	0	0	2	0	0	0	0	13.2	0	0	0	0	13.2	0	0	0
P14685	26S proteasome non-ATPase regulatory subunit 3	Psmd3		530	60.718	0	11.227	0	0	0	2	0	0	1	1	3	5	0	0	0	2	0	0	1	1	3	5	0	0	0	2	0	0	1	1	3	5	0	0	0	6.2	0	0	2.8	2.8	7.7	14	0	0
P14719	Interleukin-1 receptor-like 1	Il1rl1		567	64.801	0	13.639	0	1	4	4	3	3	3	3	3	4	0	1	4	4	3	3	3	3	3	4	0	1	4	4	3	3	3	3	3	4	0	3.5	12.2	10.4	7.9	8.6	8.6	8.6	6.9	10.4	0	890870
P14869;S4R1N1;D3YVM5	60S acidic ribosomal protein P0	Rplp0		317	34.216	0	107.02	8	6	7	8	5	6	8	8	7	5	8	6	7	8	5	6	8	8	7	5	8	6	7	8	5	6	8	8	7	5	46.1	28.1	42.6	40.1	29	31.2	43.2	43.2	34.1	32.2	161260000	40139000
P14873	Microtubule-associated protein 1B;MAP1B heavy chain;MAP1 light chain LC1	Map1b		2464	270.25	0	61.577	0	0	2	14	0	1	0	9	8	3	0	0	2	14	0	1	0	9	8	3	0	0	2	14	0	1	0	9	8	3	0	0	1	10.6	0	0.6	0	7.3	5.6	2.4	0	0
P15105	Glutamine synthetase	Glul		373	42.119	0	41.015	2	0	0	0	0	0	0	0	0	0	2	0	0	0	0	0	0	0	0	0	2	0	0	0	0	0	0	0	0	0	5.6	0	0	0	0	0	0	0	0	0	6382800	0
P15532;Q5NC80	Nucleoside diphosphate kinase A;Nucleoside diphosphate kinase	Nme1		152	17.208	0.0017699	2.0804	2	2	2	2	0	0	3	2	1	2	1	1	0	0	0	0	1	0	0	0	1	1	0	0	0	0	1	0	0	0	14.5	17.8	19.1	19.1	0	0	25.7	19.1	11.2	19.1	1446900	0
P15864	Histone H1.2	Hist1h1c		212	21.266	0	10.461	0	0	0	5	0	1	0	1	5	0	0	0	0	5	0	1	0	1	5	0	0	0	0	2	0	0	0	0	0	0	0	0	0	25.9	0	7.1	0	5.2	16	0	0	0
P16045	Galectin-1	Lgals1		135	14.866	0	113.82	4	4	5	6	4	4	4	6	4	5	4	4	5	6	4	4	4	6	4	5	4	4	5	6	4	4	4	6	4	5	42.2	45.2	52.6	57	42.2	45.2	45.2	58.5	45.2	54.1	19709000	20982000
Q8C253;P16110	Galectin;Galectin-3	Lgals3		264	27.414	0	5.5015	1	0	0	1	0	0	1	2	0	1	1	0	0	1	0	0	1	2	0	1	1	0	0	1	0	0	1	2	0	1	5.3	0	0	4.9	0	0	5.3	9.1	0	5.3	4228200	0
P16382	Interleukin-4 receptor subunit alpha;Soluble interleukin-4 receptor subunit alpha	Il4r		810	87.626	0	5.82	0	0	1	2	2	1	1	1	0	1	0	0	1	2	2	1	1	1	0	1	0	0	1	2	2	1	1	1	0	1	0	0	2.6	4.8	3.8	2.6	2.2	2.6	0	2.2	0	0
P16546;A3KGU5;A3KGU7;E9Q447;A3KGU9	Spectrin alpha chain, non-erythrocytic 1	Sptan1		2472	284.59	0	76.219	13	0	0	4	0	8	0	12	0	9	13	0	0	4	0	8	0	12	0	9	13	0	0	4	0	8	0	12	0	9	8.1	0	0	2.3	0	5.8	0	7.5	0	5.1	28729000	0
Q3UP14;P16882	Growth hormone receptor;Growth hormone-binding protein	Ghr		650	72.622	0	4.8215	0	0	1	2	0	0	0	1	0	1	0	0	1	2	0	0	0	1	0	1	0	0	1	2	0	0	0	1	0	1	0	0	1.4	4.3	0	0	0	2.3	0	1.4	0	0
P17182;Q6PHC1	Alpha-enolase	Eno1		434	47.14	0	208.13	9	6	6	11	1	3	5	15	12	4	9	6	6	11	1	3	5	15	12	4	7	4	4	9	0	3	4	12	10	2	27	20.7	19.8	43.8	4.1	12.4	17.5	52.5	44.5	14.1	102720000	24638000
P17426;A0A140LIG7	AP-2 complex subunit alpha-1	Ap2a1		977	107.66	0.0010482	2.9967	0	0	0	0	0	0	0	1	1	1	0	0	0	0	0	0	0	0	1	1	0	0	0	0	0	0	0	0	1	1	0	0	0	0	0	0	0	1.3	2.9	2.9	0	0
P17427	AP-2 complex subunit alpha-2	Ap2a2		938	104.02	0	8.2309	1	0	0	0	0	0	0	2	1	1	1	0	0	0	0	0	0	2	1	1	1	0	0	0	0	0	0	1	1	1	1.4	0	0	0	0	0	0	2.9	1.5	3	1216800	0
P17742;A0A1L1SST0	Peptidyl-prolyl cis-trans isomerase A;Peptidyl-prolyl cis-trans isomerase A, N-terminally processed	Ppia		164	17.971	0	42.954	6	2	3	10	0	1	2	4	8	2	6	2	3	10	0	1	2	4	8	2	6	2	3	10	0	1	2	4	8	2	42.1	19.5	34.1	65.9	0	11	12.8	23.8	58.5	16.5	30223000	0
P17751;H7BXC3	Triosephosphate isomerase	Tpi1		299	32.191	0	29.67	8	7	7	8	0	3	5	6	6	3	8	7	7	8	0	3	5	6	6	3	8	7	7	8	0	3	5	6	6	3	39.1	36.5	36.8	39.8	0	14.7	28.8	32.4	34.1	14	67149000	22493000
Q61696;P17879	Heat shock 70 kDa protein 1A;Heat shock 70 kDa protein 1B	Hspa1a;Hspa1b		641	70.078	0	28.353	6	6	5	6	1	0	3	3	3	1	6	4	3	5	0	0	2	1	2	0	3	2	1	2	0	0	2	0	2	0	13.1	15	12.5	14.7	2	0	8.6	8.3	8.6	2	42965000	14291000
P17897;P08905	Lysozyme C-1;Lysozyme C-2	Lyz1;Lyz2		148	16.794	0	40.708	0	1	1	1	1	1	2	1	1	1	0	1	1	1	1	1	2	1	1	1	0	1	1	1	1	1	2	1	1	1	0	8.1	8.1	8.1	8.1	8.1	12.8	8.1	8.1	8.1	0	172440000
P17918;A0A140T8V5	Proliferating cell nuclear antigen	Pcna		261	28.785	0	133.45	1	2	4	5	1	3	4	6	5	5	1	2	4	5	1	3	4	6	5	5	1	2	4	5	1	3	4	6	5	5	5	12.3	26.1	37.9	5.7	18	26.1	36	31.8	34.9	2362600	5082400
P18406	Protein CYR61	Cyr61		379	41.709	0	8.1801	0	0	4	0	0	0	0	0	0	0	0	0	4	0	0	0	0	0	0	0	0	0	4	0	0	0	0	0	0	0	0	0	13.2	0	0	0	0	0	0	0	0	0
P18760;F8WGL3	Cofilin-1	Cfl1		166	18.559	0	65.993	5	1	3	8	2	3	5	7	7	3	5	1	3	8	2	3	5	7	7	3	5	1	3	8	2	3	5	7	7	3	47.6	12	28.9	56	27.1	30.7	42.2	57.8	57.8	24.1	23051000	1555100
P18828	Syndecan-1	Sdc1		311	32.904	0.0011086	3.3506	0	0	0	0	1	0	0	1	0	1	0	0	0	0	1	0	0	1	0	1	0	0	0	0	1	0	0	1	0	1	0	0	0	0	6.1	0	0	6.4	0	6.4	0	0
P19157	Glutathione S-transferase P 1	Gstp1		210	23.609	0	8.9063	0	1	0	3	0	0	1	1	2	2	0	1	0	3	0	0	1	1	2	2	0	1	0	3	0	0	1	1	2	2	0	5.2	0	19	0	0	5.2	7.6	13.8	12.9	0	1530900
P19324	Serpin H1	Serpinh1		417	46.533	0	19.584	0	0	4	0	0	3	2	7	1	4	0	0	4	0	0	3	2	7	1	4	0	0	4	0	0	3	2	7	1	4	0	0	16.5	0	0	12.2	6	25.2	3.6	16.3	0	0
P19783	Cytochrome c oxidase subunit 4 isoform 1, mitochondrial	Cox4i1		169	19.53	0.0012092	4.1884	0	0	0	3	0	0	0	0	0	0	0	0	0	3	0	0	0	0	0	0	0	0	0	3	0	0	0	0	0	0	0	0	0	24.9	0	0	0	0	0	0	0	0
P19788	Matrix Gla protein	Mgp		104	12.359	0	18.964	2	2	1	3	1	1	1	1	2	1	2	2	1	3	1	1	1	1	2	1	2	2	1	3	1	1	1	1	2	1	23.1	23.1	12.5	31.7	12.5	12.5	12.5	12.5	21.2	12.5	21975000	3490000
P20029	78 kDa glucose-regulated protein	Hspa5		655	72.421	0	243.6	15	14	15	15	7	11	11	11	13	7	15	14	15	15	7	11	11	11	13	7	14	13	14	14	6	10	10	10	12	6	26	28.1	31.3	28.9	17.1	25	25.5	23.4	25.2	14.5	202020000	208080000
P20060	Beta-hexosaminidase subunit beta	Hexb		536	61.115	0.0010428	2.9653	1	1	0	0	0	0	1	0	1	0	1	1	0	0	0	0	1	0	1	0	1	1	0	0	0	0	1	0	1	0	2.8	2.8	0	0	0	0	2.8	0	1.7	0	3278700	2426500
P20065	Thymosin beta-4;Hematopoietic system regulatory peptide	Tmsb4x		50	5.6794	0.0026224	2.0146	0	0	0	1	0	0	0	0	1	0	0	0	0	1	0	0	0	0	1	0	0	0	0	1	0	0	0	0	1	0	0	0	0	38	0	0	0	0	24	0	0	0
P20108	Thioredoxin-dependent peroxide reductase, mitochondrial	Prdx3		257	28.127	0.0010695	3.1268	0	0	0	2	0	0	0	0	1	0	0	0	0	2	0	0	0	0	1	0	0	0	0	2	0	0	0	0	1	0	0	0	0	10.1	0	0	0	0	5.4	0	0	0
P20152;A0A0A6YWC8	Vimentin	Vim		466	53.687	0	323.31	28	8	23	15	11	27	23	31	10	18	27	8	22	15	11	27	23	30	10	18	26	8	22	14	11	26	21	28	10	18	51.3	21.5	49.1	39.1	26.2	49.8	52.6	66.1	26.6	45.9	889890000	23977000
P20918	Plasminogen;Plasmin heavy chain A;Activation peptide;Angiostatin;Plasmin heavy chain A, short form;Plasmin light chain B	Plg		812	90.807	0.0033642	1.8642	0	0	0	3	0	0	0	0	2	0	0	0	0	2	0	0	0	0	1	0	0	0	0	2	0	0	0	0	1	0	0	0	0	3.1	0	0	0	0	2.2	0	0	0
P21278	Guanine nucleotide-binding protein subunit alpha-11	Gna11		359	42.024	0.00093721	2.3143	0	0	0	1	0	0	0	0	0	0	0	0	0	1	0	0	0	0	0	0	0	0	0	1	0	0	0	0	0	0	0	0	0	3.6	0	0	0	0	0	0	0	0
P21550;J3QPZ9	Beta-enolase;Enolase	Eno3		434	47.024	0	4.9571	2	3	1	2	1	0	3	2	1	2	0	1	0	0	0	0	2	0	0	0	0	1	0	0	0	0	1	0	0	0	7.4	10.4	4.1	7.4	4.1	0	12	7.4	3.2	7.4	0	0
Q544X6;P22315	Ferrochelatase;Ferrochelatase, mitochondrial	Fech		422	47.421	0	8.841	0	0	0	4	0	0	0	0	1	0	0	0	0	4	0	0	0	0	1	0	0	0	0	4	0	0	0	0	1	0	0	0	0	14.5	0	0	0	0	2.8	0	0	0
Q9DCC5;P23198;D3Z1A9;D3Z313;Q7TPM0;Q9CYJ8;P83917	Chromobox protein homolog 3;Chromobox protein homolog 1	Cbx3;Cbx1		183	20.811	0.0011236	3.4458	0	0	0	1	0	0	1	2	1	0	0	0	0	1	0	0	1	2	1	0	0	0	0	1	0	0	1	2	1	0	0	0	0	8.7	0	0	8.7	16.4	8.7	0	0	0
P23242	Gap junction alpha-1 protein	Gja1		382	43.004	0	17.699	1	0	3	4	0	4	2	3	1	0	1	0	3	4	0	4	2	3	1	0	1	0	3	4	0	4	2	3	1	0	3.9	0	16.2	20.2	0	20.2	11	14.9	4.2	0	0	0
Q543K9;P23492;A0A2I3BS22;A0A2I3BQH2	Purine nucleoside phosphorylase	Pnp		289	32.263	0	4.581	1	1	0	2	0	0	1	0	1	1	1	1	0	2	0	0	1	0	1	1	1	1	0	2	0	0	1	0	1	1	3.5	3.5	0	11.8	0	0	3.5	0	3.5	3.5	2978200	3618900
P23927;A0A1L1SRG5	Alpha-crystallin B chain	Cryab		175	20.069	0	6.2737	4	0	0	0	0	3	1	0	0	0	4	0	0	0	0	3	1	0	0	0	4	0	0	0	0	3	1	0	0	0	32	0	0	0	0	17.1	4.6	0	0	0	12848000	0
P24270	Catalase	Cat		527	59.795	0	14.834	2	2	3	6	0	0	4	3	2	1	2	2	3	6	0	0	4	3	2	1	2	2	3	6	0	0	4	3	2	1	5.7	6.1	7.4	15.6	0	0	10.4	6.8	5.5	3.6	24064000	20295000
P24369	Peptidyl-prolyl cis-trans isomerase B	Ppib		216	23.713	0.0011123	3.4047	0	1	0	1	0	0	0	0	0	0	0	1	0	1	0	0	0	0	0	0	0	1	0	1	0	0	0	0	0	0	0	6.5	0	6	0	0	0	0	0	0	0	1879500
P24668	Cation-dependent mannose-6-phosphate receptor	M6pr		278	31.172	0.0041494	1.832	0	0	0	1	0	0	0	0	0	0	0	0	0	1	0	0	0	0	0	0	0	0	0	1	0	0	0	0	0	0	0	0	0	5	0	0	0	0	0	0	0	0
P25118	Tumor necrosis factor receptor superfamily member 1A	Tnfrsf1a		454	50.13	0.0011468	3.696	0	0	2	1	0	0	0	0	0	1	0	0	2	1	0	0	0	0	0	1	0	0	2	1	0	0	0	0	0	1	0	0	5.9	3.1	0	0	0	0	0	3.1	0	0
P25444;D3YVC1;D3YWJ3	40S ribosomal protein S2	Rps2		293	31.231	0	11.76	1	2	2	1	1	1	5	1	3	3	1	2	2	1	1	1	5	1	3	3	1	2	2	1	1	1	5	1	3	3	4.1	7.8	7.8	4.1	3.8	4.1	19.5	4.1	11.6	13.7	9690200	7501600
P25688;D3Z4U1;A0A0G2JG44	Uricase	Uox		303	35.039	0.0018018	2.1494	0	0	0	2	0	0	0	0	0	0	0	0	0	2	0	0	0	0	0	0	0	0	0	2	0	0	0	0	0	0	0	0	0	10.9	0	0	0	0	0	0	0	0
P26039	Talin-1	Tln1		2541	269.82	0.0011806	3.944	0	0	0	0	0	0	0	3	0	0	0	0	0	0	0	0	0	3	0	0	0	0	0	0	0	0	0	3	0	0	0	0	0	0	0	0	0	2	0	0	0	0
P26040;Q7TSG6;P26043	Ezrin;Radixin	Ezr;Rdx		586	69.406	0.001845	2.2609	2	0	0	2	0	0	0	0	0	0	2	0	0	0	0	0	0	0	0	0	2	0	0	0	0	0	0	0	0	0	2.9	0	0	3.9	0	0	0	0	0	0	6662400	0
P26041	Moesin	Msn		577	67.766	0	8.2945	0	0	0	4	0	0	0	2	2	0	0	0	0	4	0	0	0	2	2	0	0	0	0	2	0	0	0	2	2	0	0	0	0	8.3	0	0	0	4.7	4	0	0	0
P26231;Q8BS72;E0CXB9;Q61301	Catenin alpha-1;Catenin alpha-2	Ctnna1;Ctnna2		906	100.11	0.0010331	2.9042	2	0	0	0	0	0	0	0	0	0	2	0	0	0	0	0	0	0	0	0	2	0	0	0	0	0	0	0	0	0	2.3	0	0	0	0	0	0	0	0	0	4659800	0
Q3KQM4;Q80XR5;P26369	Splicing factor U2AF 65 kDa subunit	U2af2		307	33.901	0.00094251	2.369	0	0	0	1	0	0	0	0	0	0	0	0	0	1	0	0	0	0	0	0	0	0	0	1	0	0	0	0	0	0	0	0	0	8.5	0	0	0	0	0	0	0	0
P26443;F7CFA5	Glutamate dehydrogenase 1, mitochondrial	Glud1		558	61.336	0	6.5144	2	0	0	2	0	0	0	0	2	0	2	0	0	2	0	0	0	0	2	0	2	0	0	2	0	0	0	0	2	0	5.4	0	0	4.7	0	0	0	0	6.6	0	3956200	0
P26516	26S proteasome non-ATPase regulatory subunit 7	Psmd7		321	36.539	0.0010811	3.2072	0	0	0	0	0	0	1	0	1	0	0	0	0	0	0	0	1	0	1	0	0	0	0	0	0	0	1	0	1	0	0	0	0	0	0	0	3.4	0	7.5	0	0	0
P26618;A0A0J9YV87	Platelet-derived growth factor receptor alpha	Pdgfra		1089	122.68	0	26.733	1	0	5	9	1	1	1	0	0	1	1	0	5	9	1	1	1	0	0	1	1	0	5	9	1	1	1	0	0	1	0.8	0	8.7	13.4	1.4	1	1.9	0	0	1.4	425680	0
P26645	Myristoylated alanine-rich C-kinase substrate	Marcks		309	29.661	0	4.99	0	0	0	1	0	0	0	1	1	0	0	0	0	1	0	0	0	1	1	0	0	0	0	1	0	0	0	1	1	0	0	0	0	6.1	0	0	0	4.9	6.1	0	0	0
P27005	Protein S100-A8	S100a8		89	10.294	0	6.0721	0	0	0	2	0	0	0	0	2	0	0	0	0	2	0	0	0	0	2	0	0	0	0	2	0	0	0	0	2	0	0	0	0	49.4	0	0	0	0	49.4	0	0	0
P27641	X-ray repair cross-complementing protein 5	Xrcc5		732	83.056	0	4.6911	1	0	2	0	0	1	0	2	0	0	1	0	2	0	0	1	0	2	0	0	1	0	2	0	0	1	0	2	0	0	2.7	0	4.8	0	0	2.7	0	4.8	0	0	1524700	0
P27659;A0A2R8VHN4	60S ribosomal protein L3	Rpl3		403	46.109	0	18.879	3	2	1	4	2	0	2	0	1	3	3	2	1	4	2	0	2	0	1	3	3	2	1	4	2	0	2	0	1	3	10.4	6.5	5.5	18.6	8.7	0	5	0	5.5	13.2	10310000	4092200
P27661	Histone H2AX	H2afx		143	15.142	0	9.2328	1	1	1	3	1	0	3	3	2	1	1	1	1	3	1	0	3	3	2	1	0	0	0	0	0	0	0	0	0	0	6.3	16.1	6.3	27.3	6.3	0	27.3	27.3	11.2	4.9	5025700	3188800
P27773	Protein disulfide-isomerase A3	Pdia3		505	56.678	0	9.7813	0	1	1	2	0	0	0	3	1	0	0	1	1	2	0	0	0	3	1	0	0	1	1	2	0	0	0	3	1	0	0	2.2	3	6.9	0	0	0	7.9	2.4	0	0	1206900
P28301	Protein-lysine 6-oxidase	Lox		411	46.7	0	48.552	7	4	7	9	3	7	6	7	4	8	7	4	7	9	3	7	6	7	4	8	7	4	7	9	3	7	6	7	4	8	32.6	14.8	30.2	33.8	14.1	27.3	22.9	29.2	14.6	31.6	111110000	8816000
P28653	Biglycan	Bgn		369	41.639	0	14.162	0	0	0	0	0	1	1	2	4	7	0	0	0	0	0	1	1	2	4	7	0	0	0	0	0	1	1	2	4	7	0	0	0	0	0	5.7	3.8	10.6	16.5	25.2	0	0
Q3TF41;Q8BSH9;P28656	Nucleosome assembly protein 1-like 1	Nap1l1		368	42.732	0	7.3983	0	0	1	1	0	2	0	1	1	3	0	0	1	1	0	2	0	1	1	3	0	0	1	1	0	2	0	1	1	3	0	0	4.9	4.9	0	7.6	0	3.3	4.9	10.9	0	0
Q9DB05;P28663	Alpha-soluble NSF attachment protein;Beta-soluble NSF attachment protein	Napa;Napb		295	33.189	0.0010989	3.31	1	0	0	0	0	0	0	0	0	0	1	0	0	0	0	0	0	0	0	0	1	0	0	0	0	0	0	0	0	0	7.8	0	0	0	0	0	0	0	0	0	1124200	0
Q3U9N4;P28798;H3BJE0;H3BJ90	Granulins;Acrogranin;Granulin-1;Granulin-2;Granulin-3;Granulin-4;Granulin-5;Granulin-6;Granulin-7	Grn		602	65.018	0	5.2301	0	1	2	0	1	0	1	0	0	1	0	1	2	0	1	0	1	0	0	1	0	1	2	0	1	0	1	0	0	1	0	2.2	4.8	0	2.2	0	2.2	0	0	2.2	0	0
P29268;H3BJW0	Connective tissue growth factor	Ctgf		348	37.824	0	6.4074	0	0	2	0	0	1	2	1	0	1	0	0	2	0	0	1	2	1	0	1	0	0	2	0	0	1	2	1	0	1	0	0	8	0	0	3.7	7.8	3.7	0	2.9	0	0
P29341	Polyadenylate-binding protein 1	Pabpc1		636	70.67	0	162.48	20	13	18	25	17	23	21	20	22	16	20	13	18	25	17	23	21	20	22	16	15	8	15	18	12	18	17	14	17	11	45.1	33.8	42.8	54.7	40.9	46.7	45.3	40.6	47.3	34.9	443020000	166750000
Q9CPX4;P29391;A0A1B0GR60;P49945	Ferritin;Ferritin light chain 1;Ferritin light chain 2	Ftl1;Ftl2		183	20.772	0	10.514	0	0	0	5	0	0	0	0	3	0	0	0	0	5	0	0	0	0	3	0	0	0	0	5	0	0	0	0	3	0	0	0	0	41.5	0	0	0	0	20.2	0	0	0
P29416	Beta-hexosaminidase subunit alpha	Hexa		528	60.612	0.00093197	2.3	0	2	0	0	0	0	0	0	0	0	0	2	0	0	0	0	0	0	0	0	0	2	0	0	0	0	0	0	0	0	0	4.2	0	0	0	0	0	0	0	0	0	4040500
P29595	NEDD8	Nedd8		81	8.9723	0.00096805	2.5193	0	0	0	1	0	1	0	0	1	0	0	0	0	1	0	1	0	0	1	0	0	0	0	1	0	1	0	0	1	0	0	0	0	17.3	0	17.3	0	0	17.3	0	0	0
P30681	High mobility group protein B2	Hmgb2		210	24.162	0	6.9662	0	0	0	3	0	0	0	0	3	0	0	0	0	3	0	0	0	0	3	0	0	0	0	3	0	0	0	0	3	0	0	0	0	14.8	0	0	0	0	20.5	0	0	0
P31725	Protein S100-A9	S100a9		113	13.049	0	6.0084	0	0	0	2	0	0	0	0	2	0	0	0	0	2	0	0	0	0	2	0	0	0	0	2	0	0	0	0	2	0	0	0	0	23	0	0	0	0	23	0	0	0
P32261	Antithrombin-III	Serpinc1		465	52.003	0	8.4441	0	0	1	5	1	1	0	0	2	2	0	0	0	4	1	0	0	0	2	1	0	0	0	4	1	0	0	0	2	1	0	0	2.6	15.1	4.5	2.4	0	0	10.5	8.4	0	0
P33434	72 kDa type IV collagenase;PEX	Mmp2		662	74.102	0.0018034	2.1527	0	1	0	0	0	0	0	0	0	0	0	1	0	0	0	0	0	0	0	0	0	1	0	0	0	0	0	0	0	0	0	2.9	0	0	0	0	0	0	0	0	0	3364700
P34884	Macrophage migration inhibitory factor	Mif		115	12.504	0.0010627	3.0946	0	0	1	2	0	0	0	0	2	0	0	0	1	2	0	0	0	0	2	0	0	0	1	2	0	0	0	0	2	0	0	0	9.6	17.4	0	0	0	0	17.4	0	0	0
P61294;P35279;A0A1L1SRS6;D3YV69	Ras-related protein Rab-6B;Ras-related protein Rab-6A	Rab6b;Rab6a		208	23.461	0	9.5044	2	1	1	1	0	1	1	1	1	0	2	1	1	1	0	1	1	1	1	0	2	1	1	1	0	1	1	1	1	0	11.1	5.3	5.3	5.3	0	5.8	5.3	5.3	5.3	0	18925000	7323800
P35282	Ras-related protein Rab-21	Rab21		222	24.106	0	4.5441	0	0	1	1	0	0	0	1	0	1	0	0	1	1	0	0	0	1	0	1	0	0	1	1	0	0	0	1	0	1	0	0	4.5	8.6	0	0	0	4.5	0	4.5	0	0
P35459	Lymphocyte antigen 6D	Ly6d		127	13.395	0.0018501	2.2636	0	0	0	1	0	0	0	0	0	0	0	0	0	1	0	0	0	0	0	0	0	0	0	1	0	0	0	0	0	0	0	0	0	11	0	0	0	0	0	0	0	0
P35492	Histidine ammonia-lyase	Hal		657	72.257	0	47.021	6	6	6	6	0	2	7	5	3	3	6	6	6	6	0	2	7	5	3	3	6	6	6	6	0	2	7	5	3	3	15.2	13.9	14.3	11.7	0	4.1	16.7	9.9	5.5	5.6	125860000	17614000
P35564	Calnexin	Canx		591	67.277	0.0010741	3.1734	1	1	1	2	0	0	0	1	1	1	1	1	1	2	0	0	0	1	1	1	1	1	1	2	0	0	0	1	1	1	2.7	2.7	2.7	4.4	0	0	0	2.7	2.7	2.7	3529500	3400600
P35700;B1AXW5;B1AXW6;B1AXW4	Peroxiredoxin-1	Prdx1		199	22.176	0	42.446	3	4	5	8	2	2	5	6	5	4	3	4	5	8	2	2	5	6	5	4	2	3	5	7	2	2	5	6	4	3	14.6	19.6	33.7	46.7	16.1	10.6	34.7	38.7	34.2	25.1	68381000	50828000
P35979	60S ribosomal protein L12	Rpl12		165	17.804	0	15.127	3	2	2	4	1	3	3	3	3	3	3	2	2	4	1	3	3	3	3	3	3	2	2	4	1	3	3	3	3	3	28.5	18.8	18.8	33.9	9.7	28.5	27.9	28.5	30.9	28.5	18305000	5378200
Q60607;P36895	Receptor protein serine/threonine kinase;Bone morphogenetic protein receptor type-1A	Bmpr1a		500	56.438	0	29.274	1	2	3	4	1	1	4	2	0	1	1	2	3	4	1	1	4	2	0	1	1	2	3	4	1	1	4	2	0	1	3	6.2	7.4	15.6	3.2	3	11.4	5.6	0	2.6	1884300	1315000
P37172;B1AW87	Activin receptor type-1	Acvr1		509	57.225	0.00095694	2.4454	0	1	2	1	0	0	1	0	0	1	0	1	2	1	0	0	1	0	0	1	0	1	2	1	0	0	1	0	0	1	0	2.9	4.9	2.9	0	0	2.9	0	0	2.9	0	1373700
P37889	Fibulin-2	Fbln2		1221	131.83	0	27.311	0	0	3	5	0	3	8	9	8	4	0	0	3	5	0	3	8	9	8	4	0	0	3	5	0	3	8	9	8	4	0	0	3.7	6.6	0	3.7	9.5	10.7	9.7	5.6	0	0
P38647	Stress-70 protein, mitochondrial	Hspa9		679	73.46	0	303.28	28	10	21	20	9	28	17	21	18	12	28	10	21	20	9	28	17	21	18	12	28	10	21	20	9	28	17	21	18	12	48.7	19.1	40.2	40.6	18.4	47.6	32.1	36.5	33.4	21.1	540960000	26493000
P40124;B1ARS0	Adenylyl cyclase-associated protein 1;Adenylyl cyclase-associated protein	Cap1		474	51.564	0	20.471	0	0	0	3	0	0	0	0	1	0	0	0	0	3	0	0	0	0	1	0	0	0	0	3	0	0	0	0	1	0	0	0	0	11.8	0	0	0	0	3.4	0	0	0
P40142;A0A286YE28	Transketolase	Tkt		623	67.63	0	15.144	3	1	0	7	0	0	0	0	5	0	3	1	0	7	0	0	0	0	5	0	3	1	0	7	0	0	0	0	5	0	6.4	1.9	0	17.3	0	0	0	0	12.7	0	13604000	4405800
P40336	Vacuolar protein sorting-associated protein 26A	Vps26a		327	38.113	0	8.4588	2	1	0	0	0	0	1	0	0	0	2	1	0	0	0	0	1	0	0	0	2	1	0	0	0	0	1	0	0	0	9.5	5.5	0	0	0	0	6.1	0	0	0	3011100	1547200
P41105	60S ribosomal protein L28	Rpl28		137	15.733	0	7.998	1	0	1	0	0	0	0	0	0	0	1	0	1	0	0	0	0	0	0	0	1	0	1	0	0	0	0	0	0	0	8	0	8	0	0	0	0	0	0	0	1021200	0
P42208;E9Q3V6;F6WYM0;D3YYB1;D3Z3C0;D3Z1S1	Septin-2	Sept2		361	41.525	0	17.275	2	0	0	1	1	2	0	4	0	4	2	0	0	1	1	2	0	4	0	4	2	0	0	1	1	2	0	4	0	4	6.4	0	0	7.2	3	8.3	0	21.6	0	18	2444900	0
P42669	Transcriptional activator protein Pur-alpha	Pura		321	34.883	0	7.3258	1	0	0	2	0	1	0	0	2	0	1	0	0	2	0	1	0	0	2	0	1	0	0	2	0	1	0	0	2	0	8.1	0	0	15.3	0	8.1	0	0	15.3	0	4212200	0
P42932;H3BL49	T-complex protein 1 subunit theta	Cct8		548	59.555	0	43.925	3	2	6	7	1	6	7	16	14	5	3	2	6	7	1	6	7	16	14	5	3	2	6	7	1	6	7	16	14	5	5.7	3.8	12.2	15.7	2.2	14.6	14.4	35	29.6	10.2	3488000	3062400
P43274	Histone H1.4	Hist1h1e		219	21.977	0.001218	4.2241	0	0	0	4	0	2	0	1	5	0	0	0	0	2	0	1	0	0	1	0	0	0	0	2	0	1	0	0	1	0	0	0	0	21.9	0	14.2	0	5	16.9	0	0	0
P43275	Histone H1.1	Hist1h1a		213	21.785	0	13.565	0	0	0	2	1	0	0	1	5	2	0	0	0	1	1	0	0	1	3	2	0	0	0	1	1	0	0	1	3	2	0	0	0	14.1	9.4	0	0	9.9	29.1	19.2	0	0
P43276	Histone H1.5	Hist1h1b		223	22.576	0.00097847	2.6128	0	0	0	2	0	1	0	0	1	0	0	0	0	2	0	1	0	0	1	0	0	0	0	2	0	1	0	0	1	0	0	0	0	12.6	0	7.2	0	0	7.2	0	0	0
P43407	Syndecan-2	Sdc2		202	22.131	0.0012107	4.1909	1	0	0	0	0	0	2	2	0	0	1	0	0	0	0	0	2	2	0	0	1	0	0	0	0	0	2	2	0	0	5.9	0	0	0	0	0	8.9	5.4	0	0	3673900	0
P43488	Tumor necrosis factor ligand superfamily member 4	Tnfsf4		198	22.254	0.00095147	2.4276	0	0	0	0	0	0	0	0	1	0	0	0	0	0	0	0	0	0	1	0	0	0	0	0	0	0	0	0	1	0	0	0	0	0	0	0	0	0	7.6	0	0	0
Q8BVQ9;P46471	26S protease regulatory subunit 7	Psmc2		475	52.866	0	24.247	1	0	0	1	0	2	2	4	3	1	1	0	0	1	0	2	2	4	3	1	1	0	0	1	0	2	2	4	3	1	2.7	0	0	2.3	0	5.1	5.5	10.7	9.1	2.5	539150	0
P46935	E3 ubiquitin-protein ligase NEDD4	Nedd4		887	102.71	0	37.585	1	1	3	9	1	3	4	10	6	5	1	1	3	9	1	3	4	10	6	5	1	1	3	9	1	3	3	10	6	4	1.7	2.3	6.2	16.2	1.7	5.2	7.1	18.4	12.9	8.7	1337100	669640
P47738;A0A0G2JEU1	Aldehyde dehydrogenase, mitochondrial	Aldh2		519	56.537	0	16.656	5	0	1	2	0	0	1	4	3	3	5	0	1	2	0	0	1	4	3	3	5	0	1	2	0	0	1	4	3	3	12.5	0	2.5	6	0	0	2.5	10.4	7.5	10.4	40594000	0
P47754;D6RCW7;A0A0N4SVM0	F-actin-capping protein subunit alpha-2	Capza2		286	32.967	0	321.84	9	5	6	9	4	9	7	14	4	10	9	5	6	9	4	9	7	14	4	10	8	5	5	9	4	8	6	12	4	8	55.6	31.5	36.7	51.7	22.4	57.3	44.1	74.8	22	58.7	65039000	8047800
P47757	F-actin-capping protein subunit beta	Capzb		277	31.345	0	10.542	9	3	5	6	5	5	7	11	5	6	1	0	0	1	1	0	1	1	1	1	1	0	0	1	1	0	1	1	1	1	42.6	15.2	19.9	31.8	22	28.9	29.6	45.5	25.3	26.7	0	0
P47911	60S ribosomal protein L6	Rpl6		296	33.509	0	16.917	3	3	3	6	4	0	2	4	3	4	3	3	3	6	4	0	2	4	3	4	3	3	3	6	4	0	2	4	3	4	11.5	12.5	13.2	22.6	18.6	0	9.5	12.2	12.5	16.6	11492000	11878000
P47955;E9Q3T0	60S acidic ribosomal protein P1	Rplp1;Gm10073		114	11.475	0	31.012	2	2	3	3	2	2	2	2	2	2	2	2	3	3	2	2	2	2	2	2	2	2	3	3	2	2	2	2	2	2	51.8	51.8	66.7	66.7	51.8	51.8	51.8	51.8	51.8	51.8	28290000	9384300
P47963	60S ribosomal protein L13	Rpl13		211	24.305	0	11.506	1	1	2	2	1	0	2	2	0	1	1	1	2	2	1	0	2	2	0	1	1	1	2	2	1	0	2	2	0	1	5.2	6.2	11.4	10	6.2	0	11.4	11.4	0	6.2	1057900	2152900
P48036	Annexin A5	Anxa5		319	35.752	0	6.2442	1	0	0	3	0	0	0	1	3	0	1	0	0	3	0	0	0	1	3	0	1	0	0	3	0	0	0	1	3	0	3.4	0	0	10.7	0	0	0	2.8	10.7	0	1430300	0
P48678	Prelamin-A/C;Lamin-A/C	Lmna		665	74.237	0	82.534	20	5	7	0	1	0	9	4	1	1	20	5	7	0	1	0	9	4	1	1	20	5	7	0	1	0	9	4	1	1	29.5	9	15.2	0	1.5	0	16.4	8	1.5	1.5	428680000	8239600
P48962	ADP/ATP translocase 1	Slc25a4		298	32.904	0	8.3053	4	6	4	6	2	6	8	6	6	5	0	2	2	3	0	1	4	2	3	3	0	2	2	3	0	1	4	2	3	3	14.1	25.2	14.1	27.2	7.4	16.4	36.2	27.9	26.2	17.8	0	6887400
P49312;Q5EBP8	Heterogeneous nuclear ribonucleoprotein A1;Heterogeneous nuclear ribonucleoprotein A1, N-terminally processed	Hnrnpa1		320	34.196	0	35.18	8	0	8	7	3	8	1	8	8	6	8	0	8	7	3	8	1	8	8	6	8	0	8	7	3	8	1	8	8	6	31.9	0	29.7	25.9	12.8	28.1	5.3	30.6	32.2	18.4	73313000	0
P49718	DNA replication licensing factor MCM5	Mcm5		734	82.406	0	6.8033	1	1	2	1	1	1	1	3	0	1	1	1	2	1	1	1	1	3	0	1	1	1	2	1	1	1	1	3	0	1	2	1.5	4.1	1.8	2	2.2	1.5	6.3	0	2	2669800	0
P49722;Q8BKE0	Proteasome subunit alpha type-2	Psma2		234	25.926	0	14.274	4	5	1	3	0	3	6	3	1	3	4	5	1	3	0	3	6	3	1	3	4	5	1	3	0	3	6	3	1	3	28.2	36.8	4.7	19.7	0	19.2	38.9	16.7	6	23.9	16710000	12701000
P49817;H3BKG0;D3Z148	Caveolin-1;Caveolin	Cav1		178	20.538	0	22.291	1	1	4	3	2	3	2	5	2	2	1	1	4	3	2	3	2	5	2	2	1	1	4	3	2	3	2	5	2	2	7.9	7.9	31.5	18	19.7	18.5	13.5	36	19.7	19.7	2559000	4344300
P50247	Adenosylhomocysteinase	Ahcy		432	47.688	0	13.09	5	1	2	3	0	1	3	3	3	1	5	1	2	3	0	1	3	3	3	1	5	1	2	3	0	1	3	3	3	1	15	2.8	6.2	9.3	0	3.5	9	9	10.4	3.5	22030000	2870400
P50284	Tumor necrosis factor receptor superfamily member 3	Ltbr		415	44.956	0.0009311	2.2978	0	0	0	1	0	0	0	0	0	0	0	0	0	1	0	0	0	0	0	0	0	0	0	1	0	0	0	0	0	0	0	0	0	3.6	0	0	0	0	0	0	0	0
P50396	Rab GDP dissociation inhibitor alpha	Gdi1		447	50.521	0.00098039	2.6181	2	1	0	1	0	0	1	0	1	0	1	0	0	1	0	0	0	0	0	0	1	0	0	1	0	0	0	0	0	0	8.5	4.3	0	4.3	0	0	4.3	0	4.3	0	0	0
P50516	V-type proton ATPase catalytic subunit A	Atp6v1a		617	68.325	0.0010799	3.2048	3	0	0	0	0	0	1	0	0	0	3	0	0	0	0	0	1	0	0	0	3	0	0	0	0	0	1	0	0	0	6.6	0	0	0	0	0	2.8	0	0	0	10814000	0
P50543	Protein S100-A11	S100a11		98	11.083	0	6.7519	1	1	1	0	0	0	2	1	1	1	1	1	1	0	0	0	2	1	1	1	1	1	1	0	0	0	2	1	1	1	10.2	16.3	16.3	0	0	0	27.6	16.3	16.3	16.3	3396000	3334400
Q3TGU7;P50580	Proliferation-associated protein 2G4	Pa2g4		394	43.698	0	6.6996	2	0	0	1	0	0	0	1	1	1	2	0	0	1	0	0	0	1	1	1	2	0	0	1	0	0	0	1	1	1	6.6	0	0	2	0	0	0	2.8	2.8	4.3	3679300	0
P51150;A0A0N4SVR6;A0A0N4SVG9	Ras-related protein Rab-7a	Rab7a		207	23.489	0	8.5096	1	1	0	4	0	0	0	1	4	0	1	1	0	4	0	0	0	1	4	0	1	1	0	4	0	0	0	1	4	0	6.8	6.8	0	26.1	0	0	0	6.8	23.7	0	1821700	1819600
P51437	Cathelin-related antimicrobial peptide	Camp		172	19.453	0	11.255	0	0	0	1	0	0	0	0	2	0	0	0	0	1	0	0	0	0	2	0	0	0	0	1	0	0	0	0	2	0	0	0	0	9.3	0	0	0	0	19.8	0	0	0
P51655	Glypican-4;Secreted glypican-4	Gpc4		557	62.586	0	31.394	2	5	2	6	0	1	7	6	0	6	2	5	2	6	0	1	7	6	0	6	2	4	2	5	0	1	7	5	0	5	5.9	14.9	6.3	19	0	3.2	20.3	20.8	0	18	760790	2279500
P51660	Peroxisomal multifunctional enzyme type 2;(3R)-hydroxyacyl-CoA dehydrogenase;Enoyl-CoA hydratase 2	Hsd17b4		735	79.481	0	5.3026	2	0	0	0	0	0	0	0	0	0	2	0	0	0	0	0	0	0	0	0	2	0	0	0	0	0	0	0	0	0	4.6	0	0	0	0	0	0	0	0	0	15337000	0
P51881	ADP/ATP translocase 2;ADP/ATP translocase 2, N-terminally processed	Slc25a5		298	32.931	0	45.985	7	7	6	6	5	8	7	8	8	4	7	7	6	6	5	8	7	8	8	4	3	3	4	3	3	3	3	4	5	2	25.2	31.2	21.8	28.9	24.2	24.8	33.9	36.2	34.9	15.8	121000000	79983000
P52480	Pyruvate kinase PKM	Pkm		531	57.844	0	81.122	4	12	7	13	2	4	15	14	15	11	4	12	7	13	2	4	15	14	15	11	4	12	7	13	2	4	15	14	15	11	11.9	29.2	23.5	39.5	8.1	13.9	41.2	33.3	45.6	30.1	20591000	31340000
P53690;A0A286YED2	Matrix metalloproteinase-14	Mmp14		582	65.918	0	7.8832	0	0	0	4	0	0	2	1	0	1	0	0	0	4	0	0	2	1	0	1	0	0	0	4	0	0	2	1	0	1	0	0	0	10.3	0	0	6	2.6	0	2.1	0	0
P53986	Monocarboxylate transporter 1	Slc16a1		493	53.267	0.00093809	2.3236	0	0	0	0	0	0	0	2	0	0	0	0	0	0	0	0	0	2	0	0	0	0	0	0	0	0	0	2	0	0	0	0	0	0	0	0	0	6.7	0	0	0	0
P53994	Ras-related protein Rab-2A	Rab2a		212	23.547	0	5.6708	1	1	0	1	0	0	1	1	2	0	1	1	0	1	0	0	1	1	2	0	1	1	0	1	0	0	1	1	2	0	6.6	7.5	0	7.5	0	0	6.6	6.6	12.7	0	1114500	694040
P54071	Isocitrate dehydrogenase [NADP], mitochondrial	Idh2		452	50.906	0.00098232	2.63	1	0	0	0	0	0	2	0	0	0	1	0	0	0	0	0	2	0	0	0	1	0	0	0	0	0	2	0	0	0	2.9	0	0	0	0	0	6.6	0	0	0	3298700	0
P54116	Erythrocyte band 7 integral membrane protein	Stom		284	31.375	0	5.2245	0	0	0	2	0	0	0	1	0	1	0	0	0	2	0	0	0	1	0	1	0	0	0	2	0	0	0	1	0	1	0	0	0	12.3	0	0	0	6.7	0	4.2	0	0
P55258	Ras-related protein Rab-8A	Rab8a		207	23.668	0.0018553	2.2838	0	0	0	1	0	1	0	0	1	0	0	0	0	1	0	1	0	0	1	0	0	0	0	1	0	1	0	0	1	0	0	0	0	5.8	0	5.8	0	0	5.8	0	0	0
P56135;F8WHP8	ATP synthase subunit f, mitochondrial	Atp5j2		88	10.344	0.0011001	3.3177	0	0	1	2	0	0	1	0	2	1	0	0	1	2	0	0	1	0	2	1	0	0	1	2	0	0	1	0	2	1	0	0	13.6	21.6	0	0	8	0	21.6	12.5	0	0
Q3U4W8;P56399;D3YYA5;D3Z4K7	Ubiquitin carboxyl-terminal hydrolase;Ubiquitin carboxyl-terminal hydrolase 5	Usp5		835	93.354	0	4.572	2	0	0	0	0	0	0	1	0	0	2	0	0	0	0	0	0	1	0	0	2	0	0	0	0	0	0	1	0	0	3.4	0	0	0	0	0	0	2.3	0	0	4767500	0
P56480	ATP synthase subunit beta, mitochondrial	Atp5b		529	56.3	0	72.096	6	1	1	12	0	0	4	4	8	0	6	1	1	12	0	0	4	4	8	0	6	1	1	12	0	0	4	4	8	0	18.5	3.4	2.8	40.8	0	0	15.5	12.5	24.4	0	22816000	0
Q8CFQ9;P56959;G3UXT7	RNA-binding protein FUS	Fus		517	52.601	0	12.171	2	0	3	1	0	5	1	1	1	0	2	0	3	1	0	5	1	1	1	0	2	0	3	1	0	5	1	1	1	0	3.1	0	13.5	6.2	0	17.2	2.7	3.1	6.2	0	4844700	0
P58252	Elongation factor 2	Eef2		858	95.313	0	205.82	14	18	26	30	10	10	24	23	17	16	14	18	26	30	10	10	24	23	17	16	14	18	26	30	10	10	24	23	17	16	21.8	30	40.6	47.3	19.7	17.4	36.2	36.2	25.5	25.6	97620000	79940000
P58321;Q9JKB1;A0A2I3BQ39	Ubiquitin carboxyl-terminal hydrolase isozyme L4;Ubiquitin carboxyl-terminal hydrolase isozyme L3	Uchl4;Uchl3		233	26.45	0.0011933	4.1017	2	0	0	0	0	0	0	0	0	0	2	0	0	0	0	0	0	0	0	0	2	0	0	0	0	0	0	0	0	0	14.2	0	0	0	0	0	0	0	0	0	2495200	0
P58742	Aladin	Aaas		546	59.43	0	26.636	0	1	1	3	1	1	1	2	0	2	0	1	1	3	1	1	1	2	0	2	0	1	1	3	1	1	1	2	0	2	0	2	3.8	7.1	2.7	2.9	2.4	6.6	0	5.1	0	0
P58774	Tropomyosin beta chain	Tpm2		284	32.836	0	323.31	20	6	13	5	9	24	13	20	2	15	14	2	6	2	5	18	6	15	0	13	1	0	1	0	0	2	0	2	0	1	47.9	18	35.9	16.5	27.8	58.8	35.2	62.3	8.1	46.1	563870000	1581900
P59999	Actin-related protein 2/3 complex subunit 4	Arpc4		168	19.667	0	10.302	4	1	3	2	1	1	2	3	3	4	4	1	3	2	1	1	2	3	3	4	4	1	3	2	1	1	2	3	3	4	23.2	4.8	17.9	11.3	6.5	6.5	11.9	17.9	16.1	22.6	38851000	1692000
P60122	RuvB-like 1	Ruvbl1		456	50.213	0.0011377	3.5884	0	0	0	2	0	1	0	0	1	1	0	0	0	2	0	1	0	0	1	1	0	0	0	2	0	1	0	0	1	1	0	0	0	8.3	0	2.9	0	0	3.5	4.8	0	0
P60229	Eukaryotic translation initiation factor 3 subunit E	Eif3e		445	52.22	0	4.7863	2	0	0	0	0	2	0	0	0	0	2	0	0	0	0	2	0	0	0	0	2	0	0	0	0	2	0	0	0	0	9	0	0	0	0	9	0	0	0	0	5266200	0
P60335	Poly(rC)-binding protein 1	Pcbp1		356	37.497	0	29.392	1	4	3	2	0	1	5	5	3	3	1	4	3	2	0	1	5	5	3	3	0	2	1	0	0	0	3	3	1	2	5.6	22.8	12.4	8.7	0	5.6	19.4	26.7	12.4	15.2	5492700	7930800
P60710;E9Q1F2;E9Q5F4;G3UZ07	Actin, cytoplasmic 1;Actin, cytoplasmic 1, N-terminally processed	Actb;Actg1		375	41.736	0	323.31	22	20	22	21	16	24	21	27	19	20	22	20	22	21	16	24	21	27	19	20	1	2	2	2	2	1	2	2	1	2	72.5	67.7	70.1	68.8	60.5	76.8	71.5	71.5	69.1	71.2	19235000000	5746700000
P60766	Cell division control protein 42 homolog	Cdc42		191	21.258	0	4.8019	0	0	1	3	0	0	0	1	2	0	0	0	1	3	0	0	0	1	2	0	0	0	1	3	0	0	0	1	2	0	0	0	6.8	20.9	0	0	0	6.8	12	0	0	0
P60843	Eukaryotic initiation factor 4A-I	Eif4a1		406	46.153	0	34.65	7	4	3	6	1	1	4	8	5	6	7	4	3	6	1	1	4	8	5	6	4	1	1	2	0	0	1	3	2	3	26.1	16.7	10.6	21.7	3.9	3.9	14.5	30.3	15.8	22.4	72320000	7631300
P60867	40S ribosomal protein S20	Rps20		119	13.373	0	25.374	3	1	1	3	2	2	1	1	1	3	3	1	1	3	2	2	1	1	1	3	3	1	1	3	2	2	1	1	1	3	22.7	10.1	10.1	22.7	19.3	22.7	10.1	9.2	12.6	25.2	30273000	3732900
P61027	Ras-related protein Rab-10	Rab10		200	22.541	0.0017937	2.1311	2	0	1	0	0	0	1	0	0	0	2	0	1	0	0	0	1	0	0	0	2	0	1	0	0	0	1	0	0	0	11	0	6	0	0	0	6	0	0	0	5441700	0
P61089;A0A1W2P7Z3	Ubiquitin-conjugating enzyme E2 N	Ube2n		152	17.138	0.0010718	3.1473	1	0	0	1	0	0	1	0	0	0	1	0	0	1	0	0	1	0	0	0	1	0	0	1	0	0	1	0	0	0	7.2	0	0	13.2	0	0	7.2	0	0	0	777060	0
P61161	Actin-related protein 2	Actr2		394	44.76	0	162.4	7	3	4	6	1	6	6	8	3	9	7	3	4	6	1	6	6	8	3	9	7	3	4	6	1	6	6	8	3	9	25.1	9.9	13.5	22.6	4.3	21.1	20.8	28.4	10.2	29.2	49998000	2046600
P61164	Alpha-centractin	Actr1a		376	42.613	0	5.741	0	0	0	1	0	0	1	1	1	2	0	0	0	1	0	0	1	1	1	2	0	0	0	0	0	0	0	0	0	1	0	0	0	4.3	0	0	4.3	4.3	4.3	10.1	0	0
P84078;P61205;Q8BSL7	ADP-ribosylation factor 1;ADP-ribosylation factor 3;ADP-ribosylation factor 2	Arf1;Arf3;Arf2		181	20.697	0	7.2891	4	3	2	3	0	0	4	5	5	2	2	2	1	2	0	0	2	2	3	2	2	2	1	2	0	0	2	2	2	1	38.7	27.1	19.3	27.1	0	0	27.1	44.8	44.2	13.8	6664400	3774200
P61358	60S ribosomal protein L27	Rpl27		136	15.798	0.0064988	1.731	0	0	0	1	0	0	0	1	0	0	0	0	0	1	0	0	0	1	0	0	0	0	0	1	0	0	0	1	0	0	0	0	0	5.9	0	0	0	8.1	0	0	0	0
P61514	60S ribosomal protein L37a	Rpl37a		92	10.275	0	28.431	2	3	1	1	0	1	2	1	1	0	2	3	1	1	0	1	2	1	1	0	2	3	1	1	0	1	2	1	1	0	29.3	42.4	9.8	19.6	0	19.6	22.8	9.8	19.6	0	4350700	1377400
P61620	Protein transport protein Sec61 subunit alpha isoform 1	Sec61a1		476	52.264	0.0010267	2.8764	0	0	0	2	0	0	0	0	0	0	0	0	0	2	0	0	0	0	0	0	0	0	0	2	0	0	0	0	0	0	0	0	0	6.9	0	0	0	0	0	0	0	0
P61750;E9Q798	ADP-ribosylation factor 4	Arf4		180	20.396	0	17.567	2	1	2	3	0	1	5	7	4	1	2	1	2	3	0	1	5	7	4	1	0	0	1	2	0	1	2	3	2	1	22.8	11.1	15	20.6	0	5.6	32.8	54.4	32.2	3.9	9681500	3285900
P61804	Dolichyl-diphosphooligosaccharide--protein glycosyltransferase subunit DAD1	Dad1		113	12.497	0.001007	2.7547	0	0	0	2	0	0	0	0	0	0	0	0	0	2	0	0	0	0	0	0	0	0	0	2	0	0	0	0	0	0	0	0	0	19.5	0	0	0	0	0	0	0	0
P61982	14-3-3 protein gamma;14-3-3 protein gamma, N-terminally processed	Ywhag		247	28.302	0	14.525	5	1	3	1	0	2	2	3	2	1	3	0	2	0	0	2	1	2	1	0	3	0	2	0	0	2	1	2	1	0	21.9	4	12.1	4	0	7.7	8.1	12.1	8.1	4	6433600	0
P62071	Ras-related protein R-Ras2	Rras2		204	23.399	0.00097087	2.5478	0	0	0	1	0	1	0	0	0	0	0	0	0	1	0	1	0	0	0	0	0	0	0	1	0	1	0	0	0	0	0	0	0	5.9	0	5.9	0	0	0	0	0	0
P62137	Serine/threonine-protein phosphatase PP1-alpha catalytic subunit	Ppp1ca		330	37.54	0.001227	4.2525	3	0	1	3	1	1	2	4	2	3	0	0	0	1	0	0	0	2	1	1	0	0	0	1	0	0	0	2	1	1	10	0	4.2	12.7	5.2	4.2	9.4	15.8	8.5	12.7	0	0
P62141;A0A0G2JFF1;P63087	Serine/threonine-protein phosphatase PP1-beta catalytic subunit;Serine/threonine-protein phosphatase PP1-gamma catalytic subunit	Ppp1cb;Ppp1cc		327	37.186	0	26.119	7	0	1	3	1	5	3	4	1	3	7	0	1	3	1	5	3	4	1	3	4	0	0	1	0	4	1	2	0	1	25.4	0	4.3	13.5	5.2	19.6	13.5	16.8	5.2	12.8	43078000	0
P62192	26S protease regulatory subunit 4	Psmc1		440	49.184	0	25.57	1	0	0	1	1	2	1	3	3	1	1	0	0	1	1	2	1	3	3	1	1	0	0	1	1	2	1	3	3	1	2.7	0	0	3	3	7.3	3	10.2	10.5	3.4	1398400	0
Q8K1K2;P62196	26S protease regulatory subunit 8	Psmc5		348	38.751	0	7.561	1	0	0	1	1	0	2	2	1	2	1	0	0	1	1	0	2	2	1	2	1	0	0	1	1	0	2	2	1	2	5.5	0	0	3.7	3.7	0	9.5	4.9	3.7	9.2	1925700	0
P62242	40S ribosomal protein S8	Rps8		208	24.205	0	96.719	2	2	2	7	2	2	3	2	3	2	2	2	2	7	2	2	3	2	3	2	2	2	2	7	2	2	3	2	3	2	12.5	14.4	13.5	33.7	12.5	13.5	19.7	12.5	18.8	12.5	11023000	3392300
P62245;F8WJ41;D3YVB4;D3Z712	40S ribosomal protein S15a	Rps15a		130	14.839	0	8.8812	2	2	0	2	1	2	3	3	4	1	2	2	0	2	1	2	3	3	4	1	2	2	0	2	1	2	3	3	4	1	16.9	17.7	0	17.7	6.9	17.7	24.6	24.6	40	6.9	26815000	29295000
P62259	14-3-3 protein epsilon	Ywhae		255	29.174	0	12.733	3	3	3	6	0	1	3	4	4	2	2	2	2	5	0	1	2	3	3	1	2	2	2	5	0	1	2	3	3	1	13.3	16.1	12.9	28.6	0	4.7	16.1	20.4	20.8	8.6	10100000	3390900
P62264;D3YVF4;D3Z7I1	40S ribosomal protein S14	Rps14		151	16.273	0	23.734	2	1	3	3	1	2	2	3	4	2	2	1	3	3	1	2	2	3	4	2	2	1	3	3	1	2	2	3	4	2	23.8	8.6	29.8	29.8	13.9	15.2	15.2	29.1	29.8	22.5	8611600	4617200
P62267	40S ribosomal protein S23	Rps23		143	15.807	0.0011442	3.6798	2	0	1	2	0	2	1	2	1	1	2	0	1	2	0	2	1	2	1	1	2	0	1	2	0	2	1	2	1	1	13.3	0	5.6	16.1	0	13.3	7.7	13.3	7.7	7.7	4861800	0
P62274	40S ribosomal protein S29	Rps29		56	6.6767	0	17.878	1	2	1	2	1	1	1	1	1	2	1	2	1	2	1	1	1	1	1	2	1	2	1	2	1	1	1	1	1	2	19.6	32.1	19.6	33.9	19.6	19.6	19.6	19.6	19.6	32.1	17483000	9187100
P62301;Q921R2	40S ribosomal protein S13	Rps13		151	17.222	0	10.484	2	4	2	3	1	1	4	4	4	2	2	4	2	3	1	1	4	4	4	2	2	4	2	3	1	1	4	4	4	2	18.5	25.2	14.6	18.5	9.9	8.6	25.2	25.2	25.2	17.9	9214600	64822000
P62307	Small nuclear ribonucleoprotein F	Snrpf		86	9.7251	0	17.062	2	1	2	1	0	1	2	2	1	0	2	1	2	1	0	1	2	2	1	0	2	1	2	1	0	1	2	2	1	0	39.5	24.4	39.5	24.4	0	15.1	24.4	39.5	15.1	0	6843600	2379100
P62309	Small nuclear ribonucleoprotein G	Snrpg		76	8.496	0.0017746	2.0899	0	0	0	1	0	0	0	0	0	0	0	0	0	1	0	0	0	0	0	0	0	0	0	1	0	0	0	0	0	0	0	0	0	15.8	0	0	0	0	0	0	0	0
P62315	Small nuclear ribonucleoprotein Sm D1	Snrpd1		119	13.281	0.0018215	2.1915	1	0	0	0	0	0	0	0	0	0	1	0	0	0	0	0	0	0	0	0	1	0	0	0	0	0	0	0	0	0	10.9	0	0	0	0	0	0	0	0	0	6575600	0
P62320	Small nuclear ribonucleoprotein Sm D3	Snrpd3		126	13.916	0	14.771	1	0	1	2	1	0	2	1	1	0	1	0	1	2	1	0	2	1	1	0	1	0	1	2	1	0	2	1	1	0	16.7	0	7.9	15.1	7.9	0	23.8	7.9	7.9	0	0	0
P62334	26S protease regulatory subunit 10B	Psmc6		389	44.172	0	5.665	0	0	0	0	0	0	0	4	1	1	0	0	0	0	0	0	0	4	1	1	0	0	0	0	0	0	0	4	1	1	0	0	0	0	0	0	0	12.3	2.8	2.8	0	0
P62702;V9GWY0	40S ribosomal protein S4, X isoform;40S ribosomal protein S4	Rps4x;Gm15013		263	29.597	0	21.04	3	2	0	5	1	3	5	5	3	3	3	2	0	5	1	3	5	5	3	3	3	2	0	5	1	3	5	5	3	3	9.9	7.6	0	19.4	3.8	12.5	25.9	26.2	14.4	16.7	10053000	11363000
P63330;P62715	Serine/threonine-protein phosphatase 2A catalytic subunit alpha isoform;Serine/threonine-protein phosphatase 2A catalytic subunit beta isoform	Ppp2ca;Ppp2cb		309	35.608	0	7.4217	1	0	0	1	0	0	1	0	1	0	1	0	0	1	0	0	1	0	1	0	1	0	0	1	0	0	1	0	1	0	8.1	0	0	8.1	0	0	8.1	0	4.9	0	4156400	0
P62737	Actin, aortic smooth muscle	Acta2		377	42.009	0	288.82	18	19	20	16	13	21	21	23	14	18	10	12	12	9	9	10	13	11	7	10	0	2	0	0	0	0	2	0	0	1	63.9	67.6	65	60.2	48	66	71.6	65.8	47.7	65	3775200000	1474500000
P62751	60S ribosomal protein L23a	Rpl23a		156	17.695	0	11.838	1	2	2	5	3	2	0	3	4	3	1	2	2	5	3	2	0	3	4	3	1	2	2	5	3	2	0	3	4	3	6.4	14.7	14.7	36.5	21.2	14.1	0	22.4	26.3	21.2	3634300	9299800
P62754	40S ribosomal protein S6	Rps6		249	28.68	0	20.464	1	1	1	1	1	1	2	1	1	2	1	1	1	1	1	1	2	1	1	2	1	1	1	1	1	1	2	1	1	2	6	6	6	6	6	6	10.8	6	6	10.8	6082500	0
P62774	Myotrophin	Mtpn		118	12.861	0.0034513	1.9608	0	0	1	0	0	0	0	1	1	0	0	0	1	0	0	0	0	1	1	0	0	0	1	0	0	0	0	1	1	0	0	0	14.4	0	0	0	0	14.4	14.4	0	0	0
P62806	Histone H4	Hist1h4a		103	11.367	0	19.42	2	4	5	4	3	2	3	5	6	2	2	4	5	4	3	2	3	5	6	2	2	4	5	4	3	2	3	5	6	2	21.4	40.8	50.5	34	29.1	21.4	24.3	50.5	42.7	21.4	2633000	33690000
P62814;A0A0U1RNU9;Q91YH6	V-type proton ATPase subunit B, brain isoform	Atp6v1b2;Atp6v1b1		511	56.55	0.0010917	3.2748	2	0	0	0	0	0	0	0	2	0	2	0	0	0	0	0	0	0	2	0	2	0	0	0	0	0	0	0	2	0	6.8	0	0	0	0	0	0	0	6.8	0	6000700	0
P62821;Q5SW88;Q5SW87	Ras-related protein Rab-1A	Rab1A;Rab1		205	22.677	0.0011261	3.4683	1	0	0	0	0	0	0	0	0	1	1	0	0	0	0	0	0	0	0	1	1	0	0	0	0	0	0	0	0	1	10.2	0	0	0	0	0	0	0	0	7.8	1824600	0
P62827;Q14AA6;Q61820	GTP-binding nuclear protein Ran;GTP-binding nuclear protein Ran, testis-specific isoform	Ran;1700009N14Rik;Rasl2-9		216	24.423	0	14.401	3	2	2	2	1	1	3	4	4	2	3	2	2	2	1	1	3	4	4	2	3	2	2	2	1	1	3	4	4	2	19.4	14.8	11.6	13.4	6.5	8.3	17.6	20.4	22.2	11.6	12952000	11606000
P62830	60S ribosomal protein L23	Rpl23		140	14.865	0	7.3643	1	1	3	2	1	2	2	2	2	1	1	1	3	2	1	2	2	2	2	1	1	1	3	2	1	2	2	2	2	1	14.3	10.7	32.1	25	14.3	17.9	25	25	25	10.7	0	6323000
P62855	40S ribosomal protein S26	Rps26		115	13.015	0	6.6511	1	1	0	2	1	1	2	1	1	1	1	1	0	2	1	1	2	1	1	1	1	1	0	2	1	1	2	1	1	1	13	13	0	20.9	13	13	20.9	13	13	13	6007100	3407200
P62874;D3YZX3;E9QKR0;P62880;H3BLF7;E9PWM7;H3BKR2	Guanine nucleotide-binding protein G(I)/G(S)/G(T) subunit beta-1;Guanine nucleotide-binding protein G(I)/G(S)/G(T) subunit beta-2	Gnb1;Gnb2		340	37.377	0	5.9598	0	0	0	2	0	0	0	2	0	1	0	0	0	2	0	0	0	2	0	1	0	0	0	2	0	0	0	2	0	1	0	0	0	10.9	0	0	0	6.2	0	3.2	0	0
P62908;D3YV43;A0A140LI77	40S ribosomal protein S3	Rps3		243	26.674	0	75.565	10	9	14	12	7	10	10	15	10	10	10	9	14	12	7	10	10	15	10	10	10	9	14	12	7	10	10	15	10	10	41.2	46.9	65	55.6	34.6	53.5	46.5	71.2	52.3	53.1	248280000	109400000
P62918	60S ribosomal protein L8	Rpl8		257	28.024	0.0012225	4.2301	1	1	0	1	1	1	2	2	1	0	1	1	0	1	1	1	2	2	1	0	1	1	0	1	1	1	2	2	1	0	6.2	6.2	0	6.2	6.2	6.2	10.5	10.5	6.2	0	1670300	0
P62960;A2BGG7	Nuclease-sensitive element-binding protein 1	Ybx1		322	35.73	0	217.44	7	3	6	6	2	9	9	11	7	5	7	3	6	6	2	9	9	11	7	5	5	1	5	4	1	6	5	8	5	3	44.4	15.8	42.9	39.4	14.6	56.2	41	63.4	55.9	25.2	35120000	16139000
P63005	Platelet-activating factor acetylhydrolase IB subunit alpha	Pafah1b1		410	46.67	0	17.67	3	0	0	0	0	0	0	0	0	0	3	0	0	0	0	0	0	0	0	0	3	0	0	0	0	0	0	0	0	0	10.7	0	0	0	0	0	0	0	0	0	4161500	0
P63017;Q504P4	Heat shock cognate 71 kDa protein	Hspa8		646	70.87	0	133.37	10	10	17	16	4	14	13	17	16	10	9	9	16	15	3	13	12	16	15	9	9	7	14	14	2	13	11	14	14	8	20	22	34.7	29.4	7	28.6	28.8	34.4	30.2	19	60892000	58924000
P63028;D3YU75	Translationally-controlled tumor protein	Tpt1		172	19.462	0.0011111	3.3951	0	0	1	1	0	0	0	2	1	0	0	0	1	1	0	0	0	2	1	0	0	0	1	1	0	0	0	2	1	0	0	0	8.1	8.1	0	0	0	14	8.1	0	0	0
P63037;B1AXY1	DnaJ homolog subfamily A member 1	Dnaja1		397	44.868	0	7.17	1	0	0	2	0	1	0	2	1	1	1	0	0	2	0	1	0	2	1	1	1	0	0	2	0	1	0	2	1	1	3.8	0	0	10.1	0	3.8	0	8.6	3.8	3.3	358390	0
P63038	60 kDa heat shock protein, mitochondrial	Hspd1		573	60.955	0	58.344	1	0	2	4	0	1	5	2	4	1	1	0	2	4	0	1	5	2	4	1	1	0	2	4	0	1	5	2	4	1	2.1	0	7.5	14.3	0	4.4	10.5	6.5	12.6	3.1	1737700	0
P63101;A0A2I3BQ03	14-3-3 protein zeta/delta	Ywhaz		245	27.771	0	323.31	8	5	5	8	0	3	5	7	7	1	8	5	5	8	0	3	5	7	7	1	5	4	4	7	0	3	4	5	6	0	33.9	25.7	28.6	43.3	0	13.5	25.7	37.6	39.6	4.1	46027000	7756800
P63168;Q9D0M5	Dynein light chain 1, cytoplasmic;Dynein light chain 2, cytoplasmic	Dynll1;Dynll2		89	10.366	0	7.8541	3	0	0	1	0	0	0	0	0	0	3	0	0	1	0	0	0	0	0	0	3	0	0	1	0	0	0	0	0	0	50.6	0	0	12.4	0	0	0	0	0	0	9419800	0
P63260	Actin, cytoplasmic 2;Actin, cytoplasmic 2, N-terminally processed	Actg1		375	41.792	0	78.326	22	19	21	20	15	24	21	27	19	20	1	1	1	1	1	1	2	2	1	2	1	1	1	1	1	1	2	2	1	2	72.5	67.5	69.9	68.5	60.3	76.8	71.5	71.5	69.1	71.2	0	0
P63268;D3YZY0;D3Z2K3	Actin, gamma-enteric smooth muscle	Actg2		376	41.876	0.0034217	1.9364	16	16	18	15	12	19	18	21	13	17	0	0	0	0	0	0	1	0	0	1	0	0	0	0	0	0	1	0	0	1	60.4	59	61.4	56.9	44.7	62.5	67.6	62.2	44.4	61.4	0	0
P63276	40S ribosomal protein S17	Rps17		135	15.524	0	7.7491	0	3	0	1	0	0	3	2	0	0	0	3	0	1	0	0	3	2	0	0	0	3	0	1	0	0	3	2	0	0	0	31.9	0	17	0	0	40.7	32.6	0	0	0	5181000
P63325;A0A338P731;Q3UW83;A0A338P7K4;A0A3B2W864	40S ribosomal protein S10	Rps10		165	18.916	0	37.481	2	0	1	2	1	2	0	2	2	1	2	0	1	2	1	2	0	2	2	1	2	0	1	2	1	2	0	2	2	1	9.1	0	8.5	14.5	9.1	9.1	0	13.9	14.5	5.5	8641000	0
P67778;Q5SQG5	Prohibitin	Phb		272	29.82	0	109.34	4	4	4	8	4	8	8	7	9	5	4	4	4	8	4	8	8	7	9	5	4	4	4	8	4	8	8	7	9	5	25.4	22.4	22.8	35.7	26.1	42.6	38.2	34.9	41.2	31.6	42967000	26937000
P67984	60S ribosomal protein L22	Rpl22		128	14.759	0	12.396	2	0	2	1	0	0	1	1	1	1	2	0	2	1	0	0	1	1	1	1	2	0	2	1	0	0	1	1	1	1	18.8	0	30.5	8.6	0	0	10.2	10.2	8.6	8.6	26180000	0
P68033;P68134	Actin, alpha cardiac muscle 1;Actin, alpha skeletal muscle	Actc1;Acta1		377	42.019	0	7.1777	19	17	21	16	14	22	19	24	14	18	1	0	1	0	1	1	0	1	0	1	1	0	1	0	1	1	0	1	0	1	63.9	62.3	65	60.2	48	66	66.3	65.8	47.7	59.9	128580000	0
P68040	Guanine nucleotide-binding protein subunit beta-2-like 1;Guanine nucleotide-binding protein subunit beta-2-like 1, N-terminally processed	Gnb2l1		317	35.076	0	26.797	4	1	3	6	0	2	3	3	4	2	4	1	3	6	0	2	3	3	4	2	4	1	3	6	0	2	3	3	4	2	24.6	7.6	16.7	28.1	0	8.2	14.2	14.8	21.1	10.4	24911000	5072900
P68369	Tubulin alpha-1A chain	Tuba1a		451	50.135	0.0012136	4.2135	10	13	10	11	7	11	13	13	10	13	1	1	0	2	1	1	2	1	2	1	0	0	0	0	0	0	0	0	0	0	39.2	46.3	36.6	40.6	24.8	39.9	46.6	45.9	37.5	48.3	1740000	0
P68372	Tubulin beta-4B chain	Tubb4b		445	49.83	0	323.31	15	13	18	20	8	14	18	21	18	21	15	13	18	20	8	14	18	21	18	21	1	1	1	1	0	1	1	1	1	1	51.2	38.4	62.7	68.5	24.9	40.2	58.2	67.2	63.1	65.2	166230000	176420000
P68373;Q9JJZ2	Tubulin alpha-1C chain;Tubulin alpha-8 chain	Tuba1c;Tuba8		449	49.909	0.001003	2.7236	9	13	10	10	7	9	13	12	10	13	1	1	0	0	0	0	1	0	1	0	1	1	0	0	0	0	1	0	1	0	36.3	46.5	34.5	35.4	24.9	31.6	46.8	40.8	37.6	46.3	0	0
P70124	Serpin B5	Serpinb5		375	42.111	0	5.0499	3	1	0	0	0	0	2	0	0	0	3	1	0	0	0	0	2	0	0	0	3	1	0	0	0	0	2	0	0	0	10.1	4.5	0	0	0	0	6.9	0	0	0	34628000	1989200
P70195	Proteasome subunit beta type-7	Psmb7		277	29.891	0.00096712	2.5155	0	0	0	0	0	0	1	1	1	0	0	0	0	0	0	0	1	1	1	0	0	0	0	0	0	0	1	1	1	0	0	0	0	0	0	0	3.2	3.2	4.3	0	0	0
P70280	Vesicle-associated membrane protein 7	Vamp7		220	24.967	0	4.6052	1	0	1	2	0	0	1	0	0	1	1	0	1	2	0	0	1	0	0	1	1	0	1	2	0	0	1	0	0	1	8.6	0	5.5	9.5	0	0	5.5	0	0	4.1	1455100	0
P70296;D6RHS6;D3Z1V4	Phosphatidylethanolamine-binding protein 1;Hippocampal cholinergic neurostimulating peptide	Pebp1		187	20.83	0	9.0353	1	1	1	1	0	0	1	0	2	0	1	1	1	1	0	0	1	0	2	0	1	1	1	1	0	0	1	0	2	0	7.5	7.5	7.5	13.9	0	0	7.5	0	20.9	0	5258500	4580700
P70333	Heterogeneous nuclear ribonucleoprotein H2	Hnrnph2		449	49.279	0	5.2768	5	1	3	4	0	2	2	3	3	2	2	0	0	1	0	0	0	0	0	0	2	0	0	1	0	0	0	0	0	0	16.7	4.2	10.2	13.4	0	7.3	8	11.6	9.6	5.8	6551000	0
P70372	ELAV-like protein 1	Elavl1		326	36.169	0	22.702	6	0	4	4	1	7	0	3	4	4	6	0	4	4	1	7	0	3	4	4	6	0	4	4	1	7	0	3	4	4	27	0	14.1	16	4.3	27.6	0	16.3	19.3	16.9	31646000	0
Q60817;P70670	Nascent polypeptide-associated complex subunit alpha;Nascent polypeptide-associated complex subunit alpha, muscle-specific form	Naca		215	23.384	0	17.496	0	0	2	1	0	1	1	2	1	1	0	0	2	1	0	1	1	2	1	1	0	0	2	1	0	1	1	2	1	1	0	0	13.5	6.5	0	6.5	7	13.5	6.5	6.5	0	0
P70697	Uroporphyrinogen decarboxylase	Urod		367	40.691	0.0080192	1.6882	0	0	0	0	0	0	1	0	0	0	0	0	0	0	0	0	1	0	0	0	0	0	0	0	0	0	1	0	0	0	0	0	0	0	0	0	3.8	0	0	0	0	0
P80313;A0A0N4SV00	T-complex protein 1 subunit eta	Cct7		544	59.652	0	15.215	1	0	0	1	0	2	4	4	4	3	1	0	0	1	0	2	4	4	4	3	1	0	0	1	0	2	4	4	4	3	3.1	0	0	1.8	0	5.3	7.9	14.3	11.4	8.5	2171900	0
P80314	T-complex protein 1 subunit beta	Cct2		535	57.477	0	97.257	11	0	13	13	2	19	10	25	19	8	11	0	13	13	2	19	10	25	19	8	11	0	13	13	2	19	10	25	19	8	30.8	0	38.5	42.2	8.2	46.7	29.9	63.6	50.3	22.8	46347000	0
P80315;G5E839	T-complex protein 1 subunit delta	Cct4		539	58.066	0	6.7529	0	1	0	0	1	1	2	3	2	2	0	1	0	0	1	1	2	3	2	2	0	1	0	0	1	1	2	3	2	2	0	2.4	0	0	2.4	2.4	5	8.5	4.8	4.8	0	1305100
P80316	T-complex protein 1 subunit epsilon	Cct5		541	59.623	0	115.75	1	2	5	7	1	9	5	10	9	9	1	2	5	7	1	9	5	10	9	9	1	2	5	7	1	9	5	10	9	9	2.8	6.5	20.1	21.8	3	26.6	13.1	27.2	27.4	25.9	1457700	1865900
P80317	T-complex protein 1 subunit zeta	Cct6a		531	58.004	0	26.526	2	0	1	5	0	5	2	7	6	1	2	0	1	5	0	5	2	7	6	1	2	0	1	5	0	5	2	7	6	1	4.5	0	4	15.6	0	13.7	8.7	20.9	20.3	1.7	3459200	0
P80318;Q3U0I3;E9Q133;F6Q609	T-complex protein 1 subunit gamma	Cct3		545	60.629	0	24.242	5	1	4	2	0	7	3	8	4	5	5	1	4	2	0	7	3	8	4	5	5	1	4	2	0	7	3	8	4	5	10.8	3.7	13.8	4	0	20.2	7.9	24.2	9.9	16	18323000	678980
Q3UKN6;P81117	Nucleobindin-2;Nesfatin-1	Nucb2		420	50.353	0	5.9008	0	1	0	0	0	0	0	0	0	0	0	1	0	0	0	0	0	0	0	0	0	1	0	0	0	0	0	0	0	0	0	4	0	0	0	0	0	0	0	0	0	7298300
P83887;Q8VCK3	Tubulin gamma-1 chain;Tubulin gamma-2 chain	Tubg1;Tubg2		451	51.1	0.0011848	4.0162	0	0	0	1	0	1	0	1	1	0	0	0	0	1	0	1	0	1	1	0	0	0	0	1	0	1	0	1	1	0	0	0	0	2.2	0	6.4	0	6.4	2.2	0	0	0
P84084	ADP-ribosylation factor 5	Arf5		180	20.529	0.0009901	2.6659	2	1	1	1	0	0	3	5	3	1	0	0	0	0	0	0	0	1	0	0	0	0	0	0	0	0	0	1	0	0	22.8	11.1	11.1	11.1	0	0	18.9	42.2	28.3	5.6	0	0
P84089;G3UW85	Enhancer of rudimentary homolog	Erh		104	12.259	0	26.83	1	0	2	0	0	2	1	1	0	1	1	0	2	0	0	2	1	1	0	1	1	0	2	0	0	2	1	1	0	1	10.6	0	21.2	0	0	25	10.6	10.6	0	10.6	4141100	0
P84091;Q3TWV4	AP-2 complex subunit mu	Ap2m1		435	49.654	0	4.9971	0	0	0	1	0	0	1	2	0	2	0	0	0	1	0	0	1	2	0	2	0	0	0	1	0	0	1	2	0	2	0	0	0	4.6	0	0	4.6	8.3	0	7.1	0	0
P84104;A2A4X6	Serine/arginine-rich splicing factor 3	Srsf3;Gm12355		164	19.329	0	8.7169	1	0	1	2	0	5	0	1	1	1	1	0	1	2	0	5	0	1	1	1	1	0	1	2	0	5	0	1	1	1	7.3	0	8.5	15.9	0	22.6	0	8.5	8.5	5.5	0	0
P97298	Pigment epithelium-derived factor	Serpinf1		417	46.233	0.0010471	2.9965	0	1	2	3	2	1	0	0	1	3	0	1	0	1	1	0	0	0	0	2	0	1	0	1	1	0	0	0	0	2	0	4.3	5.8	10.1	7.7	3.4	0	0	3.4	9.8	0	1030800
P97314;A0A1W2P845;A0A1W2P758;A0A1W2P7N8;A0A1W2P6I3	Cysteine and glycine-rich protein 2	Csrp2		193	20.926	0	22.272	6	0	1	0	0	6	3	1	0	1	6	0	1	0	0	6	3	1	0	1	6	0	1	0	0	6	3	1	0	1	36.8	0	7.8	0	0	47.2	24.9	7.8	0	7.8	32819000	0
P97315	Cysteine and glycine-rich protein 1	Csrp1		193	20.583	0	4.9912	1	0	0	0	1	1	0	0	0	0	1	0	0	0	1	1	0	0	0	0	1	0	0	0	1	1	0	0	0	0	8.8	0	0	0	11.4	8.8	0	0	0	0	769180	0
P97350	Plakophilin-1	Pkp1		728	80.895	0	189.06	15	9	8	8	2	3	7	5	6	3	15	9	8	8	2	3	7	5	6	3	15	9	8	8	2	3	7	5	6	3	31.3	16.6	15.9	15.4	4.3	6	13	8.9	12.6	5.9	261970000	38382000
P97351	40S ribosomal protein S3a	Rps3a		264	29.885	0	15.233	0	5	4	4	0	2	5	4	4	1	0	5	4	4	0	2	5	4	4	1	0	5	4	4	0	2	5	4	4	1	0	18.2	16.7	20.1	0	10.2	21.2	19.7	18.2	6.4	0	9547900
P97807	Fumarate hydratase, mitochondrial	Fh		507	54.356	0.00097371	2.5628	2	0	0	0	0	0	0	0	0	0	2	0	0	0	0	0	0	0	0	0	2	0	0	0	0	0	0	0	0	0	7.7	0	0	0	0	0	0	0	0	0	4912200	0
P99024	Tubulin beta-5 chain	Tubb5		444	49.67	0	47.864	15	15	20	20	12	15	20	21	18	21	5	6	6	6	4	5	6	6	5	5	4	5	5	5	3	4	5	5	4	4	50.9	44.8	66.9	65.1	41.7	46.8	64.6	66.9	59.7	65.1	81422000	46472000
P99026	Proteasome subunit beta type-4	Psmb4		264	29.116	0	10.41	1	1	1	1	0	3	1	3	3	1	1	1	1	1	0	3	1	3	3	1	1	1	1	1	0	3	1	3	3	1	5.7	5.7	5.7	7.6	0	17	5.7	21.6	20.8	5.7	5389400	2758300
P99027	60S acidic ribosomal protein P2	Rplp2		115	11.651	0	192.51	6	5	6	5	4	7	4	7	4	6	6	5	6	5	4	7	4	7	4	6	6	5	6	5	4	7	4	7	4	6	71.3	76.5	77.4	70.4	69.6	80.9	62.6	78.3	69.6	70.4	137570000	40322000
P99028	Cytochrome b-c1 complex subunit 6, mitochondrial	Uqcrh		89	10.435	0	4.5411	0	0	2	1	1	1	0	2	0	1	0	0	2	1	1	1	0	2	0	1	0	0	2	1	1	1	0	2	0	1	0	0	29.2	20.2	20.2	20.2	0	29.2	0	20.2	0	0
P99029;G3UZJ4;H3BJQ7	Peroxiredoxin-5, mitochondrial	Prdx5		210	21.897	0	6.5561	0	0	0	3	0	0	0	0	3	0	0	0	0	3	0	0	0	0	3	0	0	0	0	3	0	0	0	0	3	0	0	0	0	20.5	0	0	0	0	15.2	0	0	0
Q00493	Carboxypeptidase E	Cpe		476	53.255	0	9.0257	0	3	0	0	0	0	1	0	1	2	0	3	0	0	0	0	1	0	1	2	0	3	0	0	0	0	1	0	1	2	0	10.3	0	0	0	0	4.6	0	4.6	6.1	0	14966000
Q9JJQ6;Q00558	Factor VIII intron 22 protein	F8a;F8a1		381	40.473	0.0033812	1.8803	0	0	0	0	1	0	0	0	1	1	0	0	0	0	1	0	0	0	1	1	0	0	0	0	1	0	0	0	1	1	0	0	0	0	4.5	0	0	0	4.5	4.5	0	0
V9GX00;Q00560	Interleukin-6 receptor subunit beta	Il6st		856	95.371	0	5.8352	0	0	0	2	0	1	0	1	0	1	0	0	0	2	0	1	0	1	0	1	0	0	0	2	0	1	0	1	0	1	0	0	0	5.4	0	1.6	0	1.6	0	1.6	0	0
Q00612;A3KG36	Glucose-6-phosphate 1-dehydrogenase X;Glucose-6-phosphate 1-dehydrogenase	G6pdx		515	59.262	0	14.522	1	0	1	1	0	0	0	6	2	4	1	0	1	1	0	0	0	6	2	4	1	0	1	1	0	0	0	6	2	4	1.7	0	2.9	2.9	0	0	0	14.8	5.8	11.7	1118700	0
Q00993;Q6PE80	Tyrosine-protein kinase receptor UFO;Receptor protein-tyrosine kinase	Axl		888	98.19	0	107.71	5	3	15	17	5	8	12	12	7	9	5	3	15	17	5	8	12	12	7	9	5	3	15	17	5	8	12	12	7	9	8.9	5.9	29.1	28.8	9	15.5	24.7	22.4	13.7	18.5	13659000	8337700
Q01149	Collagen alpha-2(I) chain	Col1a2		1372	129.56	0	80.944	9	0	0	3	1	12	4	14	4	11	9	0	0	3	1	12	4	14	4	11	9	0	0	3	1	12	4	14	4	11	12.2	0	0	3.9	1.3	19.4	5.1	21.1	5.5	17.1	25663000	0
Q01279;Q9WVF5	Epidermal growth factor receptor	Egfr		1210	134.85	0.0011962	4.1143	0	0	0	0	0	0	2	0	0	0	0	0	0	0	0	0	2	0	0	0	0	0	0	0	0	0	2	0	0	0	0	0	0	0	0	0	2.9	0	0	0	0	0
Q01705;Q61982	Neurogenic locus notch homolog protein 1;Notch 1 extracellular truncation;Notch 1 intracellular domain;Neurogenic locus notch homolog protein 3;Notch 3 extracellular truncation;Notch 3 intracellular domain	Notch1;Notch3		2531	270.83	0.0064882	1.7302	1	0	0	1	0	0	0	0	0	0	1	0	0	1	0	0	0	0	0	0	1	0	0	1	0	0	0	0	0	0	1.7	0	0	0.4	0	0	0	0	0	0	24110000	0
Q01853	Transitional endoplasmic reticulum ATPase	Vcp		806	89.321	0	59.051	17	2	2	4	0	2	7	5	2	1	17	2	2	4	0	2	7	5	2	1	17	2	2	4	0	2	7	5	2	1	25.2	2.6	3.3	8.2	0	3.2	12	9.3	3.6	2.1	82445000	0
Q02053	Ubiquitin-like modifier-activating enzyme 1	Uba1		1058	117.81	0	4.6932	2	0	0	1	0	0	0	0	0	1	2	0	0	1	0	0	0	0	0	1	2	0	0	1	0	0	0	0	0	1	2.6	0	0	1.4	0	0	0	0	0	1.7	3241700	0
Q02257	Junction plakoglobin	Jup		745	81.8	0	202.2	23	22	19	20	4	16	23	17	19	13	23	22	19	20	4	16	23	17	19	13	23	22	19	20	4	16	23	17	19	13	43.5	42.3	38.3	36.9	9.1	34.5	43.6	32.6	40.4	23.6	1522400000	469650000
Q91Z83;Q02566	Myosin-7;Myosin-6	Myh7;Myh6		1935	222.88	0	4.585	0	1	1	0	0	0	0	0	1	0	0	1	1	0	0	0	0	0	1	0	0	1	1	0	0	0	0	0	1	0	0	0.8	0.6	0	0	0	0	0	0.6	0	0	1596700
Q03145	Ephrin type-A receptor 2	Epha2		977	108.85	0	37.093	0	2	9	7	2	1	7	4	2	3	0	2	9	7	2	1	7	4	2	3	0	2	9	7	2	1	6	4	2	3	0	2.7	16.8	11.5	1.9	1	10.8	6	2.7	3.2	0	0
Q03146;G3UXE5	Epithelial discoidin domain-containing receptor 1	Ddr1		911	101.16	0	12.589	0	0	0	4	1	1	6	1	0	2	0	0	0	3	1	1	5	1	0	2	0	0	0	3	1	1	5	1	0	2	0	0	0	6.3	1.2	1.1	9.5	1.1	0	3.3	0	0
Q03265;D3Z6F5	ATP synthase subunit alpha, mitochondrial;ATP synthase subunit alpha	Atp5a1		553	59.752	0	29.681	5	2	2	5	0	1	6	1	5	2	5	2	2	5	0	1	6	1	5	2	5	2	2	5	0	1	6	1	5	2	12.3	4.2	4.7	12.7	0	2.7	14.5	2.7	13.6	5.8	28726000	0
Q05186	Reticulocalbin-1	Rcn1		325	38.113	0.00096154	2.4737	0	0	0	0	0	0	0	0	1	1	0	0	0	0	0	0	0	0	1	1	0	0	0	0	0	0	0	0	1	1	0	0	0	0	0	0	0	0	4.6	4.9	0	0
Q05816	Fatty acid-binding protein, epidermal	Fabp5		135	15.137	0.0033784	1.8777	0	1	1	1	1	0	1	0	1	1	0	1	1	1	1	0	1	0	1	1	0	1	1	1	1	0	1	0	1	1	0	6.7	6.7	6.7	6.7	0	6.7	0	6.7	6.7	0	52142000
Q06185;Q8BTB6	ATP synthase subunit e, mitochondrial	Atp5i;Atp5k		71	8.2355	0	6.6369	3	0	2	1	0	1	1	2	1	0	3	0	2	1	0	1	1	2	1	0	3	0	2	1	0	1	1	2	1	0	50.7	0	35.2	15.5	0	18.3	15.5	35.2	16.9	0	7610800	0
Q07417	Short-chain specific acyl-CoA dehydrogenase, mitochondrial	Acads		412	44.889	0.0057096	1.761	0	0	0	1	0	1	0	0	0	0	0	0	0	1	0	1	0	0	0	0	0	0	0	1	0	1	0	0	0	0	0	0	0	3.2	0	3.2	0	0	0	0	0	0
Q07832	Serine/threonine-protein kinase PLK1	Plk1		603	68.3	0	27.229	3	6	1	2	3	9	9	2	1	7	3	6	1	2	3	9	9	2	1	7	3	6	1	2	3	9	9	2	1	7	7.6	13.8	3.2	4.6	7.1	19.9	20.2	5.6	2.5	16.4	10381000	9691700
Q08093;D3Z7R6	Calponin-2;Calponin	Cnn2		305	33.155	0	42.428	0	1	2	3	1	0	4	3	2	0	0	1	2	3	1	0	4	3	2	0	0	1	2	2	1	0	4	2	2	0	0	5.2	9.5	12.5	5.6	0	19.7	13.4	9.2	0	0	3814700
Q08189	Protein-glutamine gamma-glutamyltransferase E;Protein-glutamine gamma-glutamyltransferase E 50 kDa catalytic chain;Protein-glutamine gamma-glutamyltransferase E 27 kDa non-catalytic chain	Tgm3		693	77.308	0	7.6013	1	3	1	1	0	1	3	1	1	0	1	3	1	1	0	1	3	1	1	0	1	3	1	1	0	1	3	1	1	0	1.9	4	1.9	1.9	0	1.9	4	2.2	1.9	0	52272000	20458000
Q20BD0;Q80XR6;Q99020	Heterogeneous nuclear ribonucleoprotein A/B	Hnrnpab		332	36.21	0	12.097	4	1	4	4	1	4	3	4	3	1	4	1	4	4	1	4	3	4	3	1	4	1	4	4	1	4	3	4	3	1	18.4	3.9	12	14.2	4.2	17.8	13.9	17.8	9.6	5.7	46313000	936360
Q2TBE6	Phosphatidylinositol 4-kinase type 2-alpha	Pi4k2a		479	54.257	0	31	0	0	2	5	0	2	0	0	1	0	0	0	2	5	0	2	0	0	1	0	0	0	2	5	0	2	0	0	1	0	0	0	7.9	16.3	0	7.9	0	0	2.7	0	0	0
Q3THE2	Myosin regulatory light chain 12B	Myl12b		172	19.779	0	32.573	9	4	9	7	7	10	7	10	5	9	2	0	2	1	0	1	1	2	0	1	1	0	1	0	0	1	0	1	0	0	55.8	28.5	62.2	44.8	40.7	52.3	44.2	62.8	34.9	51.2	10009000	0
Q3TMW1	Coiled-coil domain-containing protein 102A	Ccdc102a		549	62.623	0.0010101	2.7734	0	0	0	0	0	0	0	1	0	0	0	0	0	0	0	0	0	1	0	0	0	0	0	0	0	0	0	1	0	0	0	0	0	0	0	0	0	4	0	0	0	0
Q3TRH2;Q9D8W5;B1AT36	26S proteasome non-ATPase regulatory subunit 12	Psmd12		418	48.328	0	12.686	0	0	0	1	0	1	0	3	2	0	0	0	0	1	0	1	0	3	2	0	0	0	0	1	0	1	0	3	2	0	0	0	0	3.1	0	2.6	0	7.7	5.7	0	0	0
Q3TWW8;Q9D8S5;Q542V3;O35326;Q8VE97	Serine/arginine-rich splicing factor 6;Serine/arginine-rich splicing factor 5;Serine/arginine-rich splicing factor 4	Srsf6;Srsf5;Srsf4		339	39.025	0.00097656	2.5772	0	0	0	0	0	1	1	0	1	0	0	0	0	0	0	1	1	0	1	0	0	0	0	0	0	1	1	0	1	0	0	0	0	0	0	4.1	2.7	0	2.7	0	0	0
Q3TXS7;J3QN38	26S proteasome non-ATPase regulatory subunit 1	Psmd1;Gm21972		953	105.73	0.0011173	3.4202	0	0	0	0	0	0	0	1	1	0	0	0	0	0	0	0	0	1	1	0	0	0	0	0	0	0	0	1	1	0	0	0	0	0	0	0	0	1.3	2	0	0	0
Q3U1J4	DNA damage-binding protein 1	Ddb1		1140	126.85	0	24.34	0	3	1	2	0	1	0	3	2	1	0	3	1	2	0	1	0	3	2	1	0	3	1	2	0	1	0	3	2	1	0	2.9	1.1	1.7	0	2.6	0	3.6	1.7	1.1	0	3475400
Q3U2C5	E3 ubiquitin-protein ligase RNF149	Rnf149		394	42.552	0.0012151	4.2155	0	0	1	1	1	0	0	1	0	0	0	0	1	1	1	0	0	1	0	0	0	0	1	1	1	0	0	1	0	0	0	0	3.8	3.6	4.6	0	0	3.8	0	0	0	0
Q3U367;Q9JLJ2	4-trimethylaminobutyraldehyde dehydrogenase	Aldh9a1		518	55.887	0	5.1767	3	1	0	1	0	0	1	0	0	0	3	1	0	1	0	0	1	0	0	0	3	1	0	1	0	0	1	0	0	0	7.1	1.9	0	2.3	0	0	2.9	0	0	0	15187000	0
Q3U3I9;H9KUY5	Zinc finger protein 865	Znf865;Zfp865		1058	111.67	0.00093458	2.3014	0	1	0	0	0	1	0	0	0	0	0	1	0	0	0	1	0	0	0	0	0	1	0	0	0	1	0	0	0	0	0	0.9	0	0	0	0.9	0	0	0	0	0	0
Q3U9G9	Lamin-B receptor	Lbr		626	71.439	0.0057283	1.7652	0	0	0	0	0	0	0	0	1	0	0	0	0	0	0	0	0	0	1	0	0	0	0	0	0	0	0	0	1	0	0	0	0	0	0	0	0	0	1.9	0	0	0
Q5SV64;Q3UH59;Q61879	Myosin-10	Myh10		2007	232.47	0	210.9	30	2	6	6	6	26	8	41	4	38	21	0	0	0	1	14	0	29	0	27	20	0	0	0	1	13	0	28	0	25	21.1	1.5	4.2	3.8	4.1	16.2	5.1	24.6	2.5	26.2	44696000	0
Q3ULD5;Q6PD20	Methylcrotonoyl-CoA carboxylase beta chain, mitochondrial	Mccc2		563	61.378	0	323.31	28	21	25	26	15	27	25	24	26	21	28	21	25	26	15	27	25	24	26	21	28	21	25	26	15	27	25	24	26	21	61.1	54.5	59.5	65.7	36.1	63.8	60.9	61.1	65	48.5	654550000	370300000
Q3UMR5	Calcium uniporter protein, mitochondrial	Mcu		350	39.681	0.0012005	4.1343	0	0	0	0	0	1	0	0	1	2	0	0	0	0	0	1	0	0	1	2	0	0	0	0	0	1	0	0	1	2	0	0	0	0	0	3.4	0	0	4.6	7.7	0	0
Q3URK1	Coiled-coil domain-containing protein C1orf110 homolog			288	32.591	0.0094488	1.6187	0	0	0	0	0	0	0	0	1	0	0	0	0	0	0	0	0	0	1	0	0	0	0	0	0	0	0	0	1	0	0	0	0	0	0	0	0	0	2.4	0	0	0
Q3UV17	Keratin, type II cytoskeletal 2 oral	Krt76		594	62.844	0	5.0294	11	10	11	6	5	10	12	10	7	7	2	2	1	1	0	2	2	1	1	1	2	2	1	1	0	2	2	1	1	1	12.5	8.9	11.6	6.4	6.9	10.4	11.3	11.3	9.6	6.9	1696100000	2283400000
Q3UVK0	Endoplasmic reticulum metallopeptidase 1	Ermp1		898	100.15	0	8.3314	2	0	0	2	1	1	0	0	0	1	2	0	0	2	1	1	0	0	0	1	2	0	0	2	1	1	0	0	0	1	2.4	0	0	3	2.7	1	0	0	0	1.3	2796100	0
Q3UZ39	Leucine-rich repeat flightless-interacting protein 1	Lrrfip1		729	79.248	0	303.46	4	7	12	18	4	6	6	15	15	10	4	7	12	18	4	6	6	15	15	10	2	4	6	9	2	4	4	10	7	4	13	17	28.9	41.3	11.7	19.1	16.3	38.4	37.6	25.2	16889000	6593100
Q3V117;Q91V92	ATP-citrate synthase	Acly		1101	120.79	0	7.0396	0	0	1	3	0	0	0	2	1	1	0	0	1	3	0	0	0	2	1	1	0	0	1	3	0	0	0	2	1	1	0	0	1.4	3.9	0	0	0	2.8	1.5	1.5	0	0
Q3V3R1	Monofunctional C1-tetrahydrofolate synthase, mitochondrial	Mthfd1l		977	105.73	0	52.122	2	0	6	15	1	3	4	8	11	2	2	0	6	15	1	3	4	8	11	2	2	0	6	15	1	3	4	8	11	2	3.8	0	9.1	21.8	2.6	5.6	5.3	12.5	17.3	4.2	2675800	0
Q4FZC9	Nesprin-3	Syne3		975	112.03	0.00093633	2.3126	1	0	0	0	0	2	0	0	0	0	1	0	0	0	0	2	0	0	0	0	1	0	0	0	0	2	0	0	0	0	1.1	0	0	0	0	2.1	0	0	0	0	36232000	0
Q4QRL3	Coiled-coil domain-containing protein 88B	Ccdc88b		1481	166.61	0.00095511	2.4352	0	0	0	0	0	0	0	0	1	0	0	0	0	0	0	0	0	0	1	0	0	0	0	0	0	0	0	0	1	0	0	0	0	0	0	0	0	0	0.7	0	0	0
Q91V41;Q50HX3;A0A2R8VHW9	Ras-related protein Rab-14	Rab14		215	23.897	0	9.2085	0	1	1	0	0	1	1	1	2	1	0	1	1	0	0	1	1	1	2	1	0	1	1	0	0	1	1	1	2	1	0	6.5	14	0	0	6.5	7	6.5	13.5	14	0	1809200
Q52KR3	Protein prune homolog 2	Prune2		3084	339.51	0	8.2178	0	0	0	4	0	0	0	1	0	0	0	0	0	4	0	0	0	1	0	0	0	0	0	4	0	0	0	1	0	0	0	0	0	2.5	0	0	0	1	0	0	0	0
Q571K4	TGF-beta-activated kinase 1 and MAP3K7-binding protein 3	Tab3		716	79.029	0.001005	2.7306	0	0	0	1	0	0	0	0	1	0	0	0	0	1	0	0	0	0	1	0	0	0	0	1	0	0	0	0	1	0	0	0	0	2.7	0	0	0	0	2.1	0	0	0
Q5RKN9;P47753	F-actin-capping protein subunit alpha-1	Capza1		286	32.953	0	73.999	6	1	7	5	4	7	6	11	7	8	5	1	6	5	4	6	5	9	7	6	5	1	6	5	4	6	5	9	7	6	37.1	6.3	40.9	32.2	26.9	43.7	40.6	59.8	43	47.2	31897000	2289000
Q5SPA9;G3UYU6;G3UX60;G3UWK6;E9Q7I7;E9PVW8;B9EJA3;G3UY75;Q64487	Protein-tyrosine-phosphatase;Receptor-type tyrosine-protein phosphatase delta	Ptprd		1254	141.64	0.0033727	1.8746	0	0	1	3	1	1	1	0	1	0	0	0	0	1	0	0	0	0	1	0	0	0	0	1	0	0	0	0	1	0	0	0	1.4	3.3	1.1	1.4	1.4	0	1.7	0	0	0
Q5SQB0;Q61937;Q9DAY9;Q5SQB5	Nucleophosmin	Npm1		264	29.524	0	47.397	2	3	4	5	2	3	4	4	3	3	2	3	4	5	2	3	4	4	3	3	2	3	4	5	2	3	4	4	3	3	12.9	18.2	28.8	28.8	13.3	16.3	25.4	25.4	18.2	20.5	10257000	15407000
Q5SS83;Q60634	Flotillin-2	Flot2		428	47.116	0.0012285	4.254	0	0	0	3	0	0	0	0	0	0	0	0	0	3	0	0	0	0	0	0	0	0	0	3	0	0	0	0	0	0	0	0	0	12.1	0	0	0	0	0	0	0	0
Q5SUT0;Q5SUS9;Q61545;Q5SUS8	RNA-binding protein EWS	Ewsr1		618	64.988	0	6.1904	2	0	1	1	0	2	0	0	0	0	2	0	1	1	0	2	0	0	0	0	2	0	1	1	0	2	0	0	0	0	6.1	0	3.9	2.3	0	6.1	0	0	0	0	3456300	0
Q5SWN2;Q8VEE4	Replication protein A 70 kDa DNA-binding subunit;Replication protein A 70 kDa DNA-binding subunit, N-terminally processed	Rpa1		644	71.413	0	76.222	9	0	6	2	2	7	6	2	0	10	9	0	6	2	2	7	6	2	0	10	9	0	6	2	2	7	6	2	0	10	20	0	15.7	5.3	5.1	16.6	14.3	5.3	0	26.2	63205000	0
Q5SWU9	Acetyl-CoA carboxylase 1;Biotin carboxylase	Acaca		2345	265.25	0	39.948	2	1	2	13	0	6	1	10	9	1	2	1	2	13	0	6	1	10	9	1	2	1	2	13	0	6	1	10	9	1	1.3	0.6	1.3	8.7	0	4	0.6	6.6	5.6	0.6	3562100	766470
Q5SXR6;Q68FD5	Clathrin heavy chain;Clathrin heavy chain 1	Cltc		1679	191.98	0	21.683	3	1	1	1	0	0	1	6	3	4	3	1	1	1	0	0	1	6	3	4	3	1	1	1	0	0	1	6	3	4	3.3	1.4	1	1.1	0	0	1.4	4.7	3.6	4.6	16455000	2070400
Q5SYD0	Unconventional myosin-Id	Myo1d		1006	116.08	0	50.547	4	4	3	13	1	6	3	9	5	6	4	4	3	13	1	6	3	9	5	6	4	4	3	13	1	6	3	9	5	6	5.4	7.4	5.2	16.7	1.3	8.3	5.9	13.3	7.7	9.6	13120000	8011200
Q5U458;E9Q8B3	DnaJ homolog subfamily C member 11	Dnajc11		559	63.232	0.0010288	2.8795	0	0	0	1	0	0	0	0	0	1	0	0	0	1	0	0	0	0	0	1	0	0	0	1	0	0	0	0	0	1	0	0	0	3.6	0	0	0	0	0	3.8	0	0
Q5Y5T1	Probable palmitoyltransferase ZDHHC20	Zdhhc20		380	43.975	0.0011403	3.6047	0	0	1	1	0	1	0	0	0	0	0	0	1	1	0	1	0	0	0	0	0	0	1	1	0	1	0	0	0	0	0	0	5	3.4	0	3.4	0	0	0	0	0	0
Q60598;Q921L6	Src substrate cortactin	Cttn		546	61.249	0	216.26	12	2	9	8	2	12	5	12	1	5	12	2	9	8	2	12	5	12	1	5	12	2	9	8	2	12	5	12	1	5	25.5	9	21.4	19.8	8.2	25.1	14.8	28.6	5.9	13.6	52974000	6176300
Q60605;A0A1W2P7Q9;A0A1W2P6F6	Myosin light polypeptide 6	Myl6		151	16.93	0	187.56	9	6	8	8	7	9	9	10	7	9	9	6	8	8	7	9	9	10	7	9	3	2	2	3	1	3	3	3	2	3	73.5	41.1	68.2	72.2	50.3	73.5	73.5	82.1	47	73.5	2526000000	46825000
Q60662	A-kinase anchor protein 4	Akap4		849	93.795	0	5.3581	0	1	0	0	0	0	0	0	0	0	0	1	0	0	0	0	0	0	0	0	0	1	0	0	0	0	0	0	0	0	0	1.4	0	0	0	0	0	0	0	0	0	0
Q60668;F6ZV59;G5E8G0;G3X9W0;E9Q5B6	Heterogeneous nuclear ribonucleoprotein D0	Hnrnpd		355	38.354	0	12.451	1	1	2	3	0	5	1	2	2	1	1	1	2	3	0	5	1	2	2	1	1	1	2	3	0	5	1	2	2	1	3.7	5.4	9.3	13	0	20	3.9	9.3	9.3	5.4	4301600	593930
Q60692	Proteasome subunit beta type-6	Psmb6		238	25.378	0	4.792	1	0	0	1	0	1	1	2	1	0	1	0	0	1	0	1	1	2	1	0	1	0	0	1	0	1	1	2	1	0	4.2	0	0	4.2	0	4.6	4.2	8.8	4.6	0	7932000	0
Q60715;E9Q7B0	Prolyl 4-hydroxylase subunit alpha-1	P4ha1		534	60.909	0	14.838	0	0	0	0	0	1	0	6	2	4	0	0	0	0	0	1	0	6	2	4	0	0	0	0	0	1	0	6	2	4	0	0	0	0	0	2.6	0	15.7	5.2	10.5	0	0
Q60737	Casein kinase II subunit alpha	Csnk2a1		391	45.133	0	5.9205	0	0	0	1	0	0	0	0	0	2	0	0	0	1	0	0	0	0	0	2	0	0	0	1	0	0	0	0	0	2	0	0	0	5.1	0	0	0	0	0	10	0	0
Q60838	Segment polarity protein dishevelled homolog DVL-2	Dvl2		736	78.86	0	5.6021	0	0	0	0	0	0	0	2	0	0	0	0	0	0	0	0	0	2	0	0	0	0	0	0	0	0	0	2	0	0	0	0	0	0	0	0	0	5.2	0	0	0	0
Q60864	Stress-induced-phosphoprotein 1	Stip1		543	62.581	0.0033898	1.8933	0	0	0	0	0	1	0	0	1	0	0	0	0	0	0	1	0	0	1	0	0	0	0	0	0	1	0	0	1	0	0	0	0	0	0	6.4	0	0	3.5	0	0	0
Q60865	Caprin-1	Caprin1		707	78.168	0.0017652	2.0588	0	0	0	0	0	1	0	0	0	0	0	0	0	0	0	1	0	0	0	0	0	0	0	0	0	1	0	0	0	0	0	0	0	0	0	1.7	0	0	0	0	0	0
Q60932;F2Z471	Voltage-dependent anion-selective channel protein 1	Vdac1		296	32.351	0	124.29	11	1	1	2	0	0	2	0	1	0	11	1	1	2	0	0	2	0	1	0	11	1	1	2	0	0	2	0	1	0	49.7	6.4	6.8	10.1	0	0	8.1	0	3.7	0	149600000	0
Q60972	Histone-binding protein RBBP4	Rbbp4		425	47.655	0	12.289	0	0	0	2	0	1	0	1	1	2	0	0	0	2	0	1	0	1	1	2	0	0	0	2	0	1	0	1	1	2	0	0	0	7.1	0	3.3	0	3.3	3.3	5.2	0	0
Q61029;Q61033	Lamina-associated polypeptide 2, isoforms beta/delta/epsilon/gamma;Lamina-associated polypeptide 2, isoforms alpha/zeta	Tmpo		452	50.372	0.0017621	2.0455	0	0	0	0	0	0	0	1	1	0	0	0	0	0	0	0	0	1	1	0	0	0	0	0	0	0	0	1	1	0	0	0	0	0	0	0	0	3.5	3.5	0	0	0
Q61035	Histidine--tRNA ligase, cytoplasmic	Hars		509	57.432	0	6.1894	2	1	0	0	0	0	1	0	0	1	2	1	0	0	0	0	1	0	0	1	2	1	0	0	0	0	1	0	0	1	4.5	1.6	0	0	0	0	2.8	0	0	1.6	6194400	0
Q61171;D3Z4A4	Peroxiredoxin-2	Prdx2		198	21.778	0	6.0173	1	1	1	3	0	1	2	1	1	1	1	1	1	3	0	1	2	1	1	1	1	1	1	3	0	1	2	1	1	1	5.6	5.6	5.6	19.2	0	5.6	9.1	5.6	5.6	5.6	54257000	53115000
Q61176	Arginase-1	Arg1		323	34.807	0	4.9265	2	2	0	1	0	1	0	0	2	0	2	2	0	1	0	1	0	0	2	0	2	2	0	1	0	1	0	0	2	0	6.8	5.9	0	3.4	0	3.4	0	0	5.9	0	67911000	43851000
Q61233	Plastin-2	Lcp1		627	70.148	0	53.684	3	1	0	12	0	0	1	0	10	0	3	1	0	12	0	0	1	0	10	0	3	1	0	10	0	0	0	0	9	0	5.6	2.2	0	25.8	0	0	2.1	0	21.9	0	5096100	2200500
Q61292	Laminin subunit beta-2	Lamb2		1799	196.58	0.0033389	1.8444	0	1	0	0	0	0	0	0	0	0	0	1	0	0	0	0	0	0	0	0	0	1	0	0	0	0	0	0	0	0	0	0.8	0	0	0	0	0	0	0	0	0	0
Q61334	B-cell receptor-associated protein 29	Bcap29		240	27.964	0.0011547	3.7485	1	0	0	0	0	2	0	0	0	0	1	0	0	0	0	2	0	0	0	0	1	0	0	0	0	2	0	0	0	0	3.8	0	0	0	0	10.8	0	0	0	0	440850	0
Q61335	B-cell receptor-associated protein 31	Bcap31		245	27.956	0	5.661	1	0	1	2	0	0	0	1	0	0	1	0	1	2	0	0	0	1	0	0	1	0	1	2	0	0	0	1	0	0	6.5	0	6.9	15.1	0	0	0	4.1	0	0	7737300	0
Q61398;D3YUE2;D3YZE3;A0A0G2JE29	Procollagen C-endopeptidase enhancer 1	Pcolce		468	50.167	0	56.171	2	0	0	3	0	3	0	7	5	4	2	0	0	3	0	3	0	7	5	4	2	0	0	3	0	3	0	7	5	4	6	0	0	10.5	0	10.3	0	18.4	18.2	11.5	3075800	0
Q61493;F6T1D2	DNA polymerase zeta catalytic subunit;DNA polymerase	Rev3l		3122	350.71	0.0018332	2.2377	0	1	0	0	0	0	0	0	0	1	0	1	0	0	0	0	0	0	0	1	0	1	0	0	0	0	0	0	0	1	0	0.4	0	0	0	0	0	0	0	0.6	0	5038300
Q7TSF1;Q61495;Q7TSF0	Desmoglein-1-beta;Desmoglein-1-alpha;Desmoglein-1-gamma	Dsg1b;Dsg1a;Dsg1c		1060	114.45	0	22.356	5	1	2	2	0	1	3	2	2	1	5	1	2	2	0	1	3	2	2	1	5	1	2	2	0	1	3	2	2	1	4.7	1.2	2.2	2	0	1.2	2.5	2.2	2.3	1.2	139060000	35344000
Q61526	Receptor tyrosine-protein kinase erbB-3	Erbb3		1339	147.61	0.0018416	2.2509	0	0	1	0	0	0	0	0	0	1	0	0	1	0	0	0	0	0	0	1	0	0	1	0	0	0	0	0	0	1	0	0	1.2	0	0	0	0	0	0	0.9	0	0
Q61576;A2A4H9	Peptidyl-prolyl cis-trans isomerase FKBP10	Fkbp10		581	64.697	0.0080128	1.6776	0	0	0	0	0	0	0	1	0	1	0	0	0	0	0	0	0	1	0	1	0	0	0	0	0	0	0	1	0	1	0	0	0	0	0	0	0	3.3	0	2.1	0	0
Q61598;A0A1Y7VL99	Rab GDP dissociation inhibitor beta	Gdi2		445	50.537	0	11.279	3	1	0	1	0	0	1	1	1	0	3	1	0	1	0	0	1	1	1	0	2	0	0	1	0	0	0	1	0	0	12.6	4.3	0	4.3	0	0	4.3	2.5	4.3	0	17701000	1455600
Q61599;D3YWL7	Rho GDP-dissociation inhibitor 2	Arhgdib		200	22.851	0	16.273	0	0	0	5	0	0	0	0	4	0	0	0	0	5	0	0	0	0	4	0	0	0	0	5	0	0	0	0	4	0	0	0	0	51	0	0	0	0	33	0	0	0
Q61609	Sodium-dependent phosphate transporter 1	Slc20a1		681	74.152	0.00099206	2.6784	0	2	0	1	0	0	1	0	0	0	0	2	0	1	0	0	1	0	0	0	0	2	0	1	0	0	1	0	0	0	0	3.5	0	1.5	0	0	2.1	0	0	0	0	0
Q61646	Haptoglobin;Haptoglobin alpha chain;Haptoglobin beta chain	Hp		347	38.752	0.00098522	2.6425	0	0	0	1	0	0	0	0	1	0	0	0	0	1	0	0	0	0	1	0	0	0	0	1	0	0	0	0	1	0	0	0	0	2.6	0	0	0	0	3.5	0	0	0
Q8BTS0;Q61656	Probable ATP-dependent RNA helicase DDX5	Ddx5		615	69.265	0	4.3398	1	0	0	0	0	1	1	2	0	1	1	0	0	0	0	1	1	2	0	1	0	0	0	0	0	0	0	2	0	0	2	0	0	0	0	2	2	4.4	0	2	5223800	0
Q61730	Interleukin-1 receptor accessory protein	Il1rap		570	65.74	0	4.4412	0	0	0	3	0	0	0	0	0	0	0	0	0	3	0	0	0	0	0	0	0	0	0	3	0	0	0	0	0	0	0	0	0	9.5	0	0	0	0	0	0	0	0
Q61753	D-3-phosphoglycerate dehydrogenase	Phgdh		533	56.585	0	8.8277	0	0	1	2	0	1	1	2	5	1	0	0	1	2	0	1	1	2	5	1	0	0	1	2	0	1	1	2	5	1	0	0	2.8	5.3	0	2.8	2.8	5.3	12.8	1.7	0	0
Q61838	Alpha-2-macroglobulin;Alpha-2-macroglobulin 165 kDa subunit;Alpha-2-macroglobulin 35 kDa subunit	A2m		1495	165.85	0.0080064	1.6763	0	0	0	1	0	0	1	0	0	0	0	0	0	1	0	0	1	0	0	0	0	0	0	1	0	0	1	0	0	0	0	0	0	0.6	0	0	0.6	0	0	0	0	0
Q923A8;Q62073;A2AP93;A2AP92	Mitogen-activated protein kinase kinase kinase 7	Map3k7		606	67.193	0	14.253	0	0	1	5	0	2	3	5	3	1	0	0	1	5	0	2	3	5	3	1	0	0	1	5	0	2	3	5	3	1	0	0	2.6	13.2	0	5.6	7.4	14.4	8.1	2.8	0	0
Q62167;Q62095	ATP-dependent RNA helicase DDX3X;ATP-dependent RNA helicase DDX3Y	Ddx3x;Ddx3y		662	73.101	0	62.44	4	0	0	2	1	0	6	3	0	2	4	0	0	2	1	0	6	3	0	2	0	0	0	0	0	0	2	0	0	0	5.7	0	0	4.4	1.5	0	14.8	6.8	0	3.9	7753900	0
Q9D8L3;Q62186	Translocon-associated protein subunit delta	Ssr4		173	19.007	0	5.0224	0	0	1	2	0	0	0	1	1	0	0	0	1	2	0	0	0	1	1	0	0	0	1	2	0	0	0	1	1	0	0	0	5.8	17.3	0	0	0	7.5	6.4	0	0	0
Q62220;J3QK63;A4IF42	Keratin-associated protein 5-4	Krtap5-4;Krtap5-1;Gm4559		223	21.443	0.0057803	1.792	0	0	0	0	0	0	0	1	1	0	0	0	0	0	0	0	0	1	1	0	0	0	0	0	0	0	0	1	0	0	0	0	0	0	0	0	0	10.3	16.6	0	0	0
Q62312	TGF-beta receptor type-2	Tgfbr2		592	67.121	0	14.514	1	2	2	5	0	1	3	1	1	0	1	2	2	5	0	1	3	1	1	0	1	2	2	5	0	1	3	1	1	0	2.2	5.9	4.7	9.6	0	2.5	7.8	2.2	1.5	0	0	3610700
Q62318	Transcription intermediary factor 1-beta	Trim28		834	88.846	0.0034335	1.9423	0	0	0	1	0	0	0	0	0	0	0	0	0	1	0	0	0	0	0	0	0	0	0	1	0	0	0	0	0	0	0	0	0	1.8	0	0	0	0	0	0	0	0
Q62351;Q8C872	Transferrin receptor protein 1	Tfrc		763	85.73	0	53.551	0	2	5	12	2	3	6	5	7	4	0	2	5	12	2	3	6	5	7	4	0	2	5	12	2	3	6	5	7	4	0	4.8	9.7	17.2	2.9	4.3	10.4	9.6	11.7	8.3	0	2273100
Q62371	Discoidin domain-containing receptor 2	Ddr2		854	96.481	0	78.343	1	9	11	22	5	4	13	7	5	10	1	9	11	22	5	4	13	7	5	10	1	9	11	21	5	4	12	7	5	10	1.3	16.6	20.1	35.2	9.1	7.8	23.2	15.2	10	16.9	2497000	14117000
Q62433	Protein NDRG1	Ndrg1		394	43.008	0.0018116	2.1714	0	0	0	0	0	0	0	0	1	0	0	0	0	0	0	0	0	0	1	0	0	0	0	0	0	0	0	0	1	0	0	0	0	0	0	0	0	0	4.3	0	0	0
Q62465	Synaptic vesicle membrane protein VAT-1 homolog	Vat1		406	43.096	0	10.445	2	1	0	0	0	1	1	0	1	3	2	1	0	0	0	1	1	0	1	3	2	1	0	0	0	1	1	0	1	3	7.6	3.7	0	0	0	3.7	3.7	0	2.2	8.6	5293300	910420
Q62470	Integrin alpha-3;Integrin alpha-3 heavy chain;Integrin alpha-3 light chain	Itga3		1053	116.74	0	13.296	0	0	1	1	0	0	0	4	1	0	0	0	1	1	0	0	0	4	1	0	0	0	1	1	0	0	0	4	1	0	0	0	1.8	2.3	0	0	0	6.2	1.8	0	0	0
Q7TQE2;Q62523	Zyxin	Zyx		533	57.026	0	11.623	0	0	1	3	0	1	0	3	2	0	0	0	1	3	0	1	0	3	2	0	0	0	1	3	0	1	0	3	2	0	0	0	4.5	9	0	2.8	0	9.8	6	0	0	0
Q640N1	Adipocyte enhancer-binding protein 1	Aebp1		1128	128.36	0.0011521	3.7381	0	0	0	0	0	0	0	1	1	1	0	0	0	0	0	0	0	1	1	1	0	0	0	0	0	0	0	1	1	1	0	0	0	0	0	0	0	1.2	1.2	1.9	0	0
Q64152	Transcription factor BTF3	Btf3		204	22.031	0	10.346	0	0	0	0	0	0	2	0	0	0	0	0	0	0	0	0	2	0	0	0	0	0	0	0	0	0	2	0	0	0	0	0	0	0	0	0	23	0	0	0	0	0
Q64282	Interferon-induced protein with tetratricopeptide repeats 1	Ifit1		463	53.737	0	5.7978	0	0	0	3	0	0	0	0	3	1	0	0	0	3	0	0	0	0	3	1	0	0	0	3	0	0	0	0	3	1	0	0	0	9.1	0	0	0	0	10.6	3.7	0	0
Q64337;D3YZJ1	Sequestosome-1	Sqstm1		442	48.162	0	22.32	0	0	1	1	0	1	5	2	1	3	0	0	1	1	0	1	5	2	1	3	0	0	1	1	0	1	5	2	1	3	0	0	3.4	3.6	0	2.7	28.1	9.3	3.6	11.5	0	0
Q9JI95;Q64433	10 kDa heat shock protein, mitochondrial	Cpn10-rs1;Hspe1		102	10.978	0	5.809	1	0	1	3	0	0	0	0	2	0	1	0	1	3	0	0	0	0	2	0	1	0	1	3	0	0	0	0	2	0	11.8	0	11.8	35.3	0	0	0	0	25.5	0	3236100	0
Q64514;A0A087WRC0	Tripeptidyl-peptidase 2	Tpp2		1262	139.88	0	49.454	12	1	5	12	0	9	1	0	1	4	12	1	5	12	0	9	1	0	1	4	12	1	5	12	0	9	1	0	1	4	15.8	1.3	7.1	14.3	0	11.3	1.3	0	1.3	7	40834000	1448900
Q64727	Vinculin	Vcl		1066	116.72	0	26.091	9	3	3	2	0	0	6	4	1	2	9	3	3	2	0	0	6	4	1	2	9	3	3	2	0	0	6	4	1	2	11.9	4.5	4.6	2.5	0	0	8.8	6.1	2.1	3.5	41944000	9864400
Q64737	Trifunctional purine biosynthetic protein adenosine-3;Phosphoribosylamine--glycine ligase;Phosphoribosylformylglycinamidine cyclo-ligase;Phosphoribosylglycinamide formyltransferase	Gart		1010	107.5	0.0018132	2.1736	0	0	0	0	0	0	0	1	0	0	0	0	0	0	0	0	0	1	0	0	0	0	0	0	0	0	0	1	0	0	0	0	0	0	0	0	0	2.4	0	0	0	0
Q673H1	Tumor suppressor candidate gene 1 protein homolog	Tusc1		205	22.712	0.003387	1.8855	1	1	1	1	0	1	1	1	1	0	1	1	1	1	0	1	1	1	1	0	1	1	1	1	0	1	1	1	1	0	7.8	7.8	7.8	7.8	0	7.8	7.8	7.8	7.8	0	77147000	80293000
Q6A0A9	Constitutive coactivator of PPAR-gamma-like protein 1	FAM120A		1112	121.64	0	17.636	3	0	1	4	0	5	1	2	2	0	3	0	1	4	0	5	1	2	2	0	3	0	1	4	0	5	1	2	2	0	4.1	0	1.5	6	0	6.5	1	2.8	1.8	0	3460600	0
Q6A0D4	Raftlin	Rftn1		554	61.536	0.00097276	2.558	0	0	0	2	0	0	0	0	0	0	0	0	0	2	0	0	0	0	0	0	0	0	0	2	0	0	0	0	0	0	0	0	0	8.5	0	0	0	0	0	0	0	0
Q6IRU2	Tropomyosin alpha-4 chain	Tpm4		248	28.467	0	133.61	15	2	11	7	6	14	9	16	2	14	14	1	9	7	6	13	7	16	2	13	14	1	9	7	6	13	7	16	2	13	53.6	9.3	37.5	29.8	25.8	50.4	41.1	50.8	7.7	50	182790000	318320
Q6P1F6;Q9CWU3	Serine/threonine-protein phosphatase 2A 55 kDa regulatory subunit B alpha isoform;Serine/threonine-protein phosphatase 2A 55 kDa regulatory subunit B	Ppp2r2a		447	51.691	0	46.919	5	5	5	11	1	7	6	7	8	4	5	5	5	11	1	7	6	7	8	4	3	4	4	8	1	5	5	5	5	1	17.4	19.7	16.8	36.5	3.8	19.2	21.9	25.5	28.2	12.8	19086000	7912000
Q6P8K8	Carboxypeptidase A4	Cpa4		420	47.338	0	21.813	1	1	1	1	0	0	1	0	1	0	1	1	1	1	0	0	1	0	1	0	1	1	1	1	0	0	1	0	1	0	3.1	3.1	3.1	3.1	0	0	3.1	0	3.1	0	5376900	35039000
Q6PB90;Q91Y01;Q91XZ8;Q91UZ8;E9Q5G2;Q91Y03;Q91Y00;Q91XZ9;Q91VD8;Q91VE5;Q52KQ3;Q91V48;Q91XZ5;Q91Y07;Q91Y04;Q91XZ6;Q91XZ7;Q91XZ2;Q91Y02;Q8CDY9	Protocadherin beta-14;Protocadherin beta-18	Pcdhb14;Pcdhb19;Pcdhb22;Pcdhb11;Pcdhb9;Pcdhb16;Pcdhb2;Pcdhb20;Pcdhb17;Pcdhb10;Pcdhb21;Pcdhb5;Pcdhb12;Pcdhb15;Pcdhb4;Pcdhb3;Pcdhb8;Pcdhb18;Pcdhb7		796	87.021	0.000999	2.7029	0	0	0	1	0	0	1	1	0	2	0	0	0	1	0	0	1	1	0	2	0	0	0	1	0	0	1	1	0	2	0	0	0	1.8	0	0	1.8	1.8	0	2.8	0	0
Q6PB93	Polypeptide N-acetylgalactosaminyltransferase 2;Polypeptide N-acetylgalactosaminyltransferase 2 soluble form	Galnt2		570	64.514	0.0057236	1.7637	1	0	0	0	0	1	0	0	0	0	1	0	0	0	0	1	0	0	0	0	1	0	0	0	0	1	0	0	0	0	3	0	0	0	0	3	0	0	0	0	1335700	0
Q6PD26	GPI transamidase component PIG-S	Pigs		555	61.71	0	10.471	0	0	0	1	0	4	0	0	2	0	0	0	0	1	0	4	0	0	2	0	0	0	0	1	0	4	0	0	2	0	0	0	0	3.8	0	13.2	0	0	7.9	0	0	0
Q6TL19	Guanylate cyclase 2G	Gucy2g		1100	122.54	0.009577	1.6695	0	0	0	0	0	0	1	0	1	0	0	0	0	0	0	0	1	0	1	0	0	0	0	0	0	0	1	0	1	0	0	0	0	0	0	0	2.1	0	1.4	0	0	0
Q6ZQ29	Serine/threonine-protein kinase TAO2	Taok2		1240	139.3	0.0095314	1.6622	1	0	0	1	1	1	0	0	0	0	1	0	0	1	1	1	0	0	0	0	1	0	0	1	1	1	0	0	0	0	0.9	0	0	0.9	0.9	0.9	0	0	0	0	14678000	0
Z4YJT3;Q6ZQ58	La-related protein 1	Larp1		1072	121.15	0	6.0203	0	0	0	2	0	0	0	0	1	1	0	0	0	2	0	0	0	0	1	1	0	0	0	2	0	0	0	0	1	1	0	0	0	3.9	0	0	0	0	2.3	2.2	0	0
Q6ZWN5;F7CJS8;D3YWH9;Q9CXW7	40S ribosomal protein S9	Rps9		194	22.591	0.00093023	2.2939	0	1	0	0	1	1	1	0	0	1	0	1	0	0	1	1	1	0	0	1	0	1	0	0	1	1	1	0	0	1	0	5.7	0	0	5.7	4.1	5.7	0	0	5.7	0	1409300
Q6ZWQ9;D3YV37		Myl12a		172	19.895	0	323.31	9	4	9	8	9	11	8	12	6	11	9	4	9	8	9	11	8	12	6	11	2	0	2	2	2	2	2	4	1	3	55.8	28.5	62.2	56.4	62.8	62.8	55.8	62.8	46.5	62.8	1578200000	31795000
Q6ZWV7	60S ribosomal protein L35	Rpl35		123	14.552	0	7.2266	1	0	0	2	0	0	1	1	1	1	1	0	0	2	0	0	1	1	1	1	1	0	0	2	0	0	1	1	1	1	8.1	0	0	15.4	0	0	8.1	8.1	8.1	7.3	1647700	0
Q6ZWX6	Eukaryotic translation initiation factor 2 subunit 1	Eif2s1		315	36.108	0	8.1548	0	0	1	3	0	0	0	1	1	1	0	0	1	3	0	0	0	1	1	1	0	0	1	3	0	0	0	1	1	1	0	0	3.8	17.5	0	0	0	3.8	3.8	4.8	0	0
Q6ZWY3;D6RH49;D3YYB0	40S ribosomal protein S27-like;40S ribosomal protein S27	Rps27l		84	9.4771	0	4.8412	1	1	2	3	2	2	4	4	3	3	0	0	1	1	1	1	2	2	1	1	0	0	1	1	1	1	2	2	1	1	15.5	15.5	28.6	38.1	28.6	31	39.3	39.3	38.1	38.1	0	0
Q6ZWZ7;Q9CPR4	60S ribosomal protein L17	Rpl17		184	21.397	0	17.534	2	1	2	3	0	3	2	1	3	2	2	1	2	3	0	3	2	1	3	2	2	1	2	3	0	3	2	1	3	2	14.7	8.7	14.7	22.3	0	22.3	14.7	5.4	21.7	16.3	8779800	3605200
Q76MZ3;G3UWL2	Serine/threonine-protein phosphatase 2A 65 kDa regulatory subunit A alpha isoform	Ppp2r1a		589	65.322	0.0011025	3.3249	1	0	0	0	0	0	0	1	0	0	1	0	0	0	0	0	0	1	0	0	1	0	0	0	0	0	0	1	0	0	3.2	0	0	0	0	0	0	3.4	0	0	1520400	0
Q78IK2	Up-regulated during skeletal muscle growth protein 5	Usmg5		58	6.3814	0	50.591	1	1	2	1	1	2	2	2	1	1	1	1	2	1	1	2	2	2	1	1	1	1	2	1	1	2	2	2	1	1	17.2	17.2	43.1	17.2	17.2	44.8	43.1	43.1	17.2	25.9	12981000	0
Q78PY7;Q3TJ56	Staphylococcal nuclease domain-containing protein 1	Snd1		910	102.09	0	7.0359	2	0	0	0	0	1	0	0	0	2	2	0	0	0	0	1	0	0	0	2	2	0	0	0	0	1	0	0	0	2	4.9	0	0	0	0	1.6	0	0	0	3.5	4581000	0
Q78XF5	Oligosaccharyltransferase complex subunit OSTC	Ostc		149	16.815	0.00099108	2.6688	1	0	0	1	0	1	1	1	1	1	1	0	0	1	0	1	1	1	1	1	1	0	0	1	0	1	1	1	1	1	8.1	0	0	8.1	0	8.1	8.1	8.1	8.1	8.1	0	0
Q792Z1		Try10		246	26.221	0.0010152	2.8054	0	0	0	2	0	1	0	1	1	0	0	0	0	2	0	1	0	1	1	0	0	0	0	2	0	1	0	1	1	0	0	0	0	8.1	0	8.1	0	8.1	4.1	0	0	0
Q7M6Y3	Phosphatidylinositol-binding clathrin assembly protein	Picalm		660	71.543	0.0017606	2.0437	1	0	0	0	0	0	0	0	0	0	1	0	0	0	0	0	0	0	0	0	1	0	0	0	0	0	0	0	0	0	2.3	0	0	0	0	0	0	0	0	0	377660	0
Q7M759	Alpha/beta hydrolase domain-containing protein 17B	Abhd17b		288	32.2	0	7.4238	1	0	1	2	0	0	0	0	1	0	1	0	1	2	0	0	0	0	1	0	1	0	1	2	0	0	0	0	1	0	9	0	5.9	14.9	0	0	0	0	9	0	1531400	0
Q7TMM9;Q9CWF2	Tubulin beta-2A chain;Tubulin beta-2B chain	Tubb2a;Tubb2b		445	49.906	0	11.395	11	12	12	15	7	9	16	19	14	17	0	2	0	2	0	0	2	3	2	2	0	2	0	2	0	0	2	2	2	1	36	38.4	38.7	49.4	23.6	25.8	47	56.9	48.1	45.8	0	9710600
Q7TQH7	Low-density lipoprotein receptor-related protein 10	Lrp10		713	76.461	0	8.0013	0	0	2	1	0	0	1	0	1	1	0	0	2	1	0	0	1	0	1	1	0	0	2	1	0	0	1	0	1	1	0	0	4.6	3.5	0	0	2	0	3.5	3.5	0	0
Q7TRF3	Olfactory receptor 867	Olfr867		331	37.659	0.0095847	1.6727	1	1	1	0	0	0	1	1	0	0	1	1	1	0	0	0	1	1	0	0	1	1	1	0	0	0	1	1	0	0	3	3	3	0	0	0	3	3	0	0	45966000	20503000
Q7TS55	Tumor necrosis factor ligand superfamily member 18	Tnfsf18		173	19.732	0	6.153	0	0	0	2	0	0	0	0	3	0	0	0	0	2	0	0	0	0	3	0	0	0	0	2	0	0	0	0	3	0	0	0	0	16.8	0	0	0	0	17.3	0	0	0
Q7TSE6	Serine/threonine-protein kinase 38-like	Stk38l		464	53.771	0	30.659	0	2	4	7	0	1	1	3	3	3	0	1	3	6	0	1	0	3	2	2	0	1	3	6	0	1	0	3	2	2	0	5.4	12.9	23.7	0	3.7	2.4	10.3	8.4	7.5	0	0
Q80V23	Zinc finger protein 32	Znf32		272	30.773	0.0064725	1.7207	0	1	0	0	0	0	0	0	0	0	0	1	0	0	0	0	0	0	0	0	0	1	0	0	0	0	0	0	0	0	0	5.1	0	0	0	0	0	0	0	0	0	0
Q80VQ0	Aldehyde dehydrogenase family 3 member B1	Aldh3b1		468	52.292	0.0011641	3.7957	0	0	0	2	0	1	0	0	0	0	0	0	0	2	0	1	0	0	0	0	0	0	0	2	0	1	0	0	0	0	0	0	0	5.1	0	3	0	0	0	0	0	0
Q80W68	Kin of IRRE-like protein 1	Kirrel		789	87.175	0	117.01	3	6	9	15	3	8	11	9	8	6	3	6	9	15	3	8	11	9	8	6	3	6	9	15	3	8	11	9	8	6	5.4	13.4	19.5	31.7	6.7	20	22.4	19.3	15.3	12.2	4149500	8393500
Q80WT4	Probable G-protein coupled receptor 176	Gpr176		515	57.142	0.0012048	4.1564	0	0	1	2	0	2	0	1	0	2	0	0	1	2	0	2	0	1	0	2	0	0	1	2	0	2	0	1	0	2	0	0	3.7	6.4	0	6.4	0	3.7	0	6.4	0	0
Q80X68;Q9CZU6	Citrate synthase;Citrate synthase, mitochondrial	Csl;Cs		466	52.325	0.0010504	3.0289	0	0	0	0	0	0	2	1	0	1	0	0	0	0	0	0	2	1	0	1	0	0	0	0	0	0	2	1	0	1	0	0	0	0	0	0	5.8	3.4	0	3.4	0	0
Q80X90	Filamin-B	Flnb		2602	277.82	0	20.111	7	2	1	3	1	4	1	5	0	2	7	2	1	2	1	4	1	4	0	2	7	2	1	2	1	4	1	4	0	2	4.1	1	0.5	1.4	0.5	2.2	0.5	3.2	0	1.1	14349000	2357700
Q80ZJ2;Q924B0;A0A0A6YW07;O55023	Inositol monophosphatase 1	Impa1		276	29.942	0.00094697	2.4077	0	0	0	1	0	0	1	0	0	0	0	0	0	1	0	0	1	0	0	0	0	0	0	1	0	0	1	0	0	0	0	0	0	8.3	0	0	4	0	0	0	0	0
Q810D6	Glutamate-rich WD repeat-containing protein 1	Grwd1		446	49.223	0.0026293	2.0323	0	0	0	2	0	0	0	0	0	0	0	0	0	2	0	0	0	0	0	0	0	0	0	2	0	0	0	0	0	0	0	0	0	7.2	0	0	0	0	0	0	0	0
Q8BFR2	Follistatin-related protein 5	Fstl5		847	95.815	0.0041632	1.8364	0	1	0	0	0	0	0	0	1	0	0	1	0	0	0	0	0	0	1	0	0	1	0	0	0	0	0	0	1	0	0	2.5	0	0	0	0	0	0	1.7	0	0	3367300
Q8BFR5	Elongation factor Tu, mitochondrial	Tufm		452	49.508	0	35.616	3	1	3	8	0	5	3	7	8	4	3	1	3	8	0	5	3	7	8	4	3	1	3	8	0	5	3	7	8	4	9.3	2.7	11.9	24.6	0	16.4	11.9	20.1	24.6	14.4	6227100	0
Q8BFW7	Lipoma-preferred partner homolog	Lpp		613	65.89	0	10.432	0	0	0	1	0	3	0	3	1	0	0	0	0	1	0	3	0	3	1	0	0	0	0	1	0	3	0	3	1	0	0	0	0	2.8	0	9	0	9	2.8	0	0	0
Q8BFZ3	Beta-actin-like protein 2	Actbl2		376	42.004	0.0010638	3.1007	7	5	3	4	3	7	4	6	3	4	1	0	0	0	1	1	0	2	0	0	1	0	0	0	1	1	0	2	0	0	23.7	19.1	15.2	17	15.4	25.3	17	23.7	15.2	17	5501700	0
Q8BGB5	LIM domain-containing protein 2	Limd2		128	14.237	0	32.82	1	0	0	0	0	1	0	0	0	1	1	0	0	0	0	1	0	0	0	1	1	0	0	0	0	1	0	0	0	1	13.3	0	0	0	0	13.3	0	0	0	13.3	2524200	0
Q8BGJ5;Q922I7;Q8CB58;P17225;E9QMW9	Polypyrimidine tract-binding protein 1	Ptbp1		529	56.891	0	44.951	7	2	4	6	0	4	3	5	4	7	7	2	4	6	0	4	3	5	4	7	7	2	4	6	0	4	3	5	4	7	27.6	8.1	18	24.2	0	15.3	9.1	18.7	20.8	24.6	41855000	3682300
Q8BGQ7	Alanine--tRNA ligase, cytoplasmic	Aars		968	106.91	0.0010406	2.9417	0	0	0	0	0	0	0	1	1	0	0	0	0	0	0	0	0	1	1	0	0	0	0	0	0	0	0	1	1	0	0	0	0	0	0	0	0	1.1	2.2	0	0	0
Q8BH59	Calcium-binding mitochondrial carrier protein Aralar1	Slc25a12		677	74.569	0	12.745	0	0	0	4	1	0	1	1	3	2	0	0	0	4	1	0	1	1	3	2	0	0	0	2	1	0	1	0	3	2	0	0	0	9.9	4.1	0	4.1	1.8	9.3	6.4	0	0
Q8BHC4;B0QZX9	Dephospho-CoA kinase domain-containing protein	Dcakd		231	26.476	0.00093371	2.3013	1	0	0	1	0	0	0	1	1	0	1	0	0	1	0	0	0	1	1	0	1	0	0	1	0	0	0	1	1	0	4.8	0	0	4.8	0	0	0	6.9	4.8	0	768290	0
Q8BHE8	Uncharacterized protein C2orf47 homolog, mitochondrial			291	32.985	0.0034843	1.9912	1	0	0	1	0	0	1	0	1	1	1	0	0	1	0	0	1	0	1	1	1	0	0	1	0	0	1	0	1	1	4.1	0	0	4.1	0	0	4.1	0	4.1	4.1	0	0
Q8BHN3	Neutral alpha-glucosidase AB	Ganab		944	106.91	0.0010204	2.821	1	2	0	1	0	0	0	1	0	0	1	2	0	1	0	0	0	1	0	0	1	2	0	1	0	0	0	1	0	0	1.8	4.2	0	1.8	0	0	0	1.8	0	0	2474300	5795900
Q8BJW6	Eukaryotic translation initiation factor 2A;Eukaryotic translation initiation factor 2A, N-terminally processed	Eif2a		581	64.403	0	5.8712	1	0	0	0	0	3	0	0	0	0	1	0	0	0	0	3	0	0	0	0	1	0	0	0	0	3	0	0	0	0	2.4	0	0	0	0	8.1	0	0	0	0	1797000	0
Q8BK64	Activator of 90 kDa heat shock protein ATPase homolog 1	Ahsa1		338	38.117	0.0011274	3.4791	0	0	0	1	0	0	0	1	1	0	0	0	0	1	0	0	0	1	1	0	0	0	0	1	0	0	0	1	1	0	0	0	0	3.6	0	0	0	3.6	6.5	0	0	0
Q8BK67;A2AWQ2	Protein RCC2	Rcc2		520	55.983	0.00097561	2.5761	0	0	0	1	0	0	0	0	1	0	0	0	0	1	0	0	0	0	1	0	0	0	0	1	0	0	0	0	1	0	0	0	0	2.9	0	0	0	0	3.3	0	0	0
Q8BKC5	Importin-5	Ipo5		1097	123.59	0.0010953	3.2965	0	0	0	0	0	0	0	1	1	0	0	0	0	0	0	0	0	1	1	0	0	0	0	0	0	0	0	1	1	0	0	0	0	0	0	0	0	1.5	1.8	0	0	0
Q8BKG3	Inactive tyrosine-protein kinase 7	Ptk7		1062	117.53	0	4.4818	0	0	0	3	0	0	0	0	0	0	0	0	0	3	0	0	0	0	0	0	0	0	0	3	0	0	0	0	0	0	0	0	0	4.4	0	0	0	0	0	0	0	0
Q8BL63;Q9CXY9;E9Q421;Q8BXX3	GPI-anchor transamidase	Pigk		442	49.784	0.0010225	2.8358	1	0	0	1	0	1	0	0	0	0	1	0	0	1	0	1	0	0	0	0	1	0	0	1	0	1	0	0	0	0	2.5	0	0	4.1	0	2.5	0	0	0	0	787150	0
Q8BMF4	Dihydrolipoyllysine-residue acetyltransferase component of pyruvate dehydrogenase complex, mitochondrial	Dlat		642	67.941	0	10.508	0	6	2	3	0	0	0	0	1	0	0	6	2	3	0	0	0	0	1	0	0	6	2	3	0	0	0	0	1	0	0	12.3	5	6.4	0	0	0	0	2.3	0	0	20565000
Q8BMK4	Cytoskeleton-associated protein 4	Ckap4		575	63.691	0	21.56	2	0	1	4	0	2	1	5	3	5	2	0	1	4	0	2	1	5	3	5	2	0	1	4	0	2	1	5	3	5	3.7	0	1.6	9.9	0	3.7	1.6	11.1	6.3	12.9	5665700	0
Q8BMS1	Trifunctional enzyme subunit alpha, mitochondrial;Long-chain enoyl-CoA hydratase;Long chain 3-hydroxyacyl-CoA dehydrogenase	Hadha		763	82.669	0	10.507	2	0	0	1	0	1	0	0	0	0	2	0	0	1	0	1	0	0	0	0	2	0	0	1	0	1	0	0	0	0	3.1	0	0	2.2	0	2.2	0	0	0	0	2828000	0
Q8BND5	Sulfhydryl oxidase 1	Qsox1		748	82.784	0.001139	3.5986	0	0	0	0	0	0	0	0	0	3	0	0	0	0	0	0	0	0	0	3	0	0	0	0	0	0	0	0	0	3	0	0	0	0	0	0	0	0	0	5.6	0	0
Q8BP43		Tpm1		284	32.819	0.0012034	4.1415	24	6	17	9	10	23	18	22	2	12	1	0	0	0	0	1	0	2	0	1	0	0	0	0	0	0	0	0	0	0	65.1	19.4	45.1	27.5	26.4	63	43.7	59.5	8.1	35.9	3280500	0
Q8BP47	Asparagine--tRNA ligase, cytoplasmic	Nars		559	64.279	0	6.2552	0	0	0	1	0	0	1	3	1	1	0	0	0	1	0	0	1	3	1	1	0	0	0	1	0	0	1	3	1	1	0	0	0	2.7	0	0	2.5	8.2	2.7	2.5	0	0
Q8BP67	60S ribosomal protein L24	Rpl24		157	17.779	0.0011561	3.752	1	0	0	3	0	0	1	1	1	1	1	0	0	3	0	0	1	1	1	1	1	0	0	3	0	0	1	1	1	1	5.1	0	0	19.1	0	0	5.7	5.1	5.1	8.3	3146100	0
Q8BP71	RNA binding protein fox-1 homolog 2	Rbfox2		449	47.33	0.00094518	2.3956	1	0	0	0	0	1	0	0	0	0	1	0	0	0	0	1	0	0	0	0	1	0	0	0	0	1	0	0	0	0	5.8	0	0	0	0	5.8	0	0	0	0	1403000	0
Q8BP92	Reticulocalbin-2	Rcn2		320	37.27	0	4.476	0	1	1	1	0	0	0	1	0	1	0	1	1	1	0	0	0	1	0	1	0	1	1	1	0	0	0	1	0	1	0	4.7	5.9	4.7	0	0	0	5.9	0	4.7	0	2320800
Q8BSH3		Tpm1		284	32.698	0	4.8021	22	7	17	9	11	20	18	19	2	14	0	1	1	0	1	0	1	0	0	2	0	0	0	0	0	0	0	0	0	1	59.9	22.5	45.1	27.5	29.6	57.4	43.7	47.9	8.1	44.7	0	0
Q8BT60	Copine-3	Cpne3		533	59.584	0	14.352	2	2	1	2	0	0	1	1	2	0	2	2	1	2	0	0	1	1	2	0	2	2	1	2	0	0	1	1	2	0	5.6	4.7	3	4.7	0	0	1.7	3	4.7	0	13713000	10108000
Q8BU33;A0A1W2P8E1;A0A1W2P727;A0A1W2P8D6	Acetolactate synthase-like protein	Ilvbl		632	68.155	0	44.334	6	0	5	10	2	8	1	5	7	5	6	0	5	10	2	8	1	5	7	5	6	0	5	10	2	8	1	5	7	5	16.6	0	16	26.3	6.5	23.1	3.5	14.4	19	14.1	33173000	0
Q8BUJ9	Low-density lipoprotein receptor-related protein 12	Lrp12		858	94.55	0.0011947	4.1073	0	0	0	0	0	1	1	1	0	0	0	0	0	0	0	1	1	1	0	0	0	0	0	0	0	1	1	1	0	0	0	0	0	0	0	2.7	2.4	1.9	0	0	0	0
Q8BV11;Q9CTN4	Rho-related BTB domain-containing protein 3	Rhobtb3		260	28.791	0.0018484	2.2613	0	0	1	0	0	0	0	0	0	0	0	0	1	0	0	0	0	0	0	0	0	0	1	0	0	0	0	0	0	0	0	0	9.6	0	0	0	0	0	0	0	0	0
Q8BVL3;D3Z7S9	Sorting nexin-17	Snx17		470	52.797	0.001004	2.7275	0	0	0	2	0	0	0	0	0	0	0	0	0	2	0	0	0	0	0	0	0	0	0	2	0	0	0	0	0	0	0	0	0	7	0	0	0	0	0	0	0	0
Q99K78;Q8BVP5;A0A0U1RNW0;Q8BTH8	Casein kinase I isoform gamma-2;Casein kinase I isoform gamma-1	Csnk1g2;Csnk1g1		442	50.356	0.00098135	2.6233	0	0	0	2	0	0	0	1	0	0	0	0	0	2	0	0	0	1	0	0	0	0	0	2	0	0	0	1	0	0	0	0	0	5.7	0	0	0	1.6	0	0	0	0
Q8BWB6;D3YUM6;D3Z1C4	Metalloreductase STEAP2	Steap2		489	55.76	0	6.625	0	0	0	2	1	0	1	0	0	2	0	0	0	2	1	0	1	0	0	2	0	0	0	2	1	0	1	0	0	2	0	0	0	7.2	2	0	1.6	0	0	5.9	0	0
Q8BWR2;B1AV58;B1AV57	PITH domain-containing protein 1	Pithd1		211	24.192	0.0017905	2.1281	0	1	0	0	0	0	2	0	0	0	0	1	0	0	0	0	2	0	0	0	0	1	0	0	0	0	2	0	0	0	0	10	0	0	0	0	15.2	0	0	0	0	907360
Q8BWT1	3-ketoacyl-CoA thiolase, mitochondrial	Acaa2		397	41.829	0	19.189	0	0	1	6	0	3	0	4	3	2	0	0	1	6	0	3	0	4	3	2	0	0	1	6	0	3	0	4	3	2	0	0	4.5	22.9	0	16.4	0	18.9	16.1	11.6	0	0
Q8BX07;Q8R3B3	Carboxy-terminal domain RNA polymerase II polypeptide A small phosphatase 2	Ctdsp2		270	30.546	0.0010684	3.1193	0	0	0	2	0	0	0	0	0	0	0	0	0	2	0	0	0	0	0	0	0	0	0	2	0	0	0	0	0	0	0	0	0	8.1	0	0	0	0	0	0	0	0
Q8BXQ8	Protein FAM53C	Fam53c		393	43.26	0.0017559	2.0372	0	0	0	0	0	1	0	0	0	0	0	0	0	0	0	1	0	0	0	0	0	0	0	0	0	1	0	0	0	0	0	0	0	0	0	4.6	0	0	0	0	0	0
Q8BY89	Choline transporter-like protein 2	Slc44a2		706	80.109	0.0094712	1.6327	0	0	0	0	0	0	1	1	0	0	0	0	0	0	0	0	1	1	0	0	0	0	0	0	0	0	1	1	0	0	0	0	0	0	0	0	2.1	2.1	0	0	0	0
Q8BYK6	YTH domain-containing family protein 3	Ythdf3		585	63.961	0	63.855	9	0	4	3	1	11	2	3	0	2	9	0	4	3	1	11	2	3	0	2	7	0	4	3	1	9	1	3	0	2	23.8	0	8.2	7	2.7	30.9	4.3	6.3	0	5.1	51520000	0
Q8C180	Fibroblast growth factor receptor substrate 2	Frs2		508	56.793	0	7.6404	0	0	2	3	0	0	0	1	1	0	0	0	2	3	0	0	0	1	1	0	0	0	2	3	0	0	0	1	1	0	0	0	7.1	8.5	0	0	0	3.5	3.5	0	0	0
Q8C2Q3;E9QL13	RNA-binding protein 14	Rbm14		669	69.448	0	8.137	1	0	0	0	0	2	3	0	0	1	1	0	0	0	0	2	3	0	0	1	1	0	0	0	0	2	3	0	0	1	3.6	0	0	0	0	5.2	8.2	0	0	2.2	1585100	0
Q8C2Q8;Q91VR2;A2AKU9;A2AKV1;A2AKV2;A2AKV3	ATP synthase subunit gamma;ATP synthase subunit gamma, mitochondrial	Atp5c1		274	30.255	0	7.8367	0	0	0	2	0	1	0	2	1	0	0	0	0	2	0	1	0	2	1	0	0	0	0	2	0	1	0	2	1	0	0	0	0	7.7	0	5.5	0	7.7	4.7	0	0	0
Q8C3X8	Lipase maturation factor 2	Lmf2		702	79.996	0	4.6912	0	1	1	1	0	0	1	1	0	1	0	1	1	1	0	0	1	1	0	1	0	1	1	1	0	0	1	1	0	1	0	2	2	2	0	0	2.3	2	0	2	0	2140700
Q8C845;Q9D8Y0	EF-hand domain-containing protein D2	Efhd2		240	26.8	0	37.8	3	0	3	5	3	4	1	7	0	3	3	0	3	5	3	4	1	7	0	3	3	0	3	5	3	4	1	7	0	3	15.8	0	16.7	26.2	17.1	21.7	4.6	51.2	0	16.7	7555800	0
Q8CAQ8;E9Q800;E9QAY6;A0A0U1RP81	MICOS complex subunit Mic60	Immt		757	83.899	0	19.233	1	0	1	5	0	6	2	5	2	4	1	0	1	5	0	6	2	5	2	4	1	0	1	5	0	6	2	5	2	4	1.3	0	1.7	9.6	0	11.2	4.4	10	3.8	7.8	156200	0
Q8CB27	Ubiquitin thioesterase OTU1	Yod1		343	37.485	0.0017857	2.1098	1	0	0	0	0	0	0	0	0	0	1	0	0	0	0	0	0	0	0	0	1	0	0	0	0	0	0	0	0	0	4.4	0	0	0	0	0	0	0	0	0	5339400	0
Q8CBY8	Dynactin subunit 4	Dctn4		467	53.056	0	12.712	0	0	3	2	0	1	4	0	0	3	0	0	3	2	0	1	4	0	0	3	0	0	3	2	0	1	4	0	0	3	0	0	12.4	6.4	0	3	10.1	0	0	11.8	0	0
Q8CDC0	Serpin B13	Serpinb13		389	44.316	0.0064516	1.7089	1	0	0	0	0	0	0	0	0	0	1	0	0	0	0	0	0	0	0	0	1	0	0	0	0	0	0	0	0	0	4.9	0	0	0	0	0	0	0	0	0	2948900	0
Q8CE08	Prostatic acid phosphatase	Acpp		381	43.717	0.0033361	1.8387	1	0	0	0	0	0	0	0	0	0	1	0	0	0	0	0	0	0	0	0	1	0	0	0	0	0	0	0	0	0	3.9	0	0	0	0	0	0	0	0	0	2859100	0
Q8CF89	TGF-beta-activated kinase 1 and MAP3K7-binding protein 1	Tab1		502	54.616	0	15.15	0	0	0	2	0	3	1	2	3	2	0	0	0	2	0	3	1	2	3	2	0	0	0	2	0	3	1	2	3	2	0	0	0	6.8	0	8.4	5	5.4	9.6	8	0	0
Q8CG19;A0A3Q4EGK3;B1B1E2	Latent-transforming growth factor beta-binding protein 1	Ltbp1		1712	186.72	0	96.893	3	1	15	13	2	6	3	15	6	10	3	1	15	13	2	6	3	15	6	10	3	1	15	13	2	6	3	15	6	10	2.8	1.3	15.5	14	2.9	5.7	3.6	14.8	7.9	10	5039900	994360
Q8CGC7	Bifunctional glutamate/proline--tRNA ligase;Glutamate--tRNA ligase;Proline--tRNA ligase	Eprs		1512	170.08	0.005705	1.7591	0	0	0	0	0	0	0	0	1	1	0	0	0	0	0	0	0	0	1	1	0	0	0	0	0	0	0	0	1	1	0	0	0	0	0	0	0	0	0.7	0.9	0	0
Q8CI43	Myosin light chain 6B	Myl6b		207	22.749	0.001857	2.2851	1	0	1	1	2	1	1	2	0	2	0	0	0	0	1	0	0	1	0	1	0	0	0	0	1	0	0	1	0	1	6.3	0	6.3	6.3	10.1	6.3	6.3	11.6	0	10.1	0	0
Q8CJ61	CKLF-like MARVEL transmembrane domain-containing protein 4	Cmtm4		208	22.921	0	21.635	0	0	0	0	0	2	1	3	1	0	0	0	0	0	0	2	1	3	1	0	0	0	0	0	0	2	1	3	1	0	0	0	0	0	0	17.8	16.8	26	16.8	0	0	0
Q8CJG0;H3BJ70;Q8CJG1;Q8CJF9	Protein argonaute-2;Protein argonaute-1;Protein argonaute-3	Ago2;Ago1;Ago3		860	97.303	0.0057756	1.7912	1	0	0	0	0	0	0	1	0	0	1	0	0	0	0	0	0	1	0	0	1	0	0	0	0	0	0	1	0	0	1.5	0	0	0	0	0	0	1.3	0	0	1495400	0
Q8JZK9;P54869	Hydroxymethylglutaryl-CoA synthase, cytoplasmic;Hydroxymethylglutaryl-CoA synthase, mitochondrial	Hmgcs1;Hmgcs2		520	57.568	0.00093897	2.3237	0	0	0	0	0	0	1	1	0	0	0	0	0	0	0	0	1	1	0	0	0	0	0	0	0	0	1	1	0	0	0	0	0	0	0	0	2.5	2.1	0	0	0	0
Q8JZQ2	AFG3-like protein 2	Afg3l2		802	89.518	0.0095087	1.6498	0	0	1	0	0	0	0	0	0	1	0	0	1	0	0	0	0	0	0	1	0	0	1	0	0	0	0	0	0	1	0	0	1.2	0	0	0	0	0	0	1.4	0	0
Q8JZQ9	Eukaryotic translation initiation factor 3 subunit B	Eif3b		803	91.369	0	8.2333	2	0	0	0	0	2	0	0	2	0	2	0	0	0	0	2	0	0	2	0	2	0	0	0	0	2	0	0	2	0	4.1	0	0	0	0	6.1	0	0	3.9	0	3597300	0
Q8JZU2;F6VVY4	Tricarboxylate transport protein, mitochondrial	Slc25a1		311	33.931	0	8.1249	0	1	1	2	0	1	0	3	3	2	0	1	1	2	0	1	0	3	3	2	0	1	1	2	0	1	0	3	3	2	0	3.9	3.9	7.7	0	3.5	0	11.3	11.6	6.4	0	1664700
Q8K1S3	Netrin receptor UNC5B	Unc5b		945	103.74	0	29.148	0	2	4	9	4	0	7	0	1	5	0	2	4	9	4	0	7	0	1	5	0	2	4	9	4	0	7	0	1	5	0	3.7	7.9	15	8.1	0	13.5	0	1.5	9.2	0	1732500
Q8K2B3	Succinate dehydrogenase [ubiquinone] flavoprotein subunit, mitochondrial	Sdha		664	72.585	0	7.2774	0	0	0	3	0	0	0	0	0	0	0	0	0	3	0	0	0	0	0	0	0	0	0	3	0	0	0	0	0	0	0	0	0	7.7	0	0	0	0	0	0	0	0
Q8K2C7	Protein OS-9	Os9		672	76.107	0.00095238	2.4311	0	1	0	0	0	0	0	0	0	0	0	1	0	0	0	0	0	0	0	0	0	1	0	0	0	0	0	0	0	0	0	3.3	0	0	0	0	0	0	0	0	0	2307100
Q8K3P0	Short-chain dehydrogenase/reductase family 9C member 7	Sdr9c7		313	35.148	0	6.3234	1	1	0	1	0	0	3	0	0	0	1	1	0	1	0	0	3	0	0	0	1	1	0	1	0	0	3	0	0	0	3.8	3.5	0	3.5	0	0	12.8	0	0	0	6307000	5028600
Q8K4L4	Protein POF1B	Pof1b		587	67.784	0	15.259	8	3	2	2	0	0	4	0	1	3	8	3	2	2	0	0	4	0	1	3	8	3	2	2	0	0	4	0	1	3	9.9	5.1	3.6	3.6	0	0	7	0	1.7	5.3	126550000	9816200
Q8QZT1	Acetyl-CoA acetyltransferase, mitochondrial	Acat1		424	44.816	0	27.705	1	0	2	6	0	2	1	8	6	4	1	0	2	6	0	2	1	8	6	4	1	0	2	6	0	2	1	8	6	4	4.2	0	7.1	28.8	0	7.1	5.7	34.4	27.1	17.7	0	0
Q8QZY1	Eukaryotic translation initiation factor 3 subunit L	Eif3l		564	66.612	0.0057143	1.7611	0	0	0	0	0	0	0	0	0	1	0	0	0	0	0	0	0	0	0	1	0	0	0	0	0	0	0	0	0	1	0	0	0	0	0	0	0	0	0	2.8	0	0
Q8R3V2;Q8R010	Aminoacyl tRNA synthase complex-interacting multifunctional protein 2	Aimp2		280	31.097	0.0095465	1.6671	1	0	0	0	0	0	0	1	0	0	1	0	0	0	0	0	0	1	0	0	1	0	0	0	0	0	0	1	0	0	4.3	0	0	0	0	0	0	4.3	0	0	641580	0
Q8R016;E9PY26	Bleomycin hydrolase	Blmh		455	52.511	0	105.65	7	4	4	4	0	1	4	3	3	1	7	4	4	4	0	1	4	3	3	1	7	4	4	4	0	1	4	3	3	1	13	9.9	9.9	7.3	0	1.8	7.5	7	8.1	2.6	198570000	36559000
Q8R0W6	NEDD4 family-interacting protein 1	Ndfip1		221	24.914	0	10.907	0	0	2	3	0	0	2	3	0	1	0	0	2	3	0	0	2	3	0	1	0	0	2	3	0	0	2	3	0	1	0	0	18.6	18.6	0	0	10.9	29	0	5	0	0
Q8R180	ERO1-like protein alpha	Ero1l		464	54.084	0.0010299	2.883	0	0	1	0	0	0	0	0	1	0	0	0	1	0	0	0	0	0	1	0	0	0	1	0	0	0	0	0	1	0	0	0	4.1	0	0	0	0	0	3	0	0	0
Q8R1I1	Cytochrome b-c1 complex subunit 9	Uqcr10		64	7.4454	0.0095163	1.6502	1	0	0	1	0	0	1	1	1	0	1	0	0	1	0	0	1	1	1	0	1	0	0	1	0	0	1	1	1	0	26.6	0	0	26.6	0	0	26.6	26.6	26.6	0	3139000	0
Q8R2K3;Q9CYR0	Single-stranded DNA-binding protein;Single-stranded DNA-binding protein, mitochondrial	Ssbp1		148	17.156	0	11.111	3	0	2	1	0	3	0	3	0	0	3	0	2	1	0	3	0	3	0	0	3	0	2	1	0	3	0	3	0	0	29.1	0	20.3	10.1	0	29.1	0	32.4	0	0	5585400	0
Q8R2Z5	von Willebrand factor A domain-containing protein 1	Vwa1		415	44.708	0.00096899	2.5251	0	1	0	0	0	0	0	0	0	0	0	1	0	0	0	0	0	0	0	0	0	1	0	0	0	0	0	0	0	0	0	5.3	0	0	0	0	0	0	0	0	0	2194200
Q8R323	Replication factor C subunit 3	Rfc3		356	40.526	0	5.2444	1	0	0	0	0	2	0	1	0	1	1	0	0	0	0	2	0	1	0	1	1	0	0	0	0	2	0	1	0	1	3.4	0	0	0	0	7.9	0	3.9	0	3.1	0	0
Q8R4U7;E9Q9L3	Leucine zipper protein 1	Luzp1		1068	119.31	0.0034752	1.983	0	0	0	1	0	0	1	0	0	0	0	0	0	1	0	0	1	0	0	0	0	0	0	1	0	0	1	0	0	0	0	0	0	1.6	0	0	0.9	0	0	0	0	0
Q8R574	Phosphoribosyl pyrophosphate synthase-associated protein 2	Prpsap2		369	40.88	0.0010256	2.8604	1	0	0	1	0	0	0	0	0	0	1	0	0	1	0	0	0	0	0	0	1	0	0	1	0	0	0	0	0	0	3.8	0	0	3.8	0	0	0	0	0	0	1234700	0
Q8R5L1;O35658	Complement component 1 Q subcomponent-binding protein, mitochondrial	C1qbp		279	31.025	0	34.972	2	0	1	4	0	4	1	2	2	3	2	0	1	4	0	4	1	2	2	3	2	0	1	4	0	4	1	2	2	3	12.5	0	5	22.2	0	22.2	5	12.2	9.7	21.9	4995500	0
Q8VC70;E9Q7G6	RNA-binding motif, single-stranded-interacting protein 2	Rbms2		383	40.724	0	13.665	1	0	1	1	1	2	1	1	1	3	1	0	1	1	1	2	1	1	1	3	1	0	1	1	1	2	1	1	1	3	4.7	0	3.9	3.4	3.9	8.6	3.4	3.9	3.9	12	2797800	0
Q8VCB1;J3QPB5	Nucleoporin NDC1	Ndc1		673	75.409	0	7.8624	0	0	2	2	0	1	1	1	0	1	0	0	2	2	0	1	1	1	0	1	0	0	2	2	0	1	1	1	0	1	0	0	4.6	5.1	0	4	4	1.5	0	3.7	0	0
Q8VCL2	Protein SCO2 homolog, mitochondrial	Sco2		255	28.944	0.0011792	3.9403	2	0	0	1	0	2	0	0	1	0	2	0	0	1	0	2	0	0	1	0	2	0	0	1	0	2	0	0	1	0	12.2	0	0	6.3	0	12.2	0	0	6.3	0	5725500	0
Q8VDD5	Myosin-9	Myh9		1960	226.37	0	323.31	93	11	49	27	46	86	66	102	16	93	93	11	49	27	46	86	66	102	16	93	80	7	40	19	38	69	53	85	12	78	49.6	8.6	33.3	19.4	32.4	46.8	41	50.8	11.9	46.2	1612300000	26248000
Q8VDM4	26S proteasome non-ATPase regulatory subunit 2	Psmd2		908	100.2	0	19.722	0	0	0	2	1	6	2	5	7	3	0	0	0	2	1	6	2	5	7	3	0	0	0	2	1	6	2	5	7	3	0	0	0	3.7	2.1	7.6	3.2	8.8	10.4	6.2	0	0
Q8VDN2	Sodium/potassium-transporting ATPase subunit alpha-1	Atp1a1		1023	112.98	0	44.253	0	1	4	5	0	3	2	7	4	3	0	1	4	5	0	3	2	7	4	3	0	1	4	5	0	3	2	7	4	3	0	1.8	6.4	6.5	0	4.6	3.2	9.3	5.7	4.9	0	812370
Q8VED9	Galectin-related protein	Lgalsl		172	18.955	0.0033985	1.9035	1	0	0	0	0	0	1	1	1	0	1	0	0	0	0	0	1	1	1	0	1	0	0	0	0	0	1	1	1	0	6.4	0	0	0	0	0	6.4	6.4	6.4	0	7781500	0
Q8VEK3	Heterogeneous nuclear ribonucleoprotein U	Hnrnpu		800	87.917	0	16.049	2	0	0	3	1	1	0	1	3	1	2	0	0	3	1	1	0	1	3	1	2	0	0	3	1	1	0	1	3	1	3.1	0	0	8.9	1.9	3.9	0	1.9	8.5	1.9	8484800	0
Q8VHM5;F7B5B5;A2AW41		Hnrnpr		632	70.887	0	7.2815	1	0	1	0	0	3	0	1	3	4	0	0	0	0	0	1	0	0	2	2	0	0	0	0	0	1	0	0	2	2	1.7	0	1.7	0	0	5.5	0	1.7	6.8	7.9	0	0
Q8VHX6	Filamin-C	Flnc		2726	291.12	0	13.18	0	0	0	1	0	0	0	5	0	0	0	0	0	0	0	0	0	3	0	0	0	0	0	0	0	0	0	3	0	0	0	0	0	0.4	0	0	0	2.8	0	0	0	0
Q8VI78	Phospholipase A1 member A	Pla1a		456	49.983	0.0011013	3.3208	0	1	0	0	0	0	0	0	0	0	0	1	0	0	0	0	0	0	0	0	0	1	0	0	0	0	0	0	0	0	0	4.8	0	0	0	0	0	0	0	0	0	2353300
Q8VIJ6	Splicing factor, proline- and glutamine-rich	Sfpq		699	75.441	0	23.928	6	0	1	4	1	5	1	4	2	2	6	0	1	4	1	5	1	4	2	2	6	0	1	4	1	4	1	4	2	2	12	0	1.6	9	3.3	9.4	2.1	8.2	4.3	4.9	21580000	0
Q91V61;Q3U4F0	Sideroflexin-3	Sfxn3		321	35.406	0	31.934	1	0	2	4	1	3	2	2	6	6	1	0	2	4	1	3	2	2	6	6	1	0	2	3	1	3	2	2	6	6	4.7	0	10	24.6	5.3	13.7	9.3	10	30.2	26.2	7728700	0
Q91VB8;P01942	Hemoglobin subunit alpha	haemaglobin alpha 2;Hba		142	15.112	0	7.2183	0	0	1	2	0	1	0	2	1	2	0	0	0	2	0	0	0	1	0	1	0	0	0	2	0	0	0	1	0	1	0	0	6.3	26.8	0	6.3	0	16.9	6.3	16.9	0	0
Q91VE0	Long-chain fatty acid transport protein 4	Slc27a4		643	72.318	0.0033417	1.8464	0	0	0	1	0	0	0	0	0	1	0	0	0	1	0	0	0	0	0	1	0	0	0	1	0	0	0	0	0	1	0	0	0	3.1	0	0	0	0	0	2.8	0	0
Q91VH1	Adiponectin receptor protein 1	Adipor1		375	42.366	0.005719	1.7618	0	0	0	1	1	0	0	0	0	1	0	0	0	1	1	0	0	0	0	1	0	0	0	1	1	0	0	0	0	1	0	0	0	4.5	4.5	0	0	0	0	4.5	0	0
Q91VH2	Sorting nexin-9	Snx9		595	66.545	0	21.419	3	0	0	0	1	2	0	3	0	7	3	0	0	0	1	2	0	3	0	7	3	0	0	0	1	2	0	3	0	7	9.2	0	0	0	2.4	4.4	0	10.1	0	19	4643800	0
Q91VH6;A0A3B2WCC1;A0A3B2W4I2;A0A3B2W7C9;A0A3F2YNL8	Protein MEMO1	Memo1		297	33.692	0.0010277	2.8784	0	1	0	0	0	0	0	0	0	1	0	1	0	0	0	0	0	0	0	1	0	1	0	0	0	0	0	0	0	1	0	4.4	0	0	0	0	0	0	0	4.7	0	0
Q91VI7;A0A1B0GSG5;A0A1B0GRG4	Ribonuclease inhibitor	Rnh1		456	49.816	0	26.733	0	0	3	5	0	3	3	9	4	6	0	0	3	5	0	3	3	9	4	6	0	0	3	5	0	3	3	9	4	6	0	0	9.4	17.5	0	9.4	12.3	30.5	12.7	21.5	0	0
Q91VJ4;A0A3B2WD34	Serine/threonine-protein kinase 38	Stk38		465	54.174	0	32.034	0	5	6	8	1	4	7	3	8	4	0	5	6	8	1	4	7	3	8	4	0	4	5	7	1	4	6	3	7	3	0	15.9	21.5	19.8	3.9	16.8	20.9	10.1	19.4	12.3	0	9459300
Q91VR5	ATP-dependent RNA helicase DDX1	Ddx1		740	82.499	0.00095969	2.4668	1	0	0	0	0	2	0	0	0	0	1	0	0	0	0	2	0	0	0	0	1	0	0	0	0	2	0	0	0	0	1.5	0	0	0	0	3.9	0	0	0	0	0	0
Q91VW3	SH3 domain-binding glutamic acid-rich-like protein 3	Sh3bgrl3		93	10.477	0	24.285	0	0	0	1	0	0	0	0	1	0	0	0	0	1	0	0	0	0	1	0	0	0	0	1	0	0	0	0	1	0	0	0	0	20.4	0	0	0	0	16.1	0	0	0
Q91XB0	Three-prime repair exonuclease 1	Trex1		314	33.675	0	4.3178	0	0	0	0	1	1	0	0	1	0	0	0	0	0	1	1	0	0	1	0	0	0	0	0	1	1	0	0	1	0	0	0	0	0	6.4	3.8	0	0	3.2	0	0	0
Q91XV3	Brain acid soluble protein 1	Basp1		226	22.086	0.0017889	2.1202	0	0	0	1	0	0	0	0	0	0	0	0	0	1	0	0	0	0	0	0	0	0	0	1	0	0	0	0	0	0	0	0	0	10.2	0	0	0	0	0	0	0	0
Q91XX1		Pcdhgc3		934	101.05	0	9.3569	0	0	2	4	0	1	1	3	0	2	0	0	2	4	0	1	1	3	0	2	0	0	1	3	0	0	0	2	0	0	0	0	3.2	7.7	0	1.9	1.9	5	0	3.4	0	0
Q91YQ5	Dolichyl-diphosphooligosaccharide--protein glycosyltransferase subunit 1	Rpn1		608	68.527	0	5.3437	1	0	0	2	0	0	0	0	0	0	1	0	0	2	0	0	0	0	0	0	1	0	0	2	0	0	0	0	0	0	2.8	0	0	5.8	0	0	0	0	0	0	3244100	0
Q91YR1	Twinfilin-1	Twf1		350	40.079	0	18.884	0	0	1	0	0	1	1	2	2	3	0	0	1	0	0	1	1	2	2	3	0	0	1	0	0	1	1	2	2	3	0	0	3.7	0	0	3.7	3.7	10	9.1	13.4	0	0
Q91YT7	YTH domain-containing family protein 2	Ythdf2		579	62.279	0	4.4419	3	0	0	0	1	5	1	0	0	1	0	0	0	0	0	2	0	0	0	0	0	0	0	0	0	2	0	0	0	0	5.5	0	0	0	2.4	9.5	1.6	0	0	2.4	0	0
Q91Z25;Q9WV32	Actin-related protein 2/3 complex subunit 1B	Arpc1b		376	41.498	0	127.26	5	4	5	8	2	6	6	9	7	6	5	4	5	8	2	6	6	9	7	6	5	4	5	8	2	6	6	9	7	6	18.9	17.3	21.3	34.3	9	24.7	26.9	34.8	30.9	23.7	16368000	3313200
Q920L1	Fatty acid desaturase 1	Fads1		447	52.322	0	10.053	0	0	0	3	0	2	0	1	0	1	0	0	0	3	0	2	0	1	0	1	0	0	0	3	0	2	0	1	0	1	0	0	0	10.1	0	8.3	0	3.6	0	2	0	0
Q921K2;P11103	Poly [ADP-ribose] polymerase 1	Parp1		1014	112.72	0	28.634	0	0	8	7	0	3	5	6	3	8	0	0	8	7	0	3	5	6	3	8	0	0	8	7	0	3	5	6	3	8	0	0	11.5	11.2	0	3.8	7	9.8	3.7	11.6	0	0
Q921K8	TRPM8 channel-associated factor 2	Tcaf2		919	101.6	0	29.414	1	2	3	6	0	4	7	6	6	4	1	2	3	6	0	4	7	6	6	4	1	2	3	6	0	4	7	6	6	4	1.4	3.4	6.1	9.7	0	6.7	13.5	9.6	12.1	6.4	1264800	2411000
Q921M3	Splicing factor 3B subunit 3	Sf3b3		1217	135.55	0	14.49	0	0	0	3	0	0	0	2	1	0	0	0	0	3	0	0	0	2	1	0	0	0	0	3	0	0	0	2	1	0	0	0	0	3.2	0	0	0	2.5	1.3	0	0	0
Q922B2	Aspartate--tRNA ligase, cytoplasmic	Dars		501	57.147	0	65.174	2	0	0	0	0	0	1	0	0	0	2	0	0	0	0	0	1	0	0	0	2	0	0	0	0	0	1	0	0	0	6.2	0	0	0	0	0	3.8	0	0	0	2087700	0
Q922F4	Tubulin beta-6 chain	Tubb6		447	50.09	0	17.871	4	6	9	9	4	4	9	12	8	13	0	0	2	2	1	0	2	4	2	4	0	0	2	2	1	0	2	4	0	3	9.2	15	24.8	26.4	9.4	8.5	23.3	34.2	20.4	34	0	0
Q922J9;D3Z4N9	Fatty acyl-CoA reductase 1	Far1		515	59.434	0	62.7	2	2	5	8	1	7	3	7	3	3	2	2	5	8	1	7	3	7	3	3	2	2	5	8	1	7	3	7	3	3	4.7	5	11.8	21.6	3.9	15.7	7.2	20.2	6.8	8.7	4997400	5807000
Q922P8	Transmembrane protein 132A	Tmem132a		1018	110.24	0.0033698	1.8673	0	0	0	1	0	0	1	0	0	0	0	0	0	1	0	0	1	0	0	0	0	0	0	1	0	0	1	0	0	0	0	0	0	3.5	0	0	2.8	0	0	0	0	0
Q922Q8	Leucine-rich repeat-containing protein 59	Lrrc59		307	34.877	0	18.842	0	1	1	7	2	0	3	2	5	3	0	1	1	7	2	0	3	2	5	3	0	1	1	7	2	0	3	2	5	3	0	5.2	5.2	38.1	10.1	0	16.3	9.1	25.1	11.4	0	0
Q922R8;Q3TML0	Protein disulfide-isomerase A6	Pdia6		440	48.1	0	8.7546	1	0	2	1	0	0	0	2	0	0	1	0	2	1	0	0	0	2	0	0	1	0	2	1	0	0	0	2	0	0	3.4	0	7	3.9	0	0	0	6.6	0	0	3661100	0
Q923T9;A0A2I3BQP6;A0A286YCW8	Calcium/calmodulin-dependent protein kinase type II subunit gamma	Camk2g		529	59.606	0	20.68	0	0	0	1	0	4	7	3	2	2	0	0	0	1	0	4	7	3	2	2	0	0	0	1	0	2	5	1	2	1	0	0	0	3.6	0	14.4	23.3	7.6	4.5	4.7	0	0
Q924S8	Sprouty-related, EVH1 domain-containing protein 1	Spred1		444	50.664	0.001001	2.7087	0	0	0	1	1	0	0	0	0	0	0	0	0	1	1	0	0	0	0	0	0	0	0	1	1	0	0	0	0	0	0	0	0	2.7	3.4	0	0	0	0	0	0	0
Q925I1	ATPase family AAA domain-containing protein 3	Atad3		591	66.741	0.0057708	1.79	0	0	0	0	0	0	1	0	0	0	0	0	0	0	0	0	1	0	0	0	0	0	0	0	0	0	1	0	0	0	0	0	0	0	0	0	3.6	0	0	0	0	0
Q99J09;F7D5L2	Methylosome protein 50	Wdr77		342	36.942	0	4.9266	0	0	0	3	0	0	0	0	1	0	0	0	0	3	0	0	0	0	1	0	0	0	0	3	0	0	0	0	1	0	0	0	0	12.9	0	0	0	0	7	0	0	0
Z4YKT6;Q99J47	Dehydrogenase/reductase SDR family member 7B	Dhrs7b		308	33.225	0	4.945	0	0	0	0	0	1	0	0	0	1	0	0	0	0	0	1	0	0	0	1	0	0	0	0	0	1	0	0	0	1	0	0	0	0	0	7.8	0	0	0	2.9	0	0
Q99J93;A0A1B0GT68	Interferon-induced transmembrane protein 2	Ifitm2		144	15.743	0	15.943	1	1	4	4	2	3	3	3	2	2	1	0	3	3	2	2	2	2	2	2	1	0	3	3	2	2	2	2	2	2	11.1	5.6	44.4	44.4	23.6	17.4	29.2	29.2	23.6	23.6	5432300	0
Q99JG7;Q80VZ7;D3Z039	TNFAIP3-interacting protein 2	Tnip2		430	49.094	0	20.09	0	0	0	0	0	4	5	1	0	3	0	0	0	0	0	4	5	1	0	3	0	0	0	0	0	4	5	1	0	3	0	0	0	0	0	14.9	20	3.5	0	11.6	0	0
Q99JI6;A0A0G2JED9;A0A0G2JDL9;A0A0G2JE52;P62835	Ras-related protein Rap-1b;Ras-related protein Rap-1A	Rap1b;Rap1a		184	20.825	0.0009542	2.4324	0	0	1	0	0	0	0	2	1	0	0	0	1	0	0	0	0	2	1	0	0	0	1	0	0	0	0	2	1	0	0	0	8.2	0	0	0	0	14.1	6	0	0	0
Q99JR1	Sideroflexin-1	Sfxn1		322	35.649	0.0011198	3.4392	0	0	0	3	0	1	0	1	0	0	0	0	0	2	0	1	0	1	0	0	0	0	0	2	0	1	0	1	0	0	0	0	0	16.1	0	4	0	4	0	0	0	0
Q99JY0	Trifunctional enzyme subunit beta, mitochondrial;3-ketoacyl-CoA thiolase	Hadhb		475	51.386	0	5.7695	1	1	0	1	0	1	0	0	0	1	1	1	0	1	0	1	0	0	0	1	1	1	0	1	0	1	0	0	0	1	4.8	1.7	0	5.5	0	4.8	0	0	0	5.5	2516900	0
Q99JY9	Actin-related protein 3	Actr3		418	47.357	0	76.291	7	6	9	6	3	10	10	17	6	10	7	6	9	6	3	10	10	17	6	10	7	6	9	6	3	10	10	17	6	10	24.2	24.2	32.8	25.1	10.5	38.5	39	47.1	27	27	88818000	19089000
Q99K30;D3YWI5	Epidermal growth factor receptor kinase substrate 8-like protein 2	Eps8l2		729	82.228	0.0034159	1.9249	0	2	0	1	0	1	0	0	0	0	0	2	0	1	0	1	0	0	0	0	0	2	0	1	0	1	0	0	0	0	0	4.7	0	1.1	0	1.1	0	0	0	0	0	15706000
Q99K41	EMILIN-1	Emilin1		1017	107.58	0	9.7412	0	0	0	0	0	0	0	3	0	1	0	0	0	0	0	0	0	3	0	1	0	0	0	0	0	0	0	3	0	1	0	0	0	0	0	0	0	6.3	0	2.3	0	0
Q99K48	Non-POU domain-containing octamer-binding protein	Nono		473	54.54	0	18.045	2	0	0	2	0	7	0	2	1	2	2	0	0	2	0	6	0	2	1	2	2	0	0	2	0	6	0	2	1	2	9.9	0	0	6.6	0	20.7	0	10.1	1.9	4.9	5641700	0
Q99KI0	Aconitate hydratase, mitochondrial	Aco2		780	85.462	0.0017637	2.0479	0	0	0	0	0	0	0	0	1	0	0	0	0	0	0	0	0	0	1	0	0	0	0	0	0	0	0	0	1	0	0	0	0	0	0	0	0	0	1.9	0	0	0
Q99KV1	DnaJ homolog subfamily B member 11	Dnajb11		358	40.555	0	5.8727	0	1	0	2	0	1	0	1	1	1	0	1	0	2	0	1	0	1	1	1	0	1	0	2	0	1	0	1	1	1	0	4.5	0	10.9	0	5.3	0	6.4	4.7	6.4	0	0
Q99LB4;P24452;D3YTL5	Macrophage-capping protein	Capg		349	38.768	0	14.759	0	0	0	5	0	0	0	1	3	0	0	0	0	5	0	0	0	1	3	0	0	0	0	5	0	0	0	1	3	0	0	0	0	24.9	0	0	0	3.7	14.9	0	0	0
Q99LE6	ATP-binding cassette sub-family F member 2	Abcf2		628	71.781	0.0011655	3.8081	0	0	0	0	0	0	1	2	0	1	0	0	0	0	0	0	1	2	0	1	0	0	0	0	0	0	1	2	0	1	0	0	0	0	0	0	2.4	4.5	0	2.4	0	0
Q99LF4	tRNA-splicing ligase RtcB homolog	Rtcb		505	55.249	0.0011455	3.694	1	1	0	1	0	0	2	1	1	2	1	1	0	1	0	0	2	1	1	2	1	1	0	1	0	0	2	1	1	2	2.8	2.8	0	2.8	0	0	5.9	2.8	2.8	5.9	1964400	751520
Q99LP6	GrpE protein homolog 1, mitochondrial	Grpel1		217	24.307	0	9.1956	1	0	3	3	1	2	0	2	1	1	1	0	3	3	1	2	0	2	1	1	1	0	3	3	1	2	0	2	1	1	7.8	0	20.3	18	5.1	12.9	0	12.9	5.1	5.1	4929800	0
Q99MR8	Methylcrotonoyl-CoA carboxylase subunit alpha, mitochondrial	Mccc1		717	79.343	0	323.31	26	24	28	31	13	33	24	26	31	20	26	24	28	31	13	33	24	26	31	20	26	24	28	31	13	33	24	26	31	20	50.9	48.4	56.8	60.4	32.5	63.5	51.6	54.5	60.5	42	474310000	239400000
Q99NF7;P36993	Protein phosphatase 1B	Ppm1b		477	52.11	0	28.799	0	0	0	1	0	1	0	6	2	0	0	0	0	1	0	1	0	6	2	0	0	0	0	1	0	1	0	6	2	0	0	0	0	2.7	0	2.5	0	21.8	7.8	0	0	0
Q99P72	Reticulon-4	Rtn4		1162	126.61	0	4.9822	1	0	0	0	0	0	1	0	0	0	1	0	0	0	0	0	1	0	0	0	1	0	0	0	0	0	1	0	0	0	1.2	0	0	0	0	0	1.2	0	0	0	1345000	0
Q99PT1	Rho GDP-dissociation inhibitor 1	Arhgdia		204	23.407	0	14.305	0	0	0	6	0	0	0	1	3	1	0	0	0	6	0	0	0	1	3	1	0	0	0	6	0	0	0	1	3	1	0	0	0	41.2	0	0	0	7.4	15.7	7.8	0	0
Q9CPN9		2210010C04Rik		247	26.422	0.0010582	3.0678	0	0	0	1	0	0	1	0	1	1	0	0	0	1	0	0	1	0	1	1	0	0	0	1	0	0	1	0	1	1	0	0	0	4.9	0	0	4.9	0	4.9	4.9	0	0
Q9CPP0	Nucleoplasmin-3	Npm3		175	19.023	0.0017825	2.1041	0	0	0	1	0	0	1	0	1	0	0	0	0	1	0	0	1	0	1	0	0	0	0	1	0	0	1	0	1	0	0	0	0	9.1	0	0	9.1	0	9.1	0	0	0
Q9CPQ3;A0A2R8VHJ4	Mitochondrial import receptor subunit TOM22 homolog	Tomm22		142	15.537	0	4.7045	0	0	0	1	0	0	1	0	1	0	0	0	0	1	0	0	1	0	1	0	0	0	0	1	0	0	1	0	1	0	0	0	0	14.8	0	0	14.8	0	17.6	0	0	0
Q9CPU4	Microsomal glutathione S-transferase 3	Mgst3		153	16.958	0.0018365	2.2403	0	0	0	0	0	0	0	1	0	0	0	0	0	0	0	0	0	1	0	0	0	0	0	0	0	0	0	1	0	0	0	0	0	0	0	0	0	14.4	0	0	0	0
Q9CPW4;Q3UA72	Actin-related protein 2/3 complex subunit 5	Arpc5		151	16.288	0	25.935	2	0	2	1	0	1	0	4	1	1	2	0	2	1	0	1	0	4	1	1	2	0	2	1	0	1	0	4	1	1	33.1	0	23.2	8.6	0	9.9	0	54.3	12.6	7.9	3368300	0
Q9CQ19	Myosin regulatory light polypeptide 9	Myl9		172	19.854	0	23.72	9	2	7	6	6	9	7	9	3	8	4	0	1	0	3	4	3	3	0	3	4	0	1	0	3	4	3	3	0	3	55.8	16.3	44.2	38.4	46.5	51.7	55.8	62.2	22.7	62.2	127150000	0
Q9CQ40	39S ribosomal protein L49, mitochondrial	Mrpl49		166	19.133	0.0095012	1.6492	0	0	0	1	0	0	0	0	1	0	0	0	0	1	0	0	0	0	1	0	0	0	0	1	0	0	0	0	1	0	0	0	0	7.2	0	0	0	0	7.2	0	0	0
Q9CQ62	2,4-dienoyl-CoA reductase, mitochondrial	Decr1		335	36.213	0.0010776	3.1928	0	0	0	0	0	0	0	1	0	1	0	0	0	0	0	0	0	1	0	1	0	0	0	0	0	0	0	1	0	1	0	0	0	0	0	0	0	6.6	0	6.6	0	0
Q9CQ65	S-methyl-5-thioadenosine phosphorylase	Mtap		283	31.062	0	6.8438	1	0	2	3	0	1	1	3	1	1	1	0	2	3	0	1	1	3	1	1	1	0	2	3	0	1	1	3	1	1	6.4	0	12.4	19.4	0	6.4	6.4	19.4	6.4	6.4	2556300	0
Q9CQ69;I7HPX6	Cytochrome b-c1 complex subunit 8	Uqcrq		82	9.7681	0	9.43	1	1	2	0	1	1	0	2	1	1	1	1	2	0	1	1	0	2	1	1	1	1	2	0	1	1	0	2	1	1	15.9	15.9	28	0	15.9	15.9	0	29.3	15.9	15.9	12037000	7367900
Q9CQ71	Replication protein A 14 kDa subunit	Rpa3		121	13.584	0	5.5236	0	0	1	0	2	0	1	0	0	2	0	0	1	0	2	0	1	0	0	2	0	0	1	0	2	0	1	0	0	2	0	0	14	0	27.3	0	14	0	0	23.1	0	0
Q9CQ75	NADH dehydrogenase [ubiquinone] 1 alpha subcomplex subunit 2	Ndufa2		99	10.916	0.0057851	1.8065	0	0	0	1	0	0	0	0	0	0	0	0	0	1	0	0	0	0	0	0	0	0	0	1	0	0	0	0	0	0	0	0	0	14.1	0	0	0	0	0	0	0	0
Q9CQA3	Succinate dehydrogenase [ubiquinone] iron-sulfur subunit, mitochondrial	Sdhb		282	31.814	0.0010438	2.9795	0	0	0	1	0	0	0	0	0	1	0	0	0	1	0	0	0	0	0	1	0	0	0	1	0	0	0	0	0	1	0	0	0	3.5	0	0	0	0	0	5	0	0
Q9CQB4;Q9D855	Cytochrome b-c1 complex subunit 7	Uqcrb		111	13.561	0.0034934	2.0004	0	0	0	1	0	0	0	0	1	0	0	0	0	1	0	0	0	0	1	0	0	0	0	1	0	0	0	0	1	0	0	0	0	11.7	0	0	0	0	11.7	0	0	0
Q9CQC7	NADH dehydrogenase [ubiquinone] 1 beta subcomplex subunit 4	Ndufb4		129	15.081	0.0034542	1.9612	0	0	0	0	0	0	1	0	0	0	0	0	0	0	0	0	1	0	0	0	0	0	0	0	0	0	1	0	0	0	0	0	0	0	0	0	19.4	0	0	0	0	0
Q9CQD1;A2A5F5;Q8C266;P61021;P35278	Ras-related protein Rab-5A;Ras-related protein Rab-5B;Ras-related protein Rab-5C	Rab5a;Rab5c;Rab5b		215	23.598	0	5.1496	2	1	0	0	0	0	0	0	1	1	2	1	0	0	0	0	0	0	1	1	2	1	0	0	0	0	0	0	1	1	15.3	5.1	0	0	0	0	0	0	5.1	5.1	6574100	2118400
Q9CQE8	UPF0568 protein C14orf166 homolog			244	28.152	0.00099701	2.691	0	0	0	1	0	0	0	0	1	0	0	0	0	1	0	0	0	0	1	0	0	0	0	1	0	0	0	0	1	0	0	0	0	8.2	0	0	0	0	6.6	0	0	0
Q9CQI6	Coactosin-like protein	Cotl1		142	15.944	0	13.489	0	0	0	5	0	0	0	0	2	0	0	0	0	5	0	0	0	0	2	0	0	0	0	5	0	0	0	0	2	0	0	0	0	45.1	0	0	0	0	25.4	0	0	0
Q9CQN1	Heat shock protein 75 kDa, mitochondrial	Trap1		706	80.208	0.0011494	3.7146	0	0	0	1	0	0	0	2	1	0	0	0	0	1	0	0	0	2	1	0	0	0	0	1	0	0	0	2	1	0	0	0	0	2.1	0	0	0	3.5	1.7	0	0	0
Q9CQR2	40S ribosomal protein S21	Rps21		83	9.1413	0	6.5032	0	0	1	2	0	3	1	1	2	1	0	0	1	2	0	3	1	1	2	1	0	0	1	2	0	3	1	1	2	1	0	0	18.1	34.9	0	47	18.1	18.1	34.9	18.1	0	0
Q9CQS8;E9PW43	Protein transport protein Sec61 subunit beta	Sec61b;Gm10320		96	9.9583	0.00096525	2.4823	0	0	0	1	0	1	1	1	1	0	0	0	0	1	0	1	1	1	1	0	0	0	0	1	0	1	1	1	1	0	0	0	0	10.4	0	10.4	15.6	10.4	10.4	0	0	0
Q9CQU3	Protein RER1	Rer1		196	22.988	0	7.0738	1	0	1	0	0	2	2	2	2	1	1	0	1	0	0	2	2	2	2	1	1	0	1	0	0	2	2	2	2	1	9.7	0	9.2	0	0	18.9	14.8	18.9	18.9	9.2	3105400	0
Q9CQV8	14-3-3 protein beta/alpha;14-3-3 protein beta/alpha, N-terminally processed	Ywhab		246	28.086	0	7.4354	6	1	1	4	0	0	2	4	3	1	3	0	0	3	0	0	1	2	2	0	2	0	0	3	0	0	1	2	2	0	25.2	4.1	4.1	25.2	0	0	9.8	21.5	17.5	4.1	3937300	0
Q9CQW9	Interferon-induced transmembrane protein 3	Ifitm3		137	14.954	0	44.708	4	4	5	4	3	5	4	4	3	3	4	4	5	4	3	5	4	4	3	3	4	3	4	3	3	4	3	3	3	3	43.1	48.2	48.9	48.2	42.3	48.9	48.2	48.2	42.3	42.3	56292000	50139000
Q9CQX2	Cytochrome b5 type B	Cyb5b		146	16.318	0	17.219	0	0	0	2	0	0	0	0	1	0	0	0	0	2	0	0	0	0	1	0	0	0	0	2	0	0	0	0	1	0	0	0	0	31.5	0	0	0	0	23.3	0	0	0
Q9CR57;A0A1L1SUF6	60S ribosomal protein L14	Rpl14		217	23.564	0	7.0924	2	1	1	1	0	2	1	3	2	2	2	1	1	1	0	2	1	3	2	2	2	1	1	1	0	2	1	3	2	2	11.5	5.5	5.5	5.5	0	11.5	5.5	17.1	11.5	10.1	19444000	5999200
Q9CR62;Q5SX46	Mitochondrial 2-oxoglutarate/malate carrier protein	Slc25a11		314	34.155	0	17.083	3	1	2	6	2	1	3	5	4	4	3	1	2	6	2	1	3	5	4	4	3	1	2	6	2	1	3	5	4	4	12.1	5.1	5.7	25.8	8.6	5.1	16.6	21.3	19.7	20.1	6709500	1740300
Q9CR68	Cytochrome b-c1 complex subunit Rieske, mitochondrial;Cytochrome b-c1 complex subunit 11	Uqcrfs1		274	29.367	0.0034602	1.9644	0	0	0	1	0	0	0	0	1	0	0	0	0	1	0	0	0	0	1	0	0	0	0	1	0	0	0	0	1	0	0	0	0	5.5	0	0	0	0	5.5	0	0	0
Q9CRB2	H/ACA ribonucleoprotein complex subunit 2	Nhp2		153	17.247	0.0034483	1.9594	0	0	0	1	0	0	0	0	0	0	0	0	0	1	0	0	0	0	0	0	0	0	0	1	0	0	0	0	0	0	0	0	0	10.5	0	0	0	0	0	0	0	0
Q9CS42	Ribose-phosphate pyrophosphokinase 2	Prps2		318	34.786	0	6.2769	0	0	0	2	0	0	0	1	1	0	0	0	0	2	0	0	0	1	1	0	0	0	0	0	0	0	0	1	0	0	0	0	0	10.4	0	0	0	5.3	5.3	0	0	0
Q9CVB6;D3YXG6	Actin-related protein 2/3 complex subunit 2	Arpc2		300	34.357	0	52.64	7	1	3	6	1	4	2	9	3	10	7	1	3	6	1	4	2	9	3	10	7	1	3	6	1	4	2	9	3	10	28.3	3	10.3	20.7	6.7	16	7.3	36.7	16.7	52.7	35343000	2332100
Q9CX86	Heterogeneous nuclear ribonucleoprotein A0	Hnrnpa0		305	30.53	0	22.56	3	0	1	3	1	4	1	2	2	4	3	0	1	3	1	4	1	2	2	4	3	0	1	3	1	4	1	2	2	4	17	0	5.2	16.7	6.6	17	5.2	11.8	11.8	17	14579000	0
Q9CXF4	TBC1 domain family member 15	Tbc1d15		671	76.526	0	26.02	0	0	0	0	0	0	0	1	0	0	0	0	0	0	0	0	0	1	0	0	0	0	0	0	0	0	0	1	0	0	0	0	0	0	0	0	0	2.1	0	0	0	0
Q9CXW4;A2BH06	60S ribosomal protein L11	Rpl11		178	20.252	0	25.929	4	2	5	5	1	4	5	3	2	2	4	2	5	5	1	4	5	3	2	2	4	2	5	5	1	4	5	3	2	2	26.4	12.9	30.9	35.4	7.9	26.4	28.1	18.5	14.6	15.2	66613000	42986000
Q9CXY6	Interleukin enhancer-binding factor 2	Ilf2		390	43.062	0	4.3259	1	0	0	0	0	1	1	0	1	3	1	0	0	0	0	1	1	0	1	3	1	0	0	0	0	1	1	0	1	3	3.6	0	0	0	0	5.1	3.6	0	3.6	11.5	3394800	0
Q9CY27;G3UWE1;Q52L67	Very-long-chain enoyl-CoA reductase	Tecr		308	36.09	0	7.0581	1	0	0	4	0	0	0	3	2	2	1	0	0	4	0	0	0	3	2	2	1	0	0	4	0	0	0	3	2	2	3.2	0	0	13	0	0	0	10.1	6.8	6.8	1711900	0
Q9CYL5;B1AWD6	Golgi-associated plant pathogenesis-related protein 1	Glipr2		154	17.09	0	14.501	1	0	2	0	0	2	1	2	0	1	1	0	2	0	0	2	1	2	0	1	1	0	2	0	0	2	1	2	0	1	8.4	0	16.9	0	0	22.7	11	16.9	0	11	3623000	0
Q9CZ13;A0A0A6YWX6	Cytochrome b-c1 complex subunit 1, mitochondrial	Uqcrc1		480	52.851	0	8.163	0	0	0	1	0	0	0	2	2	0	0	0	0	1	0	0	0	2	2	0	0	0	0	1	0	0	0	2	2	0	0	0	0	4.2	0	0	0	8.1	6.9	0	0	0
Q9CZ52;A0A0N4SV16;A0A0N4SUW7	Anthrax toxin receptor 1	Antxr1		562	62.308	0	41.119	1	0	4	7	0	2	2	2	2	2	1	0	4	7	0	2	2	2	2	2	1	0	4	7	0	2	2	2	2	2	2.5	0	8.7	16.7	0	5.2	4.6	4.6	4.8	4.6	1692600	0
Q9CZD3	Glycine--tRNA ligase	Gars		729	81.877	0.0012019	4.1353	0	0	0	1	0	0	0	2	1	0	0	0	0	1	0	0	0	2	1	0	0	0	0	1	0	0	0	2	1	0	0	0	0	1.5	0	0	0	3.8	2.9	0	0	0
Q9CZM2	60S ribosomal protein L15	Rpl15		204	24.146	0	8.2536	1	1	0	4	2	1	2	2	1	1	1	1	0	4	2	1	2	2	1	1	1	1	0	4	2	1	2	2	1	1	7.8	7.8	0	27.5	12.7	7.8	14.7	14.7	6.9	5.9	2417500	600560
Q9CZN7	Serine hydroxymethyltransferase	Shmt2		504	55.758	0.001087	3.2439	0	0	0	2	0	0	0	0	1	0	0	0	0	2	0	0	0	0	1	0	0	0	0	2	0	0	0	0	1	0	0	0	0	5.8	0	0	0	0	1.8	0	0	0
Q9CZX7	Type 2 phosphatidylinositol 4,5-bisphosphate 4-phosphatase	Tmem55a		257	28.038	0	10.079	0	0	1	4	1	0	1	2	0	0	0	0	1	4	1	0	1	2	0	0	0	0	1	4	1	0	1	2	0	0	0	0	10.1	29.2	10.1	0	3.9	14	0	0	0	0
Q9D024;F7C265	Coiled-coil domain-containing protein 47	Ccdc47		483	55.843	0.001065	3.1144	1	0	0	1	0	0	1	0	0	0	1	0	0	1	0	0	1	0	0	0	1	0	0	1	0	0	1	0	0	0	2.1	0	0	4.1	0	0	2.1	0	0	0	1632700	0
Q9D0B6	Protein PBDC1	Pbdc1		198	22.223	0	7.2373	0	0	2	2	0	1	0	1	0	0	0	0	2	2	0	1	0	1	0	0	0	0	2	2	0	1	0	1	0	0	0	0	20.7	12.6	0	5.1	0	5.6	0	0	0	0
Q9D0E1;B8JK33;B8JK32	Heterogeneous nuclear ribonucleoprotein M	Hnrnpm		729	77.648	0	15.242	4	0	0	4	0	1	0	4	1	1	4	0	0	4	0	1	0	4	1	1	4	0	0	4	0	1	0	4	1	1	9.7	0	0	8.8	0	2.1	0	8.6	2.1	2.2	11462000	0
Q9D0I9	Arginine--tRNA ligase, cytoplasmic	Rars		660	75.673	0	6.7491	1	0	0	0	0	0	0	0	0	0	1	0	0	0	0	0	0	0	0	0	1	0	0	0	0	0	0	0	0	0	2.4	0	0	0	0	0	0	0	0	0	2455300	0
Q9D0M3;A0A2R8VHK1	Cytochrome c1, heme protein, mitochondrial	Cyc1		325	35.327	0	43.485	4	0	3	4	4	7	3	4	5	5	4	0	3	4	4	7	3	4	5	5	4	0	3	4	4	7	3	4	5	5	22.5	0	15.4	23.7	22.5	32.6	19.7	19.4	27.4	27.4	48829000	0
Q9D0R8	Protein LSM12 homolog	Lsm12		195	21.701	0	6.7015	2	1	1	3	0	2	1	1	1	0	2	1	1	3	0	2	1	1	1	0	2	1	1	3	0	2	1	1	1	0	19	6.7	6.7	26.2	0	13.8	6.7	6.7	6.7	0	8209600	2530600
Q9D139;A0A0A6YWC3;J3QP15;Q9D731;Q9D1G7;Q9D1C5;B9EJP6;Q9CR91		Lce1e;Lce1m;Lce1k;Lce1d;Lce1l;Lce1c;Lce1f		143	13.793	0.0010183	2.8189	2	0	0	0	0	0	1	0	0	0	2	0	0	0	0	0	1	0	0	0	2	0	0	0	0	0	1	0	0	0	16.1	0	0	0	0	0	6.3	0	0	0	643630	0
Q9D1C8	Vacuolar protein sorting-associated protein 28 homolog	Vps28		221	25.452	0.0011099	3.392	0	0	0	0	0	0	0	1	0	0	0	0	0	0	0	0	0	1	0	0	0	0	0	0	0	0	0	1	0	0	0	0	0	0	0	0	0	11.3	0	0	0	0
Q9D1M0	Protein SEC13 homolog	Sec13		322	35.565	0.0034276	1.9382	0	0	0	0	0	0	1	0	0	1	0	0	0	0	0	0	1	0	0	1	0	0	0	0	0	0	1	0	0	1	0	0	0	0	0	0	7.1	0	0	7.1	0	0
Q9D1R9;A0A0G2JGY8;A0A0G2JEY6	60S ribosomal protein L34	Rpl34		117	13.293	0.0034692	1.9733	0	0	1	1	0	0	0	2	0	0	0	0	1	1	0	0	0	2	0	0	0	0	1	1	0	0	0	2	0	0	0	0	7.7	6.8	0	0	0	14.5	0	0	0	0
Q9D2Q8	Protein S100-A14	S100a14		104	11.599	0	177.6	2	2	1	1	0	1	2	0	1	0	2	2	1	1	0	1	2	0	1	0	2	2	1	1	0	1	2	0	1	0	33.7	33.7	19.2	19.2	0	14.4	33.7	0	19.2	0	50899000	20706000
Q9D358;A0A1W2P7X3;Q561M1	Low molecular weight phosphotyrosine protein phosphatase	Acp1		158	18.192	0	7.2762	0	0	2	3	0	2	0	3	3	1	0	0	2	3	0	2	0	3	3	1	0	0	2	3	0	2	0	3	3	1	0	0	12.7	24.1	0	18.4	0	24.1	24.1	11.4	0	0
Q9D3D9	ATP synthase subunit delta, mitochondrial	Atp5d		168	17.6	0	14.855	0	0	0	1	0	0	0	0	1	0	0	0	0	1	0	0	0	0	1	0	0	0	0	1	0	0	0	0	1	0	0	0	0	8.3	0	0	0	0	8.3	0	0	0
Q9D6F9	Tubulin beta-4A chain	Tubb4a		444	49.585	0.0011211	3.4398	9	9	14	16	8	9	15	15	13	16	0	0	0	0	0	0	2	0	0	0	0	0	0	0	0	0	2	0	0	0	36	25.2	51.6	55.4	25	28.8	47.3	52	49.8	51.6	0	0
Q9D708		S100a16		124	14.324	0.00094967	2.4215	1	1	1	1	0	1	1	1	1	0	1	1	1	1	0	1	1	1	1	0	1	1	1	1	0	1	1	1	1	0	9.7	9.7	9.7	9.7	0	9.7	9.7	9.7	9.7	0	38106000	12109000
Q9D7I9	Protein-glutamine gamma-glutamyltransferase 5	Tgm5		724	81.013	0	5.7463	1	1	0	1	0	0	2	0	0	0	1	1	0	1	0	0	2	0	0	0	1	1	0	1	0	0	2	0	0	0	3.6	3.6	0	3.6	0	0	4.7	0	0	0	4086900	4015700
Q9D819	Inorganic pyrophosphatase	Ppa1		289	32.667	0	7.2985	0	0	0	1	0	1	1	2	1	1	0	0	0	1	0	1	1	2	1	1	0	0	0	1	0	1	1	2	1	1	0	0	0	7.6	0	7.6	4.8	12.8	7.6	7.6	0	0
Q9D880	Mitochondrial import inner membrane translocase subunit TIM50	Timm50		353	39.776	0.0064777	1.7228	0	0	0	0	0	0	0	1	0	0	0	0	0	0	0	0	0	1	0	0	0	0	0	0	0	0	0	1	0	0	0	0	0	0	0	0	0	3.1	0	0	0	0
Q9D898	Actin-related protein 2/3 complex subunit 5-like protein	Arpc5l		153	16.98	0	6.7208	0	0	2	2	1	0	1	1	0	3	0	0	2	2	1	0	1	1	0	3	0	0	2	2	1	0	1	1	0	3	0	0	20.9	16.3	12.4	0	8.5	8.5	0	28.8	0	0
Q9D8B3	Charged multivesicular body protein 4b	Chmp4b		224	24.936	0	16.113	1	0	0	1	0	0	1	0	0	0	1	0	0	1	0	0	1	0	0	0	1	0	0	1	0	0	1	0	0	0	6.2	0	0	6.2	0	0	6.2	0	0	0	1660800	0
Q9D8E6	60S ribosomal protein L4	Rpl4		419	47.153	0	20.056	2	4	4	9	2	1	2	5	4	6	2	4	4	9	2	1	2	5	4	6	2	4	4	9	2	1	2	5	4	6	7.4	13.6	14.1	26.7	9.1	5.3	7.4	16	15	18.9	5803200	8808700
Q9D8N0	Elongation factor 1-gamma	Eef1g		437	50.06	0	34.46	3	2	1	5	0	2	4	3	5	5	3	2	1	5	0	2	4	3	5	5	3	2	1	5	0	2	4	3	5	5	11.4	6.2	3	14.9	0	8.5	12.6	8.7	14	14.9	17062000	5551800
Q9D952	Envoplakin	Evpl		2035	232.01	0.0011038	3.3254	1	0	0	0	0	0	0	0	0	0	1	0	0	0	0	0	0	0	0	0	1	0	0	0	0	0	0	0	0	0	0.7	0	0	0	0	0	0	0	0	0	1782500	0
Q9QZ08;Q9D997;D3YXG2	N-acetyl-D-glucosamine kinase	Nagk		343	37.268	0.0018433	2.251	1	1	0	0	0	0	0	0	0	1	1	1	0	0	0	0	0	0	0	1	1	1	0	0	0	0	0	0	0	1	3.8	2.6	0	0	0	0	0	0	0	2.6	488220	648340
Q9DB15	39S ribosomal protein L12, mitochondrial	Mrpl12		201	21.708	0.0010672	3.1167	0	0	0	2	0	0	0	0	1	1	0	0	0	2	0	0	0	0	1	1	0	0	0	2	0	0	0	0	1	1	0	0	0	11.4	0	0	0	0	6	6	0	0
Q9DB27	Malignant T-cell-amplified sequence 1	Mcts1		181	20.555	0.0056957	1.7375	0	0	0	0	0	0	0	0	1	0	0	0	0	0	0	0	0	0	1	0	0	0	0	0	0	0	0	0	1	0	0	0	0	0	0	0	0	0	5.5	0	0	0
Q9DB77	Cytochrome b-c1 complex subunit 2, mitochondrial	Uqcrc2		453	48.234	0	4.4557	2	0	0	0	0	0	0	1	0	0	2	0	0	0	0	0	0	1	0	0	2	0	0	0	0	0	0	1	0	0	5.1	0	0	0	0	0	0	3.5	0	0	4224600	0
Q9DBH0;A0A1D5RM92;Q3TXI7	NEDD4-like E3 ubiquitin-protein ligase WWP2	Wwp2		870	98.76	0	24.061	1	1	6	8	0	5	2	1	3	2	1	1	6	8	0	5	2	1	3	2	1	1	6	7	0	5	2	1	2	2	1.7	2	8.3	13.4	0	7.6	3.9	2	4.8	3.2	0	1492100
Q9DBJ1	Phosphoglycerate mutase 1	Pgam1		254	28.832	0	15.624	2	1	3	5	1	1	2	1	3	2	2	1	3	5	1	1	2	1	3	2	2	1	3	5	1	1	2	1	3	2	8.3	4.3	16.1	29.5	4.3	4.3	9.8	4.3	15.4	9.8	29469000	19886000
Q9DBR0	A-kinase anchor protein 8	Akap8		687	76.293	0	11.639	0	0	0	0	0	1	2	0	0	1	0	0	0	0	0	1	2	0	0	1	0	0	0	0	0	1	2	0	0	1	0	0	0	0	0	5.2	10.3	0	0	1.7	0	0
Q9DBS1	Transmembrane protein 43	Tmem43		400	44.783	0	5.0985	2	0	0	0	0	0	0	0	0	0	2	0	0	0	0	0	0	0	0	0	2	0	0	0	0	0	0	0	0	0	9.5	0	0	0	0	0	0	0	0	0	9312800	0
Q9DBV4;A2AD97	Matrix-remodeling-associated protein 8	Mxra8		442	49.75	0	6.3333	0	0	1	2	0	0	0	1	2	0	0	0	1	2	0	0	0	1	2	0	0	0	1	2	0	0	0	1	2	0	0	0	3.6	6.3	0	0	0	2.9	6.6	0	0	0
Q9DCB3	Putative uncharacterized protein FLJ38447 homolog	MNCb-2875		190	20.82	0.009539	1.6629	0	0	0	0	1	0	0	0	0	0	0	0	0	0	1	0	0	0	0	0	0	0	0	0	1	0	0	0	0	0	0	0	0	0	10	0	0	0	0	0	0	0
Q9DCD0	6-phosphogluconate dehydrogenase, decarboxylating	Pgd		483	53.247	0	4.3531	0	0	0	1	0	0	1	2	0	0	0	0	0	1	0	0	1	2	0	0	0	0	0	1	0	0	1	2	0	0	0	0	0	4.1	0	0	2.5	6.4	0	0	0	0
Q9DCG2	CD302 antigen	Cd302		228	25.422	0.0018002	2.1486	0	0	0	1	0	0	0	0	0	0	0	0	0	1	0	0	0	0	0	0	0	0	0	1	0	0	0	0	0	0	0	0	0	8.3	0	0	0	0	0	0	0	0
Q9DCH4	Eukaryotic translation initiation factor 3 subunit F	Eif3f		361	37.984	0.0010384	2.934	2	0	0	1	0	1	1	1	0	1	2	0	0	1	0	1	1	1	0	1	2	0	0	1	0	1	1	1	0	1	8	0	0	4.7	0	4.7	4.7	4.7	0	4.7	5258700	0
Q9DCJ5	NADH dehydrogenase [ubiquinone] 1 alpha subcomplex subunit 8	Ndufa8		172	19.992	0	6.0051	0	0	0	1	0	3	0	1	0	2	0	0	0	1	0	3	0	1	0	2	0	0	0	1	0	3	0	1	0	2	0	0	0	10.5	0	25	0	9.9	0	17.4	0	0
Q9DCL9	Multifunctional protein ADE2;Phosphoribosylaminoimidazole-succinocarboxamide synthase;Phosphoribosylaminoimidazole carboxylase	Paics		425	47.006	0.0011682	3.8457	1	1	0	1	0	0	1	1	0	0	1	1	0	1	0	0	1	1	0	0	1	1	0	1	0	0	1	1	0	0	2.6	3.3	0	3.3	0	0	3.3	3.3	0	0	2285200	2279500
Q9DCT8;A0A0G2JF37	Cysteine-rich protein 2	Crip2		208	22.727	0	19.312	2	0	2	1	1	2	0	2	0	1	2	0	2	1	1	2	0	2	0	1	2	0	2	1	1	2	0	2	0	1	26	0	26	15.4	15.4	26	0	26	0	15.4	15172000	0
Q9DD18	D-tyrosyl-tRNA(Tyr) deacylase 1	Dtd1		209	23.384	0.0017715	2.0827	0	0	0	0	0	0	0	0	1	0	0	0	0	0	0	0	0	0	1	0	0	0	0	0	0	0	0	0	1	0	0	0	0	0	0	0	0	0	7.2	0	0	0
Q9EPR5	VPS10 domain-containing receptor SorCS2	Sorcs2		1159	128.9	0	7.2099	0	0	1	1	0	1	1	1	1	1	0	0	1	1	0	1	1	1	1	1	0	0	1	1	0	1	1	1	1	1	0	0	0.9	1.4	0	1.4	1.2	1.1	1.4	0.9	0	0
Q9EPU0	Regulator of nonsense transcripts 1	Upf1		1124	123.97	0	59.319	7	0	4	7	2	14	1	4	11	10	7	0	4	7	2	14	1	4	11	10	7	0	4	7	2	14	1	4	11	10	9.8	0	6.2	10.6	2.3	18	0.9	5.6	15.4	13.5	27162000	0
Q9EQS3;A2A7K5	C-Myc-binding protein	Mycbp		103	11.97	0	7.6687	0	0	1	1	0	0	0	2	1	2	0	0	1	1	0	0	0	2	1	2	0	0	1	1	0	0	0	2	1	2	0	0	10.7	16.5	0	0	0	22.3	16.5	35.9	0	0
Q9ERG0	LIM domain and actin-binding protein 1	Lima1		753	84.059	0	44.011	7	1	0	2	1	8	2	13	0	6	7	1	0	2	1	8	2	13	0	6	7	1	0	2	1	8	2	13	0	6	11	1.9	0	3.5	1.6	15.9	3.5	26.4	0	12.7	48436000	0
Q9EST1;Q32M21	Gasdermin-A;Gasdermin-A2	Gsdma;Gsdma2		446	49.592	0	6.8384	4	3	1	3	0	3	3	2	2	1	4	3	1	3	0	3	3	2	2	1	4	3	1	3	0	3	3	2	2	1	8.7	7	3.1	5.2	0	7	5.2	4.9	3.1	2.9	71659000	61532000
Q9ESW4	Acylglycerol kinase, mitochondrial	Agk		421	46.975	0.0026247	2.0267	0	0	0	0	0	0	0	1	0	1	0	0	0	0	0	0	0	1	0	1	0	0	0	0	0	0	0	1	0	1	0	0	0	0	0	0	0	5.9	0	5.9	0	0
Q9JHJ0	Tropomodulin-3	Tmod3		352	39.502	0	139.92	10	10	13	10	7	6	10	11	9	11	10	10	13	10	7	6	10	11	9	11	10	10	13	10	7	6	10	11	9	11	35.8	32.4	45.2	36.1	27	24.1	34.7	40.6	32.7	31	325040000	147720000
Q9JHU4	Cytoplasmic dynein 1 heavy chain 1	Dync1h1		4644	532.04	0	5.7814	4	0	0	0	0	0	0	0	0	0	4	0	0	0	0	0	0	0	0	0	4	0	0	0	0	0	0	0	0	0	1.2	0	0	0	0	0	0	0	0	0	6410800	0
Q9JIF7	Coatomer subunit beta	Copb1		953	107.06	0	5.3189	0	0	0	0	0	1	0	3	0	0	0	0	0	0	0	1	0	3	0	0	0	0	0	0	0	1	0	3	0	0	0	0	0	0	0	1.9	0	6.9	0	0	0	0
Q9JJ28	Protein flightless-1 homolog	Flii		1271	144.8	0	161.05	8	7	5	28	9	4	8	26	18	17	8	7	5	28	9	4	8	26	18	17	8	7	5	28	9	4	8	26	18	17	10.1	8.1	6.1	31.5	9.4	4.6	8.5	31.2	21.2	21.1	26848000	9608100
Q9JJI8	60S ribosomal protein L38	Rpl38		70	8.2038	0	10.182	2	1	3	3	1	2	3	3	5	3	2	1	3	3	1	2	3	3	5	3	2	1	3	3	1	2	3	3	5	3	32.9	17.1	35.7	34.3	17.1	32.9	35.7	35.7	50	34.3	11204000	1965300
Q9JKB3	Y-box-binding protein 3	Ybx3		361	38.813	0	6.0937	3	3	4	3	1	4	6	5	3	3	1	1	3	1	0	1	2	2	1	1	1	1	3	1	0	1	2	2	1	1	12.2	14.1	25.8	13	4.7	14.4	23.5	21.3	14.1	14.1	1652500	1145500
Q9JKF1	Ras GTPase-activating-like protein IQGAP1	Iqgap1		1657	188.74	0	19.063	4	0	1	1	0	2	4	2	3	4	4	0	1	1	0	2	4	2	3	4	4	0	1	1	0	2	4	2	3	4	3.9	0	1.4	1.1	0	2.4	4	2.4	3.7	4.2	9151700	0
Q9JKF7	39S ribosomal protein L39, mitochondrial	Mrpl39		336	38.549	0.0018248	2.2089	0	0	0	1	0	1	0	0	0	0	0	0	0	1	0	1	0	0	0	0	0	0	0	1	0	1	0	0	0	0	0	0	0	4.5	0	3	0	0	0	0	0	0
Q9JKK1;A0A0A6YW23;A0A0A6YXG0	Syntaxin-6	Stx6		255	28.996	0	5.3066	0	0	0	2	0	0	0	0	0	1	0	0	0	2	0	0	0	0	0	1	0	0	0	2	0	0	0	0	0	1	0	0	0	17.3	0	0	0	0	0	9.8	0	0
Q9JL15;A8DIL0;Q8C6H0	Galectin-8;Galectin	Lgals8		316	36.161	0	13.669	4	3	1	6	0	3	2	1	1	2	4	3	1	6	0	3	2	1	1	2	4	3	1	6	0	3	2	1	1	2	19.3	14.9	4.4	24.1	0	11.7	8.5	4.1	4.7	8.5	8221500	3832800
Q9JM76;H7BWZ3;A0A0G2JFK7;D3Z2F7;D3Z2F8	Actin-related protein 2/3 complex subunit 3	Arpc3		178	20.524	0	60.829	3	1	5	5	2	1	4	6	4	4	3	1	5	5	2	1	4	6	4	4	3	1	5	5	2	1	4	6	4	4	20.8	7.3	41.6	41.6	13.5	7.3	27	45.5	27	35.4	14344000	2120700
Q9QUM9;E0CXB1	Proteasome subunit alpha type-6	Psma6		246	27.372	0	14.326	3	2	1	3	2	3	5	4	4	3	3	2	1	3	2	3	5	4	4	3	3	2	1	3	2	3	5	4	4	3	10.6	10.2	4.9	13.8	10.2	13.8	25.6	21.1	17.9	14.2	23916000	19390000
Q9QUR6	Prolyl endopeptidase	Prep		710	80.751	0.001046	2.991	0	0	0	0	0	0	0	0	0	2	0	0	0	0	0	0	0	0	0	2	0	0	0	0	0	0	0	0	0	2	0	0	0	0	0	0	0	0	0	5.5	0	0
Q9QXS1;E9Q3W4	Plectin	Plec		4691	534.18	0	323.31	142	7	27	21	10	153	8	74	1	85	142	7	27	21	10	153	8	74	1	85	139	6	26	21	9	150	7	73	1	84	38.5	3.1	8.8	7.5	4.2	41.8	3.4	23	0.4	24.3	1731300000	19602000
Q9QXX4	Calcium-binding mitochondrial carrier protein Aralar2	Slc25a13		676	74.466	0.0064568	1.7125	0	0	0	2	0	0	0	1	1	0	0	0	0	0	0	0	0	0	1	0	0	0	0	0	0	0	0	0	1	0	0	0	0	2.5	0	0	0	1.8	3.3	0	0	0
Q9QY23	Plakophilin-3	Pkp3		797	87.331	0	11.7	5	0	0	0	0	0	0	0	0	0	5	0	0	0	0	0	0	0	0	0	5	0	0	0	0	0	0	0	0	0	8.3	0	0	0	0	0	0	0	0	0	13832000	0
Q9QY73;D3YVM2	Transmembrane protein 59	Tmem59		323	36.313	0	34.328	1	2	5	7	0	2	5	5	5	3	1	2	5	7	0	2	5	5	5	3	1	2	5	7	0	2	5	5	5	3	2.5	11.5	23.2	29.7	0	8.7	22.9	23.5	23.2	14.6	0	7673000
Q9R1R8;Q9QYF1	Retinol dehydrogenase 11	Rdh11		300	33.24	0.00096339	2.4768	0	0	0	0	0	1	0	0	0	1	0	0	0	0	0	1	0	0	0	1	0	0	0	0	0	1	0	0	0	1	0	0	0	0	0	4.7	0	0	0	4.7	0	0
Q9QYJ0	DnaJ homolog subfamily A member 2	Dnaja2		412	45.745	0.0017575	2.0412	0	0	0	1	0	0	0	0	0	0	0	0	0	1	0	0	0	0	0	0	0	0	0	1	0	0	0	0	0	0	0	0	0	6.1	0	0	0	0	0	0	0	0
Q9QZD9	Eukaryotic translation initiation factor 3 subunit I	Eif3i		325	36.46	0	8.6335	1	0	0	1	0	1	1	0	0	0	1	0	0	1	0	1	1	0	0	0	1	0	0	1	0	1	1	0	0	0	4.9	0	0	4.9	0	10.5	3.7	0	0	0	2694000	0
Q9QZE5;Q9QXK3	Coatomer subunit gamma-1;Coatomer subunit gamma-2	Copg1;Copg2		874	97.512	0.0010834	3.2173	0	0	0	0	0	0	1	1	1	0	0	0	0	0	0	0	1	1	1	0	0	0	0	0	0	0	1	1	1	0	0	0	0	0	0	0	1.4	2.6	1.4	0	0	0
Q9QZF2	Glypican-1;Secreted glypican-1	Gpc1		557	61.359	0	13.192	1	0	1	0	0	2	1	3	0	1	1	0	1	0	0	2	1	3	0	1	1	0	1	0	0	2	1	3	0	1	3.2	0	5.6	0	0	6.3	3.2	8.8	0	3.2	4189500	0
Q9R045	Angiopoietin-related protein 2	Angptl2		493	57.105	0.0010121	2.7848	0	0	0	0	0	1	0	1	0	1	0	0	0	0	0	1	0	1	0	1	0	0	0	0	0	1	0	1	0	1	0	0	0	0	0	3.4	0	3.4	0	3.4	0	0
Q9R0M6;A2AFP4;A2AFP5	Ras-related protein Rab-9A	Rab9a;Rab9		201	22.909	0	19.234	0	0	0	2	0	0	0	0	0	0	0	0	0	2	0	0	0	0	0	0	0	0	0	2	0	0	0	0	0	0	0	0	0	14.9	0	0	0	0	0	0	0	0
Q9R0P5	Destrin	Dstn		165	18.521	0	4.4022	1	0	2	2	0	1	2	2	1	1	1	0	2	2	0	1	2	2	1	1	1	0	2	2	0	1	2	2	1	1	7.9	0	15.2	15.2	0	7.9	15.2	15.2	7.9	7.3	350810	0
Q9R112;F6ZKZ3	Sulfide:quinone oxidoreductase, mitochondrial	Sqrdl		450	50.282	0	25.942	2	1	2	9	0	2	0	4	7	2	2	1	2	9	0	2	0	4	7	2	2	1	2	9	0	2	0	4	7	2	6.2	3.1	5.8	29.6	0	6.2	0	13.8	23.6	7.1	7508800	1490200
Q9R1J0	Sterol-4-alpha-carboxylate 3-dehydrogenase, decarboxylating	Nsdhl		362	40.685	0	5.1896	0	0	0	0	0	0	0	2	0	1	0	0	0	0	0	0	0	2	0	1	0	0	0	0	0	0	0	2	0	1	0	0	0	0	0	0	0	5.2	0	4.7	0	0
Q9R1P0;E9PW69	Proteasome subunit alpha type-4;Proteasome subunit alpha type	Psma4		261	29.47	0	20.324	1	4	0	3	0	3	4	1	3	2	1	4	0	3	0	3	4	1	3	2	1	4	0	3	0	3	4	1	3	2	5	23.8	0	17.2	0	14.9	24.5	3.8	19.2	11.1	4437100	5645300
Q9R1P1	Proteasome subunit beta type-3	Psmb3		205	22.965	0	15.963	3	1	0	1	0	2	1	1	0	1	3	1	0	1	0	2	1	1	0	1	3	1	0	1	0	2	1	1	0	1	20	6.8	0	8.8	0	15.6	6.8	6.8	0	8.8	12611000	1735100
Q9R1P3	Proteasome subunit beta type-2	Psmb2		201	22.906	0	8.4293	1	2	0	1	1	0	3	2	3	1	1	2	0	1	1	0	3	2	3	1	1	2	0	1	1	0	3	2	3	1	5.5	14.4	0	5.5	7.5	0	19.9	13.4	21.9	7.5	6967800	896080
Q9R1P4;A0A1B0GS70	Proteasome subunit alpha type-1	Psma1		263	29.546	0	14.358	2	3	0	6	1	2	3	2	3	1	2	3	0	6	1	2	3	2	3	1	2	3	0	6	1	2	3	2	3	1	10.3	13.7	0	38	5.7	13.3	13.7	13.3	19.8	5.7	47682000	81287000
Q9WTI7	Unconventional myosin-Ic	Myo1c		1063	121.94	0	319.14	22	13	19	34	13	21	18	31	27	27	22	13	19	34	13	21	18	31	27	27	22	13	19	34	13	21	18	31	27	27	28.9	18.8	27.3	42.7	18.4	25.1	25.1	39.8	35.2	34	207560000	42231000
Q9WTM5;A0A1B0GSR4	RuvB-like 2	Ruvbl2		463	51.112	0.0011338	3.532	0	0	0	1	0	0	0	1	2	0	0	0	0	1	0	0	0	1	2	0	0	0	0	1	0	0	0	1	2	0	0	0	0	2.2	0	0	0	2.8	5.6	0	0	0
Q9WTP6	Adenylate kinase 2, mitochondrial;Adenylate kinase 2, mitochondrial, N-terminally processed	Ak2		239	26.468	0.0034072	1.919	0	0	0	0	0	0	0	0	1	0	0	0	0	0	0	0	0	0	1	0	0	0	0	0	0	0	0	0	1	0	0	0	0	0	0	0	0	0	4.2	0	0	0
Q9WTX5	S-phase kinase-associated protein 1	Skp1		163	18.672	0	94.139	1	2	3	2	0	4	7	8	6	4	1	2	3	2	0	4	7	8	6	4	1	2	3	2	0	4	7	8	6	4	7.4	24.5	26.4	24.5	0	36.2	66.9	59.5	49.1	37.4	2057000	3700600
Q9WU78	Programmed cell death 6-interacting protein	Pdcd6ip		869	96.023	0	6.4449	3	0	0	1	0	1	0	0	1	0	3	0	0	1	0	1	0	0	1	0	3	0	0	1	0	1	0	0	1	0	4.4	0	0	1.5	0	1.5	0	0	1.3	0	3732800	0
Q9WUB0	RanBP-type and C3HC4-type zinc finger-containing protein 1	Rbck1		508	57.534	0	7.5401	0	0	0	0	0	0	3	2	0	1	0	0	0	0	0	0	3	2	0	1	0	0	0	0	0	0	3	2	0	1	0	0	0	0	0	0	8.7	4.3	0	3.7	0	0
Q9WUM3;D3YUG6	Coronin-1B;Coronin	Coro1b		484	53.912	0	7.14	1	0	0	0	0	3	0	2	0	0	1	0	0	0	0	3	0	2	0	0	1	0	0	0	0	3	0	2	0	0	1.7	0	0	0	0	6.2	0	6.6	0	0	1468700	0
Q9WUM4	Coronin-1C	Coro1c		474	53.12	0	20.905	6	0	0	0	0	5	3	1	1	5	6	0	0	0	0	5	3	1	1	5	6	0	0	0	0	5	3	1	1	5	22.8	0	0	0	0	14.3	8.4	2.7	3.4	17.5	37962000	0
Q9WV07	Hydroperoxide isomerase ALOXE3	Aloxe3		711	80.472	0.0010893	3.267	1	1	0	1	0	0	1	0	0	2	1	1	0	1	0	0	1	0	0	2	1	1	0	1	0	0	1	0	0	2	2.7	2.7	0	1.4	0	0	2.7	0	0	4.1	2830500	4288500
Q9WV55	Vesicle-associated membrane protein-associated protein A	Vapa		249	27.855	0.001105	3.3271	0	0	0	0	0	0	0	0	1	2	0	0	0	0	0	0	0	0	1	2	0	0	0	0	0	0	0	0	1	2	0	0	0	0	0	0	0	0	6.4	11.2	0	0
Q9WVA4	Transgelin-2	Tagln2		199	22.395	0	12.637	0	0	2	2	0	0	0	1	5	1	0	0	2	2	0	0	0	1	5	1	0	0	2	2	0	0	0	1	5	1	0	0	14.6	16.6	0	0	0	6	36.7	9	0	0
Q9WVL3	Solute carrier family 12 member 7	Slc12a7		1083	119.48	0	11.202	1	1	1	4	1	1	0	0	0	1	1	1	1	4	1	1	0	0	0	1	1	1	1	4	1	1	0	0	0	1	1.9	1.9	1.9	6.3	1.9	3.1	0	0	0	1.3	0	0
Q9Z0N1;A2AAW9	Eukaryotic translation initiation factor 2 subunit 3, X-linked	Eif2s3x		472	51.065	0	47.843	3	3	1	5	0	3	2	2	5	3	3	3	1	5	0	3	2	2	5	3	1	2	0	1	0	1	1	0	2	1	11.7	10.2	5.3	15.5	0	11.7	6.4	8.3	17.6	8.3	15275000	1733400
Q9Z0N2	Eukaryotic translation initiation factor 2 subunit 3, Y-linked	Eif2s3y		472	51.13	0.0010941	3.2777	3	1	2	5	0	2	1	3	3	2	1	0	1	1	0	0	0	1	0	0	1	0	1	1	0	0	0	1	0	0	11.7	3	8.7	15.5	0	8.3	3	11.7	10.4	5.9	995210	0
Q9Z0R9	Fatty acid desaturase 2	Fads2		444	52.387	0	6.355	1	0	0	1	0	0	0	0	0	2	1	0	0	1	0	0	0	0	0	2	1	0	0	1	0	0	0	0	0	2	2.5	0	0	2.5	0	0	0	0	0	6.1	1247300	0
Q9Z1N5;Q8VDW0	Spliceosome RNA helicase Ddx39b;ATP-dependent RNA helicase DDX39A	Ddx39b;Ddx39a		428	49.035	0	6.042	1	0	0	2	0	0	1	1	2	0	1	0	0	2	0	0	1	1	2	0	1	0	0	2	0	0	1	1	2	0	2.3	0	0	4.7	0	0	2.3	2.3	6.1	0	3065000	0
Q9Z1Q5	Chloride intracellular channel protein 1	Clic1		241	27.013	0.00099502	2.6869	1	0	1	1	0	0	0	2	0	0	1	0	1	1	0	0	0	2	0	0	1	0	1	1	0	0	0	2	0	0	5	0	7.5	7.5	0	0	0	12.4	0	0	2789000	0
Q9Z1Z2	Serine-threonine kinase receptor-associated protein	Strap		350	38.442	0	23.403	4	3	4	8	1	5	4	3	2	3	4	3	4	8	1	5	4	3	2	3	4	3	4	8	1	5	4	3	2	3	16.6	13.4	17.4	38.3	3.7	22.6	17.7	12	8.3	17.4	15242000	7001100
Q9Z204;A0A2I3BRM6	Heterogeneous nuclear ribonucleoproteins C1/C2	Hnrnpc		313	34.384	0	5.3065	1	0	0	2	0	0	0	0	1	1	1	0	0	2	0	0	0	0	1	1	1	0	0	2	0	0	0	0	1	1	5.1	0	0	8.6	0	0	0	0	3.8	3.8	2849400	0
Q9Z2U0;A0A338P7D7;Q9CWH6;B7ZMS4	Proteasome subunit alpha type-7;Proteasome subunit alpha type-7-like;Proteasome subunit alpha type	Psma7;Psma8		248	27.855	0	26.187	4	3	2	4	2	3	6	5	5	4	4	3	2	4	2	3	6	5	5	4	4	3	2	4	2	3	6	5	5	4	27.8	19	10.1	26.6	11.7	17.3	33.1	32.7	29.4	21.8	22995000	19400000
Q9Z2U1	Proteasome subunit alpha type-5	Psma5		241	26.411	0	17.389	4	4	1	4	0	0	4	5	3	1	4	4	1	4	0	0	4	5	3	1	4	4	1	4	0	0	4	5	3	1	19.1	25.3	4.1	24.1	0	0	22.8	31.5	14.1	5	17566000	6740100
Q9Z2X1	Heterogeneous nuclear ribonucleoprotein F;Heterogeneous nuclear ribonucleoprotein F, N-terminally processed	Hnrnpf		415	45.729	0	100.01	5	3	5	4	0	6	4	5	7	3	5	3	5	4	0	6	4	5	7	3	3	2	3	2	0	5	3	4	5	1	18.3	13.3	19	14.2	0	25.5	15.2	19	25.5	9.6	33808000	4725900
[truncated: 26 more columns]

## Sheet: Sheet 2 - Norm. iBAQ values
Majority protein IDs	Protein names	Gene names	Common protein names (used in this study)	iBAQ IL17R_WT_Exp1A	iBAQ IL17R_WT_Exp1B	iBAQ IL17R_WT_Exp1C	iBAQ IL17R_WT_Exp1D	iBAQ IL17R_WT_Exp1E	Average
Q8K4C2;F7AR97	Interleukin-17 receptor C	Il17rc	IL-17RC	1	1	1	1	1	1
Q8N7N6	TRAF3-interacting protein 2	Traf3ip2	ACT1	3.32757	7.50905	4.62433	8.47553	4.48153	5.6836
Q9WUN2	Serine/threonine-protein kinase TBK1	Tbk1	TBK1	1.843	3.05758	2.65265	3.59198	2.86228	2.8015
Q8C2D3;A2AR76;P70347;A2AR78	TRAF family member-associated NF-kappa-B activator	Tank	TANK	1.5372	1.84769	2.45597	1.96064	1.80777	1.92185
D3Z2W0;E9QM75;Q9WUU8	TNFAIP3-interacting protein 1	Tnip1	ABIN1	2.05539	1.79896	2.1763	1.58023	0.909197	1.70402
Q9R0T8;E9PYL6	Inhibitor of nuclear factor kappa-B kinase subunit epsilon	Ikbke	IKKε	0.972406	0.750738	1.06086	1.63678	0.619627	1.00808
Q5SRY7	F-box/WD repeat-containing protein 11	Fbxw11	ßTrCP2	0.577846	0.671103	0.577879	0.727492	0.485881	0.60804
Q9QYP6	5-azacytidine-induced protein 2	Azi2	NAP1	0.314789	0.350226	0.909124	0.324337	0.25768	0.431231
Q60769	Tumor necrosis factor alpha-induced protein 3	Tnfaip3	A20	0.399077	0.387286	0.244702	0.319268	0.398594	0.349785
Q8VC91;E9Q2Y3;Q7TSS3;O88522;A3KG44;A3KG41;A3KG38	NF-kappa-B essential modulator	Ikbkg	NEMO	0.27478	0.267898	0.177192	0.165649	0.215492	0.220202
Q9WTX6;Q3TPM3	Cullin-1	Cul1	Cullin1	0.106881	0.272175	0.223956	0.155059	0.265441	0.204702
P70196	TNF receptor-associated factor 6	Traf6	TRAF6	0.2246	0.225319	0.145399	0.203775	0.153582	0.190535
Q3UKC1	Tax1-binding protein 1 homolog	Tax1bp1	TAX1BP1	0.0984944	0.0649385	0.196849	0.101071	0.0925112	0.110773
P39429	TNF receptor-associated factor 2	Traf2	TRAF2	0.0726503	0.0507963	0.0254403	0.0682701	0.0812724	0.0596859
E9Q605;E9QNL4;Q60680	Inhibitor of nuclear factor kappa-B kinase subunit alpha	Chuk	IKKa	0.0559754	0.0808041	0.0380344	0.0118901	0.0263505	0.0426109
A0A0R4J0T4;Q5D0E0;O88351	Inhibitor of nuclear factor kappa-B kinase subunit beta	Ikbkb	IKKß	0.0476873	0.00697945	0.019402	0.019043	0.0671909	0.0320605
A0A286YDT6;Q3ULA2	F-box/WD repeat-containing protein 1A	Btrc	ßTrCP1	0.0169047	0	0.0112047	0.0153139	0.0193116	0.012547
