# Supplementary material for: Systematic analysis of the IL‐17 receptor signalosome reveals a robust regulatory feedback loop
Source: EMBO J. 2020 Jul 21;39(17):e104202. doi: 10.15252/embj.2019104202 (PMC7459424; doi:10.15252/embj.2019104202)
Supplement: Supplementary file 3 — Table EV2 [file EMBJ-39-e104202-s003.xlsx]

## Sheet: Overview
	Analysis of differentially expressed genes between following groups (based on 3 independent experiments):
	Sheet 1	Cells stimulated with IL-17 versus untreated cells
	Sheet 2	Cells treated with MRT67307 alone versus untreated cells
	Sheet 3	Cells stimulated with IL-17 in the presence of MRT67307 versus untreated cells
	Sheet 4	Cells stimulated with IL-17 in the presence of MRT67307 versus cells treated with MRT67307 alone
			Pink … transcript differentially expressed between conditions, padj <0.01, LFC >1 or <-1

## Sheet: 1_IL-17_vs_untreated
ensembl_gene_id	baseMean	log2FoldChange	lfcSE	stat	pvalue	padj	gene_name
ENSMUSG00000029380.11	14684.5	6.21708	0.321504	19.3375	2.59926e-83	1.11257e-79	Cxcl1
ENSMUSG00000029371.7	4184.63	5.79807	0.264264	21.9405	1.06768e-106	6.85507e-103	Cxcl5
ENSMUSG00000097804.1	484.287	5.10133	0.709447	7.19057	6.45191e-13	4.14245e-10	Gm16685
ENSMUSG00000045502.6	137.169	3.73418	0.58498	6.38344	1.73159e-10	6.94854e-08	Hcar2
ENSMUSG00000042677.7	3152.39	3.7097	0.137307	27.0175	9.21009e-161	1.18267e-156	Zc3h12a
ENSMUSG00000035356.17	3281.22	3.69022	0.392096	9.41151	4.89057e-21	6.27998e-18	Nfkbiz
ENSMUSG00000026166.14	70.3955	3.52762	0.599401	5.88524	3.97466e-09	1.27596e-06	Ccl20
ENSMUSG00000071637.5	2507.04	3.50008	0.621886	5.62817	1.82132e-08	5.19724e-06	Cebpd
ENSMUSG00000035385.5	14359.5	3.41412	0.509689	6.69843	2.10663e-11	1.0019e-08	Ccl2
ENSMUSG00000023947.8	2780.73	3.34555	0.288657	11.59	4.62879e-31	9.90638e-28	Nfkbie
ENSMUSG00000000732.9	47.0355	3.13246	0.731011	4.2851	1.82655e-05	0.00223379	Icosl
ENSMUSG00000044162.12	36.2874	2.93876	0.701976	4.18641	2.83396e-05	0.00333862	Tnip3
ENSMUSG00000026875.14	757.768	2.87118	0.663235	4.32906	1.4975e-05	0.00187693	Traf1
ENSMUSG00000035373.2	4055.43	2.76056	0.336962	8.19251	2.55832e-16	2.19009e-13	Ccl7
ENSMUSG00000044006.8	80.1343	2.73214	0.690382	3.95744	7.57573e-05	0.00765984	Cilp2
ENSMUSG00000034394.14	4094.52	2.72596	0.397611	6.85584	7.08923e-12	3.95795e-09	Lif
ENSMUSG00000025746.11	314.634	2.44178	0.53201	4.58972	4.43838e-06	0.000662713	Il6
ENSMUSG00000053175.17	74.2733	2.39476	0.543259	4.40813	1.04265e-05	0.00142433	Bcl3
ENSMUSG00000027962.14	10292.1	2.3545	0.535558	4.39636	1.10081e-05	0.00147245	Vcam1
ENSMUSG00000024778.13	1567.81	2.33191	0.152988	15.2424	1.85003e-52	5.93906e-49	Fas
ENSMUSG00000033538.13	792.916	2.28428	0.205217	11.131	8.86294e-29	1.62584e-25	Casp4
ENSMUSG00000029832.16	29.192	2.28266	0.563074	4.05393	5.03651e-05	0.00543477	Nfe2l3
ENSMUSG00000036931.15	22.7404	2.22392	0.567565	3.91834	8.91602e-05	0.00873974	Nfkbid
ENSMUSG00000002983.17	2127.46	2.20307	0.226155	9.74142	2.00729e-22	2.86395e-19	Relb
ENSMUSG00000039232.12	2010.68	2.04919	0.316057	6.4836	8.95622e-11	3.7099e-08	Stx11
ENSMUSG00000021025.8	4613.41	1.96597	0.179562	10.9487	6.74186e-28	1.08215e-24	Nfkbia
ENSMUSG00000003541.6	2533.6	1.94343	0.218793	8.8825	6.53722e-19	6.45727e-16	Ier3
ENSMUSG00000031778.13	11687.2	1.93683	0.362272	5.34635	8.9747e-08	2.05793e-05	Cx3cl1
ENSMUSG00000038677.14	98.4685	1.93086	0.370613	5.20992	1.88924e-07	4.2561e-05	Scube3
ENSMUSG00000041135.15	6168.34	1.80518	0.152892	11.8069	3.59372e-32	9.22938e-29	Ripk2
ENSMUSG00000025083.18	424.426	1.77738	0.378976	4.68995	2.73272e-06	0.000449883	Afap1l2
ENSMUSG00000000489.7	221.278	1.75453	0.315494	5.56123	2.67875e-08	7.31868e-06	Pdgfb
ENSMUSG00000017737.2	239.766	1.73625	0.401204	4.32761	1.50733e-05	0.00187693	Mmp9
ENSMUSG00000032000.17	533.384	1.70212	0.291085	5.84751	4.98988e-09	1.56281e-06	Birc3
ENSMUSG00000020901.13	1285.85	1.69172	0.305554	5.53656	3.08463e-08	8.16491e-06	Pik3r5
ENSMUSG00000019122.8	3614.56	1.6575	0.245391	6.7545	1.43327e-11	7.36186e-09	Ccl9
ENSMUSG00000019850.11	2922.32	1.63544	0.280804	5.82415	5.74048e-09	1.75508e-06	Tnfaip3
ENSMUSG00000025225.15	8183.55	1.55061	0.166074	9.3369	9.91972e-21	1.15799e-17	Nfkb2
ENSMUSG00000036718.17	1986.2	1.44473	0.161169	8.96404	3.13006e-19	3.34942e-16	Micall2
ENSMUSG00000058900.5	116.358	1.43554	0.297251	4.82937	1.36963e-06	0.000247711	Rsl1
ENSMUSG00000033730.4	403.997	1.42952	0.287363	4.97462	6.53757e-07	0.000127195	Egr3
ENSMUSG00000029771.12	615.403	1.41747	0.334116	4.24243	2.21108e-05	0.00265351	Irf5
ENSMUSG00000066263.10	99.0871	1.40176	0.335507	4.17804	2.94036e-05	0.00340155	Olfr639
ENSMUSG00000031762.7	3271.02	1.36249	0.221931	6.13923	8.29231e-10	2.95782e-07	Mt2
ENSMUSG00000019832.5	1472.1	1.35132	0.22456	6.01762	1.77e-09	5.82785e-07	Rab32
ENSMUSG00000011267.8	72.4995	1.34796	0.28895	4.66504	3.08557e-06	0.000495273	Zfp296
ENSMUSG00000027995.10	5518.78	1.28403	0.264884	4.84753	1.25007e-06	0.000229316	Tlr2
ENSMUSG00000118087.1	245.525	1.26967	0.209804	6.05169	1.43333e-09	4.91751e-07	NA
ENSMUSG00000021990.15	1155.18	1.26076	0.290092	4.34606	1.38602e-05	0.00177979	Spata13
ENSMUSG00000021696.9	183.956	1.2603	0.282826	4.45609	8.34671e-06	0.00118562	Elovl7
ENSMUSG00000039741.15	5309.86	1.25009	0.206653	6.04925	1.45522e-09	4.91751e-07	Bahcc1
ENSMUSG00000028163.17	8013.83	1.22484	0.176859	6.92548	4.34493e-12	2.53606e-09	Nfkb1
ENSMUSG00000030103.11	2239.46	1.20184	0.192747	6.23532	4.50859e-10	1.70279e-07	Bhlhe40
ENSMUSG00000015501.10	1755.31	1.18937	0.220099	5.40378	6.52519e-08	1.52345e-05	Hivep2
ENSMUSG00000116657.1	150.792	1.18511	0.296437	3.99784	6.3922e-05	0.00667336	Gm49774
ENSMUSG00000052837.6	5007.06	1.16838	0.225712	5.17641	2.262e-07	4.9231e-05	Junb
ENSMUSG00000029576.17	124.051	1.16496	0.295373	3.94401	8.01301e-05	0.00801187	Radil
ENSMUSG00000057367.12	1193.87	1.12344	0.151119	7.43418	1.05222e-13	7.5064e-11	Birc2
ENSMUSG00000049580.12	384.695	1.10729	0.129121	8.57564	9.85407e-18	9.03829e-15	Tsku
ENSMUSG00000021725.9	1687.29	1.09125	0.215475	5.06439	4.09709e-07	8.34394e-05	Parp8
ENSMUSG00000090958.2	1825.16	1.08712	0.263104	4.13193	3.59735e-05	0.00408793	Lrrc32
ENSMUSG00000071757.10	1704.63	1.04857	0.186653	5.61777	1.93432e-08	5.3997e-06	Zhx2
ENSMUSG00000021281.15	10414.8	1.04642	0.189183	5.53127	3.17924e-08	8.16491e-06	Tnfaip2
ENSMUSG00000021366.8	2488.47	1.04356	0.138003	7.56182	3.97477e-14	3.00235e-11	Hivep1
ENSMUSG00000040274.11	1117.8	1.03671	0.15438	6.71528	1.87708e-11	9.27059e-09	Cdk6
ENSMUSG00000038894.7	822.282	-1.10903	0.16216	-6.83911	7.96859e-12	4.26353e-09	Irs2
ENSMUSG00000000567.5	733.089	-1.208	0.180662	-6.68651	2.28549e-11	1.04814e-08	Sox9
ENSMUSG00000044217.17	84.2084	-1.60788	0.309018	-5.2032	1.95885e-07	4.33683e-05	Aqp5
ENSMUSG00000110790.1	8.6295	5.57661	1.46521	3.80602	0.000141222	NA	Gm47079
ENSMUSG00000030156.5	14.1807	5.34644	1.42531	3.75107	0.000176083	0.0153605	Cd69
ENSMUSG00000020826.8	792.758	4.65431	1.20422	3.86502	0.000111082	0.0104883	Nos2
ENSMUSG00000091779.8	1.58871	4.54964	3.3273	1.36737	0.17151	NA	Gm21293
ENSMUSG00000033854.10	17.8055	4.40004	1.42366	3.09066	0.00199711	0.105535	Kcnk10
ENSMUSG00000078865.8	1.01679	4.34062	4.26542	1.01763	0.308854	NA	Gm14406
ENSMUSG00000101009.6	4.88755	4.29375	1.90181	2.25772	0.0239629	NA	1700108F19Rik
ENSMUSG00000112781.1	0.774718	4.17335	4.27135	0.977057	0.328541	NA	Gm9046
ENSMUSG00000097108.1	1.9306	4.16871	2.01743	2.06635	0.0387952	NA	Gm26581
ENSMUSG00000009093.7	7.79303	4.14387	1.37081	3.02293	0.00250339	NA	Gstt4
ENSMUSG00000098371.1	28.2235	4.02674	2.93996	1.36966	0.170793	0.999937	Gm28037
ENSMUSG00000113679.1	11.2346	3.98755	1.05078	3.79483	0.000147743	NA	Gm10432
ENSMUSG00000113035.1	1.39814	3.95142	1.99802	1.97767	0.0479662	NA	5830428M24Rik
ENSMUSG00000012428.9	147.033	3.93564	1.0963	3.58995	0.000330744	0.0252802	Steap4
ENSMUSG00000094560.1	0.730689	3.91515	3.61426	1.08325	0.278697	NA	A430089I19Rik
ENSMUSG00000029088.16	3.70884	3.87283	1.67287	2.31509	0.0206082	NA	Kcnip4
ENSMUSG00000040829.14	15.4853	3.86802	1.25458	3.08311	0.00204851	0.107807	Zmynd15
ENSMUSG00000104348.1	2.17881	3.83938	1.56463	2.45387	0.0141329	NA	Gm37691
ENSMUSG00000055994.15	8.40058	3.82058	1.44295	2.64775	0.00810284	NA	Nod2
ENSMUSG00000091712.2	0.784903	3.80495	3.79085	1.00372	0.315513	NA	Sec14l5
ENSMUSG00000102719.1	1.71156	3.79756	1.91971	1.97819	0.047907	NA	Gm37760
ENSMUSG00000115022.1	0.579166	3.76054	4.27936	0.878763	0.37953	NA	Gm49387
ENSMUSG00000078511.3	0.751454	3.73837	2.99833	1.24682	0.212464	NA	Pramef25
ENSMUSG00000058427.10	50.2377	3.68583	1.40199	2.62899	0.00856379	0.302109	Cxcl2
ENSMUSG00000027399.1	4.86003	3.66469	1.49419	2.45263	0.0141815	NA	Il1a
ENSMUSG00000026271.15	6.51722	3.6489	1.7325	2.10615	0.0351911	NA	Gpr35
ENSMUSG00000037477.8	1.70138	3.63918	1.84856	1.96866	0.0489923	NA	Tbx10
ENSMUSG00000098530.1	1.17768	3.63877	2.58116	1.40974	0.158616	NA	Gm28051
ENSMUSG00000099518.1	2.81312	3.62351	4.28301	0.846018	0.397543	NA	Gm13275
ENSMUSG00000109764.1	4.93078	3.5812	1.57781	2.26972	0.0232243	NA	Klkb1
ENSMUSG00000102467.1	23.4275	3.55566	3.47587	1.02296	0.306329	0.999937	Gm37167
ENSMUSG00000112216.1	1.19255	3.52521	2.07351	1.70012	0.0891084	NA	Gm32717
ENSMUSG00000073898.3	0.844714	3.51196	3.17469	1.10624	0.268625	NA	Olfr713
ENSMUSG00000024401.14	5.69181	3.49583	1.53444	2.27825	0.0227116	NA	Tnf
ENSMUSG00000028435.8	2.57401	3.45404	1.67549	2.06151	0.0392548	NA	Aqp3
ENSMUSG00000022176.11	3.40899	3.43147	1.47793	2.32181	0.0202433	NA	Rem2
ENSMUSG00000103527.1	1.9463	3.43065	1.55752	2.20263	0.0276209	NA	Gm37261
ENSMUSG00000001493.9	12.1773	3.42583	1.16593	2.93828	0.00330034	0.154336	Meox1
ENSMUSG00000118369.1	2.04112	3.42019	1.67637	2.04023	0.0413271	NA	NA
ENSMUSG00000109814.1	1.0352	3.33481	2.6022	1.28153	0.200007	NA	Gm45847
ENSMUSG00000095409.1	1.75044	3.32251	3.60296	0.922161	0.356445	NA	Gm13043
ENSMUSG00000032494.12	1.20421	3.32107	2.88231	1.15222	0.249229	NA	Tdgf1
ENSMUSG00000036826.14	3.97485	3.31394	2.23765	1.48099	0.138609	NA	Igflr1
ENSMUSG00000116719.1	1.87951	3.28634	1.84095	1.78514	0.0742391	NA	Gm29719
ENSMUSG00000039364.13	1.09915	3.27777	3.58419	0.914509	0.36045	NA	Sectm1b
ENSMUSG00000108436.1	2.04755	3.22915	1.63989	1.96912	0.0489392	NA	Gm44851
ENSMUSG00000041347.5	19.9927	3.20817	1.3977	2.29532	0.021715	0.525205	Bdkrb1
ENSMUSG00000033837.5	3.89374	3.20124	1.5578	2.05498	0.0398811	NA	Foxh1
ENSMUSG00000001566.9	3.61808	3.18233	1.67283	1.90237	0.057123	NA	Mnx1
ENSMUSG00000079476.1	2.04937	3.17995	1.78956	1.77695	0.0755771	NA	1700011M02Rik
ENSMUSG00000095917.2	1.18256	3.16493	1.82553	1.7337	0.0829707	NA	Olfr740
ENSMUSG00000070902.5	0.564855	3.16361	4.07494	0.776359	0.437537	NA	Zfp352
ENSMUSG00000107633.1	1.53968	3.14659	1.61035	1.95399	0.0507029	NA	Gm44078
ENSMUSG00000055523.7	3.70276	3.1445	1.73052	1.81709	0.0692039	NA	Gucy2g
ENSMUSG00000111360.1	2.74539	3.13585	1.67579	1.87126	0.0613087	NA	Gm38642
ENSMUSG00000070720.3	5.73531	3.09865	1.57777	1.96395	0.0495359	NA	Tmem200b
ENSMUSG00000111712.1	1.78256	3.09211	1.98859	1.55492	0.119965	NA	Gm39363
ENSMUSG00000113152.1	1.66493	3.07882	4.0983	0.751242	0.452507	NA	Gm48422
ENSMUSG00000097565.1	1.35216	3.07528	3.4278	0.897158	0.369635	NA	Gm26965
ENSMUSG00000115782.1	1.83542	3.06078	1.78144	1.71815	0.0857699	NA	Gm49116
ENSMUSG00000087014.1	3.70327	3.04457	1.78966	1.7012	0.088905	NA	Gm16364
ENSMUSG00000091191.1	1.30176	3.04029	1.7655	1.72206	0.085059	NA	Gm17334
ENSMUSG00000085180.1	2.31523	3.02991	1.65339	1.83254	0.0668705	NA	AI838599
ENSMUSG00000069266.5	2.79502	3.02268	1.60631	1.88176	0.0598689	NA	Hist1h4b
ENSMUSG00000098975.7	7.24194	3.01574	1.15804	2.60418	0.0092094	NA	Gm27177
ENSMUSG00000086395.1	3.00916	2.99542	1.55874	1.92169	0.0546447	NA	A630014C17Rik
ENSMUSG00000039021.15	4.91147	2.9954	1.30001	2.30414	0.0212145	NA	Ttc16
ENSMUSG00000044309.8	2.34514	2.98707	1.62814	1.83466	0.0665567	NA	Apol7c
ENSMUSG00000115314.1	3.35273	2.9845	1.5828	1.88559	0.0593509	NA	Gm48966
ENSMUSG00000105466.1	1.4993	2.94352	1.84488	1.59551	0.110599	NA	Gm42998
ENSMUSG00000026822.14	205.771	2.91658	1.16367	2.50636	0.0121981	0.373831	Lcn2
ENSMUSG00000037762.6	43.3536	2.91176	0.953128	3.05496	0.00225094	0.11655	Slc16a9
ENSMUSG00000040026.8	41.6679	2.88543	1.45477	1.98343	0.0473192	0.788088	Saa3
ENSMUSG00000075610.9	1.90287	2.8822	1.52282	1.89267	0.0584021	NA	Tmem92
ENSMUSG00000099098.4	1.88648	2.87984	1.64694	1.7486	0.0803595	NA	1110035H17Rik
ENSMUSG00000029379.10	11.6175	2.86416	1.52049	1.88371	0.0596039	0.869271	Cxcl3
ENSMUSG00000085687.1	1.47823	2.85624	1.81428	1.57431	0.115415	NA	Gm16153
ENSMUSG00000025582.4	1.48004	2.83629	2.0311	1.39643	0.162584	NA	Nptx1
ENSMUSG00000018916.5	13.4971	2.82562	1.5588	1.81269	0.06988	0.927625	Csf2
ENSMUSG00000085068.1	1.62138	2.82179	1.53754	1.83526	0.0664671	NA	Gm15895
ENSMUSG00000041696.14	1.34335	2.81919	2.0988	1.34324	0.179195	NA	Rasl12
ENSMUSG00000096066.4	0.832718	2.81787	3.16099	0.891453	0.372686	NA	Gm10424
ENSMUSG00000025194.5	1.92848	2.81513	1.80276	1.56157	0.118389	NA	Abcc2
ENSMUSG00000087444.1	1.23377	2.8094	2.08589	1.34686	0.178025	NA	Gm5475
ENSMUSG00000107120.1	0.894692	2.80814	2.73145	1.02808	0.303913	NA	Gm43059
ENSMUSG00000109761.1	2.11907	2.80327	1.82181	1.53873	0.12387	NA	5430403N17Rik
ENSMUSG00000029431.5	1.52637	2.78856	1.95248	1.42822	0.15323	NA	B3gnt4
ENSMUSG00000111467.1	3.33862	2.76558	1.32576	2.08603	0.0369756	NA	Gm47775
ENSMUSG00000021720.11	1.50894	2.76506	2.05484	1.34563	0.178422	NA	Rnf180
ENSMUSG00000092329.1	53.4323	2.76288	4.0858	0.676215	0.498904	0.999937	Gm20388
ENSMUSG00000022408.7	1.68266	2.76257	2.84428	0.97127	0.331414	NA	Fam83f
ENSMUSG00000071036.2	1.53508	2.76163	2.64252	1.04508	0.295987	NA	Gm10309
ENSMUSG00000097511.2	2.37166	2.75318	2.41883	1.13823	0.255025	NA	Gm16677
ENSMUSG00000037143.17	1.82735	2.74848	1.63937	1.67655	0.0936313	NA	Cfap61
ENSMUSG00000064177.8	1.77556	2.74416	2.14662	1.27836	0.201122	NA	Ghrl
ENSMUSG00000111709.1	6.97618	2.72646	1.12006	2.4342	0.0149247	NA	Gm3776
ENSMUSG00000117270.1	0.637119	2.71431	3.83186	0.708352	0.478727	NA	NA
ENSMUSG00000037405.8	216.424	2.71032	0.943332	2.87313	0.00406423	0.180584	Icam1
ENSMUSG00000040705.2	1.88956	2.70188	1.55806	1.73413	0.0828941	NA	A930016O22Rik
ENSMUSG00000055341.10	4.58432	2.66522	1.22773	2.17085	0.0299424	NA	Zfp457
ENSMUSG00000024737.2	6.54619	2.65905	1.39049	1.91231	0.0558365	NA	Slc15a3
ENSMUSG00000102953.1	1.29541	2.6539	1.86775	1.4209	0.155345	NA	Gm37019
ENSMUSG00000107977.1	2.08011	2.62616	1.65227	1.58943	0.111963	NA	Gm44121
ENSMUSG00000036172.17	1.22811	2.62077	2.72994	0.960012	0.337049	NA	Cd200r3
ENSMUSG00000097635.2	2.49846	2.61909	1.39623	1.87583	0.0606784	NA	Gm26826
ENSMUSG00000104951.1	1.45457	2.61707	1.82097	1.43719	0.150665	NA	Gm43413
ENSMUSG00000048484.4	1.83975	2.60106	1.82181	1.42774	0.153368	NA	Gm7461
ENSMUSG00000108413.1	1.73562	2.57046	1.6781	1.53177	0.125579	NA	BC026762
ENSMUSG00000018920.11	140.899	2.56401	0.795824	3.22183	0.00127374	0.0753014	Cxcl16
ENSMUSG00000105976.1	1.56401	2.55784	1.88728	1.3553	0.175321	NA	Gm42782
ENSMUSG00000021779.17	5.12409	2.55363	1.5148	1.68578	0.0918375	NA	Thrb
ENSMUSG00000109562.1	2.27807	2.51554	1.5374	1.63623	0.101791	NA	Gm45178
ENSMUSG00000049241.5	5.24201	2.5087	1.25074	2.00577	0.0448811	NA	Hcar1
ENSMUSG00000109297.1	8.90421	2.50501	0.777617	3.22139	0.00127569	NA	Gm31522
ENSMUSG00000118167.1	2.51796	2.49857	1.63909	1.52437	0.127417	NA	NA
ENSMUSG00000041481.16	1037.97	2.4762	0.690586	3.58565	0.000336237	0.0254635	Serpina3g
ENSMUSG00000034391.12	1.54946	2.466	1.78417	1.38215	0.166925	NA	Fbxo15
ENSMUSG00000042286.13	15.7276	2.45401	1.02164	2.40203	0.0163044	0.450358	Stab1
ENSMUSG00000086455.1	2.34462	2.44663	1.57998	1.54852	0.121497	NA	Gm11815
ENSMUSG00000086150.1	2.7607	2.42818	1.45186	1.67247	0.0944323	NA	Bach2os
ENSMUSG00000047180.8	49.4667	2.42356	0.686044	3.53266	0.000411395	0.0300155	Neurl3
ENSMUSG00000105590.1	1.49796	2.42294	1.96808	1.23112	0.218278	NA	Gm43364
ENSMUSG00000051212.8	1.41928	2.41476	2.30458	1.04781	0.294727	NA	Gpr183
ENSMUSG00000114433.1	12.2547	2.41261	1.42943	1.68782	0.0914461	0.999937	Gm48488
ENSMUSG00000110141.1	0.8973	2.40997	2.36621	1.01849	0.308444	NA	Gm45684
ENSMUSG00000112075.1	1.23507	2.40403	2.0492	1.17315	0.240735	NA	Gm47700
ENSMUSG00000105516.4	10.6715	2.39757	0.927296	2.58555	0.00972246	NA	Gm36823
ENSMUSG00000030244.7	1.38627	2.39548	1.95099	1.22783	0.219512	NA	Gys2
ENSMUSG00000108094.1	1.55491	2.37333	1.88341	1.26012	0.207624	NA	Gm31108
ENSMUSG00000038624.13	2.40316	2.36605	1.47942	1.59931	0.109752	NA	Nepn
ENSMUSG00000026712.3	4.14224	2.35939	1.33793	1.76346	0.0778236	NA	Mrc1
ENSMUSG00000078173.3	2.00503	2.35603	3.94028	0.597934	0.549884	NA	Lenep
ENSMUSG00000110190.1	0.508195	2.34539	4.29098	0.546586	0.584663	NA	Zscan4-ps2
ENSMUSG00000024810.16	1.64963	2.34077	1.75915	1.33063	0.183312	NA	Il33
ENSMUSG00000095474.1	6.00217	2.34	1.50354	1.55632	0.119631	NA	Cldn34c2
ENSMUSG00000038517.15	2.2274	2.33369	1.43671	1.62434	0.104304	NA	Tbkbp1
ENSMUSG00000022993.7	1.22956	2.33144	1.83203	1.27259	0.203162	NA	4930415O20Rik
ENSMUSG00000068740.13	2.20925	2.32771	1.6404	1.41899	0.155901	NA	Celsr2
ENSMUSG00000034212.14	2.35906	2.3237	1.59233	1.45931	0.14448	NA	Ankmy1
ENSMUSG00000032860.5	5.98547	2.31981	1.02184	2.27023	0.0231937	NA	P2ry2
ENSMUSG00000110485.1	4.56	2.31553	1.04925	2.20685	0.0273246	NA	Gm45740
ENSMUSG00000117442.1	4.7227	2.30303	1.18685	1.94046	0.0523238	NA	NA
ENSMUSG00000021108.18	6.32686	2.29989	1.29952	1.7698	0.0767597	NA	Prkch
ENSMUSG00000100287.1	2.46244	2.29725	1.32669	1.73157	0.0833505	NA	Gm28068
ENSMUSG00000089865.2	4.03536	2.29611	2.01577	1.13907	0.254673	NA	Gm44503
ENSMUSG00000047878.13	81.4708	2.28495	0.616515	3.70623	0.000210367	0.0177719	A4galt
ENSMUSG00000085731.1	1.45317	2.2708	1.61405	1.40689	0.15946	NA	Gm16229
ENSMUSG00000089837.9	14.7949	2.26508	1.31628	1.72082	0.0852829	0.996467	Npcd
ENSMUSG00000022759.15	1.61964	2.24091	2.22497	1.00717	0.313854	NA	Lrrc74b
ENSMUSG00000066258.13	1.43626	2.21011	1.63139	1.35474	0.175499	NA	Trim12a
ENSMUSG00000104094.1	1.70632	2.20685	1.47508	1.49608	0.134632	NA	Gm37314
ENSMUSG00000104392.1	1.9819	2.20041	1.64987	1.33369	0.182305	NA	Gm37962
ENSMUSG00000047515.8	14.5532	2.19887	0.947127	2.32162	0.0202536	0.508441	BC049715
ENSMUSG00000022126.6	15.2254	2.19759	1.20693	1.8208	0.0686367	0.924831	Acod1
ENSMUSG00000029847.13	4.50802	2.19284	1.00559	2.18065	0.0292096	NA	Slc23a4
ENSMUSG00000007877.2	1.69119	2.18746	1.63948	1.33424	0.182126	NA	Tcap
ENSMUSG00000104093.1	1.74784	2.18692	1.69346	1.29139	0.19657	NA	A330015K06Rik
ENSMUSG00000104459.1	1.97454	2.18007	1.4245	1.53041	0.125916	NA	Gm37824
ENSMUSG00000000530.16	3.20053	2.17605	1.84665	1.17838	0.238647	NA	Acvrl1
ENSMUSG00000097683.2	0.866763	2.17167	2.32679	0.933333	0.350648	NA	Gm26644
ENSMUSG00000000318.16	7.76939	2.17012	1.2151	1.78596	0.0741054	NA	Clec10a
ENSMUSG00000079092.4	13.9256	2.15231	0.561081	3.83601	0.000125049	0.0114697	Prl2c2
ENSMUSG00000070644.13	3.5154	2.14573	1.81548	1.18191	0.237242	NA	Etnk2
ENSMUSG00000056133.5	3.23516	2.14343	1.49943	1.42949	0.152862	NA	Unc93a2
ENSMUSG00000023052.8	3.87212	2.1363	1.25097	1.70772	0.087689	NA	Npff
ENSMUSG00000090165.8	1.17014	2.13464	2.74257	0.778337	0.436371	NA	Ugt1a10
ENSMUSG00000037437.18	3.90294	2.13463	1.25523	1.70058	0.0890218	NA	Adam32
ENSMUSG00000105647.1	1.95471	2.13354	1.87355	1.13877	0.254798	NA	Gm43695
ENSMUSG00000038292.14	1.22107	2.1325	2.20144	0.968683	0.332703	NA	Ccdc155
ENSMUSG00000068762.11	1.73566	2.12886	1.60128	1.32948	0.18369	NA	Gstm6
ENSMUSG00000033066.15	3.7795	2.11368	1.44841	1.45931	0.14448	NA	Gas7
ENSMUSG00000092216.3	2.49822	2.10986	1.59844	1.31995	0.186853	NA	Gm19345
ENSMUSG00000090700.2	2.39927	2.09228	1.51179	1.38397	0.166367	NA	Cyp4f40
ENSMUSG00000103864.1	6.46864	2.0885	0.912878	2.28782	0.0221479	NA	Gm37415
ENSMUSG00000109708.1	2.91224	2.06924	1.40879	1.46881	0.141885	NA	Gm45809
ENSMUSG00000114707.1	0.698659	2.06582	3.26009	0.633671	0.526296	NA	Gm47558
ENSMUSG00000030134.11	25.4391	2.06175	0.714127	2.88708	0.00388831	0.17458	Rasgef1a
ENSMUSG00000066363.12	471.941	2.05718	0.592143	3.47413	0.000512507	0.0355735	Serpina3f
ENSMUSG00000091259.2	1.58203	2.05176	1.72423	1.18996	0.234062	NA	Vmn2r110
ENSMUSG00000034855.13	1151.12	2.04716	0.583418	3.5089	0.00044996	0.0317469	Cxcl10
ENSMUSG00000064202.15	5.26582	2.03819	0.84722	2.40574	0.0161398	NA	4430402I18Rik
ENSMUSG00000097585.2	1.78548	2.03084	1.66558	1.2193	0.222732	NA	E230029C05Rik
ENSMUSG00000042476.12	0.666216	2.02834	3.25328	0.623476	0.532972	NA	Abcb4
ENSMUSG00000079014.4	1622.55	2.02163	0.650694	3.10688	0.00189071	0.101857	Serpina3i
ENSMUSG00000102436.1	2.35837	2.00504	1.65462	1.21178	0.225596	NA	Gm38047
ENSMUSG00000087265.1	2.28123	2.00091	1.72469	1.16016	0.245985	NA	Gm12349
ENSMUSG00000018925.3	22.2703	1.99911	1.03714	1.92752	0.0539153	0.830521	Heatr9
ENSMUSG00000109005.1	2.60753	1.99609	1.30553	1.52895	0.126277	NA	Gm45221
ENSMUSG00000078735.3	1.79701	1.99249	1.7788	1.12013	0.262657	NA	Il11ra2
ENSMUSG00000097357.2	5.88747	1.98741	0.81099	2.4506	0.0142618	NA	Gm16793
ENSMUSG00000028602.12	2.06401	1.97852	1.49142	1.3266	0.18464	NA	Tnfrsf8
ENSMUSG00000107750.1	11.8137	1.97066	0.813504	2.42243	0.015417	0.434145	Gm44013
ENSMUSG00000032691.14	40.3119	1.96632	1.04699	1.87807	0.0603718	0.869271	Nlrp3
ENSMUSG00000008496.19	2.30062	1.96443	1.68343	1.16692	0.243242	NA	Pou2f2
ENSMUSG00000107638.2	5.30414	1.9638	0.922744	2.12822	0.0333191	NA	Gm30524
ENSMUSG00000113517.1	2.2647	1.96302	1.50245	1.30654	0.191367	NA	Gm47905
ENSMUSG00000103037.1	2.71285	1.94759	1.17078	1.6635	0.0962127	NA	Pcdhgb1
ENSMUSG00000072419.5	1.70184	1.94681	2.21618	0.878452	0.379699	NA	Dppa2
ENSMUSG00000030887.4	1.89763	1.9404	1.89572	1.02357	0.30604	NA	Pdzd9
ENSMUSG00000097279.1	9.11113	1.93138	0.652655	2.95927	0.00308368	NA	Gm5106
ENSMUSG00000096591.1	1.30428	1.92836	2.35446	0.819024	0.412773	NA	Gm13272
ENSMUSG00000080727.2	4.31878	1.92338	1.13164	1.69964	0.089198	NA	C920021L13Rik
ENSMUSG00000020363.6	1.87553	1.92318	2.14142	0.898084	0.369141	NA	Gfpt2
ENSMUSG00000103292.1	1.04461	1.9108	2.31514	0.82535	0.409173	NA	Gm35048
ENSMUSG00000110710.1	3.58855	1.9071	0.978313	1.94938	0.0512506	NA	C78859
ENSMUSG00000105152.1	0.86189	1.90699	2.46077	0.774956	0.438366	NA	Gm42864
ENSMUSG00000000544.14	2.46222	1.90014	1.56359	1.21525	0.224272	NA	Gpa33
ENSMUSG00000045555.3	3.61384	1.89673	1.18452	1.60126	0.109319	NA	Mettl24
ENSMUSG00000020102.15	3.63696	1.89584	1.29658	1.46218	0.143691	NA	Slc16a7
ENSMUSG00000026220.6	5.35938	1.89305	1.35527	1.39681	0.162472	NA	Slc16a14
ENSMUSG00000022534.14	23.6106	1.89039	0.800678	2.36098	0.0182265	0.477107	Mefv
ENSMUSG00000079481.11	4.39702	1.89032	1.60259	1.17954	0.238182	NA	Nhsl2
ENSMUSG00000031860.17	4.84503	1.88902	1.62395	1.16322	0.24474	NA	Pbx4
ENSMUSG00000108080.1	2.65577	1.8862	1.22627	1.53816	0.124009	NA	Gm10209
ENSMUSG00000086754.1	5.97304	1.8853	0.855016	2.20499	0.0274549	NA	Gm16098
ENSMUSG00000016942.6	8.40846	1.88429	0.978935	1.92484	0.0542496	NA	Tmprss6
ENSMUSG00000117490.1	5.68976	1.88187	0.887617	2.12014	0.033994	NA	NA
ENSMUSG00000015957.12	4.19544	1.87875	1.2693	1.48014	0.138835	NA	Wnt11
ENSMUSG00000030149.15	1.80319	1.87218	1.95271	0.958761	0.337679	NA	Klrk1
ENSMUSG00000040600.9	1.09166	1.87168	2.33521	0.801503	0.42284	NA	Eps8l3
ENSMUSG00000063239.17	1.02927	1.86874	2.45843	0.760136	0.447173	NA	Grm4
ENSMUSG00000050370.5	52.0981	1.86641	0.790641	2.36062	0.0182443	0.477107	Ch25h
ENSMUSG00000062369.2	5.04267	1.86537	1.4573	1.28002	0.200539	NA	Usp17lb
ENSMUSG00000058216.13	2.35686	1.86532	1.87637	0.994108	0.32017	NA	Gstp3
ENSMUSG00000087336.2	2.17725	1.86415	1.43212	1.30168	0.193027	NA	Gm15860
ENSMUSG00000113386.1	3.19845	1.86367	1.51799	1.22772	0.219553	NA	Gm47357
ENSMUSG00000106683.1	1.16104	1.85962	1.98231	0.938107	0.34819	NA	Gm43263
ENSMUSG00000097461.1	1.61048	1.85933	1.72254	1.07941	0.280403	NA	Gm26735
ENSMUSG00000108112.1	7.29993	1.85899	0.833293	2.23089	0.0256884	NA	Gm45193
ENSMUSG00000113203.1	2.39053	1.85852	1.2966	1.43339	0.151748	NA	Gm47587
ENSMUSG00000070495.11	4.91659	1.85014	0.851472	2.17287	0.0297901	NA	Ctcfl
ENSMUSG00000015476.6	4.69303	1.84395	1.72342	1.06994	0.284647	NA	Prrt1
ENSMUSG00000105204.1	11.0159	1.83863	1.37112	1.34097	0.17993	NA	Gm43738
ENSMUSG00000035963.8	6.8837	1.83742	1.68485	1.09056	0.275468	NA	Odf3l2
ENSMUSG00000055403.13	7.73866	1.83581	0.974156	1.88452	0.0594953	NA	4933427D06Rik
ENSMUSG00000043017.9	29.9125	1.82866	0.773424	2.36437	0.0180609	0.477107	Ptgir
ENSMUSG00000026611.17	1.85585	1.8255	1.958	0.932329	0.351166	NA	Spata17
ENSMUSG00000001510.8	2.75805	1.82215	1.82891	0.9963	0.319104	NA	Dlx3
ENSMUSG00000109270.1	1.03992	1.82078	2.17016	0.839006	0.401466	NA	Gm10584
ENSMUSG00000042500.11	3.55703	1.81719	1.07004	1.69825	0.0894599	NA	Ago4
ENSMUSG00000078134.1	1.7299	1.81668	1.57693	1.15204	0.249307	NA	Gm12355
ENSMUSG00000014361.5	22.3992	1.80702	0.599509	3.01417	0.00257682	0.128252	Mertk
ENSMUSG00000043613.8	8.88904	1.80693	1.49475	1.20886	0.226718	NA	Mmp3
ENSMUSG00000112134.1	1.49807	1.80196	2.13143	0.845424	0.397874	NA	Gm40723
ENSMUSG00000112352.1	1.74658	1.79959	1.28325	1.40236	0.160807	NA	Gm40617
ENSMUSG00000100711.1	3.72459	1.79659	1.99291	0.90149	0.367328	NA	Gm29461
ENSMUSG00000096988.1	3.92817	1.79654	1.00563	1.78648	0.0740217	NA	A930029G22Rik
ENSMUSG00000004961.7	3.91244	1.79367	1.6331	1.09832	0.272064	NA	Syt5
ENSMUSG00000050578.10	142.043	1.79289	1.08004	1.66002	0.0969107	0.999937	Mmp13
ENSMUSG00000003279.17	3.22766	1.79113	1.16216	1.5412	0.123267	NA	Dlgap1
ENSMUSG00000021298.8	3.89016	1.7893	1.36967	1.30638	0.191424	NA	Gpr132
ENSMUSG00000100550.2	1.82837	1.78864	2.13696	0.837001	0.402592	NA	2310039L15Rik
ENSMUSG00000047155.13	2.58708	1.7847	1.3616	1.31074	0.189947	NA	Cyp4x1
ENSMUSG00000072949.6	2.1286	1.77902	1.32731	1.34032	0.180143	NA	Acot1
ENSMUSG00000105510.1	1.78956	1.77872	1.36653	1.30163	0.193043	NA	Gm43815
ENSMUSG00000039431.16	12.7609	1.77625	1.09094	1.62817	0.103488	0.999937	Mtmr7
ENSMUSG00000055748.12	2.03145	1.77424	1.4373	1.23443	0.217043	NA	Gsdmc4
ENSMUSG00000104686.1	3.93404	1.77128	1.06884	1.6572	0.0974784	NA	Gm42815
ENSMUSG00000021763.17	5.29162	1.76954	1.23893	1.42827	0.153213	NA	BC067074
ENSMUSG00000038276.12	5.27563	1.76642	1.29804	1.36084	0.173564	NA	Asic3
ENSMUSG00000045790.10	2.28169	1.76099	2.21657	0.794469	0.426923	NA	Ccdc149
ENSMUSG00000092602.1	0.920419	1.75965	1.96143	0.897126	0.369652	NA	4931413I07Rik
ENSMUSG00000103148.1	0.626283	1.74952	3.87091	0.451967	0.651293	NA	Gm37746
ENSMUSG00000032739.16	3.51077	1.74789	1.47297	1.18664	0.235368	NA	Pram1
ENSMUSG00000062553.3	1.76389	1.74211	2.07624	0.839069	0.401431	NA	Olfr709-ps1
ENSMUSG00000089959.1	1.34431	1.73283	2.0282	0.85437	0.3929	NA	Gm16268
ENSMUSG00000031075.18	1.63492	1.73168	1.4805	1.16966	0.242139	NA	Ano1
ENSMUSG00000024011.17	4.30049	1.73138	1.5234	1.13652	0.255738	NA	Pi16
ENSMUSG00000043029.2	2.47062	1.72906	1.26931	1.36221	0.173133	NA	Trpv3
ENSMUSG00000015340.10	6.7296	1.72371	1.85256	0.930447	0.35214	NA	Cybb
ENSMUSG00000018381.15	3.36854	1.72181	1.50225	1.14615	0.251732	NA	Abi3
ENSMUSG00000048442.15	2.05254	1.70543	2.03406	0.838438	0.401785	NA	Smim5
ENSMUSG00000047786.12	1.1576	1.69934	1.98478	0.856183	0.391897	NA	Lix1
ENSMUSG00000090436.2	2.36316	1.68536	1.5392	1.09496	0.273534	NA	Vmn2r75
ENSMUSG00000027832.5	814.788	1.68297	0.435907	3.86085	0.000112992	0.0105907	Ptx3
ENSMUSG00000024235.11	104.328	1.67371	0.442551	3.78196	0.000155601	0.0138755	Map3k8
ENSMUSG00000112666.1	2.32707	1.66564	1.20735	1.37959	0.167714	NA	Gm48485
ENSMUSG00000026959.13	1.96242	1.65864	1.38975	1.19348	0.23268	NA	Grin1
ENSMUSG00000094958.1	2.03938	1.6486	1.38824	1.18755	0.23501	NA	3110021N24Rik
ENSMUSG00000096879.2	1.23509	1.64849	2.35807	0.699083	0.4845	NA	Gm4858
ENSMUSG00000085307.1	1.68133	1.64269	1.58006	1.03964	0.298508	NA	Gm11525
ENSMUSG00000039391.11	0.719626	1.6387	3.84787	0.425871	0.670202	NA	Ccdc81
ENSMUSG00000111865.1	5.46032	1.63633	0.944278	1.73289	0.0831147	NA	Gm47687
ENSMUSG00000104435.1	0.746742	1.63471	2.60915	0.626532	0.530966	NA	Gm37422
ENSMUSG00000084896.1	2.49118	1.63224	1.76839	0.923011	0.356001	NA	Gm11632
ENSMUSG00000035295.10	5.45112	1.62952	0.892253	1.82629	0.067806	NA	Wdr38
ENSMUSG00000104969.1	3.01696	1.62347	1.28923	1.25926	0.207937	NA	Gm43445
ENSMUSG00000103168.1	12.9065	1.62286	0.793261	2.04581	0.0407746	0.737446	Gm30948
ENSMUSG00000101791.1	0.82767	1.62286	2.60472	0.623046	0.533254	NA	2210011K15Rik
ENSMUSG00000037995.15	45.1942	1.62273	0.481642	3.36916	0.000753971	0.048943	Igsf9
ENSMUSG00000097839.1	2.71427	1.62066	1.61287	1.00483	0.31498	NA	Gm26909
ENSMUSG00000017002.14	418.677	1.61571	0.737242	2.19155	0.0284118	0.604033	Slpi
ENSMUSG00000038178.16	967.475	1.61566	0.643379	2.51121	0.0120317	0.372107	Slc43a2
ENSMUSG00000116097.1	1.83885	1.6155	1.31855	1.22521	0.220497	NA	Gm36738
ENSMUSG00000022237.17	11.8882	1.61415	1.25696	1.28417	0.199081	0.999937	Ankrd33b
ENSMUSG00000087077.1	1.62828	1.61228	1.62707	0.990913	0.321728	NA	Gm12480
ENSMUSG00000020787.14	10.0394	1.60887	1.07904	1.49102	0.135957	NA	P2rx1
ENSMUSG00000103053.1	2.46749	1.60719	1.33304	1.20565	0.227951	NA	Gm38271
ENSMUSG00000021182.16	8.29617	1.60669	0.752628	2.13477	0.0327799	NA	Ccdc88c
ENSMUSG00000031391.18	8.16001	1.59904	0.99849	1.60146	0.109276	NA	L1cam
ENSMUSG00000097047.2	4.79877	1.59808	1.01867	1.5688	0.116695	NA	1110020A21Rik
ENSMUSG00000028036.6	197.124	1.5974	0.818392	1.95188	0.0509529	0.813074	Ptgfr
ENSMUSG00000091568.8	1.67973	1.59591	2.3301	0.68491	0.493401	NA	Gm8206
ENSMUSG00000100593.1	1.31339	1.59386	1.75483	0.908266	0.363738	NA	1700119H24Rik
ENSMUSG00000037005.16	1.71583	1.59238	1.71489	0.928563	0.353115	NA	Xpnpep2
ENSMUSG00000114004.1	10.8206	1.58939	0.800636	1.98516	0.0471271	NA	Gm48552
ENSMUSG00000001763.14	4.40523	1.58832	1.12354	1.41367	0.157458	NA	Tspan33
ENSMUSG00000105504.4	2403.02	1.58794	0.959247	1.65541	0.097842	0.999937	Gbp5
ENSMUSG00000106651.1	1.59134	1.58729	1.29239	1.22818	0.219379	NA	Gm42608
ENSMUSG00000070524.1	4.29151	1.58113	1.20494	1.3122	0.189452	NA	Fcrlb
ENSMUSG00000060183.6	130.622	1.57914	1.02498	1.54065	0.123403	0.999937	Cxcl11
ENSMUSG00000026447.16	31.6013	1.57454	0.596681	2.63883	0.0083193	0.297091	Pik3c2b
ENSMUSG00000071531.3	1.50468	1.57428	2.24201	0.702175	0.48257	NA	Gprin2
ENSMUSG00000086868.1	2.18993	1.5667	1.46942	1.0662	0.286332	NA	Gm15883
ENSMUSG00000105719.1	2.96239	1.56378	1.09932	1.42249	0.154884	NA	Gm42872
ENSMUSG00000051998.14	10.2738	1.54951	1.00659	1.53937	0.123714	NA	Lax1
ENSMUSG00000105655.1	5.28789	1.54843	0.89892	1.72255	0.0849703	NA	Gm42659
ENSMUSG00000092353.1	1.74665	1.54685	2.14271	0.721916	0.470346	NA	Gm20539
ENSMUSG00000095430.3	3.04592	1.54526	1.47517	1.04751	0.294865	NA	Vmn1r72
ENSMUSG00000106251.1	3.54237	1.54333	1.06368	1.45093	0.146799	NA	Gm42658
ENSMUSG00000030219.13	3.62177	1.53522	1.22865	1.24952	0.211473	NA	Erp27
ENSMUSG00000039981.6	1.79036	1.53265	1.77426	0.863821	0.387686	NA	Zc3h12d
ENSMUSG00000030653.17	68.8864	1.53112	3.33055	0.45972	0.645717	0.999937	Gm45837
ENSMUSG00000022425.16	788.482	1.52795	0.591503	2.58316	0.00979	0.324841	Enpp2
ENSMUSG00000038147.13	2.24523	1.52658	1.23559	1.2355	0.216643	NA	Cd84
ENSMUSG00000087263.1	1.98253	1.51551	1.91082	0.793121	0.427707	NA	Gm15726
ENSMUSG00000029409.7	3.53215	1.51251	1.73094	0.87381	0.382222	NA	U90926
ENSMUSG00000019987.9	1.71535	1.51179	1.3666	1.10624	0.268623	NA	Arg1
ENSMUSG00000086920.1	1.15922	1.51156	2.08016	0.726657	0.467436	NA	Gm12207
ENSMUSG00000025491.14	27.1419	1.50361	0.781834	1.92319	0.0544564	0.836454	Ifitm1
ENSMUSG00000047528.13	6.84341	1.50123	0.733015	2.04802	0.0405576	NA	Als2cr12
ENSMUSG00000105403.1	9.12503	1.49984	0.899767	1.66692	0.0955304	NA	Gm43618
ENSMUSG00000103366.1	2.07958	1.49977	1.53427	0.97752	0.328312	NA	C630004L07Rik
ENSMUSG00000103748.1	2.94155	1.49928	1.33989	1.11896	0.263157	NA	Gm38243
ENSMUSG00000062727.4	3.92459	1.49781	1.63786	0.914492	0.360458	NA	Hist1h2bk
ENSMUSG00000043310.4	5.70513	1.4935	0.861825	1.73295	0.0831047	NA	Olfr571
ENSMUSG00000024371.14	2.42315	1.49028	1.25358	1.18882	0.23451	NA	C2
ENSMUSG00000073915.5	2.27453	1.48615	1.2728	1.16763	0.242958	NA	Olfr676
ENSMUSG00000024743.16	5.72033	1.48302	1.85328	0.80021	0.423589	NA	Syt7
ENSMUSG00000101523.1	9.88266	1.48155	1.59966	0.926171	0.354357	NA	Gm10031
ENSMUSG00000032595.10	3.57784	1.48066	1.00076	1.47953	0.138997	NA	Cdhr4
ENSMUSG00000108720.1	11.2638	1.47945	0.925194	1.59907	0.109806	NA	Gm44672
ENSMUSG00000086503.4	2.13463	1.47604	2.10722	0.700467	0.483636	NA	Xist
ENSMUSG00000024905.15	11.9071	1.47573	0.704717	2.09407	0.036254	0.689685	Tesmin
ENSMUSG00000112402.1	2.49718	1.47336	1.92807	0.764162	0.444771	NA	Gm10744
ENSMUSG00000070891.2	1.3038	1.47084	2.1416	0.686795	0.492212	NA	Gm12689
ENSMUSG00000075012.4	2.10717	1.47058	1.21361	1.21174	0.225611	NA	Fjx1
ENSMUSG00000001095.5	2.24502	1.4698	1.73431	0.847485	0.396725	NA	Slc13a2
ENSMUSG00000052563.13	4.93498	1.46966	0.864589	1.69983	0.089162	NA	D930048N14Rik
ENSMUSG00000048779.5	4.02693	1.46733	1.78047	0.824128	0.409867	NA	P2ry6
ENSMUSG00000074971.4	10.0244	1.46091	1.12489	1.29871	0.194043	NA	Fibin
ENSMUSG00000029082.17	5.23699	1.4606	1.40572	1.03903	0.298789	NA	Bst1
ENSMUSG00000061825.10	2.69001	1.4586	1.13469	1.28546	0.198631	NA	Ces2c
ENSMUSG00000115249.1	4.95456	1.45605	1.05745	1.37695	0.168528	NA	Gm49085
ENSMUSG00000085589.7	3.05933	1.44864	1.58411	0.914483	0.360463	NA	A430078I02Rik
ENSMUSG00000040405.13	4.8846	1.446	1.2761	1.13314	0.257157	NA	Havcr1
ENSMUSG00000102545.1	7.58343	1.44412	0.940971	1.53472	0.124854	NA	6430573P05Rik
ENSMUSG00000100937.1	3.66967	1.44406	1.00225	1.44081	0.149637	NA	1700020D05Rik
ENSMUSG00000027596.10	5.47664	1.4373	1.13491	1.26644	0.205355	NA	a
ENSMUSG00000050147.9	3.37679	1.43671	1.18059	1.21694	0.223627	NA	F2rl3
ENSMUSG00000058022.14	21.356	1.43531	0.582622	2.46354	0.0137572	0.402407	Adtrp
ENSMUSG00000026831.16	1.48461	1.42733	1.86586	0.76497	0.444289	NA	1700007K13Rik
ENSMUSG00000079465.8	3.49278	1.41815	1.41132	1.00484	0.314974	NA	Col4a3
ENSMUSG00000008932.9	9.59019	1.41652	1.15184	1.22979	0.218775	NA	Slc1a7
ENSMUSG00000048337.3	1.6335	1.41295	1.89333	0.74628	0.455498	NA	Npy4r
ENSMUSG00000026610.13	3.49543	1.4108	1.54934	0.91058	0.362517	NA	Esrrg
ENSMUSG00000102718.1	2.5761	1.40813	1.13145	1.24454	0.2133	NA	Gm37761
ENSMUSG00000035818.14	22.5134	1.40784	0.693809	2.02915	0.0424435	0.751747	Plekhs1
ENSMUSG00000097533.2	2.81931	1.40691	1.28874	1.0917	0.274967	NA	Gm26590
ENSMUSG00000090145.7	0.96432	1.40662	3.17064	0.443639	0.657303	NA	Ugt1a6b
ENSMUSG00000027360.5	3.92585	1.4065	0.992012	1.41783	0.156241	NA	Hdc
ENSMUSG00000104973.1	2.4268	1.40434	1.27072	1.10515	0.269094	NA	A530041M06Rik
ENSMUSG00000035186.6	37.7901	1.40433	0.925119	1.518	0.129015	0.999937	Ubd
ENSMUSG00000111259.2	1.62158	1.40302	1.94065	0.722963	0.469703	NA	Olfr1328
ENSMUSG00000105663.1	4.45995	1.40021	1.02004	1.3727	0.169846	NA	Gm43606
ENSMUSG00000027544.16	43.2229	1.39769	0.582679	2.39872	0.0164523	0.451418	Nfatc2
ENSMUSG00000003379.7	1.84027	1.39633	1.52917	0.913129	0.361175	NA	Cd79a
ENSMUSG00000026815.14	1.11043	1.39337	2.92712	0.476022	0.634059	NA	Gfi1b
ENSMUSG00000116283.1	4.67442	1.39328	0.865473	1.60985	0.107431	NA	Gm49412
ENSMUSG00000055415.7	1.09346	1.39311	2.64743	0.526214	0.59874	NA	Atp10b
ENSMUSG00000045326.13	10.0318	1.39245	0.626302	2.22329	0.0261959	NA	Fndc7
ENSMUSG00000056313.5	235.82	1.39108	0.461108	3.01682	0.00255442	0.127632	Tcim
ENSMUSG00000111030.1	0.898961	1.39095	2.46664	0.563903	0.57282	NA	Gm47234
ENSMUSG00000020651.8	0.959084	1.39088	3.03449	0.458358	0.646695	NA	Slc26a4
ENSMUSG00000092367.1	2.05566	1.39069	1.6784	0.828581	0.407341	NA	Gm20479
ENSMUSG00000071716.5	1.19226	1.38637	2.86985	0.483081	0.629038	NA	Apol7e
ENSMUSG00000048794.14	6.06571	1.3814	1.04488	1.32206	0.186149	NA	Cfap100
ENSMUSG00000092019.4	162.33	1.37862	0.465098	2.96414	0.00303525	0.145432	Gm4027
ENSMUSG00000097283.1	3.19332	1.37626	1.15267	1.19397	0.232489	NA	Gm26686
ENSMUSG00000068452.8	2.37735	1.37619	1.44709	0.951005	0.341602	NA	Duox2
ENSMUSG00000020698.11	3.32402	1.37443	1.26558	1.08601	0.277477	NA	Cct6b
ENSMUSG00000117401.1	13.0874	1.3722	0.640085	2.14378	0.0320508	0.645086	NA
ENSMUSG00000023140.4	4.11605	1.37158	1.25061	1.09673	0.272761	NA	Reg2
ENSMUSG00000060735.4	6.82088	1.36053	1.01912	1.335	0.181876	NA	Rxfp3
ENSMUSG00000026841.7	4.39258	1.3601	1.18188	1.15079	0.249818	NA	Fibcd1
ENSMUSG00000113852.1	4.5732	1.35347	0.878796	1.54014	0.123526	NA	Gm48062
ENSMUSG00000016995.17	4.72049	1.35178	0.869886	1.55397	0.120192	NA	Matn4
ENSMUSG00000031022.15	2.15192	1.34511	1.36826	0.983081	0.325568	NA	BC051019
ENSMUSG00000098055.1	2.06476	1.34299	1.44898	0.926852	0.354003	NA	Gm26947
ENSMUSG00000100113.1	2.44658	1.33798	1.42888	0.936389	0.349073	NA	Gm28592
ENSMUSG00000109539.1	4.76767	1.33782	1.00984	1.32478	0.185244	NA	Gm44667
ENSMUSG00000103668.1	1.99474	1.33749	1.37024	0.976097	0.329016	NA	Gm38186
ENSMUSG00000102861.1	4.57018	1.33014	1.06795	1.24551	0.212944	NA	Gm37637
ENSMUSG00000113261.1	8.97882	1.32998	0.789025	1.6856	0.0918723	NA	Gm47404
ENSMUSG00000020732.13	2.13766	1.32864	1.58	0.840911	0.400398	NA	Rab37
ENSMUSG00000023959.9	3.85354	1.3269	1.67329	0.792985	0.427787	NA	Clic5
ENSMUSG00000070388.3	1.58633	1.32509	1.73833	0.762275	0.445896	NA	Fbxo39
ENSMUSG00000054622.4	2.93473	1.32425	1.26793	1.04442	0.296292	NA	D730045B01Rik
ENSMUSG00000103144.1	10.9005	1.32183	0.66895	1.97597	0.048158	NA	Pcdhga1
ENSMUSG00000074213.2	3.00908	1.31827	1.26916	1.0387	0.298946	NA	Gm10642
ENSMUSG00000000303.12	1.42806	1.3181	2.07707	0.634597	0.525691	NA	Cdh1
ENSMUSG00000053318.7	6.59749	1.31623	1.04505	1.2595	0.207851	NA	Slamf8
ENSMUSG00000024786.9	2.88556	1.31611	0.964331	1.3648	0.172317	NA	Majin
ENSMUSG00000025221.15	2.01338	1.31399	1.75068	0.75056	0.452918	NA	Kcnip2
ENSMUSG00000079598.3	2.67104	1.31061	1.51445	0.865402	0.386818	NA	Clec2l
ENSMUSG00000107029.1	2.89691	1.30587	1.21175	1.07768	0.281178	NA	Gm43123
ENSMUSG00000101104.6	5.20468	1.30242	1.07506	1.21148	0.225711	NA	Gm29247
ENSMUSG00000104662.1	1.97941	1.29443	1.28916	1.00408	0.315339	NA	Gm43267
ENSMUSG00000033987.16	6.78472	1.29139	1.02636	1.25823	0.20831	NA	Dnah17
ENSMUSG00000093847.2	155.266	1.29132	0.519929	2.48366	0.0130041	0.386914	Gm5039
ENSMUSG00000115447.1	19.2675	1.28975	0.541954	2.37981	0.0173215	0.466252	Gm48964
ENSMUSG00000103313.1	7.51196	1.28807	0.777756	1.65614	0.0976933	NA	Gm38357
ENSMUSG00000021091.8	85.3299	1.28796	0.99482	1.29466	0.195436	0.999937	Serpina3n
ENSMUSG00000032092.5	2.46	1.28715	1.57857	0.815387	0.414851	NA	Mpzl2
ENSMUSG00000024409.8	3.22425	1.28383	1.31965	0.972857	0.330624	NA	Psors1c2
ENSMUSG00000045075.3	2.13007	1.27908	1.99097	0.64244	0.520588	NA	Gm9796
ENSMUSG00000107997.1	2.49438	1.2786	1.21581	1.05165	0.292962	NA	Gm44243
ENSMUSG00000118029.1	2.59132	1.2749	1.49011	0.855574	0.392233	NA	NA
ENSMUSG00000031896.7	6.57035	1.2744	0.800004	1.59299	0.111163	NA	Ctrl
ENSMUSG00000102562.1	3.97786	1.27379	0.972256	1.31014	0.190147	NA	Gm37694
ENSMUSG00000093805.7	2.25964	1.2728	1.34525	0.946143	0.344076	NA	Gal3st2b
ENSMUSG00000023206.16	161.233	1.26964	0.462204	2.74692	0.00601578	0.24065	Il15ra
ENSMUSG00000052160.7	1.71403	1.26713	1.66723	0.760023	0.447241	NA	Pld4
ENSMUSG00000054453.11	1.6563	1.26693	1.48949	0.850579	0.395003	NA	Sytl5
ENSMUSG00000069302.5	7.153	1.26277	1.11677	1.13073	0.258168	NA	Hist1h2ah
ENSMUSG00000115302.1	0.829769	1.26091	4.19333	0.300694	0.763648	NA	Gm49394
ENSMUSG00000031780.2	29.1244	1.26008	0.521203	2.41764	0.0156215	0.437029	Ccl17
ENSMUSG00000103703.2	3.93629	1.25916	1.47325	0.854683	0.392727	NA	Gm42568
ENSMUSG00000106717.1	5.74008	1.25752	0.874189	1.43849	0.150294	NA	Gm42798
ENSMUSG00000005947.11	2.27419	1.25592	1.47227	0.85305	0.393631	NA	Itgae
ENSMUSG00000113065.1	1.66948	1.25079	1.28014	0.977079	0.32853	NA	Gm48870
ENSMUSG00000108900.1	3.37154	1.24962	1.12362	1.11214	0.266077	NA	Ccdc194
ENSMUSG00000112847.1	5.69344	1.24896	0.940749	1.32762	0.184304	NA	Gm47573
ENSMUSG00000027505.2	2.1294	1.24709	1.23675	1.00836	0.313284	NA	Fam209
ENSMUSG00000006587.6	1.63867	1.24483	1.74993	0.71136	0.476861	NA	Snai3
ENSMUSG00000105729.1	2.37246	1.23986	1.4337	0.864798	0.38715	NA	5330425B07Rik
ENSMUSG00000086916.2	0.904032	1.23767	2.45693	0.503748	0.614438	NA	Gm15903
ENSMUSG00000097558.1	4.5186	1.23755	1.05338	1.17483	0.240061	NA	Gm26902
ENSMUSG00000046447.3	2.06401	1.23667	1.59931	0.77325	0.439374	NA	Camk2n1
ENSMUSG00000089859.5	2.64269	1.23575	1.11816	1.10517	0.269088	NA	Gm13769
ENSMUSG00000027971.16	20.3576	1.22673	1.00401	1.22183	0.221774	0.999937	Ndst4
ENSMUSG00000032174.5	130.935	1.22611	0.39342	3.11655	0.00182983	0.0991427	Icam5
ENSMUSG00000003271.17	4.19251	1.22465	1.20068	1.01997	0.307743	NA	Sult2b1
ENSMUSG00000093672.2	10.9461	1.22092	0.807314	1.51232	0.130452	NA	Gm20655
ENSMUSG00000022768.17	6.57129	1.21698	0.782617	1.55501	0.119944	NA	Ccdc116
ENSMUSG00000097675.2	6.07275	1.2159	0.949216	1.28095	0.200212	NA	1700101I11Rik
ENSMUSG00000105677.1	7.86015	1.21464	0.636558	1.90814	0.0563727	NA	Gm43328
ENSMUSG00000097579.1	3.18509	1.2145	1.00306	1.2108	0.225973	NA	Gm26799
ENSMUSG00000039115.13	1.02765	1.21354	1.88203	0.644804	0.519054	NA	Itga9
ENSMUSG00000108103.1	6.37647	1.21059	0.763995	1.58455	0.11307	NA	Gm44081
ENSMUSG00000024292.15	6.9275	1.20847	0.848423	1.42437	0.154339	NA	Cyp4f14
ENSMUSG00000087256.1	2.456	1.20727	1.28134	0.942193	0.346094	NA	Gm15990
ENSMUSG00000031488.14	1.83104	1.20642	2.10807	0.572287	0.567128	NA	Rab11fip1
ENSMUSG00000035864.14	3.25106	1.20545	1.00297	1.20187	0.229412	NA	Syt1
ENSMUSG00000097032.2	3.49521	1.20481	0.965617	1.24771	0.212139	NA	4930539J05Rik
ENSMUSG00000029149.14	3.09693	1.20322	1.3042	0.922574	0.356229	NA	Krtcap3
ENSMUSG00000024842.8	7.34509	1.20156	0.684061	1.75651	0.0790007	NA	Cabp4
ENSMUSG00000078537.3	1.96676	1.19905	1.86435	0.643146	0.520129	NA	B020031M17Rik
ENSMUSG00000044250.8	6.54352	1.19682	0.908449	1.31744	0.187692	NA	Pced1b
ENSMUSG00000074424.3	1.55588	1.19577	2.24975	0.531514	0.595063	NA	Gm10696
ENSMUSG00000085501.1	11.1667	1.19471	0.567304	2.10594	0.0352094	NA	Gm11772
ENSMUSG00000067081.12	12.1283	1.19365	0.705707	1.69143	0.0907547	0.999937	Asb18
ENSMUSG00000045903.9	86.3967	1.19272	0.373396	3.19423	0.00140203	0.0803157	Npas4
ENSMUSG00000058665.8	3.50612	1.19228	0.934815	1.27541	0.202163	NA	En1
ENSMUSG00000108477.1	6.70404	1.18977	0.795781	1.4951	0.134888	NA	Gm44878
ENSMUSG00000096035.2	12.4808	1.18955	0.760735	1.56368	0.117892	0.999937	Odaph
ENSMUSG00000096957.1	19.655	1.18776	0.627073	1.89413	0.0582079	0.859136	E230013L22Rik
ENSMUSG00000056148.8	17.1056	1.18774	0.619355	1.91771	0.0551481	0.841537	Rdh9
ENSMUSG00000026628.13	1068.99	1.18703	0.76613	1.54938	0.12129	0.999937	Atf3
ENSMUSG00000026475.7	83.2867	1.18544	0.954077	1.2425	0.214054	0.999937	Rgs16
ENSMUSG00000105827.1	4.97087	1.18499	1.0416	1.13766	0.255262	NA	Hist2h2bb
ENSMUSG00000058447.8	24.3932	1.18357	0.975166	1.21372	0.224856	0.999937	Gm26920
ENSMUSG00000068876.14	4.68536	1.18185	1.07318	1.10125	0.270786	NA	Cgn
ENSMUSG00000109498.1	3.06306	1.18109	0.978457	1.20709	0.227396	NA	Gm45222
ENSMUSG00000115009.1	66.3633	1.18074	0.559957	2.10863	0.0349766	0.673365	G930009F23Rik
ENSMUSG00000063838.6	137.062	1.17778	0.389914	3.02061	0.00252265	0.1272	Cdc42ep5
ENSMUSG00000063354.7	2.06044	1.17693	1.54241	0.763044	0.445437	NA	Slc39a4
ENSMUSG00000040706.4	1.58414	1.17324	1.63361	0.71819	0.47264	NA	Agmat
ENSMUSG00000102123.1	4.59911	1.16874	1.05509	1.10772	0.267981	NA	Gm4319
ENSMUSG00000024621.16	4.41	1.16826	0.873526	1.33741	0.18109	NA	Csf1r
ENSMUSG00000029167.13	15.4421	1.16737	0.782286	1.49226	0.135632	0.999937	Ppargc1a
ENSMUSG00000072572.9	3.44288	1.1672	1.16963	0.997929	0.318314	NA	Slc39a2
ENSMUSG00000116639.1	1.92607	1.16478	1.47476	0.789811	0.429638	NA	Gm49730
ENSMUSG00000043953.12	22.5523	1.16181	0.871846	1.33259	0.182666	0.999937	Ccrl2
ENSMUSG00000048647.9	11.1575	1.16088	0.974315	1.19149	0.233463	NA	Exd1
ENSMUSG00000114598.1	1.64358	1.16081	1.398	0.830335	0.406349	NA	D130062J10Rik
ENSMUSG00000021214.14	1.10044	1.15545	2.81115	0.411022	0.681056	NA	Akr1c18
ENSMUSG00000097274.2	2.69795	1.15271	1.08231	1.06504	0.286857	NA	Gm47512
ENSMUSG00000036858.8	2.83502	1.15262	1.10318	1.04482	0.296106	NA	Ptcra
ENSMUSG00000021803.10	12.6414	1.15043	0.776283	1.48197	0.138348	0.999937	Cdhr1
ENSMUSG00000086563.1	3.20028	1.14924	1.19149	0.964546	0.334772	NA	Platr15
ENSMUSG00000061462.17	2.52505	1.14698	1.51827	0.755453	0.449977	NA	Obscn
ENSMUSG00000091955.2	1.71083	1.14696	1.42515	0.804801	0.420935	NA	Gm9844
ENSMUSG00000006711.15	2.37425	1.14649	1.09957	1.04267	0.297099	NA	D130043K22Rik
ENSMUSG00000113123.2	18.9845	1.14502	0.469692	2.43782	0.0147763	0.421649	Gm40864
ENSMUSG00000097022.2	2.3298	1.14274	1.26668	0.902158	0.366973	NA	BC001981
ENSMUSG00000089940.1	108.524	1.14002	0.857104	1.33009	0.183489	0.999937	Gm4117
ENSMUSG00000030029.14	1820.29	1.13987	0.340274	3.34985	0.00080854	0.0515576	Lrig1
ENSMUSG00000020096.20	3.03652	1.13939	0.971795	1.17246	0.241014	NA	Tbata
ENSMUSG00000115092.1	11.8397	1.13899	1.45826	0.781059	0.434768	0.999937	E130202H07Rik
ENSMUSG00000056069.10	1.99754	1.13887	1.56708	0.726748	0.46738	NA	Otulinl
ENSMUSG00000104737.1	2.82489	1.13871	1.19161	0.955604	0.339272	NA	Gm42937
ENSMUSG00000096978.1	1.39751	1.13639	1.42968	0.794859	0.426696	NA	Gm26851
ENSMUSG00000109379.1	5.47137	1.12423	0.729505	1.54109	0.123295	NA	Gm44550
ENSMUSG00000115531.1	10.8934	1.12259	0.546523	2.05406	0.03997	NA	Gm35419
ENSMUSG00000100158.1	6.0411	1.12077	0.862215	1.29987	0.193646	NA	Gm28119
ENSMUSG00000038155.11	5.93363	1.11991	0.796006	1.40691	0.159455	NA	Gstp2
ENSMUSG00000097017.1	6.59228	1.11486	0.768009	1.45162	0.146607	NA	Gm26707
ENSMUSG00000097095.1	4.43836	1.10973	1.00776	1.10118	0.270817	NA	Gm26547
ENSMUSG00000041754.5	3.10012	1.10958	1.17756	0.942266	0.346057	NA	Trem3
ENSMUSG00000056782.5	1.39773	1.10927	2.07622	0.534276	0.59315	NA	Olfr667
ENSMUSG00000073494.5	8.73417	1.10737	1.27408	0.869152	0.384764	NA	Sh2d1b2
ENSMUSG00000084136.4	2.74199	1.10659	1.27041	0.87105	0.383727	NA	Vmn1r207-ps
ENSMUSG00000113845.1	1.60525	1.10534	1.54075	0.717404	0.473125	NA	Gm39473
ENSMUSG00000116319.1	2.38088	1.10219	1.25029	0.881549	0.378021	NA	Gm49429
ENSMUSG00000004113.18	3.52942	1.10147	1.73668	0.634238	0.525925	NA	Cacna1b
ENSMUSG00000019789.9	15.3117	1.10029	0.861736	1.27682	0.201664	0.999937	Hey2
ENSMUSG00000026971.15	10.3512	1.10014	0.68275	1.61134	0.107107	NA	Itgb6
ENSMUSG00000097271.1	3.58423	1.09823	1.02375	1.07276	0.283381	NA	Gm9903
ENSMUSG00000110256.1	9.53117	1.0968	0.7343	1.49367	0.135262	NA	Gm45412
ENSMUSG00000038508.7	151.22	1.09352	0.765782	1.42798	0.153299	0.999937	Gdf15
ENSMUSG00000032487.8	4303.27	1.09258	0.543939	2.00865	0.0445741	0.762994	Ptgs2
ENSMUSG00000073988.13	1.91915	1.08996	1.46449	0.744258	0.45672	NA	Ttpa
ENSMUSG00000089948.1	2.70956	1.08471	1.49762	0.724291	0.468887	NA	Far2os1
ENSMUSG00000086961.1	2.12948	1.08398	1.78647	0.60677	0.544003	NA	Gm12946
ENSMUSG00000112256.1	10.1818	1.08294	0.721946	1.50003	0.133606	NA	Gm48077
ENSMUSG00000104633.1	3.33667	1.08254	1.13	0.958	0.338063	NA	Gm42421
ENSMUSG00000090582.1	3.25905	1.0815	0.971098	1.11369	0.265414	NA	Gm17024
ENSMUSG00000020717.19	2.67714	1.0805	1.69203	0.638584	0.523094	NA	Pecam1
ENSMUSG00000097727.8	16.7537	1.0804	0.664975	1.62473	0.10422	0.999937	F630040K05Rik
ENSMUSG00000001053.15	44.4232	1.07737	0.395448	2.72443	0.00644129	0.249887	N4bp3
ENSMUSG00000070890.3	1.53661	1.07726	3.11753	0.34555	0.729681	NA	Gm12794
ENSMUSG00000015083.11	2.95498	1.07464	1.01277	1.06109	0.288648	NA	C8g
ENSMUSG00000028125.14	5.02268	1.07304	0.950546	1.12887	0.258954	NA	Abca4
ENSMUSG00000110772.1	2.59533	1.07222	1.24418	0.861787	0.388805	NA	Gm47856
ENSMUSG00000015533.9	141.482	1.07166	0.472665	2.26728	0.0233732	0.546695	Itga2
ENSMUSG00000089706.7	10.8301	1.07098	0.927349	1.15488	0.248139	NA	B230216N24Rik
ENSMUSG00000006014.16	34.3568	1.07038	0.823391	1.29997	0.193612	0.999937	Prg4
ENSMUSG00000032363.15	195.435	1.06977	0.719187	1.48748	0.136889	0.999937	Adamts7
ENSMUSG00000113566.1	2.99551	1.06764	1.39534	0.765144	0.444186	NA	Gm40977
ENSMUSG00000097401.1	5.17632	1.06591	0.844348	1.2624	0.206803	NA	Gm26744
ENSMUSG00000103966.1	4.49949	1.06475	1.00439	1.0601	0.289101	NA	Gm37120
ENSMUSG00000028965.13	361.98	1.06423	0.479956	2.21736	0.0265987	0.585856	Tnfrsf9
ENSMUSG00000040828.10	9.82532	1.06404	0.859699	1.23769	0.215831	NA	Catsperd
ENSMUSG00000105471.1	1.82963	1.06247	1.5031	0.706858	0.479655	NA	A430073D23Rik
ENSMUSG00000046031.7	19.5226	1.06192	0.741899	1.43135	0.152329	0.999937	Calhm6
ENSMUSG00000028838.11	82.0684	1.05913	0.722721	1.46548	0.14279	0.999937	Extl1
ENSMUSG00000031880.7	407.084	1.05874	0.345191	3.06712	0.0021613	0.113279	Rrad
ENSMUSG00000094145.2	2.39001	1.05696	0.978846	1.0798	0.280232	NA	Vmn2r20
ENSMUSG00000105954.1	95.423	1.05496	0.463739	2.2749	0.0229116	0.539832	Gm42793
ENSMUSG00000006567.11	3.96171	1.05457	1.32682	0.794809	0.426725	NA	Atp7b
ENSMUSG00000104528.1	20.1339	1.05405	0.753858	1.39821	0.162049	0.999937	Gm43314
ENSMUSG00000114118.1	7.05521	1.05349	0.851516	1.23719	0.216015	NA	Gm48829
ENSMUSG00000020686.12	3.75034	1.05146	1.1612	0.905495	0.365203	NA	Gas2l2
ENSMUSG00000051054.4	2.52385	1.04982	1.44672	0.725654	0.468051	NA	1700014D04Rik
ENSMUSG00000079029.2	1552.6	1.04929	0.558734	1.87798	0.0603839	0.869271	Gm5662
ENSMUSG00000038085.13	27.1972	1.04927	0.402076	2.60963	0.00906409	0.308732	Cnbd2
ENSMUSG00000105556.1	7.15341	1.04858	0.709591	1.47773	0.139481	NA	Gm43080
ENSMUSG00000037887.11	291.849	1.04786	0.404169	2.59263	0.00952451	0.320168	Dusp8
ENSMUSG00000073018.5	3.7822	1.04754	1.48479	0.705518	0.480488	NA	Gm1070
ENSMUSG00000092373.1	1.16432	1.04588	1.91441	0.54632	0.584846	NA	Gm20535
ENSMUSG00000025383.2	57.3971	1.04401	1.52003	0.686835	0.492187	0.999937	Il23a
ENSMUSG00000113226.1	11.5713	1.03816	0.627991	1.65314	0.0983023	0.999937	Gm47808
ENSMUSG00000087535.2	5.30322	1.03763	1.09018	0.951797	0.3412	NA	Zmiz1os1
ENSMUSG00000028341.9	318.26	1.03633	0.368929	2.80903	0.00496903	0.209204	Nr4a3
ENSMUSG00000105514.1	3.85368	1.03587	0.928805	1.11527	0.264736	NA	Gm42913
ENSMUSG00000092592.1	4.38508	1.03377	0.979814	1.05507	0.291393	NA	Gm20449
ENSMUSG00000085054.2	5.16871	1.03269	0.836596	1.23439	0.217058	NA	Gm15834
ENSMUSG00000060131.11	88.9305	1.0322	0.274088	3.76594	0.000165925	0.0145934	Atp8b4
ENSMUSG00000034456.15	5.77551	1.03187	0.949784	1.08643	0.277289	NA	Uroc1
ENSMUSG00000098754.7	16.118	1.03086	1.11908	0.921167	0.356963	0.999937	Prn
ENSMUSG00000085669.1	2.02335	1.02948	1.33815	0.769334	0.441695	NA	Gm14817
ENSMUSG00000054666.7	3.60118	1.02908	0.845208	1.21755	0.223396	NA	Olfr63
ENSMUSG00000015305.6	3958.56	1.02892	0.308118	3.33935	0.000839733	0.0531183	Sash1
ENSMUSG00000070942.8	4.26767	1.02792	1.1252	0.913545	0.360956	NA	Il1rl2
ENSMUSG00000085785.7	1.07969	1.02664	2.40301	0.427232	0.66921	NA	Sox5os3
ENSMUSG00000097626.5	13.7982	1.02588	0.704107	1.45699	0.145119	0.999937	4921504A21Rik
ENSMUSG00000020599.13	3.29119	1.02505	0.987652	1.03786	0.299334	NA	Rgs9
ENSMUSG00000060548.13	4.25624	1.02493	0.905964	1.13131	0.257923	NA	Tnfrsf19
ENSMUSG00000113868.1	2.64235	1.02218	1.61697	0.63216	0.527282	NA	Gm34719
ENSMUSG00000054855.13	2157.2	1.01997	0.541685	1.88297	0.0597047	0.869271	Rnd1
ENSMUSG00000097367.1	2.48938	1.01949	1.10638	0.921469	0.356806	NA	Gm26718
ENSMUSG00000074052.7	10.7344	1.0178	0.7222	1.40931	0.158744	NA	BC048644
ENSMUSG00000024042.7	828.163	1.01605	0.332123	3.05927	0.00221877	0.115349	Sik1
ENSMUSG00000115816.1	4.6801	1.01571	0.898682	1.13022	0.258385	NA	Gm34589
ENSMUSG00000105607.1	6.33176	1.01389	0.790021	1.28338	0.19936	NA	Gm43513
ENSMUSG00000022504.10	118.968	1.01378	1.23075	0.823709	0.410105	0.999937	Ciita
ENSMUSG00000105826.1	4.77785	1.01204	0.887787	1.13996	0.254304	NA	Gm42141
ENSMUSG00000032372.14	37.7021	1.01066	0.441926	2.28694	0.0221994	0.529745	Plscr2
ENSMUSG00000026380.10	7.77687	1.01007	0.726712	1.38992	0.164555	NA	Tfcp2l1
ENSMUSG00000097261.2	2.54154	1.0078	1.21529	0.829266	0.406954	NA	4930532G15Rik
ENSMUSG00000087266.2	3.04411	1.00721	1.00761	0.999601	0.317504	NA	Gm15991
ENSMUSG00000025780.7	5.21877	1.00699	0.828426	1.21555	0.224157	NA	Itih5
ENSMUSG00000031594.9	2.43963	1.00515	1.4256	0.705076	0.480763	NA	Fgl1
ENSMUSG00000028967.10	2583.72	1.00284	0.653246	1.53516	0.124745	0.999937	Errfi1
ENSMUSG00000090124.7	4.84356	1.00225	1.53819	0.651575	0.514675	NA	Ugt1a7c
ENSMUSG00000029092.9	3.46621	1.00199	1.3491	0.742711	0.457657	NA	D5Ertd615e
ENSMUSG00000023951.17	5454.48	1.00138	0.382957	2.61488	0.00892599	0.307937	Vegfa
ENSMUSG00000102935.1	1.18114	0.999965	1.875	0.533314	0.593817	NA	Gm38355
ENSMUSG00000044948.17	4.72743	0.997698	1.07329	0.929567	0.352596	NA	Cfap43
ENSMUSG00000071856.10	503.463	0.996472	0.18236	5.46432	4.64673e-08	1.14747e-05	Mcc
ENSMUSG00000030643.14	353.246	0.994586	0.27536	3.61194	0.00030391	0.0239418	Rab30
ENSMUSG00000035673.10	4926.55	0.994502	0.32444	3.06529	0.00217458	0.113511	Sbno2
ENSMUSG00000020057.2	577.954	0.994356	0.266747	3.72771	0.00019323	0.0166528	Dram1
ENSMUSG00000096967.3	13.3033	0.993393	0.754991	1.31577	0.188252	0.999937	Gm26621
ENSMUSG00000028634.17	381.567	0.992621	0.226833	4.376	1.20874e-05	0.00158382	Hivep3
ENSMUSG00000042333.16	58.8439	0.990499	0.686461	1.44291	0.149047	0.999937	Tnfrsf14
ENSMUSG00000038059.7	668.688	0.989621	0.214688	4.60957	4.03496e-06	0.000615456	Smim3
ENSMUSG00000097888.2	5.78163	0.988721	0.929402	1.06382	0.287408	NA	Gm26682
ENSMUSG00000071540.4	3.21221	0.988626	1.34936	0.732663	0.463764	NA	3425401B19Rik
ENSMUSG00000036480.9	2.04556	0.987652	1.46762	0.672959	0.500973	NA	Prss56
ENSMUSG00000052316.9	3.65529	0.987121	1.10464	0.893612	0.371529	NA	Lrrc15
ENSMUSG00000035042.2	2407.92	0.98449	0.930044	1.05854	0.289809	0.999937	Ccl5
ENSMUSG00000074824.3	5.26822	0.983803	1.39213	0.70669	0.479759	NA	Rslcan18
ENSMUSG00000102241.1	3.70682	0.983499	0.962549	1.02177	0.306892	NA	Gm37716
ENSMUSG00000029417.9	285.465	0.982004	1.27263	0.771632	0.440332	0.999937	Cxcl9
ENSMUSG00000064267.13	8.54026	0.981754	0.745027	1.31774	0.187589	NA	Hvcn1
ENSMUSG00000109510.1	12.8258	0.980649	0.755225	1.29849	0.19412	0.999937	Gm42417
ENSMUSG00000028927.6	6.26763	0.979781	0.905885	1.08157	0.279442	NA	Padi2
ENSMUSG00000117874.1	3.3724	0.979769	1.45903	0.671523	0.501887	NA	NA
ENSMUSG00000061859.16	7.18364	0.979203	0.719445	1.36105	0.173497	NA	Patj
ENSMUSG00000106904.1	6.18431	0.976885	0.95268	1.02541	0.305171	NA	Gm43029
ENSMUSG00000086584.8	3.40383	0.975937	1.24405	0.784481	0.432758	NA	Gm12002
ENSMUSG00000096996.1	3.06865	0.975746	1.18414	0.824012	0.409933	NA	Gm26792
ENSMUSG00000022965.8	1689.88	0.974518	0.147589	6.60291	4.03167e-11	1.78519e-08	Ifngr2
ENSMUSG00000066463.13	3.67596	0.973977	1.1987	0.812528	0.416489	NA	Omt2a
ENSMUSG00000041046.7	1.4277	0.972863	2.49582	0.389797	0.696687	NA	Ramp3
ENSMUSG00000095799.1	110.21	0.972589	0.43132	2.25491	0.0241389	0.554504	Gm8332
ENSMUSG00000067158.9	1.96149	0.972344	1.48211	0.656055	0.511789	NA	Col4a4
ENSMUSG00000029084.5	1.77459	0.970547	1.62532	0.59714	0.550414	NA	Cd38
ENSMUSG00000024912.6	1620.65	0.968545	0.221208	4.37843	1.19538e-05	0.00158246	Fosl1
ENSMUSG00000001027.7	0.950729	0.968207	2.18273	0.443576	0.657349	NA	Scn4a
ENSMUSG00000110378.1	4.51547	0.967639	0.966711	1.00096	0.316846	NA	Gm45242
ENSMUSG00000037095.8	1.80315	0.96732	2.93839	0.3292	0.742004	NA	Lrg1
ENSMUSG00000024427.7	80.7715	0.965927	0.331349	2.91513	0.00355541	0.163665	Spry4
ENSMUSG00000090252.1	1.68937	0.965802	1.42364	0.678405	0.497515	NA	Gm16028
ENSMUSG00000116288.1	2.16054	0.964737	1.26273	0.764009	0.444862	NA	Gm41349
ENSMUSG00000112545.1	2.95963	0.964628	1.1371	0.84832	0.39626	NA	1300014J16Rik
ENSMUSG00000019874.11	4.86594	0.96374	1.01976	0.945062	0.344627	NA	Fabp7
ENSMUSG00000114832.1	4.90639	0.960955	0.95909	1.00194	0.31637	NA	Gm21388
ENSMUSG00000045573.9	2.27079	0.959944	1.13664	0.844547	0.398364	NA	Penk
ENSMUSG00000118330.1	2.0497	0.959137	1.64771	0.582104	0.560496	NA	NA
ENSMUSG00000027931.12	14.3142	0.957788	0.539882	1.77407	0.0760516	0.95369	Npr1
ENSMUSG00000003051.13	4.70308	0.955976	1.8356	0.520797	0.602508	NA	Elf3
ENSMUSG00000040653.6	3.7681	0.955652	0.948791	1.00723	0.313823	NA	Ppp1r14c
ENSMUSG00000040148.5	4.80278	0.954938	1.19995	0.795817	0.426139	NA	Hmx3
ENSMUSG00000021565.16	9.85878	0.952795	1.27156	0.749312	0.453669	NA	Slc6a19
ENSMUSG00000020573.17	1.42634	0.95231	1.88249	0.505879	0.612942	NA	Pik3cg
ENSMUSG00000021277.16	1897.49	0.951662	0.174877	5.44189	5.27193e-08	1.2773e-05	Traf3
ENSMUSG00000036067.12	34.1697	0.951097	0.85766	1.10894	0.267454	0.999937	Slc2a6
ENSMUSG00000050271.12	462.892	0.94983	0.270146	3.51599	0.000438115	0.0312546	Prag1
ENSMUSG00000090523.2	919.585	0.94942	0.144498	6.57049	5.01508e-11	2.14662e-08	Gypc
ENSMUSG00000103804.1	1.91109	0.948702	1.2722	0.745719	0.455837	NA	Gm37062
ENSMUSG00000091450.2	2.11389	0.947892	2.02319	0.468514	0.639417	NA	Vmn2r11
ENSMUSG00000021575.16	1.1527	0.947324	2.32276	0.407844	0.683388	NA	Ahrr
ENSMUSG00000045678.8	2.04911	0.946486	1.19552	0.791695	0.428538	NA	Olfr1489
ENSMUSG00000103837.1	2.97935	0.946113	1.09064	0.867481	0.385679	NA	Gm37614
ENSMUSG00000032087.10	2.57636	0.944231	2.31239	0.408336	0.683027	NA	Dscaml1
ENSMUSG00000109441.1	0.934525	0.943079	2.76817	0.340686	0.73334	NA	Gm44983
ENSMUSG00000102329.1	3.75999	0.942232	1.92343	0.489871	0.624225	NA	Gm10851
ENSMUSG00000062296.8	1.40663	0.941484	2.3917	0.393647	0.693842	NA	Trank1
ENSMUSG00000113894.1	4.70005	0.941478	0.8292	1.13541	0.256206	NA	Gm48838
ENSMUSG00000042268.10	1.88371	0.941276	2.55387	0.368568	0.712449	NA	Slc26a9
ENSMUSG00000074170.5	1496.17	0.940472	0.213857	4.39767	1.09418e-05	0.00147245	Plekhf1
ENSMUSG00000002289.16	7123.66	0.939938	0.35945	2.61493	0.00892453	0.307937	Angptl4
ENSMUSG00000031549.16	27.4099	0.938658	0.940997	0.997514	0.318515	0.999937	Ido2
ENSMUSG00000073599.10	17.0644	0.938543	0.617807	1.51915	0.128724	0.999937	Ecscr
ENSMUSG00000034613.12	150.679	0.938135	0.407427	2.30259	0.0213021	0.520039	Ppm1h
ENSMUSG00000104667.1	0.86539	0.93807	2.42651	0.386593	0.699057	NA	Gm4961
ENSMUSG00000118391.1	10.3163	0.937808	0.83361	1.125	0.260591	NA	NA
ENSMUSG00000106547.1	2.0777	0.936669	1.67441	0.559402	0.575888	NA	B230303O12Rik
ENSMUSG00000004296.14	5.31683	0.936549	1.89892	0.493201	0.621871	NA	Il12b
ENSMUSG00000041567.3	2.16477	0.934451	1.60001	0.584029	0.559201	NA	Serpina12
ENSMUSG00000074355.2	4.85	0.931629	0.854605	1.09013	0.275657	NA	Gm10676
ENSMUSG00000023030.16	2602.22	0.930836	0.261236	3.5632	0.000366356	0.027511	Slc11a2
ENSMUSG00000011382.8	13.8844	0.929597	0.585993	1.58636	0.112657	0.999937	Dhdh
ENSMUSG00000070995.10	1.26961	0.929467	1.64578	0.564757	0.572239	NA	Gm6313
ENSMUSG00000054142.5	3.12713	0.929234	1.16594	0.796985	0.42546	NA	Vmn1r236
ENSMUSG00000078868.3	7.01769	0.929166	0.684522	1.35739	0.174656	NA	Gm14412
ENSMUSG00000005952.15	2.4897	0.928462	1.26944	0.731392	0.46454	NA	Trpv1
ENSMUSG00000104405.1	10.5947	0.9275	0.563199	1.64684	0.0995907	NA	Gm31748
ENSMUSG00000102960.1	0.82154	0.925251	2.18654	0.423157	0.672181	NA	Gm37943
ENSMUSG00000104963.1	2.99053	0.925146	1.17429	0.787834	0.430794	NA	Gm42974
ENSMUSG00000024617.16	8.4349	0.923965	0.675709	1.3674	0.171499	NA	Camk2a
ENSMUSG00000051832.7	71.5585	0.92376	0.509289	1.81382	0.0697051	0.927625	E230016K23Rik
ENSMUSG00000000903.3	2.00131	0.92324	2.19539	0.420537	0.674093	NA	Vpreb3
ENSMUSG00000020806.15	881.197	0.923062	0.19493	4.73535	2.18677e-06	0.000379463	Rhbdf2
ENSMUSG00000014599.10	30462.1	0.922075	0.166654	5.53286	3.15052e-08	8.16491e-06	Csf1
ENSMUSG00000115267.1	20.5587	0.921715	0.434599	2.12084	0.0339356	0.659756	Vmn1r76
ENSMUSG00000020696.18	639.817	0.920979	0.189118	4.86985	1.11682e-06	0.000207842	Rffl
ENSMUSG00000116016.1	16.9718	0.920929	0.775163	1.18805	0.234816	0.999937	Gm49496
ENSMUSG00000044646.15	412.649	0.919252	0.286423	3.20942	0.00133005	0.0769332	Zbtb7c
ENSMUSG00000037868.15	393.603	0.918725	0.362213	2.53642	0.0111991	0.356844	Egr2
ENSMUSG00000028793.15	3038.33	0.918506	0.146003	6.29101	3.15405e-10	1.22731e-07	Rnf19b
ENSMUSG00000104724.1	1.55551	0.915617	1.89036	0.484362	0.628129	NA	Gm43162
ENSMUSG00000046413.14	36.8287	0.914059	0.453574	2.01524	0.0438796	0.759377	Irx3os
ENSMUSG00000050761.4	33.0245	0.913564	0.630252	1.44952	0.147192	0.999937	Gp1bb
ENSMUSG00000063245.11	33.0933	0.912074	0.545253	1.67275	0.0943756	0.999937	Zfp993
ENSMUSG00000035861.6	1.87036	0.911089	1.44837	0.629043	0.529321	NA	Tmprss11b
ENSMUSG00000032175.11	1299.07	0.910936	0.220999	4.1219	3.75766e-05	0.00423264	Tyk2
ENSMUSG00000017057.9	195.486	0.9104	0.41269	2.20601	0.027383	0.593675	Il13ra1
ENSMUSG00000031302.16	5.14026	0.910158	1.04793	0.868529	0.385105	NA	Nlgn3
ENSMUSG00000039328.11	362.637	0.90927	0.22825	3.98365	6.78645e-05	0.00697158	Rnf122
ENSMUSG00000104149.1	7.76799	0.90891	0.744281	1.22119	0.222013	NA	Gm37138
ENSMUSG00000075010.5	123.029	0.908609	0.991882	0.916045	0.359643	0.999937	AW112010
ENSMUSG00000096010.2	5.39046	0.908167	0.820939	1.10625	0.268616	NA	Hist4h4
ENSMUSG00000106507.1	2.13177	0.907434	1.95149	0.464996	0.641934	NA	Gm43056
ENSMUSG00000085400.1	1.19193	0.906959	1.57024	0.577591	0.56354	NA	Pard3bos3
ENSMUSG00000104693.1	0.893873	0.9039	2.37756	0.38018	0.703811	NA	Gm42941
ENSMUSG00000006529.16	1.11646	0.902868	2.16525	0.41698	0.676693	NA	Itih1
ENSMUSG00000028115.16	1.64697	0.901447	1.63813	0.550291	0.58212	NA	Bnipl
ENSMUSG00000111409.1	3.52245	0.900545	1.37311	0.655842	0.511926	NA	Gm49380
ENSMUSG00000106173.1	1.71838	0.899938	1.29493	0.694968	0.487075	NA	Gm42764
ENSMUSG00000112304.1	3.12404	0.899599	0.892834	1.00758	0.313658	NA	Gm35206
ENSMUSG00000071113.4	2.18808	0.89943	1.51741	0.59274	0.553355	NA	Mboat4
ENSMUSG00000021613.9	1.18336	0.898935	2.51092	0.35801	0.720336	NA	Hapln1
ENSMUSG00000044433.16	3.877	0.89868	0.955235	0.940794	0.34681	NA	Camsap3
ENSMUSG00000041372.10	1.43992	0.898648	1.60998	0.558174	0.576726	NA	B4galnt3
ENSMUSG00000026413.12	3.98153	0.897929	1.17868	0.761809	0.446174	NA	Pkp1
ENSMUSG00000105044.1	11.5438	0.897676	0.623662	1.43936	0.150048	NA	Gm10416
ENSMUSG00000114372.1	2.92326	0.896526	1.05172	0.85244	0.39397	NA	2310067P03Rik
ENSMUSG00000052525.14	3.64385	0.896377	1.21923	0.735199	0.462218	NA	Spdya
ENSMUSG00000041872.9	2.40826	0.895763	1.29522	0.691594	0.489193	NA	Il17f
ENSMUSG00000097150.1	9.75854	0.894037	0.657919	1.35889	0.174183	NA	Gm26513
ENSMUSG00000027843.13	101.599	0.893874	0.52174	1.71326	0.0866652	0.999937	Ptpn22
ENSMUSG00000107937.1	1.91296	0.892867	1.49569	0.59696	0.550534	NA	Gm44200
ENSMUSG00000029419.8	19.8305	0.892796	0.638235	1.39885	0.161857	0.999937	Ajm1
ENSMUSG00000020866.17	59.6427	0.892579	0.649978	1.37324	0.169676	0.999937	Cacna1g
ENSMUSG00000116429.1	13.0502	0.891287	1.01511	0.878018	0.379934	0.999937	Ddit3
ENSMUSG00000089687.2	4.01899	0.890488	0.860176	1.03524	0.300557	NA	Rab42
ENSMUSG00000107962.1	3.72984	0.890279	1.11876	0.795774	0.426163	NA	Gm43980
ENSMUSG00000039193.9	2.81702	0.889452	1.17661	0.755947	0.449681	NA	Nlrc4
ENSMUSG00000029195.10	2.31721	0.889187	1.23303	0.721142	0.470822	NA	Klb
ENSMUSG00000107198.1	1.68914	0.888634	2.15734	0.411912	0.680404	NA	Gm19619
ENSMUSG00000054945.3	12.0404	0.888442	0.537857	1.65182	0.098572	0.999937	Gm9958
ENSMUSG00000006403.13	807.843	0.887671	0.436558	2.03334	0.0420181	0.747305	Adamts4
ENSMUSG00000113159.1	1.97272	0.885543	1.82443	0.485382	0.627405	NA	Gm48771
ENSMUSG00000070056.6	1071.74	0.884931	0.121634	7.27539	3.4543e-13	2.33456e-10	Mfhas1
ENSMUSG00000003665.7	3.20515	0.883276	1.82147	0.484926	0.627729	NA	Has1
ENSMUSG00000066392.11	3.138	0.881648	1.69833	0.519126	0.603673	NA	Nrxn3
ENSMUSG00000070908.1	3.17011	0.879787	1.22763	0.716654	0.473588	NA	Gm13288
ENSMUSG00000032253.13	2839.15	0.879152	0.196599	4.4718	7.7564e-06	0.00113182	Phip
ENSMUSG00000046408.13	1.08366	0.87824	2.2739	0.386227	0.699328	NA	1700067K01Rik
ENSMUSG00000064288.4	2.89588	0.877427	1.15242	0.761377	0.446432	NA	Hist1h4k
ENSMUSG00000023935.10	1.77041	0.877047	1.8051	0.485872	0.627058	NA	Spats1
ENSMUSG00000025551.13	6.04068	0.876578	0.74323	1.17942	0.238232	NA	Fgf14
ENSMUSG00000004110.16	2.16436	0.876258	1.46187	0.59941	0.548899	NA	Cacna1e
ENSMUSG00000049515.12	5.00152	0.876147	1.14716	0.763755	0.445013	NA	Espnl
ENSMUSG00000045092.8	1338.71	0.875588	0.722641	1.21165	0.225646	0.999937	S1pr1
ENSMUSG00000044367.7	2.72471	0.875572	1.89583	0.461841	0.644195	NA	Slc16a13
ENSMUSG00000090019.5	3.87209	0.87543	0.935549	0.935739	0.349407	NA	Gimap1
ENSMUSG00000039903.17	144.829	0.875159	0.335613	2.60764	0.00911687	0.308891	Eva1c
ENSMUSG00000053914.9	7.12906	0.874583	0.885755	0.987387	0.323453	NA	Kdm4d
ENSMUSG00000110365.1	12.8366	0.874298	0.642193	1.36143	0.173379	0.999937	Gm38947
ENSMUSG00000022346.15	3107	0.873591	0.345244	2.53036	0.0113947	0.361281	Myc
ENSMUSG00000034997.5	6.41798	0.873361	0.987019	0.884848	0.376239	NA	Htr2a
ENSMUSG00000000317.11	9.10155	0.872978	0.788422	1.10725	0.268187	NA	Bcl6b
ENSMUSG00000094002.3	1.78766	0.872453	1.90221	0.458651	0.646485	NA	Gm9866
ENSMUSG00000039911.13	547.068	0.870653	0.210093	4.14413	3.411e-05	0.00391077	Spsb1
ENSMUSG00000057729.12	1.08475	0.869483	3.07759	0.282521	0.777544	NA	Prtn3
ENSMUSG00000079034.2	79.8098	0.868611	0.444171	1.95558	0.0505149	0.810827	Gm8300
ENSMUSG00000018238.6	8.73082	0.868068	0.687111	1.26336	0.20646	NA	Gdf9
ENSMUSG00000026069.15	15830.5	0.867631	0.226633	3.82834	0.000129009	0.0116662	Il1rl1
ENSMUSG00000081948.4	1.2729	0.866456	2.25788	0.383748	0.701165	NA	Olfr1191-ps1
ENSMUSG00000017607.9	5.37303	0.866337	1.03365	0.83813	0.401958	NA	Tns4
ENSMUSG00000000628.10	2455.07	0.865664	0.234436	3.69254	0.000222029	0.018394	Hk2
ENSMUSG00000000627.15	21.697	0.865362	0.653637	1.32392	0.18553	0.999937	Sema4f
ENSMUSG00000097428.1	11.9254	0.865199	0.74544	1.16066	0.245782	0.999937	AW047730
ENSMUSG00000020400.17	2882.37	0.864586	0.219377	3.94109	8.11108e-05	0.00801187	Tnip1
ENSMUSG00000104018.1	4.97237	0.864132	0.819552	1.0544	0.291702	NA	4833412K13Rik
ENSMUSG00000026470.14	2029.28	0.863625	0.17645	4.89443	9.85906e-07	0.000186177	Stx6
ENSMUSG00000051243.14	2.56854	0.862631	1.13058	0.762997	0.445465	NA	Islr2
ENSMUSG00000037447.16	1227.58	0.861949	0.394642	2.18413	0.0289526	0.608479	Arid5a
ENSMUSG00000035112.17	56.0016	0.861501	0.56091	1.5359	0.124563	0.999937	Wnk4
ENSMUSG00000097838.1	2.38653	0.861173	1.58897	0.541969	0.58784	NA	C530050E15Rik
ENSMUSG00000104045.1	3.29652	0.860016	1.04655	0.821766	0.41121	NA	Gm37565
ENSMUSG00000044081.7	4.26014	0.856785	1.01725	0.842257	0.399644	NA	Zfp85os
ENSMUSG00000043541.16	4.9013	0.855654	0.963431	0.888132	0.37447	NA	Casc1
ENSMUSG00000051074.4	3.83891	0.854969	1.00945	0.846964	0.397015	NA	4930579K19Rik
ENSMUSG00000109341.1	33.0874	0.854451	0.435101	1.9638	0.0495534	0.805688	Gm30873
ENSMUSG00000113063.1	3.15887	0.854142	0.996535	0.857112	0.391383	NA	Gm34667
ENSMUSG00000027901.12	25.4485	0.853633	0.657878	1.29756	0.19444	0.999937	Dennd2d
ENSMUSG00000029377.5	802.266	0.853361	0.356413	2.39431	0.0166519	0.454795	Ereg
ENSMUSG00000096960.1	62.8003	0.853226	0.361465	2.36047	0.0182518	0.477107	A230028O05Rik
ENSMUSG00000025915.14	315.293	0.853125	0.249699	3.41661	0.000634058	0.0421862	Sgk3
ENSMUSG00000026463.17	1292.69	0.852537	0.203037	4.19893	2.68176e-05	0.00318856	Atp2b4
ENSMUSG00000030650.18	1.29114	0.851768	1.44822	0.588149	0.556432	NA	Tmc5
ENSMUSG00000031596.15	611.266	0.850603	0.354132	2.40194	0.0163084	0.450358	Slc7a2
ENSMUSG00000045392.8	79.8223	0.848475	0.528423	1.60567	0.108346	0.999937	Olfr1033
ENSMUSG00000097134.2	2.87434	0.848397	1.42089	0.597089	0.550448	NA	1110002J07Rik
ENSMUSG00000117599.1	10.967	0.846562	0.569198	1.48729	0.136939	NA	NA
ENSMUSG00000102145.1	2.99178	0.846405	1.05967	0.798742	0.42444	NA	Gm38056
ENSMUSG00000090103.1	7.75613	0.846229	0.802535	1.05444	0.29168	NA	Gm16094
ENSMUSG00000087611.1	2.26228	0.846082	1.25582	0.673728	0.500484	NA	4930458D05Rik
ENSMUSG00000020332.7	5.33555	0.844608	0.739496	1.14214	0.253396	NA	Meikin
ENSMUSG00000024379.4	146.929	0.844572	0.315297	2.67866	0.00739179	0.27654	Tslp
ENSMUSG00000085525.7	10.2229	0.844411	0.608525	1.38764	0.165248	NA	Gm13166
ENSMUSG00000028300.14	1006.73	0.844221	0.291148	2.89963	0.00373608	0.169523	C9orf72
ENSMUSG00000020838.12	7.46533	0.843659	0.853175	0.988846	0.322738	NA	Slc6a4
ENSMUSG00000075027.10	3.2464	0.843142	1.31227	0.642508	0.520543	NA	4631405J19Rik
ENSMUSG00000024597.11	3186.72	0.843119	0.120729	6.98359	2.8773e-12	1.7594e-09	Slc12a2
ENSMUSG00000008193.13	12.0871	0.842779	0.965943	0.872494	0.382939	0.999937	Spib
ENSMUSG00000021256.5	4.7552	0.842495	1.01716	0.828278	0.407513	NA	Vash1
ENSMUSG00000103957.1	1.68395	0.842378	1.63154	0.516309	0.605639	NA	Gm10766
ENSMUSG00000103164.1	6.47872	0.841079	0.78557	1.07066	0.284322	NA	Gm38150
ENSMUSG00000053469.14	55.1676	0.840063	0.380842	2.2058	0.0273978	0.593675	Tg
ENSMUSG00000063109.13	2.8704	0.838767	1.4751	0.568618	0.569616	NA	Dgkeos
ENSMUSG00000110404.1	16.9424	0.838513	0.433629	1.93371	0.0531488	0.824728	Rnf223
ENSMUSG00000094081.2	9.54705	0.838386	1.11524	0.751751	0.452201	NA	Gm20826
ENSMUSG00000032369.13	520.571	0.836704	0.154239	5.42473	5.80433e-08	1.38025e-05	Plscr1
ENSMUSG00000063623.3	6.9807	0.836153	0.848121	0.985888	0.324188	NA	C230062I16Rik
ENSMUSG00000058159.14	9.25511	0.836048	0.638493	1.30941	0.190396	NA	T2
ENSMUSG00000104401.1	4.28142	0.835896	0.762825	1.09579	0.27317	NA	Gm20750
ENSMUSG00000066175.2	12.0121	0.834601	0.68628	1.21612	0.223938	0.999937	2510046G10Rik
ENSMUSG00000024451.9	0.714056	0.834436	3.97806	0.209759	0.833855	NA	Arap3
ENSMUSG00000040264.10	4165.41	0.834013	0.988365	0.84383	0.398764	0.999937	Gbp2b
ENSMUSG00000087578.1	10.8337	0.833957	0.545587	1.52855	0.126376	NA	Ccdc142os
ENSMUSG00000074676.2	1133.81	0.833866	0.146854	5.6782	1.3612e-08	4.06492e-06	Foxs1
ENSMUSG00000111692.1	24.3508	0.833316	0.613471	1.35836	0.174349	0.999937	Gm49373
ENSMUSG00000086320.1	677.049	0.833235	0.422419	1.97253	0.0485487	0.797204	Gm12840
ENSMUSG00000020902.12	2252.84	0.833157	0.285809	2.91508	0.003556	0.163665	Ntn1
ENSMUSG00000073102.7	1.64596	0.832522	1.55661	0.534829	0.592768	NA	Drc1
ENSMUSG00000104694.1	3.84157	0.832408	0.841493	0.989205	0.322563	NA	Gm43797
ENSMUSG00000102143.1	7.48815	0.832284	0.730204	1.1398	0.254371	NA	Gm38057
ENSMUSG00000099913.1	3.82115	0.831983	1.66419	0.499934	0.617121	NA	Gm28551
ENSMUSG00000016024.9	21.5804	0.831978	1.0767	0.772711	0.439694	0.999937	Lbp
ENSMUSG00000024164.15	1853.76	0.831265	1.00629	0.826071	0.408764	0.999937	C3
ENSMUSG00000025064.15	20.6402	0.831053	0.488511	1.7012	0.0889063	0.999937	Col17a1
ENSMUSG00000021221.15	3.32077	0.830943	1.06837	0.777764	0.436708	NA	Dpf3
ENSMUSG00000113789.1	3.28688	0.830403	1.20786	0.687499	0.491768	NA	Gm47322
ENSMUSG00000044313.13	6.09869	0.829967	1.04797	0.791978	0.428373	NA	Mab21l3
ENSMUSG00000035095.11	1.49443	0.829912	2.38991	0.347257	0.728398	NA	Fam167a
ENSMUSG00000022146.12	2362.4	0.829812	0.36287	2.2868	0.0222073	0.529745	Osmr
ENSMUSG00000029153.11	6.91738	0.829727	0.896875	0.925131	0.354898	NA	Ociad2
ENSMUSG00000099917.2	3.11791	0.829478	1.47029	0.564159	0.572646	NA	Vmn1r215
ENSMUSG00000005950.14	61.9159	0.829386	0.322091	2.575	0.0100239	0.329199	P2rx5
ENSMUSG00000050503.8	43.1161	0.829082	0.493485	1.68006	0.0929466	0.999937	Fbxl22
ENSMUSG00000029228.15	15.6367	0.827676	0.663968	1.24656	0.212559	0.999937	Lnx1
ENSMUSG00000036446.5	1.45876	0.826921	2.16244	0.382402	0.702164	NA	Lum
ENSMUSG00000113673.1	38.4973	0.824299	0.523829	1.5736	0.115579	0.999937	Gm47486
ENSMUSG00000028020.16	10.9295	0.824095	0.590394	1.39584	0.162763	NA	Glrb
ENSMUSG00000074934.3	77.4456	0.823222	0.46132	1.78449	0.0743437	0.944261	Grem1
ENSMUSG00000046618.7	22.2658	0.82319	0.587059	1.40223	0.160848	0.999937	Olfml2a
ENSMUSG00000106962.1	2.63345	0.822898	1.01802	0.808329	0.418901	NA	Gm43633
ENSMUSG00000103749.1	2.70011	0.821297	1.71499	0.478892	0.632016	NA	Pcdhgb5
ENSMUSG00000086735.1	2.63651	0.821254	1.19498	0.687253	0.491923	NA	Gm13977
ENSMUSG00000103464.1	9.07854	0.820243	0.837486	0.97941	0.327377	NA	Gm38246
ENSMUSG00000097559.1	5.36863	0.820091	0.878043	0.933998	0.350305	NA	D430018E03Rik
ENSMUSG00000053687.15	5.05288	0.817612	0.977762	0.836208	0.403038	NA	Dpep2
ENSMUSG00000002032.17	3.02727	0.816767	1.14169	0.715404	0.474359	NA	Tmem25
ENSMUSG00000038670.11	0.967538	0.816691	2.48723	0.328354	0.742644	NA	Mybpc2
ENSMUSG00000074452.13	4.61791	0.816098	1.08677	0.750937	0.452691	NA	Pate2
ENSMUSG00000102782.1	3.4395	0.81571	0.990785	0.823297	0.410339	NA	Gm37625
ENSMUSG00000117042.1	3.92363	0.815059	1.37105	0.594478	0.552192	NA	NA
ENSMUSG00000089726.2	117.865	0.81452	0.367262	2.21782	0.0265672	0.585856	Mir17hg
ENSMUSG00000038408.14	20.4931	0.814497	0.416689	1.95469	0.0506196	0.811493	1700018A04Rik
ENSMUSG00000097760.2	15.8948	0.81314	0.476008	1.70825	0.0875902	0.999937	6030442K20Rik
ENSMUSG00000000982.5	1.27891	0.812159	2.99837	0.270867	0.786493	NA	Ccl3
ENSMUSG00000115480.1	6.44204	0.812002	1.14208	0.710987	0.477092	NA	Gm49249
ENSMUSG00000103940.1	2.02042	0.809115	1.75371	0.461375	0.64453	NA	Gm38227
ENSMUSG00000017929.13	1054.16	0.80863	0.321897	2.51208	0.0120022	0.372107	B4galt5
ENSMUSG00000028599.10	2389.52	0.807311	0.294786	2.73863	0.00616953	0.243763	Tnfrsf1b
ENSMUSG00000045871.5	6.278	0.806092	1.38557	0.581776	0.560717	NA	Slitrk6
ENSMUSG00000035671.6	775.339	0.806092	0.223441	3.60763	0.000309007	0.0240482	Zswim4
ENSMUSG00000078901.8	357.688	0.804183	0.443022	1.81522	0.0694901	0.927625	Gm14440
ENSMUSG00000027397.14	1401.82	0.803885	0.265578	3.02692	0.00247057	0.125501	Slc20a1
ENSMUSG00000095821.2	0.597244	0.803759	4.22766	0.190119	0.849216	NA	Tcstv3
ENSMUSG00000078234.6	18.0592	0.803443	0.542144	1.48198	0.138347	0.999937	Klhdc7a
ENSMUSG00000097434.2	3.61007	0.802883	0.963057	0.833682	0.40446	NA	Gm16630
ENSMUSG00000115801.1	17091.3	0.802842	0.400664	2.00378	0.0450935	0.766948	NA
ENSMUSG00000052551.16	18.1554	0.802683	0.446736	1.79677	0.0723717	0.938926	Adarb2
ENSMUSG00000026819.15	528.654	0.802582	0.271767	2.95319	0.00314505	0.149254	Slc25a25
ENSMUSG00000050296.14	1.3497	0.801798	2.45907	0.326057	0.744381	NA	Abca12
ENSMUSG00000067455.5	3.33989	0.801714	1.12036	0.715588	0.474246	NA	Hist1h4j
ENSMUSG00000108143.1	1.25732	0.799751	1.64973	0.484778	0.627834	NA	Gm44414
ENSMUSG00000099041.1	25.7664	0.799661	0.956497	0.836031	0.403137	0.999937	Gm28035
ENSMUSG00000002057.4	44.5539	0.799583	0.345263	2.31586	0.0205657	0.5108	Foxn1
ENSMUSG00000106874.1	1783.74	0.799025	0.3987	2.00408	0.0450618	0.766948	Gm20186
ENSMUSG00000038781.7	23.9964	0.797274	0.548569	1.45337	0.146121	0.999937	Stap2
ENSMUSG00000003273.14	30.4007	0.796946	0.450396	1.76943	0.0768219	0.958668	Car11
ENSMUSG00000094893.2	1.31452	0.796386	1.87362	0.425052	0.670799	NA	Gm4791
ENSMUSG00000087142.7	22.1516	0.796023	0.477134	1.66834	0.0952474	0.999937	Gm12454
ENSMUSG00000097242.1	15.8487	0.794002	0.702291	1.13059	0.258229	0.999937	Gm16907
ENSMUSG00000115417.1	3.92619	0.792323	0.854671	0.927049	0.353901	NA	Gm48949
ENSMUSG00000060461.5	3.55373	0.792255	1.09591	0.722918	0.46973	NA	Dppa5a
ENSMUSG00000056445.8	4.57571	0.790798	0.855932	0.923903	0.355537	NA	Hoxaas2
ENSMUSG00000052724.7	3.36463	0.789206	0.966066	0.816927	0.41397	NA	Gm9888
ENSMUSG00000021701.8	4037.37	0.789078	0.412433	1.91323	0.0557187	0.843793	Plk2
ENSMUSG00000022010.19	10857	0.788033	0.169737	4.64268	3.43917e-06	0.000545214	Tsc22d1
ENSMUSG00000079652.8	3.49102	0.787251	0.95807	0.821705	0.411245	NA	Fam71f2
ENSMUSG00000046650.4	1.58565	0.785384	1.37666	0.570501	0.568338	NA	Olfr1440
ENSMUSG00000032515.8	169.618	0.782754	0.290945	2.69038	0.00713704	0.270344	Csrnp1
ENSMUSG00000021922.17	8.65031	0.782505	0.739277	1.05847	0.28984	NA	Itih4
ENSMUSG00000102705.2	10.6856	0.781972	0.749313	1.04359	0.296677	NA	4632432E15Rik
ENSMUSG00000068115.13	597.63	0.780705	0.186795	4.17948	2.92176e-05	0.00340155	Ninl
ENSMUSG00000108199.1	4.76066	0.780361	0.821717	0.949671	0.342279	NA	Gm44249
ENSMUSG00000103473.1	4.77867	0.779319	0.786938	0.990318	0.322019	NA	Gm37696
ENSMUSG00000069114.8	499.628	0.779009	0.286406	2.71995	0.0065292	0.252535	Zbtb10
ENSMUSG00000027894.14	141.571	0.778504	0.457892	1.70019	0.0890953	0.999937	Slc6a17
ENSMUSG00000042608.15	916.82	0.778211	0.239026	3.25576	0.0011309	0.0675437	Stk40
ENSMUSG00000022032.14	200.895	0.777942	0.814642	0.95495	0.339603	0.999937	Scara5
ENSMUSG00000043157.8	1.8097	0.777317	2.04166	0.380728	0.703405	NA	Arl11
ENSMUSG00000072620.3	309.52	0.776593	0.487582	1.59275	0.111217	0.999937	Slfn2
ENSMUSG00000097583.2	3.92614	0.776135	0.876256	0.88574	0.375758	NA	6430590A07Rik
ENSMUSG00000023087.15	1985.02	0.774397	0.163849	4.72629	2.28656e-06	0.00039149	Noct
ENSMUSG00000031520.6	10.238	0.772582	0.541181	1.42758	0.153412	NA	Vegfc
ENSMUSG00000002020.15	252.68	0.77195	0.306605	2.51774	0.0118111	0.369246	Ltbp2
ENSMUSG00000103558.1	6.1941	0.771311	0.696742	1.10703	0.268283	NA	Gm38220
ENSMUSG00000069135.11	518.459	0.771151	0.155557	4.95735	7.14623e-07	0.000136962	Fgfr1op
ENSMUSG00000039450.11	472.578	0.770461	0.265573	2.90113	0.00371825	0.169312	Dcxr
ENSMUSG00000020423.6	1071.04	0.770134	0.346262	2.22414	0.0261391	0.577715	Btg2
ENSMUSG00000027794.4	2.07143	0.769691	1.34379	0.572774	0.566798	NA	Sohlh2
ENSMUSG00000021280.9	55.5991	0.769051	0.461451	1.66659	0.0955953	0.999937	Exoc3l4
ENSMUSG00000115817.1	4.12452	0.768932	1.03409	0.743582	0.45713	NA	Gm30246
ENSMUSG00000086413.1	6.25562	0.768867	0.74826	1.02754	0.304167	NA	Gm12415
ENSMUSG00000004446.12	3523.8	0.768491	0.154289	4.98084	6.33079e-07	0.000125067	Bid
ENSMUSG00000078889.11	24.7708	0.766909	1.54823	0.495345	0.620357	0.999937	Gm14288
ENSMUSG00000020205.8	1074.27	0.766308	0.173334	4.42098	9.82541e-06	0.00135665	Phlda1
ENSMUSG00000092593.1	1.8126	0.765771	1.64094	0.466666	0.640739	NA	Gm20492
ENSMUSG00000057948.12	12.0801	0.765729	0.618527	1.23799	0.215721	0.999937	Unc13d
ENSMUSG00000104671.1	6.01931	0.765244	0.720522	1.06207	0.288204	NA	Gm43062
ENSMUSG00000106103.1	3.67552	0.765107	1.12651	0.67918	0.497024	NA	Gm43081
ENSMUSG00000044337.5	55.1159	0.762472	0.456761	1.6693	0.0950578	0.999937	Ackr3
ENSMUSG00000042622.14	408.927	0.76097	0.240309	3.16663	0.00154215	0.0864751	Maff
ENSMUSG00000034422.14	2573.94	0.760899	0.736997	1.03243	0.30187	0.999937	Parp14
ENSMUSG00000038305.15	2.12652	0.760551	1.05563	0.72047	0.471236	NA	Spats2l
ENSMUSG00000031586.17	20.0003	0.76043	0.53663	1.41705	0.156469	0.999937	Rbpms
ENSMUSG00000054409.5	511.99	0.760119	0.388151	1.95831	0.050194	0.8086	Tmem74
ENSMUSG00000022156.8	1.68608	0.759692	1.52288	0.498853	0.617883	NA	Gzme
ENSMUSG00000031294.9	5.32102	0.759272	0.881695	0.86115	0.389155	NA	D630029K05Rik
ENSMUSG00000106897.1	1.21148	0.759078	1.93916	0.391447	0.695467	NA	Gm43027
ENSMUSG00000045094.8	29.8251	0.757581	0.326903	2.31745	0.0204791	0.509636	Arhgef37
ENSMUSG00000022676.7	3653.92	0.757565	0.219134	3.45708	0.000546054	0.0372972	Snai2
ENSMUSG00000097812.1	7.66265	0.757117	0.685832	1.10394	0.26962	NA	Gm26812
ENSMUSG00000044287.6	2.0472	0.754628	1.40974	0.535297	0.592444	NA	Nrn1l
ENSMUSG00000102496.1	8.14784	0.754039	0.684674	1.10131	0.270761	NA	Gm36989
ENSMUSG00000052504.7	48.4633	0.75398	0.811115	0.929559	0.352599	0.999937	Epha3
ENSMUSG00000085604.1	21.0402	0.752309	0.492131	1.52868	0.126345	0.999937	Dhx58os
ENSMUSG00000103034.1	15.899	0.750977	0.439766	1.70768	0.0876967	0.999937	Gm8797
ENSMUSG00000033213.16	11.3488	0.74962	0.73481	1.02015	0.307655	NA	AA467197
ENSMUSG00000052684.4	2788.25	0.749371	0.22376	3.349	0.000811045	0.0515576	Jun
ENSMUSG00000103272.1	2.23988	0.749053	1.45658	0.514254	0.607074	NA	Gm37914
ENSMUSG00000003070.6	62.3753	0.74875	0.370198	2.02257	0.0431176	0.755353	Efna2
ENSMUSG00000000049.11	25.7092	0.748189	0.718803	1.04088	0.29793	0.999937	Apoh
ENSMUSG00000053113.3	1859.48	0.746924	0.296513	2.51903	0.011768	0.369246	Socs3
ENSMUSG00000104719.1	2.0579	0.746868	1.37899	0.541605	0.588091	NA	4933437G19Rik
ENSMUSG00000024789.13	3129.79	0.746731	0.227705	3.27938	0.00104034	0.0630142	Jak2
ENSMUSG00000109249.1	3.98426	0.746022	0.999472	0.746416	0.455416	NA	Gm44610
ENSMUSG00000041920.14	23.9982	0.745967	0.52209	1.42881	0.153059	0.999937	Slc16a6
ENSMUSG00000106380.1	3.80279	0.745853	0.960221	0.776751	0.437306	NA	Gm3519
ENSMUSG00000038357.10	5.20239	0.744962	1.16948	0.637004	0.524123	NA	Camp
ENSMUSG00000030616.15	621.922	0.744434	0.18163	4.09862	4.1562e-05	0.00460084	Sytl2
ENSMUSG00000038418.7	2388.99	0.744284	0.364935	2.03949	0.0414007	0.740427	Egr1
ENSMUSG00000044701.5	1.51672	0.744177	1.8424	0.403918	0.686273	NA	Il27
ENSMUSG00000022838.14	9.80936	0.74366	0.590501	1.25937	0.207896	NA	Eaf2
ENSMUSG00000067219.9	565.516	0.743351	0.182793	4.06662	4.76997e-05	0.00523515	Nipal1
ENSMUSG00000048537.16	4991.23	0.741307	0.166411	4.45467	8.40209e-06	0.00118562	Phldb1
ENSMUSG00000052974.8	7.53697	0.741178	1.92815	0.384399	0.700683	NA	Cyp2f2
ENSMUSG00000117434.1	10.79	0.740183	0.541277	1.36748	0.171476	NA	NA
ENSMUSG00000022372.14	45.0374	0.739915	0.671113	1.10252	0.270236	0.999937	Sla
ENSMUSG00000039716.12	10.7751	0.736928	1.30697	0.563843	0.572861	NA	Dock3
ENSMUSG00000013076.17	4362.99	0.736583	0.18815	3.91486	9.04556e-05	0.00879955	Amotl1
ENSMUSG00000117653.1	2.59683	0.735759	1.06585	0.690304	0.490003	NA	NA
ENSMUSG00000100816.1	2.67214	0.735642	1.33375	0.551559	0.58125	NA	Gm28321
ENSMUSG00000028751.13	1.75742	0.733904	1.52132	0.482412	0.629514	NA	Pla2g2e
ENSMUSG00000049313.8	2.54507	0.732907	1.54265	0.475098	0.634717	NA	Sorl1
ENSMUSG00000030595.15	849.364	0.732907	0.161394	4.54111	5.59589e-06	0.00082594	Nfkbib
ENSMUSG00000052749.9	4.1128	0.730412	1.0297	0.709346	0.47811	NA	Trim30b
ENSMUSG00000108753.1	5.05861	0.730211	1.08574	0.672544	0.501237	NA	Gm45094
ENSMUSG00000059142.16	128.597	0.729313	0.306163	2.3821	0.0172141	0.465359	Zfp945
ENSMUSG00000059173.19	62.8655	0.728636	0.340418	2.14041	0.0323214	0.648499	Pde1a
ENSMUSG00000086873.1	7.77123	0.728589	0.75134	0.969721	0.332186	NA	Gm15672
ENSMUSG00000074264.12	10.5823	0.728047	0.704071	1.03405	0.301111	NA	Amy1
ENSMUSG00000096002.2	114.922	0.727357	0.266187	2.73251	0.00628543	0.246823	Vmn2r53
ENSMUSG00000116262.1	6.79201	0.727227	0.701307	1.03696	0.299755	NA	Gm49544
ENSMUSG00000086480.1	8.31662	0.727067	0.924181	0.786714	0.431449	NA	Gm15287
ENSMUSG00000112523.1	3.42403	0.72656	0.998185	0.727881	0.466686	NA	Gm48377
ENSMUSG00000001627.12	3607.11	0.725904	0.323142	2.24639	0.0246789	0.561882	Ifrd1
ENSMUSG00000097748.1	5.24059	0.723262	0.826077	0.875538	0.381281	NA	Gm26533
ENSMUSG00000038615.17	20936	0.722169	0.200081	3.60939	0.000306915	0.0240311	Nfe2l1
ENSMUSG00000029313.18	6080.23	0.721911	0.269797	2.67576	0.00745609	0.276716	Aff1
ENSMUSG00000098702.1	29.7729	0.721345	0.346495	2.08183	0.037358	0.700689	1500015A07Rik
ENSMUSG00000014301.13	92.0075	0.721141	0.301496	2.39188	0.0167623	0.456026	Pam16
ENSMUSG00000033174.17	11.0591	0.719179	0.63459	1.1333	0.257089	NA	Mgll
ENSMUSG00000101750.3	1.51853	0.718171	2.70653	0.265348	0.790742	NA	Olfr1392
ENSMUSG00000073758.10	5.59555	0.717964	0.933694	0.76895	0.441923	NA	Sh3d21
ENSMUSG00000102570.1	4.00291	0.717958	1.02329	0.701614	0.48292	NA	Gm37968
ENSMUSG00000031497.9	3.73189	0.717864	0.935624	0.767257	0.442928	NA	Tnfsf13b
ENSMUSG00000032578.7	186.919	0.717418	0.328078	2.18673	0.028762	0.607456	Cish
ENSMUSG00000022766.14	3.41538	0.716873	0.936395	0.765567	0.443934	NA	Serpind1
ENSMUSG00000036834.16	2.44697	0.715572	1.17158	0.610778	0.541347	NA	Plch1
ENSMUSG00000039110.14	4.01779	0.715423	1.04693	0.683353	0.494384	NA	Mycbpap
ENSMUSG00000110341.1	11.1547	0.71498	0.575404	1.24257	0.214027	NA	Gm45424
ENSMUSG00000038045.14	3.27427	0.714844	1.2804	0.558297	0.576642	NA	Sult6b1
ENSMUSG00000027202.12	4.16776	0.714392	0.992725	0.719628	0.471754	NA	Slc12a1
ENSMUSG00000038623.9	3.33422	0.713017	1.28829	0.553459	0.579949	NA	Tm6sf1
ENSMUSG00000024812.11	1326.05	0.712996	0.140646	5.06945	3.98965e-07	8.26307e-05	Tjp2
ENSMUSG00000063632.6	80.0483	0.712552	0.704741	1.01108	0.311977	0.999937	Sox11
ENSMUSG00000021127.7	2903.67	0.712412	0.202032	3.52624	0.000421504	0.0304075	Zfp36l1
ENSMUSG00000072761.10	26.469	0.711375	0.352761	2.01659	0.0437381	0.758636	Gm6712
ENSMUSG00000073234.4	7.59641	0.710247	0.692574	1.02552	0.305119	NA	Gm8773
ENSMUSG00000031258.4	4.39133	0.709932	1.02045	0.695706	0.486613	NA	Xkrx
ENSMUSG00000031750.15	465.579	0.709832	0.225692	3.14514	0.00166007	0.0914893	Il34
ENSMUSG00000046610.15	13.7685	0.70968	0.585252	1.21261	0.22528	0.999937	Oacyl
ENSMUSG00000043895.6	1383.71	0.708466	0.184621	3.8374	0.000124345	0.0114697	S1pr2
ENSMUSG00000026670.15	4194.83	0.708119	0.27749	2.55187	0.0107146	0.344827	Uap1
ENSMUSG00000040640.11	3.08346	0.707507	1.30183	0.543473	0.586804	NA	Erc2
ENSMUSG00000040584.8	80.279	0.70688	0.569729	1.24073	0.214706	0.999937	Abcb1a
ENSMUSG00000018604.18	110.606	0.706552	0.363808	1.9421	0.0521252	0.822284	Tbx3
ENSMUSG00000072780.3	2.56195	0.706014	1.01445	0.695955	0.486457	NA	Vmn2r24
ENSMUSG00000086067.1	2.5812	0.704232	1.3229	0.532339	0.594491	NA	Gm16183
ENSMUSG00000056492.6	15.6458	0.703951	0.714018	0.985901	0.324182	0.999937	Adgrf5
ENSMUSG00000046269.16	126.869	0.703658	0.255682	2.75208	0.00592181	0.239714	Usp27x
ENSMUSG00000040811.15	1.04907	0.703498	2.91389	0.241429	0.809223	NA	Eml2
ENSMUSG00000102018.8	16.3702	0.702506	0.654679	1.07306	0.283246	0.999937	K230010J24Rik
ENSMUSG00000108446.1	11.75	0.701977	0.548288	1.28031	0.200437	0.999937	Gm44997
ENSMUSG00000113515.1	8.13036	0.701967	0.668365	1.05027	0.293592	NA	Gm29675
ENSMUSG00000053004.9	2.39336	0.701958	1.28154	0.547744	0.583868	NA	Hrh1
ENSMUSG00000062794.8	167.222	0.701328	0.161774	4.33524	1.45598e-05	0.00185111	Zfp599
ENSMUSG00000112990.1	12.5411	0.700698	0.538287	1.30172	0.193012	0.999937	Gm47372
ENSMUSG00000104713.4	1573.37	0.699558	0.942632	0.742133	0.458007	0.999937	Gbp6
ENSMUSG00000054519.8	293.447	0.6993	0.157607	4.43698	9.12308e-06	0.00127336	Zfp867
ENSMUSG00000103507.1	6.4593	0.698877	0.667635	1.0468	0.295194	NA	Gm38375
ENSMUSG00000107000.1	21.3753	0.698688	0.402704	1.73499	0.0827422	0.980058	Gm43481
ENSMUSG00000004098.7	1467.6	0.697986	0.169865	4.10907	3.97263e-05	0.00443587	Col5a3
ENSMUSG00000023106.15	4285.45	0.697328	0.209714	3.32514	0.000883732	0.0553561	Denr
ENSMUSG00000018899.16	4069.61	0.696463	0.355542	1.95888	0.0501272	0.8086	Irf1
ENSMUSG00000005774.12	1022.11	0.696141	0.197387	3.52679	0.000420632	0.0304075	Rfx5
ENSMUSG00000031722.10	264.577	0.695013	0.819199	0.848406	0.396212	0.999937	Hp
ENSMUSG00000036943.9	1857.26	0.6936	0.137033	5.06155	4.15865e-07	8.34394e-05	Rab8b
ENSMUSG00000104621.1	3.13892	0.692873	0.903765	0.766652	0.443288	NA	Gm43185
ENSMUSG00000102404.1	2.28148	0.692617	1.43843	0.481509	0.630155	NA	5530400K19Rik
ENSMUSG00000056501.3	2160.12	0.692112	0.207634	3.33333	0.000858145	0.0540168	Cebpb
ENSMUSG00000097151.1	4.36581	0.691185	0.898807	0.769003	0.441891	NA	Gm26514
ENSMUSG00000029375.6	2.54263	0.690919	1.10329	0.626236	0.53116	NA	Cxcl15
ENSMUSG00000055447.19	2278.69	0.690143	0.149014	4.6314	3.63198e-06	0.000568759	Cd47
ENSMUSG00000030203.17	807.439	0.689042	0.227657	3.02666	0.00247269	0.125501	Dusp16
ENSMUSG00000039155.15	4.09198	0.688328	1.0196	0.675099	0.499613	NA	Cdh26
ENSMUSG00000085255.1	5.59999	0.688005	0.897673	0.766431	0.44342	NA	Taco1os
ENSMUSG00000097448.1	3.47338	0.687987	1.03368	0.665568	0.505687	NA	Platr22
ENSMUSG00000115813.1	5.65235	0.687924	0.830147	0.828677	0.407287	NA	Gm46447
ENSMUSG00000024521.8	7.85859	0.687652	0.821846	0.836716	0.402752	NA	Pmaip1
ENSMUSG00000030966.13	480.282	0.687505	0.461674	1.48916	0.136446	0.999937	Trim21
ENSMUSG00000107194.1	4.79581	0.686291	0.846324	0.810908	0.417418	NA	Gm43173
ENSMUSG00000040441.10	1.7141	0.684826	1.572	0.435641	0.663097	NA	Slc26a10
ENSMUSG00000100680.1	12.9344	0.684058	0.517132	1.32279	0.185905	0.999937	1810044D09Rik
ENSMUSG00000044719.5	10.5043	0.683723	0.534763	1.27855	0.201054	NA	E230025N22Rik
ENSMUSG00000035964.8	1.64988	0.683445	1.61102	0.424231	0.671397	NA	Tmem59l
ENSMUSG00000108190.1	4.99089	0.683169	0.805473	0.848159	0.39635	NA	Gm44731
ENSMUSG00000078161.8	2.15076	0.682944	2.22189	0.30737	0.758562	NA	Erich3
ENSMUSG00000052276.8	5.85	0.681576	0.956868	0.712298	0.47628	NA	Ostn
ENSMUSG00000025888.5	446.57	0.681117	0.60724	1.12166	0.262007	0.999937	Casp1
ENSMUSG00000057409.7	394.357	0.680622	0.247772	2.74697	0.00601479	0.24065	Zfp53
ENSMUSG00000106300.1	1.08582	0.680612	2.05165	0.331739	0.740087	NA	Gm42765
ENSMUSG00000072905.5	3.2892	0.679654	1.63613	0.415403	0.677847	NA	Gm2016
ENSMUSG00000025185.14	3915.98	0.679535	0.239749	2.83437	0.00459167	0.197196	Loxl4
ENSMUSG00000053797.10	198.296	0.678914	0.346769	1.95783	0.0502502	0.8086	Krt16
ENSMUSG00000116145.1	10.4844	0.678898	0.63318	1.0722	0.283628	NA	5730521K06Rik
ENSMUSG00000108624.1	4.89089	0.678805	0.817182	0.830666	0.406163	NA	Gm45091
ENSMUSG00000114709.1	5.69925	0.678706	0.828965	0.818739	0.412935	NA	Gm47920
ENSMUSG00000029875.5	7.61827	0.677469	1.05405	0.642728	0.520401	NA	Ccdc184
ENSMUSG00000103539.1	3.25192	0.67502	1.02412	0.659122	0.509817	NA	Gm37834
ENSMUSG00000028270.12	4794.16	0.673517	0.934255	0.720913	0.470963	0.999937	Gbp2
ENSMUSG00000107050.1	10.531	0.673503	0.536693	1.25491	0.209511	NA	C030017G13Rik
ENSMUSG00000066607.5	782.259	0.673226	0.175595	3.83396	0.000126096	0.0114837	Insyn1
ENSMUSG00000105053.1	5.87912	0.672579	0.999118	0.673173	0.500837	NA	Gm43064
ENSMUSG00000020773.11	4408.27	0.672272	0.177863	3.77972	0.000157004	0.0139041	Trim47
ENSMUSG00000063430.9	6.34998	0.672229	0.776916	0.865253	0.3869	NA	Wscd2
ENSMUSG00000044034.11	2.37912	0.670085	1.02102	0.656286	0.51164	NA	Npb
ENSMUSG00000102854.1	2.28634	0.669827	1.04404	0.641571	0.521152	NA	C130023A14Rik
ENSMUSG00000102685.1	3.74836	0.668978	0.847876	0.789004	0.43011	NA	Gm37373
ENSMUSG00000031883.13	13.4286	0.668339	0.634126	1.05395	0.291905	0.999937	Car7
ENSMUSG00000032845.16	3.36087	0.667627	1.26857	0.526283	0.598692	NA	Alpk2
ENSMUSG00000097081.1	15.2128	0.667344	0.592468	1.12638	0.260005	0.999937	Gm10425
ENSMUSG00000114907.1	3.88659	0.666822	1.12535	0.592548	0.553484	NA	Gm47794
ENSMUSG00000063142.15	9.11129	0.666203	0.750195	0.888039	0.37452	NA	Kcnma1
ENSMUSG00000100679.1	7.29416	0.666126	0.864567	0.770474	0.441019	NA	Gm28778
ENSMUSG00000020023.18	480.043	0.665249	0.266902	2.49249	0.0126852	0.383384	Tmcc3
ENSMUSG00000097282.1	7.44816	0.665164	0.816941	0.814213	0.415523	NA	5031415H12Rik
ENSMUSG00000104159.1	6.70718	0.664596	0.851712	0.780306	0.435211	NA	Gm38099
ENSMUSG00000037685.15	6.65923	0.664411	0.912119	0.728425	0.466353	NA	Atp8a1
ENSMUSG00000020062.7	7.73463	0.663374	0.625654	1.06029	0.289013	NA	Slc5a8
ENSMUSG00000059810.18	1242.06	0.663338	0.143967	4.60757	4.07396e-06	0.000615456	Rgs3
ENSMUSG00000026068.11	521.526	0.663233	0.241064	2.75128	0.00593638	0.239714	Il18rap
ENSMUSG00000042759.12	1854.85	0.662865	0.271865	2.43821	0.01476	0.421649	Apobr
ENSMUSG00000026072.12	1449.27	0.662846	0.179343	3.69597	0.000219052	0.0182652	Il1r1
ENSMUSG00000033545.14	1511.03	0.662424	0.190279	3.48132	0.000498948	0.0348206	Znrf1
ENSMUSG00000049577.15	338.764	0.661378	0.246207	2.68627	0.00722555	0.272092	Zfpm1
ENSMUSG00000046719.7	7.55531	0.660843	0.780583	0.846601	0.397217	NA	Nxph3
ENSMUSG00000110647.2	1.97505	0.660659	1.72466	0.383067	0.70167	NA	Gm17745
ENSMUSG00000100201.1	7.44317	0.65971	0.691294	0.954311	0.339926	NA	Gm29093
ENSMUSG00000116604.1	8.9731	0.658632	0.702065	0.938135	0.348175	NA	Gm49745
ENSMUSG00000116069.1	16.5308	0.657661	0.661057	0.994862	0.319803	0.999937	Gm49510
ENSMUSG00000028456.18	44.4126	0.656641	0.423836	1.54928	0.121314	0.999937	Unc13b
ENSMUSG00000052572.17	6.68009	0.655381	0.947749	0.691513	0.489243	NA	Dlg2
ENSMUSG00000061039.5	11.3148	0.655249	0.623105	1.05159	0.292989	NA	Olfr920
ENSMUSG00000028191.11	1805.47	0.655247	0.0833585	7.86059	3.82321e-15	3.06837e-12	Bcl10
ENSMUSG00000041679.9	28.0461	0.652277	0.556649	1.17179	0.24128	0.999937	Lrrc29
ENSMUSG00000103900.1	5.19146	0.651516	1.14284	0.570085	0.56862	NA	Gm37500
ENSMUSG00000029265.4	2216.05	0.651278	0.202179	3.22129	0.00127613	0.0753014	Dr1
ENSMUSG00000005540.10	1.37439	0.650986	2.47134	0.263414	0.792231	NA	Fcer2a
ENSMUSG00000024238.15	2809.4	0.648418	0.195131	3.32299	0.000890568	0.0554709	Zeb1
ENSMUSG00000073144.4	4.17742	0.647212	0.763187	0.848038	0.396417	NA	4930599N23Rik
ENSMUSG00000030157.5	1083.16	0.647011	0.323984	1.99705	0.0458201	0.772387	Clec2d
ENSMUSG00000018800.14	392.003	0.646179	0.247261	2.61335	0.00896607	0.307937	Abca5
ENSMUSG00000087513.1	1.3243	0.645981	2.64616	0.244121	0.807137	NA	Gm13236
ENSMUSG00000112998.1	2.29215	0.645021	1.49939	0.43019	0.667057	NA	Gm47656
ENSMUSG00000111202.1	207.382	0.644706	0.33337	1.93391	0.0531246	0.824728	Gm48275
ENSMUSG00000025380.2	1.62616	0.643803	1.53706	0.418854	0.675323	NA	Fscn2
ENSMUSG00000051590.9	5.26093	0.643712	1.02809	0.626123	0.531234	NA	Map3k19
ENSMUSG00000108166.1	4.12238	0.643652	0.967976	0.664946	0.506085	NA	Gm44017
ENSMUSG00000058046.1	5.02435	0.643416	0.835158	0.770412	0.441055	NA	4933430I17Rik
ENSMUSG00000037977.6	19.6631	0.643378	0.447527	1.43763	0.150539	0.999937	6430571L13Rik
ENSMUSG00000003534.17	3831.55	0.643022	0.134727	4.77278	1.81699e-06	0.000319616	Ddr1
ENSMUSG00000027107.3	3.96568	0.642074	0.911503	0.704413	0.481176	NA	Chrna1
ENSMUSG00000112806.1	5.54426	0.640536	0.870181	0.736096	0.461673	NA	Gm48146
ENSMUSG00000113847.1	46.2456	0.639978	0.3961	1.6157	0.106159	0.999937	Gm48799
ENSMUSG00000020077.14	6.10774	0.639674	0.861889	0.742177	0.45798	NA	Srgn
ENSMUSG00000014852.16	2.32805	0.639001	1.36546	0.467974	0.639803	NA	Adamts13
ENSMUSG00000097154.2	2.48306	0.638847	1.19357	0.535241	0.592483	NA	Gm26510
ENSMUSG00000022144.4	226.097	0.638447	0.424404	1.50434	0.132495	0.999937	Gdnf
ENSMUSG00000078942.10	12.2282	0.636631	0.642027	0.991595	0.321395	0.999937	Naip6
ENSMUSG00000024486.6	669.204	0.635176	0.380732	1.6683	0.0952564	0.999937	Hbegf
ENSMUSG00000026885.13	51.9555	0.634765	0.317834	1.99716	0.0458081	0.772387	Ttll11
ENSMUSG00000112400.1	2.76731	0.634521	1.16067	0.546685	0.584595	NA	Gm47725
ENSMUSG00000048756.11	2285.47	0.634514	0.157344	4.03267	5.51473e-05	0.00590122	Foxo3
ENSMUSG00000055322.15	2369.64	0.634305	0.213153	2.97583	0.002922	0.142667	Tns1
ENSMUSG00000022821.13	1.58922	0.634109	1.75446	0.361428	0.71778	NA	Hgd
ENSMUSG00000007908.14	2.72507	0.633965	1.14829	0.552095	0.580883	NA	Hmgcll1
ENSMUSG00000031965.15	15.3288	0.633738	0.669684	0.946324	0.343983	0.999937	Tbx20
ENSMUSG00000040435.12	2360.49	0.632971	0.63741	0.993035	0.320693	0.999937	Ppp1r15a
ENSMUSG00000040511.14	1207.79	0.632851	0.20432	3.09735	0.00195257	0.103607	Pvr
ENSMUSG00000110162.1	1.27229	0.631545	1.65838	0.38082	0.703337	NA	Gm45356
ENSMUSG00000106361.1	1.92654	0.631076	1.52983	0.412513	0.679963	NA	Gm35066
ENSMUSG00000040938.16	49.497	0.630095	0.634541	0.992993	0.320713	0.999937	Slc16a11
ENSMUSG00000092021.8	291.048	0.629541	1.00073	0.629084	0.529294	0.999937	Gbp11
ENSMUSG00000034265.8	3.29987	0.629403	1.0698	0.588337	0.556306	NA	Zdhhc14
ENSMUSG00000020275.9	821.512	0.629057	0.202564	3.10547	0.00189977	0.101857	Rel
ENSMUSG00000026548.4	3.81109	0.6288	1.03052	0.610174	0.541747	NA	Slamf9
ENSMUSG00000043789.8	9.02827	0.628773	0.613868	1.02428	0.305703	NA	Vwce
ENSMUSG00000044581.8	13.8238	0.628714	0.69082	0.910099	0.36277	0.999937	4932415D10Rik
ENSMUSG00000050931.7	1557.91	0.628588	0.166105	3.78429	0.000154146	0.0138418	Sgms2
ENSMUSG00000034780.6	7.80178	0.627195	0.692879	0.905201	0.365359	NA	B3galt1
ENSMUSG00000038264.8	506.282	0.626595	0.598869	1.0463	0.295423	0.999937	Sema7a
ENSMUSG00000069456.4	14.4988	0.625704	0.475332	1.31635	0.188056	0.999937	Rdh16
ENSMUSG00000117628.1	2.58019	0.624982	1.04545	0.597813	0.549965	NA	NA
ENSMUSG00000112121.1	5.0665	0.624851	0.922913	0.677042	0.49838	NA	C230072F16Rik
ENSMUSG00000097152.1	3.73309	0.622746	0.952438	0.653844	0.513212	NA	Gm26515
ENSMUSG00000107971.1	4.42982	0.62153	0.907894	0.684584	0.493606	NA	Gm44260
ENSMUSG00000084866.2	8.58257	0.621344	0.835917	0.743309	0.457295	NA	A930006K02Rik
ENSMUSG00000027834.15	11.8767	0.621103	0.781479	0.79478	0.426742	0.999937	Serpini1
ENSMUSG00000021360.16	433.156	0.620739	0.302365	2.05294	0.0400779	0.730214	Gcnt2
ENSMUSG00000110161.1	3.2186	0.620115	1.14624	0.540998	0.588509	NA	Gm45494
ENSMUSG00000078995.10	9.02578	0.618978	0.591706	1.04609	0.295519	NA	Zfp456
ENSMUSG00000028268.14	3021.69	0.618301	0.80405	0.768983	0.441903	0.999937	Gbp3
ENSMUSG00000004043.14	2919.23	0.618112	0.320522	1.92845	0.0537992	0.830331	Stat5a
ENSMUSG00000074415.14	1258.87	0.617482	0.267007	2.31261	0.0207442	0.51364	3110039I08Rik
ENSMUSG00000115778.1	10.2615	0.616455	0.775548	0.794863	0.426693	NA	Gm10876
ENSMUSG00000042035.11	1107.71	0.615099	0.268925	2.28725	0.0221813	0.529745	Igsf3
ENSMUSG00000097476.1	1.84861	0.613381	1.73129	0.354291	0.723121	NA	Gm26583
ENSMUSG00000002083.13	760.943	0.612784	0.372942	1.64311	0.10036	0.999937	Bbc3
ENSMUSG00000106495.1	5.74283	0.612076	0.869574	0.703881	0.481507	NA	Gm42755
ENSMUSG00000002228.7	5.4575	0.611757	1.03342	0.591975	0.553867	NA	Ppm1j
ENSMUSG00000005087.17	9888.7	0.611717	0.152553	4.00986	6.07541e-05	0.00642985	Cd44
ENSMUSG00000027420.13	2.35703	0.610818	1.60571	0.380402	0.703647	NA	Bfsp1
ENSMUSG00000050052.12	20.2308	0.609485	0.565477	1.07782	0.281112	0.999937	Tdrp
ENSMUSG00000031712.10	231.619	0.609384	0.460242	1.32405	0.185486	0.999937	Il15
ENSMUSG00000005148.8	843.218	0.609149	0.175692	3.46715	0.000526011	0.0363146	Klf5
ENSMUSG00000032724.5	475.093	0.608834	0.293477	2.07455	0.0380279	0.708614	Abtb2
ENSMUSG00000110239.1	1.16577	0.608803	2.24898	0.270702	0.786621	NA	Gm45620
ENSMUSG00000039742.15	37.0704	0.608362	0.6046	1.00622	0.314308	0.999937	Fam71f1
ENSMUSG00000039563.6	7.1871	0.608028	0.721476	0.842755	0.399366	NA	2210406O10Rik
ENSMUSG00000029123.8	15.3462	0.607789	0.543134	1.11904	0.263122	0.999937	Stk32b
ENSMUSG00000030825.19	2.36598	0.607103	1.22792	0.494416	0.621013	NA	Hsd17b14
ENSMUSG00000029162.15	16.0851	0.605799	0.637195	0.950727	0.341743	0.999937	Khk
ENSMUSG00000001435.15	499.93	0.602695	0.179498	3.35767	0.000786021	0.0507201	Col18a1
ENSMUSG00000001558.5	5.78311	0.602658	0.936721	0.64337	0.519984	NA	Klhl10
ENSMUSG00000075383.4	28.1434	0.602063	0.385874	1.56026	0.118699	0.999937	Olfr351
ENSMUSG00000095180.8	4.15512	0.602029	0.946432	0.636104	0.524709	NA	Rhox5
ENSMUSG00000086537.7	2.7534	0.60153	1.03635	0.580431	0.561624	NA	Nespas
ENSMUSG00000081512.1	2.00654	0.601034	1.39867	0.429718	0.667401	NA	Gm15821
ENSMUSG00000033016.16	2553.32	0.600547	0.282487	2.12593	0.0335091	0.65593	Nfatc1
ENSMUSG00000108584.1	3.76798	0.600504	1.2389	0.484706	0.627885	NA	NA
ENSMUSG00000036390.8	2335.4	0.599059	0.577937	1.03655	0.299947	0.999937	Gadd45a
ENSMUSG00000057981.5	3.32077	0.598999	1.06977	0.55993	0.575527	NA	Vmn1r12
ENSMUSG00000022661.14	89.1215	0.597996	0.339774	1.75998	0.0784106	0.970637	Cd200
ENSMUSG00000095928.3	7.48499	0.597807	0.673013	0.888255	0.374404	NA	Olfr204
ENSMUSG00000111465.1	4.78086	0.596536	0.843699	0.707049	0.479536	NA	Gm47113
ENSMUSG00000097709.8	11.7714	0.595773	0.685744	0.868797	0.384958	0.999937	2810429I04Rik
ENSMUSG00000020310.9	9.61264	0.594628	0.909228	0.653992	0.513117	NA	Madcam1
ENSMUSG00000025602.13	198.056	0.594546	0.207833	2.86069	0.00422724	0.186589	Zfp202
ENSMUSG00000003283.14	14.3718	0.593784	0.494855	1.19991	0.230173	0.999937	Hck
ENSMUSG00000087485.1	1.20146	0.593415	2.33196	0.25447	0.799132	NA	Gm13383
ENSMUSG00000028654.13	1.20762	0.59317	2.20585	0.268907	0.788001	NA	Mycl
ENSMUSG00000096959.1	11.3261	0.59315	0.563824	1.05201	0.292794	NA	4930509G22Rik
ENSMUSG00000043331.6	12.3536	0.593013	0.599005	0.989996	0.322176	0.999937	Olfr975
ENSMUSG00000024927.8	4372.24	0.592384	0.125816	4.70834	2.49737e-06	0.000421956	Rela
ENSMUSG00000025776.13	0.839264	0.592236	3.23022	0.183343	0.854529	NA	Crispld1
ENSMUSG00000078588.10	42.9072	0.591668	0.62181	0.951525	0.341338	0.999937	Ccdc24
ENSMUSG00000029544.16	15.1117	0.59106	0.820325	0.720519	0.471205	0.999937	Cabp1
ENSMUSG00000103227.1	3.49935	0.590838	0.981427	0.602019	0.547161	NA	Gm37733
ENSMUSG00000046157.13	18.3245	0.590174	0.688566	0.857106	0.391386	0.999937	Tmem229b
ENSMUSG00000027276.7	855.757	0.58932	0.41313	1.42647	0.153732	0.999937	Jag1
ENSMUSG00000056004.16	2.68567	0.588122	1.15463	0.509362	0.610499	NA	9330182L06Rik
ENSMUSG00000015312.9	4707.85	0.587934	0.178544	3.29293	0.000991494	0.0609176	Gadd45b
ENSMUSG00000020388.12	11.1574	0.587437	0.769448	0.763452	0.445194	NA	Pdlim4
ENSMUSG00000034255.17	48.5566	0.587197	0.51611	1.13774	0.25523	0.999937	Arhgap27
ENSMUSG00000037428.14	13.0027	0.586998	0.592346	0.990971	0.3217	0.999937	Vgf
ENSMUSG00000116380.1	1.4313	0.586897	2.01579	0.291149	0.770937	NA	Gm39556
ENSMUSG00000096630.2	5.76046	0.586771	0.747736	0.78473	0.432612	NA	Vmn2r26
ENSMUSG00000025964.15	15.6889	0.586493	0.583918	1.00441	0.315181	0.999937	Adam23
ENSMUSG00000116752.1	1.40769	0.585667	1.79289	0.326661	0.743924	NA	Gm49622
ENSMUSG00000062127.11	1505.98	0.585178	0.15606	3.74971	0.000177038	0.0153605	Cttnbp2nl
ENSMUSG00000079363.7	3304.98	0.585034	0.922763	0.634002	0.526079	0.999937	Gbp4
ENSMUSG00000084862.1	32.8141	0.584943	0.46605	1.25511	0.20944	0.999937	Gm16278
ENSMUSG00000098650.1	391.295	0.584118	0.204978	2.84966	0.0043766	0.189865	Gm28048
ENSMUSG00000002797.9	89.3895	0.583855	0.33614	1.73694	0.0823979	0.978402	Ggct
ENSMUSG00000109008.2	4.433	0.583544	0.79886	0.730472	0.465102	NA	Gm44899
ENSMUSG00000103949.1	11.1979	0.583475	0.884368	0.659765	0.509405	NA	Gm38226
ENSMUSG00000027208.14	9745.75	0.583424	0.103234	5.65147	1.59081e-08	4.64263e-06	Fgf7
ENSMUSG00000028982.9	379.481	0.582874	0.442615	1.31689	0.187876	0.999937	Slc25a33
ENSMUSG00000069301.5	6.86275	0.582664	0.930416	0.626241	0.531157	NA	Hist1h2ag
ENSMUSG00000027215.13	1271.63	0.581935	0.159737	3.64307	0.000269404	0.0216602	Cd82
ENSMUSG00000028064.17	85.4115	0.581834	0.280634	2.07328	0.038146	0.708876	Sema4a
ENSMUSG00000075569.10	6.41544	0.581583	1.10108	0.528194	0.597365	NA	Rsph10b
ENSMUSG00000052477.15	324.761	0.581159	0.495624	1.17258	0.240964	0.999937	C130026I21Rik
ENSMUSG00000029372.7	8.36374	0.580615	0.65233	0.890064	0.373431	NA	Ppbp
ENSMUSG00000024696.9	7.62044	0.580599	0.72342	0.802576	0.42222	NA	Lpxn
ENSMUSG00000105617.4	4.26693	0.580595	0.912266	0.636432	0.524495	NA	Gm43809
ENSMUSG00000025427.15	4.67287	0.580586	0.985796	0.588951	0.555894	NA	Rnf165
ENSMUSG00000041362.17	5.26522	0.580204	0.814146	0.712653	0.47606	NA	Shtn1
ENSMUSG00000085894.1	26.6406	0.57976	0.331964	1.74645	0.0807322	0.974641	Gm15832
ENSMUSG00000032456.13	32.5716	0.578846	0.45332	1.2769	0.201637	0.999937	Nmnat3
ENSMUSG00000040451.18	1746.64	0.578346	0.175986	3.28631	0.00101508	0.0620695	Sgms1
ENSMUSG00000101628.1	10.1549	0.57786	0.70557	0.818997	0.412788	NA	Gm28177
ENSMUSG00000103928.1	38.5693	0.577734	0.36146	1.59833	0.109969	0.999937	Gm37893
ENSMUSG00000037580.10	181.149	0.577338	0.424815	1.35903	0.174136	0.999937	Gch1
ENSMUSG00000055547.4	2.33513	0.576682	1.76639	0.326475	0.744065	NA	Apobec4
ENSMUSG00000055560.8	15.2036	0.576526	0.576821	0.99949	0.317557	0.999937	Zfp459
ENSMUSG00000029810.15	20.8655	0.575794	0.482655	1.19297	0.23288	0.999937	Tmem176b
ENSMUSG00000027381.16	757.887	0.574691	0.204489	2.81038	0.00494827	0.209015	Bcl2l11
ENSMUSG00000015839.6	4482.33	0.574606	0.174943	3.28454	0.00102149	0.062166	Nfe2l2
ENSMUSG00000056708.5	2999.55	0.574395	0.149486	3.84247	0.000121804	0.0113339	Ier5
ENSMUSG00000043458.5	18.1711	0.574296	0.572551	1.00305	0.315838	0.999937	Pcdhb12
ENSMUSG00000020641.16	283.518	0.574231	0.654616	0.877204	0.380376	0.999937	Rsad2
ENSMUSG00000035126.19	55.7407	0.574229	0.358577	1.60141	0.109286	0.999937	Wdr78
ENSMUSG00000072647.6	29.4529	0.573868	0.398048	1.44171	0.149385	0.999937	Adam1a
ENSMUSG00000091754.8	26.6232	0.573783	0.638059	0.899263	0.368513	0.999937	Gm3636
ENSMUSG00000038213.7	1006.62	0.573639	0.372926	1.53821	0.123997	0.999937	Tapbpl
ENSMUSG00000035270.15	6.04795	0.573475	0.916082	0.626008	0.53131	NA	Impg2
ENSMUSG00000006344.17	59.6684	0.573321	0.702772	0.8158	0.414614	0.999937	Ggt5
ENSMUSG00000037336.14	8.58337	0.573081	0.780621	0.734134	0.462867	NA	Mfsd2b
ENSMUSG00000056749.7	1561.34	0.57248	0.38884	1.47228	0.140946	0.999937	Nfil3
ENSMUSG00000104965.1	30.8388	0.569061	0.522057	1.09004	0.275697	0.999937	Gm43437
ENSMUSG00000015837.15	33595.2	0.568928	0.21635	2.62966	0.008547	0.302109	Sqstm1
ENSMUSG00000105745.1	3.4928	0.568693	0.873046	0.65139	0.514795	NA	Gm42521
ENSMUSG00000097221.1	1.57765	0.568403	1.64334	0.345884	0.72943	NA	1810049J17Rik
ENSMUSG00000109198.1	13.0751	0.568209	0.542652	1.0471	0.295055	0.999937	D7Bwg0826e
ENSMUSG00000047767.17	381.366	0.567554	0.218043	2.60294	0.00924274	0.312332	Atg16l2
ENSMUSG00000050751.14	1.31604	0.567113	1.88678	0.300572	0.763741	NA	Pgbd5
ENSMUSG00000005045.16	194.322	0.566526	0.160011	3.54055	0.000399292	0.029303	Chd5
ENSMUSG00000027777.15	550.921	0.566461	0.245507	2.30732	0.0210372	0.516883	Schip1
ENSMUSG00000117431.1	1.68209	0.566197	1.28341	0.441166	0.659093	NA	NA
ENSMUSG00000074735.2	52.5934	0.565733	0.262264	2.15711	0.0309969	0.634818	Gm21994
ENSMUSG00000044703.5	8.60173	0.565575	0.729148	0.775666	0.437946	NA	Phf11a
ENSMUSG00000046962.16	582.784	0.56465	0.214077	2.6376	0.00834939	0.297091	Zbtb21
ENSMUSG00000033615.9	3.09162	0.564408	1.1683	0.483101	0.629024	NA	Cplx1
ENSMUSG00000047810.9	26.2617	0.564342	0.54913	1.0277	0.30409	0.999937	Ccdc88b
ENSMUSG00000040125.4	4.54327	0.562146	0.867991	0.64764	0.517218	NA	Gpr26
ENSMUSG00000114046.1	8.41816	0.562062	0.762917	0.736727	0.461288	NA	Gm49321
ENSMUSG00000038009.7	11.8392	0.56148	0.558152	1.00596	0.314433	0.999937	Dnajc22
ENSMUSG00000053846.5	95.1735	0.561292	0.630648	0.890025	0.373453	0.999937	Lipg
ENSMUSG00000038763.12	1.76017	0.560735	1.5438	0.363217	0.716443	NA	Alpk3
ENSMUSG00000027224.14	6.47706	0.560724	0.754205	0.743464	0.457201	NA	Duoxa1
ENSMUSG00000067942.6	374.638	0.560407	0.165827	3.37946	0.000726286	0.0479609	Zfp160
ENSMUSG00000049734.9	454.19	0.559899	0.223215	2.50833	0.0121302	0.37264	Trex1
ENSMUSG00000023032.12	56.5596	0.55936	0.33973	1.64648	0.0996642	0.999937	Slc4a8
ENSMUSG00000031504.6	117.195	0.559246	0.190639	2.93353	0.00335133	0.155922	Rab20
ENSMUSG00000113662.1	11.8641	0.559184	0.529785	1.05549	0.291201	0.999937	Gm35558
ENSMUSG00000038151.13	3.18429	0.558888	1.19675	0.467003	0.640497	NA	Prdm1
ENSMUSG00000031788.14	1478.33	0.558351	0.259293	2.15336	0.0312903	0.637665	Kifc3
ENSMUSG00000049010.6	2.4901	0.558176	0.977681	0.570919	0.568055	NA	Olfr982
ENSMUSG00000047104.5	6.35808	0.557993	0.825615	0.675852	0.499135	NA	Pbp2
ENSMUSG00000049409.9	2.89074	0.557693	1.33653	0.417268	0.676482	NA	Prokr1
ENSMUSG00000074570.14	72.1771	0.557625	1.0693	0.521486	0.602028	0.999937	Cass4
ENSMUSG00000049502.17	1526.2	0.557194	0.560027	0.994942	0.319765	0.999937	Dtx3l
ENSMUSG00000039304.11	64.6269	0.555718	0.726802	0.764607	0.444506	0.999937	Tnfsf10
ENSMUSG00000107531.1	1.7118	0.555641	1.30207	0.426738	0.66957	NA	E330037G11Rik
ENSMUSG00000020272.8	2199.75	0.55517	0.164792	3.36891	0.00075467	0.048943	Stk10
ENSMUSG00000074507.6	7.75478	0.555132	0.688802	0.805938	0.420278	NA	Gm14340
ENSMUSG00000087445.1	6.67649	0.555029	0.780803	0.710844	0.477181	NA	Gm14286
ENSMUSG00000085101.7	32.4852	0.554742	0.550993	1.0068	0.314029	0.999937	Platr16
ENSMUSG00000111329.1	9.45961	0.553982	0.628424	0.881543	0.378024	NA	A830035O19Rik
ENSMUSG00000029126.7	1.71663	0.55386	1.84997	0.299388	0.764644	NA	Nsg1
ENSMUSG00000066152.11	291.45	0.553039	0.306835	1.8024	0.0714824	0.935684	Slc31a2
ENSMUSG00000043993.6	87.4823	0.552721	0.29929	1.84677	0.0647801	0.902124	2900052L18Rik
ENSMUSG00000039633.6	463.099	0.552485	0.223723	2.4695	0.0135301	0.396665	Lonrf1
ENSMUSG00000058252.6	17.3554	0.552418	0.611321	0.903647	0.366183	0.999937	Tcp11x2
ENSMUSG00000110620.1	2.84522	0.552079	1.24535	0.443312	0.65754	NA	Gm45733
ENSMUSG00000038780.14	2061.15	0.551967	0.182783	3.0198	0.00252943	0.1272	Smurf1
ENSMUSG00000090235.1	11.9986	0.551918	0.533673	1.03419	0.301049	0.999937	Gm16244
ENSMUSG00000081769.9	9.41027	0.551729	0.906069	0.608926	0.542574	NA	Gm12216
ENSMUSG00000025165.12	15.584	0.551285	0.771676	0.7144	0.47498	0.999937	Sectm1a
ENSMUSG00000028328.13	28.3616	0.551127	0.387678	1.42161	0.155139	0.999937	Tmod1
ENSMUSG00000074006.3	10.855	0.550837	0.658146	0.836953	0.402619	NA	Omp
ENSMUSG00000110393.2	71.6551	0.55035	0.3446	1.59707	0.11025	0.999937	Gm36445
ENSMUSG00000085735.1	2.94576	0.550279	0.969992	0.567302	0.570509	NA	Mettl5os
ENSMUSG00000097855.8	7.09124	0.549531	0.79216	0.693712	0.487863	NA	A930007I19Rik
ENSMUSG00000117982.1	3.65474	0.548633	1.01738	0.53926	0.589707	NA	NA
ENSMUSG00000117446.1	12.0789	0.548564	0.79528	0.689775	0.490336	0.999937	NA
ENSMUSG00000084892.1	3.46499	0.548454	0.932029	0.588451	0.556229	NA	Gm14471
ENSMUSG00000115793.1	12.1	0.548076	0.568803	0.96356	0.335267	0.999937	Gm48961
ENSMUSG00000093489.1	2.81926	0.548022	1.04667	0.523588	0.600565	NA	Gm20625
ENSMUSG00000103280.1	3.38257	0.547364	1.0424	0.5251	0.599514	NA	Gm37277
ENSMUSG00000105813.1	14.383	0.546995	0.492681	1.11024	0.266895	0.999937	Gm42928
ENSMUSG00000022529.11	1076.99	0.546947	0.116936	4.67734	2.90626e-06	0.000472397	Zfp263
ENSMUSG00000045540.5	4.86774	0.546728	0.86243	0.633939	0.526121	NA	Olfr600
ENSMUSG00000053338.9	3.11743	0.5463	1.01112	0.54029	0.588997	NA	Tarm1
ENSMUSG00000041566.3	1.37144	0.546109	1.39647	0.391064	0.69575	NA	Tssk1
ENSMUSG00000097722.1	4.45491	0.546044	0.903178	0.604581	0.545457	NA	Gm26841
ENSMUSG00000116506.1	11.0253	0.545908	0.62032	0.880044	0.378836	NA	5730414N17Rik
ENSMUSG00000102246.1	2.40897	0.545488	1.26255	0.432053	0.665703	NA	9430037O13Rik
ENSMUSG00000090881.2	3.68728	0.545303	0.837428	0.651164	0.51494	NA	Gm6904
ENSMUSG00000023045.13	95.1512	0.545065	0.61207	0.890527	0.373183	0.999937	Soat2
ENSMUSG00000106665.1	2.39719	0.544854	1.1173	0.487651	0.625797	NA	Gm43389
ENSMUSG00000105896.1	4.23074	0.544835	1.22414	0.445075	0.656266	NA	Gm43311
ENSMUSG00000073982.11	1842.89	0.544631	0.137441	3.96264	7.41241e-05	0.00755418	Rhog
ENSMUSG00000029716.13	20.7509	0.544606	0.48982	1.11185	0.266203	0.999937	Tfr2
ENSMUSG00000030683.11	8.13093	0.544591	0.627211	0.868273	0.385245	NA	Sez6l2
ENSMUSG00000041836.10	862.029	0.544525	0.139526	3.90267	9.5138e-05	0.00918547	Ptpre
ENSMUSG00000046731.4	994.421	0.543909	0.152991	3.55517	0.000377735	0.0282005	Kctd11
ENSMUSG00000032548.14	62.6947	0.54289	0.347638	1.56165	0.118369	0.999937	Slco2a1
ENSMUSG00000015950.13	2.57307	0.542791	1.1462	0.473556	0.635817	NA	Ncf1
ENSMUSG00000034652.12	9.87437	0.542658	0.646124	0.839867	0.400983	NA	Cd300a
ENSMUSG00000104095.1	5.62239	0.542477	0.822548	0.659508	0.50957	NA	Gm37315
ENSMUSG00000109604.1	4.884	0.542307	0.85394	0.635065	0.525386	NA	Gm45346
ENSMUSG00000036452.18	9.56607	0.541077	1.05126	0.514694	0.606767	NA	Arhgap26
ENSMUSG00000028028.11	825.423	0.540686	0.272189	1.98644	0.0469844	0.783541	Alpk1
ENSMUSG00000084904.1	4.37124	0.54035	0.952981	0.56701	0.570707	NA	Gm14827
ENSMUSG00000084925.8	8.42938	0.540217	0.713127	0.757532	0.448731	NA	1810062O18Rik
ENSMUSG00000058773.2	7.17283	0.540119	1.01779	0.53068	0.59564	NA	Hist1h1b
ENSMUSG00000040663.9	1615.28	0.539885	0.148214	3.64261	0.000269889	0.0216602	Clcf1
ENSMUSG00000040987.15	25.9882	0.539501	0.572823	0.941829	0.34628	0.999937	Mill2
ENSMUSG00000053461.9	4.46696	0.538948	0.89962	0.599083	0.549117	NA	Hhipl2
ENSMUSG00000055602.17	3.51092	0.538005	1.49267	0.360432	0.718524	NA	Tcp10b
ENSMUSG00000050762.5	10.1464	0.536605	0.60363	0.888963	0.374023	NA	Prss27
ENSMUSG00000032177.17	1202.43	0.536192	0.187521	2.85938	0.00424476	0.186589	Pde4a
ENSMUSG00000027239.14	3.14162	0.535634	0.914574	0.585665	0.558101	NA	Mdk
ENSMUSG00000097532.1	7.27336	0.534976	0.653504	0.818626	0.413	NA	Gm4349
ENSMUSG00000097919.1	25.8763	0.534868	0.387726	1.3795	0.16774	0.999937	Gm27021
ENSMUSG00000116627.1	2.38242	0.534719	1.35375	0.394991	0.69285	NA	Gm30124
ENSMUSG00000103309.1	55.7096	0.534306	0.520407	1.02671	0.304558	0.999937	BC037039
ENSMUSG00000028970.9	1483.91	0.534198	0.212854	2.50969	0.0120838	0.372107	Abcb1b
ENSMUSG00000103651.1	54.3322	0.53413	0.458148	1.16585	0.243676	0.999937	Gm37206
ENSMUSG00000107017.1	9.28891	0.534069	0.712597	0.749469	0.453575	NA	Gm43196
ENSMUSG00000062456.4	165.525	0.53382	0.242597	2.20044	0.0277758	0.597436	Rpl9-ps6
ENSMUSG00000022969.13	644.193	0.53373	0.145143	3.67727	0.000235746	0.0193496	Il10rb
ENSMUSG00000042638.14	1.65536	0.533658	1.88333	0.283359	0.776902	NA	Gucy2c
ENSMUSG00000097075.3	3.7489	0.533247	0.885503	0.602197	0.547043	NA	Cdiptos
ENSMUSG00000024059.10	326.637	0.532806	0.224519	2.3731	0.0176396	0.470915	Clip4
ENSMUSG00000027555.8	842.826	0.532766	0.191354	2.78419	0.00536621	0.221567	Car13
ENSMUSG00000031765.8	2263.95	0.532458	0.163444	3.25775	0.00112301	0.0673859	Mt1
ENSMUSG00000087006.3	23.576	0.531775	0.631814	0.841664	0.399976	0.999937	Gm13889
ENSMUSG00000057074.6	23.5219	0.53119	0.49312	1.0772	0.28139	0.999937	Ces1g
ENSMUSG00000085143.1	3.50463	0.530287	0.900201	0.589076	0.55581	NA	Gm11520
ENSMUSG00000108290.1	4.77818	0.530078	0.87803	0.603712	0.546035	NA	Gm44120
ENSMUSG00000024899.7	1859.03	0.529683	0.136482	3.88097	0.000104043	0.00989637	Papss2
ENSMUSG00000071748.2	157.875	0.529114	0.496513	1.06566	0.286577	0.999937	Gm14698
ENSMUSG00000112073.1	10.1536	0.528564	0.644942	0.819552	0.412472	NA	Gm47101
ENSMUSG00000090264.1	8.40865	0.528545	1.25176	0.422241	0.672849	NA	Eif4ebp3
ENSMUSG00000097805.2	6.19504	0.527375	0.9891	0.533186	0.593905	NA	Gm17473
ENSMUSG00000048731.15	13.03	0.527265	0.51538	1.02306	0.306279	0.999937	Ggnbp1
ENSMUSG00000053475.5	36.4644	0.527127	0.487771	1.08069	0.279837	0.999937	Tnfaip6
ENSMUSG00000079362.5	3121.72	0.527126	0.914452	0.576439	0.564318	0.999937	Gm43302
ENSMUSG00000103115.1	7.3779	0.526703	0.649548	0.810876	0.417437	NA	Gm37584
ENSMUSG00000021792.15	22.9554	0.52641	0.410685	1.28179	0.199918	0.999937	Fam213a
ENSMUSG00000099608.1	15.1581	0.526193	0.494006	1.06515	0.286806	0.999937	4933411E06Rik
ENSMUSG00000113882.1	7.84865	0.525128	0.63401	0.828265	0.407521	NA	Gm48550
ENSMUSG00000058402.14	146.846	0.524862	0.377309	1.39107	0.164205	0.999937	Zfp420
ENSMUSG00000026074.15	7101.4	0.524356	0.148102	3.54051	0.000399348	0.029303	Map4k4
ENSMUSG00000027938.11	32.6128	0.523771	0.447984	1.16917	0.242334	0.999937	Creb3l4
ENSMUSG00000085196.1	5.9432	0.523526	0.904233	0.578972	0.562608	NA	Gm14963
ENSMUSG00000097174.2	9.73504	0.523182	0.758328	0.689916	0.490247	NA	Gm4890
ENSMUSG00000026872.17	2792.37	0.521336	0.205202	2.54059	0.0110665	0.354296	Zeb2
ENSMUSG00000031551.12	1.01709	0.521197	1.87437	0.278065	0.780963	NA	Ido1
ENSMUSG00000047407.17	3530.93	0.521034	0.164984	3.15809	0.00158806	0.0886618	Tgif1
ENSMUSG00000095545.7	2.13694	0.520543	2.02735	0.25676	0.797364	NA	Zfp969
ENSMUSG00000027134.4	338.589	0.52034	0.148156	3.51212	0.000444551	0.0315386	Lpcat4
ENSMUSG00000070031.11	635.561	0.52007	0.407859	1.27512	0.202266	0.999937	Sp140
ENSMUSG00000039146.5	105.831	0.519954	0.914595	0.568507	0.569691	0.999937	Ifi44l
ENSMUSG00000054013.6	17.6721	0.519896	0.886672	0.586345	0.557643	0.999937	Tmem179
ENSMUSG00000016496.7	283.132	0.519658	0.693638	0.749178	0.45375	0.999937	Cd274
ENSMUSG00000057933.10	3.65171	0.519551	1.12375	0.462337	0.64384	NA	Gsta2
ENSMUSG00000108884.1	10.2337	0.519382	0.574077	0.904726	0.365611	NA	Gm45792
ENSMUSG00000097815.1	48.1535	0.519381	0.335134	1.54977	0.121197	0.999937	Gm26809
ENSMUSG00000027858.13	7.4701	0.519047	0.918186	0.565296	0.571872	NA	Tspan2
ENSMUSG00000030739.18	7.02254	0.517792	0.919254	0.563275	0.573248	NA	Myh14
ENSMUSG00000030554.16	1084.02	0.517481	0.162477	3.18495	0.00144781	0.0819	Synm
ENSMUSG00000102470.1	3.36958	0.516958	1.15919	0.445965	0.655622	NA	Gm37244
ENSMUSG00000022367.7	433.024	0.516895	0.624733	0.827386	0.408018	0.999937	Has2
ENSMUSG00000053007.9	251.662	0.516817	0.325468	1.58792	0.112305	0.999937	Creb5
ENSMUSG00000024424.15	337.322	0.516696	0.157833	3.27369	0.00106153	0.0639961	Ttc39c
ENSMUSG00000102374.1	3.28701	0.516329	1.06214	0.486121	0.626882	NA	Gm38387
ENSMUSG00000049690.15	15.4332	0.516255	0.501096	1.03025	0.302892	0.999937	Nckap5
ENSMUSG00000048706.3	1520.52	0.515818	0.227588	2.26645	0.0234236	0.546728	Lurap1l
ENSMUSG00000096923.1	2.21464	0.515639	1.20267	0.428746	0.668108	NA	A730071L15Rik
ENSMUSG00000040345.10	5.37696	0.515453	0.851391	0.605425	0.544897	NA	Arhgap9
ENSMUSG00000106317.1	10.271	0.515417	0.581716	0.886029	0.375602	NA	Gm43848
ENSMUSG00000054702.14	53.9661	0.515008	0.278535	1.84899	0.0644597	0.900682	Ap1s3
ENSMUSG00000028587.18	348.604	0.51492	0.160163	3.21497	0.00130458	0.0760453	Orc1
ENSMUSG00000110225.1	6.7921	0.51413	0.861975	0.596456	0.55087	NA	Gm45528
ENSMUSG00000089809.9	55.4247	0.513898	0.542483	0.947306	0.343483	0.999937	Rasgef1b
ENSMUSG00000021057.15	6.46445	0.513685	0.808405	0.63543	0.525148	NA	Akap5
ENSMUSG00000039714.9	6.68852	0.513474	1.2621	0.406842	0.684124	NA	Cplx3
ENSMUSG00000118159.1	5.02358	0.513205	0.875425	0.586235	0.557718	NA	NA
ENSMUSG00000021948.17	1059.34	0.513158	0.176391	2.90921	0.00362341	0.166172	Prkcd
ENSMUSG00000084980.1	11.8057	0.512848	0.633203	0.809927	0.417982	0.999937	Slc36a1os
ENSMUSG00000051029.8	11.0267	0.512724	0.64617	0.793482	0.427497	NA	Serpinb1b
ENSMUSG00000054404.13	236.995	0.512677	0.970158	0.528447	0.597189	0.999937	Slfn5
ENSMUSG00000087177.7	122.399	0.512439	0.307549	1.6662	0.0956729	0.999937	E130307A14Rik
ENSMUSG00000097415.2	547.505	0.512239	0.241701	2.11931	0.0340642	0.659756	AU020206
ENSMUSG00000014837.15	308.808	0.51216	0.191733	2.67122	0.00755758	0.278071	4931428F04Rik
ENSMUSG00000019806.13	28.33	0.5102	0.51427	0.992086	0.321156	0.999937	Aig1
ENSMUSG00000113328.1	41.7014	0.5098	0.30023	1.69803	0.089502	0.999937	Gm47260
ENSMUSG00000079165.10	3.92082	0.509437	1.61033	0.316355	0.751733	NA	Sap25
ENSMUSG00000104793.1	2.27368	0.509244	1.2453	0.408933	0.682589	NA	Gm43756
ENSMUSG00000118124.1	42.2226	0.509143	0.443091	1.14907	0.250527	0.999937	NA
ENSMUSG00000020865.16	13.9854	0.508472	0.773846	0.657071	0.511135	0.999937	Abcc3
ENSMUSG00000100768.1	36.1851	0.50806	0.444094	1.14404	0.252609	0.999937	Gm29055
ENSMUSG00000108354.1	2.91017	0.507901	1.19671	0.424413	0.671264	NA	4931431B13Rik
ENSMUSG00000063972.13	179.502	0.507779	0.235657	2.15474	0.0311824	0.637335	Nr6a1
ENSMUSG00000031297.14	25.7055	0.507405	0.474676	1.06895	0.285092	0.999937	Slc7a3
ENSMUSG00000004562.16	3457.22	0.507258	0.152703	3.32186	0.000894205	0.0554709	Arhgef40
ENSMUSG00000068196.5	4346.97	0.506778	0.237955	2.12973	0.0331943	0.65401	Col8a1
ENSMUSG00000053137.7	310.492	0.506699	0.14013	3.61591	0.000299293	0.0237236	Mapk11
ENSMUSG00000063087.15	94.3742	0.50652	0.28306	1.78944	0.0735433	0.940681	Gm10125
ENSMUSG00000117732.1	33.9329	0.506042	1.29128	0.391892	NA	NA	Hdhd2
ENSMUSG00000045817.8	8588.54	0.505568	0.153052	3.30325	0.000955718	0.0590018	Zfp36l2
ENSMUSG00000032712.16	4703.9	0.505439	0.183887	2.74864	0.00598422	0.24065	Resf1
ENSMUSG00000034686.8	111.107	0.505109	0.287236	1.75852	0.0786591	0.970637	Prr7
ENSMUSG00000005125.13	9833.95	0.504718	0.343111	1.47101	0.14129	0.999937	Ndrg1
ENSMUSG00000113432.1	3.18962	0.50405	0.961403	0.524286	0.600079	NA	8430406P12Rik
ENSMUSG00000102553.1	4.59983	0.503997	0.88244	0.57114	0.567905	NA	D930036K23Rik
ENSMUSG00000109162.1	19.1256	0.503832	0.421025	1.19668	0.231432	0.999937	2900027M19Rik
ENSMUSG00000098678.1	6.85092	0.503644	0.699677	0.719823	0.471634	NA	Mroh6
ENSMUSG00000063594.5	15.7302	0.503483	0.459212	1.0964	0.272902	0.999937	Gng8
ENSMUSG00000021733.10	1936.07	0.503315	0.24709	2.03697	0.0416529	0.742868	Slc4a7
ENSMUSG00000033470.12	2.98309	0.503238	1.13713	0.442551	0.658091	NA	Cysltr2
ENSMUSG00000107355.1	97.6307	0.50302	0.289243	1.73909	0.0820185	0.978402	AI839979
ENSMUSG00000047996.16	263.784	0.503002	0.14641	3.43558	0.00059128	0.0397519	Prrg1
ENSMUSG00000066027.7	4.75241	0.502697	0.991205	0.507158	0.612044	NA	Gm10436
ENSMUSG00000079036.10	467.089	0.502622	0.156197	3.21786	0.0012915	0.0757266	Alkbh1
ENSMUSG00000020181.16	432.639	0.502558	0.309836	1.62201	0.1048	0.999937	Nav3
ENSMUSG00000026657.16	2119.95	0.502443	0.161944	3.10258	0.00191839	0.102216	Frmd4a
ENSMUSG00000000078.7	4510.42	0.502293	0.116117	4.32575	1.52013e-05	0.00187693	Klf6
ENSMUSG00000071064.13	699.273	0.502074	0.234674	2.13946	0.0323988	0.649036	Zfp827
ENSMUSG00000114134.1	16.9254	0.501914	0.445627	1.12631	0.260034	0.999937	Gm47408
ENSMUSG00000030681.18	2073.27	0.50149	0.165592	3.02846	0.00245803	0.125501	Mvp
ENSMUSG00000039191.12	6781.32	0.501351	0.139552	3.59258	0.000327417	0.0251758	Rbpj
ENSMUSG00000038550.10	279.032	0.501112	0.493615	1.01519	0.310017	0.999937	Ciart
ENSMUSG00000028909.17	6.93462	0.501067	0.766182	0.653979	0.513126	NA	Ptpru
ENSMUSG00000025085.16	1330.77	0.500962	0.263144	1.90375	0.0569424	0.848433	Ablim1
ENSMUSG00000032035.15	1877.8	0.500948	0.261792	1.91354	0.0556795	0.843793	Ets1
ENSMUSG00000108053.1	29.4931	0.500452	0.456193	1.09702	0.272634	0.999937	Gm43890
ENSMUSG00000072769.6	26.7784	0.499614	0.410536	1.21698	0.223612	0.999937	Gm10419
ENSMUSG00000104768.1	4.07724	0.499308	0.900456	0.554505	0.579233	NA	Gm38412
ENSMUSG00000097391.8	2.69174	0.499207	1.05955	0.471151	0.637533	NA	Mirg
ENSMUSG00000107278.1	14.9922	0.498539	0.586144	0.850539	0.395026	0.999937	Gm42600
ENSMUSG00000091239.2	3.44146	0.498519	0.874822	0.569852	0.568778	NA	Vmn2r76
ENSMUSG00000027660.16	2535.48	0.498261	0.311149	1.60136	0.109298	0.999937	Skil
ENSMUSG00000094632.3	6.46013	0.498195	0.763943	0.652137	0.514313	NA	Gm10310
ENSMUSG00000017009.3	5856.91	0.497019	0.199253	2.49441	0.0126166	0.383384	Sdc4
ENSMUSG00000104116.1	2.06268	0.496921	1.58935	0.312657	0.754542	NA	Gm37296
ENSMUSG00000034591.5	1322.77	0.49672	0.269387	1.84389	0.0651992	0.90268	Slc41a2
ENSMUSG00000107985.1	8.95345	0.496458	0.745245	0.666168	0.505304	NA	Gm35037
ENSMUSG00000078920.3	1982.78	0.496322	0.6803	0.729563	0.465657	0.999937	Ifi47
ENSMUSG00000028954.11	3323.27	0.495809	0.209971	2.36132	0.01821	0.477107	Nub1
ENSMUSG00000086638.7	9.71435	0.495752	0.603058	0.822064	0.411041	NA	4930405A21Rik
ENSMUSG00000102224.5	117.82	0.495356	0.360169	1.37534	0.169025	0.999937	4930447F24Rik
ENSMUSG00000044786.6	689.631	0.495356	0.295329	1.6773	0.0934834	0.999937	Zfp36
ENSMUSG00000045672.15	629.817	0.494673	0.173478	2.8515	0.00435139	0.189636	Col27a1
ENSMUSG00000115329.1	2.50623	0.494535	1.10333	0.448221	0.653994	NA	Gm49272
ENSMUSG00000026942.13	1621.84	0.494397	0.154411	3.20182	0.00136561	0.0786358	Traf2
ENSMUSG00000056411.2	18.9503	0.493369	0.429122	1.14972	0.25026	0.999937	Gm12500
ENSMUSG00000053560.4	1053.83	0.493076	0.210764	2.33947	0.0193111	0.494959	Ier2
ENSMUSG00000049950.6	203.335	0.492536	0.217891	2.26047	0.0237924	0.549614	Rpp38
ENSMUSG00000078816.9	121.417	0.491947	0.384027	1.28102	0.200187	0.999937	Prkcg
ENSMUSG00000057176.4	48.8263	0.491772	0.47004	1.04623	0.295453	0.999937	Ccdc189
ENSMUSG00000040111.16	172.403	0.490307	0.270972	1.80944	0.0703833	0.929449	Gramd1b
ENSMUSG00000096983.1	11.3308	0.490081	0.613865	0.798353	0.424666	NA	2010015M23Rik
ENSMUSG00000042357.2	40.6491	0.489551	0.398739	1.22775	0.219541	0.999937	Gjb5
ENSMUSG00000024524.17	3.16868	0.489106	1.02565	0.476872	0.633453	NA	Gnal
ENSMUSG00000111067.1	2.79729	0.489035	1.01355	0.482495	0.629454	NA	Gm48714
ENSMUSG00000044916.10	3.49003	0.488095	0.94367	0.517231	0.604995	NA	1700029I15Rik
ENSMUSG00000114487.1	1.24498	0.487416	2.88568	0.168909	0.865868	NA	Gm49393
ENSMUSG00000097246.1	3.90052	0.486319	1.02347	0.475168	0.634667	NA	Gm26890
ENSMUSG00000117251.1	6.50654	0.485941	0.710435	0.684005	0.493972	NA	NA
ENSMUSG00000040253.15	1962.86	0.485753	0.829748	0.585422	0.558264	0.999937	Gbp7
ENSMUSG00000050064.14	230.044	0.485679	0.171601	2.83027	0.00465081	0.19907	Zfp697
ENSMUSG00000091945.2	28.9398	0.485623	0.332344	1.46121	0.143959	0.999937	Vmn2r114
ENSMUSG00000047030.15	1435.6	0.485613	0.183546	2.64573	0.00815152	0.293204	Spata2
ENSMUSG00000075553.2	2.34195	0.485361	1.5581	0.311508	0.755415	NA	Gm5464
ENSMUSG00000038301.15	649.48	0.485047	0.275778	1.75883	0.0786061	0.970637	Snx10
ENSMUSG00000071984.10	4.21404	0.484874	0.876708	0.553062	0.580221	NA	Fndc1
ENSMUSG00000004661.15	59.4327	0.48412	0.371056	1.30471	0.191992	0.999937	Arid3b
ENSMUSG00000097184.2	2.32032	0.483765	1.25939	0.384126	0.700885	NA	4632428C04Rik
ENSMUSG00000055725.11	143.612	0.483499	0.328726	1.47082	0.141339	0.999937	Paqr3
ENSMUSG00000039046.15	1099.16	0.482847	0.142926	3.37831	0.000729327	0.0479609	Usp6nl
ENSMUSG00000074141.13	86.1359	0.482164	0.621993	0.775192	0.438226	0.999937	Il4i1
ENSMUSG00000017692.8	88.194	0.481476	0.292529	1.64591	0.099782	0.999937	Rhbdl3
ENSMUSG00000040147.14	2.1153	0.480786	1.50137	0.320231	0.748793	NA	Maob
ENSMUSG00000067235.14	163.469	0.480587	0.41256	1.16489	0.244063	0.999937	H2-Q10
ENSMUSG00000038754.5	50.0666	0.480326	0.705467	0.680862	0.495959	0.999937	Elovl3
ENSMUSG00000056919.9	1225.79	0.480198	0.161646	2.97068	0.00297146	0.143987	Cep162
ENSMUSG00000034040.16	6.06503	0.479943	0.890255	0.539107	0.589813	NA	Galnt17
ENSMUSG00000051984.13	63.539	0.479332	0.487429	0.98339	0.325416	0.999937	Sec31b
ENSMUSG00000111664.1	2.83736	0.478678	0.94758	0.505158	0.613448	NA	Gm48865
ENSMUSG00000053178.5	17.7669	0.478053	0.528892	0.903878	0.36606	0.999937	Mterf1b
ENSMUSG00000010066.15	2.92901	0.477406	0.968539	0.492913	0.622074	NA	Cacna2d2
ENSMUSG00000040128.9	2230.8	0.477184	0.224383	2.12664	0.0334496	0.655765	Pnrc1
ENSMUSG00000037106.8	8.80845	0.476863	0.594894	0.801593	0.422789	NA	Fer1l6
ENSMUSG00000024268.16	72.765	0.476672	0.371416	1.28339	0.199354	0.999937	Celf4
ENSMUSG00000031897.9	886.012	0.476559	0.595661	0.800051	0.423681	0.999937	Psmb10
ENSMUSG00000101166.6	10.4261	0.476241	0.713066	0.667878	0.504212	NA	Gm28496
ENSMUSG00000028457.18	12.3988	0.476218	0.765057	0.622461	0.533639	0.999937	Atp8b5
ENSMUSG00000026678.10	4.84985	0.47616	0.843085	0.564783	0.572222	NA	Rgs5
ENSMUSG00000104708.1	9.52962	0.476085	0.634598	0.750215	0.453125	NA	Gm42503
ENSMUSG00000046210.7	17.532	0.476033	0.422822	1.12585	0.26023	0.999937	Olfr735
ENSMUSG00000105096.1	1343.48	0.474315	0.988019	0.480067	0.63118	0.999937	Gbp10
ENSMUSG00000059552.13	6026.88	0.474015	0.158052	2.99911	0.00270768	0.133728	Trp53
ENSMUSG00000069273.2	3.97602	0.473977	1.14254	0.414844	0.678256	NA	Hist1h3e
ENSMUSG00000046318.16	38.3737	0.473603	0.555673	0.852305	0.394045	0.999937	Ccbe1
ENSMUSG00000018476.7	2810.94	0.473392	0.263417	1.79712	0.0723162	0.938926	Kdm6b
ENSMUSG00000109864.1	8.07137	0.472755	0.746385	0.633393	0.526477	NA	Eid3
ENSMUSG00000024084.8	45.0858	0.472538	0.480443	0.983546	0.325339	0.999937	Qpct
ENSMUSG00000073478.6	15.123	0.472424	0.51303	0.92085	0.357129	0.999937	D730003I15Rik
ENSMUSG00000099411.1	3.47991	0.47229	1.20364	0.392384	0.694775	NA	2310015D24Rik
ENSMUSG00000091405.2	10.3156	0.471867	0.735771	0.641322	0.521313	NA	Hist2h4
ENSMUSG00000108026.1	10.9092	0.47176	0.619817	0.761127	0.446581	NA	Gm44007
ENSMUSG00000097674.1	4.77307	0.471294	0.903448	0.521662	0.601906	NA	Gm26610
ENSMUSG00000104383.1	2.00393	0.470734	1.16612	0.403675	0.686451	NA	Gm37553
ENSMUSG00000025408.15	6590.28	0.470451	0.512256	0.918391	0.358414	0.999937	Ddit3
ENSMUSG00000032501.9	780.759	0.470225	0.448335	1.04883	0.294258	0.999937	Trib1
ENSMUSG00000097013.1	7.00234	0.469844	0.613615	0.765699	0.443855	NA	Gm26710
ENSMUSG00000093594.1	37.3437	0.469779	0.363052	1.29397	0.195675	0.999937	Gm20707
ENSMUSG00000021066.9	43.7277	0.469712	0.452751	1.03746	0.299521	0.999937	Atl1
ENSMUSG00000047115.15	16.5527	0.469261	0.578696	0.810894	0.417426	0.999937	Fam221a
ENSMUSG00000025537.12	15.4013	0.469183	0.741541	0.632714	0.526921	0.999937	Phkg1
ENSMUSG00000079710.10	38.7606	0.468957	0.386199	1.21429	0.224638	0.999937	Gm3448
ENSMUSG00000039646.5	4091.7	0.468834	0.229373	2.04398	0.0409556	0.738245	Vasn
ENSMUSG00000035329.7	360.457	0.468521	0.28601	1.63813	0.101395	0.999937	Fbxo33
ENSMUSG00000036040.14	2.20989	0.468415	1.11427	0.42038	0.674208	NA	Adamtsl2
ENSMUSG00000055150.15	38.5906	0.468226	0.436067	1.07375	0.282936	0.999937	Zfp78
ENSMUSG00000097312.1	1.846	0.467967	1.52934	0.305993	0.75961	NA	Gm26870
ENSMUSG00000108122.1	2.31571	0.467954	1.09801	0.426184	0.669974	NA	Gm44116
ENSMUSG00000093445.7	596.83	0.467782	0.198479	2.35683	0.0184315	0.479108	Lrch4
ENSMUSG00000020009.13	3071.2	0.467508	0.0751281	6.22281	4.88332e-10	1.79162e-07	Ifngr1
ENSMUSG00000091531.2	23.722	0.466947	0.358149	1.30378	0.192309	0.999937	Olfr102
ENSMUSG00000113778.1	11.7095	0.466907	0.572135	0.816079	0.414455	0.999937	Gm40847
ENSMUSG00000097346.1	4.96264	0.466907	0.846977	0.551262	0.581454	NA	Gm26619
ENSMUSG00000109729.1	3.09675	0.466566	1.21306	0.384619	0.70052	NA	Gm45418
ENSMUSG00000031627.9	972.371	0.466247	0.197479	2.361	0.0182258	0.477107	Irf2
ENSMUSG00000109459.1	2.2962	0.466034	1.17456	0.396774	0.691534	NA	Gm39526
ENSMUSG00000116226.1	11.2382	0.465886	0.758966	0.613843	0.539319	NA	Gm49502
ENSMUSG00000040296.15	2166.49	0.465524	0.308129	1.51081	0.130838	0.999937	Ddx58
ENSMUSG00000049866.12	1190.56	0.46479	0.181864	2.5557	0.0105974	0.343638	Arl4c
ENSMUSG00000041757.16	14.851	0.464566	0.668087	0.695367	0.486825	0.999937	Plekha6
ENSMUSG00000042828.12	3.2776	0.464292	0.935888	0.496098	0.619826	NA	Trim72
ENSMUSG00000045268.13	101.085	0.463425	0.322569	1.43667	0.150812	0.999937	Zfp691
ENSMUSG00000027845.15	363.525	0.463134	0.206506	2.24271	0.0249153	0.564264	Dclre1b
ENSMUSG00000105895.1	7.3759	0.463113	0.962902	0.480955	0.630549	NA	Gm42829
ENSMUSG00000064289.15	891.924	0.462634	0.119164	3.88232	0.000103464	0.00989637	Tank
ENSMUSG00000072109.11	61.5597	0.462444	0.488148	0.947344	0.343464	0.999937	A530040E14Rik
ENSMUSG00000005686.17	204.859	0.462394	0.235251	1.96553	0.0493524	0.804231	Ampd3
ENSMUSG00000044024.16	16.2513	0.462062	0.487483	0.947854	0.343204	0.999937	Rell2
ENSMUSG00000039438.7	4.11769	0.461595	0.888657	0.51943	0.603461	NA	Ttc36
ENSMUSG00000034795.14	96.208	0.461481	0.293492	1.57238	0.115862	0.999937	Ccdc122
ENSMUSG00000054065.12	8.01869	0.460262	1.03497	0.444708	0.656531	NA	Pkp3
ENSMUSG00000028794.13	4.67946	0.460198	0.825042	0.557788	0.576989	NA	A3galt2
ENSMUSG00000046345.5	2.76644	0.460034	1.41338	0.325485	0.744814	NA	Smco1
ENSMUSG00000031376.15	3.70361	0.45972	0.816019	0.563369	0.573183	NA	Atp2b3
ENSMUSG00000072294.5	3.08877	0.459692	1.21838	0.377298	0.705952	NA	Klf12
ENSMUSG00000112854.1	26.583	0.459477	0.747544	0.614649	0.538786	0.999937	Gm38403
ENSMUSG00000106825.1	11.6748	0.459149	0.563474	0.814854	0.415156	0.999937	2510016D11Rik
ENSMUSG00000107086.1	2.59427	0.458392	1.25927	0.364014	0.715847	NA	Gm43808
ENSMUSG00000035164.8	461.871	0.458303	0.211618	2.16571	0.0303334	0.62926	Zc3h12c
ENSMUSG00000027829.15	1423.52	0.457544	0.102486	4.46447	8.02672e-06	0.0011581	Ccnl1
ENSMUSG00000087593.1	5.33798	0.457414	0.811043	0.563982	0.572767	NA	Gm16174
ENSMUSG00000034438.16	229.031	0.456353	0.816143	0.559158	0.576054	0.999937	Gbp8
ENSMUSG00000117050.1	1.6833	0.455914	1.52382	0.299191	0.764795	NA	NA
ENSMUSG00000090104.1	109.907	0.455577	0.350677	1.29914	0.193897	0.999937	Slmapos2
ENSMUSG00000019842.6	1194.17	0.454954	0.185829	2.44824	0.0143557	0.412396	Traf3ip2
ENSMUSG00000030166.14	409.039	0.454945	0.134708	3.37728	0.000732056	0.0479609	Rad52
ENSMUSG00000105572.1	17.6205	0.454619	0.595091	0.763948	0.444898	0.999937	Gm43300
ENSMUSG00000017943.15	18.2656	0.453482	0.753488	0.601843	0.547278	0.999937	Gdap1l1
ENSMUSG00000022102.13	6.48847	0.453305	0.737768	0.614428	0.538933	NA	Dok2
ENSMUSG00000034057.8	3.93699	0.453273	0.832722	0.544327	0.586216	NA	Myrfl
ENSMUSG00000044860.9	2.96531	0.453261	1.12804	0.401812	0.687823	NA	Gm1123
ENSMUSG00000102440.1	17.3717	0.453205	0.468893	0.966543	0.333772	0.999937	Pcdhga9
ENSMUSG00000078716.10	55.2871	0.45301	0.395107	1.14655	0.251567	0.999937	Tmem8b
ENSMUSG00000028538.12	756.428	0.452773	0.170808	2.65076	0.00803098	0.291958	St3gal3
ENSMUSG00000114995.1	38.5785	0.452701	0.311343	1.45403	0.145939	0.999937	Gm49284
ENSMUSG00000051510.13	2483.79	0.452441	0.153444	2.94857	0.00319248	0.150716	Mafg
ENSMUSG00000053615.1	15.2098	0.452361	0.52183	0.866873	0.386011	0.999937	Gm9913
ENSMUSG00000047281.3	13.2775	0.451911	0.563493	0.801982	0.422563	0.999937	Sfn
ENSMUSG00000085008.1	27.5163	0.451704	0.540391	0.835883	0.403221	0.999937	Dbhos
ENSMUSG00000026343.6	202.474	0.451671	0.283292	1.59436	0.110854	0.999937	Gpr39
ENSMUSG00000022575.5	141.36	0.451338	0.425568	1.06056	0.288892	0.999937	Gsdmd
ENSMUSG00000034570.12	111.419	0.45071	0.416988	1.08087	0.279754	0.999937	Inpp5j
ENSMUSG00000050014.8	573.773	0.450257	0.401095	1.12257	0.26162	0.999937	Apol10b
ENSMUSG00000022359.10	364.585	0.450139	0.150493	2.99109	0.00277982	0.136765	Wdyhv1
ENSMUSG00000098708.7	1.81992	0.449749	1.18054	0.38097	0.703225	NA	Gm27252
ENSMUSG00000102559.1	2.72041	0.449046	0.953943	0.470726	0.637836	NA	Gm37570
ENSMUSG00000034457.10	1460.88	0.448781	0.286113	1.56854	0.116754	0.999937	Eda2r
ENSMUSG00000110693.1	22.6138	0.448589	0.534202	0.839736	0.401057	0.999937	Gm45899
ENSMUSG00000016493.13	35.8455	0.448174	0.422812	1.05998	0.289153	0.999937	Cd46
ENSMUSG00000037386.16	5.28579	0.447705	0.868822	0.515301	0.606343	NA	Rims2
ENSMUSG00000020072.15	15.1704	0.447175	0.623111	0.71765	0.472973	0.999937	Pbld2
ENSMUSG00000089854.2	4.48662	0.446208	1.54805	0.288238	0.773165	NA	Gm16133
ENSMUSG00000034551.12	60.1698	0.446087	0.264218	1.68833	0.0913479	0.999937	Hdx
ENSMUSG00000089669.7	34.6982	0.445629	0.432445	1.03049	0.302782	0.999937	Tnfsf13
ENSMUSG00000098505.3	4.39779	0.445247	0.795405	0.559774	0.575634	NA	Gm14496
ENSMUSG00000031565.18	4078.98	0.444983	0.283804	1.56792	0.116899	0.999937	Fgfr1
ENSMUSG00000109209.1	22.8631	0.444523	0.4608	0.964675	0.334707	0.999937	Gm45104
ENSMUSG00000071076.6	1697.43	0.444454	0.17436	2.54905	0.0108016	0.346758	Jund
ENSMUSG00000041649.13	496.877	0.444321	0.255313	1.7403	0.0818071	0.978105	Klf8
ENSMUSG00000005628.12	14.7955	0.443757	0.522192	0.849797	0.395438	0.999937	Tmod4
ENSMUSG00000028680.14	274.345	0.443717	0.191464	2.31749	0.0204769	0.509636	Plk3
ENSMUSG00000106241.1	5.4096	0.443605	0.829291	0.534921	0.592705	NA	Gm43143
ENSMUSG00000097418.7	13.8748	0.443464	0.71096	0.623755	0.532789	0.999937	Mir155hg
ENSMUSG00000110104.1	56.9782	0.443314	0.435125	1.01882	0.308289	0.999937	Gm45717
ENSMUSG00000090641.2	37.5465	0.443216	0.337949	1.31149	0.189693	0.999937	Zfp712
ENSMUSG00000087028.7	14.5492	0.4423	0.662184	0.667942	0.504171	0.999937	Gm13387
ENSMUSG00000101972.1	8.303	0.442012	0.810136	0.545603	0.585339	NA	Hist1h3i
ENSMUSG00000027230.9	3787.23	0.441823	0.122708	3.60059	0.000317492	0.0245597	Creb3l1
ENSMUSG00000079505.2	42.7692	0.441654	0.44652	0.989103	0.322613	0.999937	Gm11131
ENSMUSG00000034173.13	146.453	0.441414	0.234625	1.88136	0.0599225	0.869271	Zbed5
ENSMUSG00000007817.15	7326.02	0.441298	0.166596	2.64891	0.00807515	0.292093	Zmiz1
ENSMUSG00000043644.4	11.495	0.440889	0.516118	0.854241	0.392972	NA	0610009L18Rik
ENSMUSG00000102600.1	15.0318	0.440732	0.503418	0.875479	0.381314	0.999937	Gm37266
ENSMUSG00000108456.1	13.992	0.440452	0.523313	0.84166	0.399978	0.999937	4732496C06Rik
ENSMUSG00000112922.1	20.0568	0.440435	0.396947	1.10956	0.26719	0.999937	Gm47572
ENSMUSG00000020782.18	408.585	0.44015	0.263617	1.66966	0.0949874	0.999937	Llgl2
ENSMUSG00000025076.10	708.756	0.439807	0.290426	1.51435	0.129937	0.999937	Casp7
ENSMUSG00000029510.15	33.7683	0.438966	0.347087	1.26472	0.205973	0.999937	Gpc2
ENSMUSG00000048347.5	14.4173	0.438917	0.532408	0.824399	0.409713	0.999937	Pcdhb18
ENSMUSG00000031910.14	7.63484	0.438655	0.689063	0.636596	0.524388	NA	Has3
ENSMUSG00000091154.2	3.51844	0.438002	0.983732	0.445245	0.656143	NA	Proscos
ENSMUSG00000046623.8	595.121	0.437596	0.348235	1.25661	0.208895	0.999937	Gjb4
ENSMUSG00000028633.7	2716.81	0.436591	0.173729	2.51306	0.0119688	0.372107	Ctps
ENSMUSG00000042350.13	1698.91	0.436562	0.258486	1.68892	0.091235	0.999937	Arel1
ENSMUSG00000102881.1	4.47765	0.43638	0.925457	0.471529	0.637263	NA	Gm3807
ENSMUSG00000103793.1	28.5632	0.43633	0.581185	0.750758	0.452798	0.999937	Pcdhga6
ENSMUSG00000028100.11	20.1924	0.436313	0.396557	1.10025	0.271222	0.999937	Nudt17
ENSMUSG00000030557.17	3340.84	0.435817	0.174524	2.49717	0.012519	0.381844	Mef2a
ENSMUSG00000115771.1	2.37598	0.43566	1.40163	0.310824	0.755935	NA	Gm49312
ENSMUSG00000086342.1	2.86688	0.435538	0.973104	0.447577	0.654459	NA	Gm12932
ENSMUSG00000032657.15	30.1241	0.434985	0.400446	1.08625	0.277368	0.999937	Fam189b
ENSMUSG00000087128.7	7.3579	0.434113	0.645553	0.672467	0.501286	NA	Gm12655
ENSMUSG00000001542.7	1859.27	0.433974	0.180992	2.39775	0.0164959	0.451651	Ell2
ENSMUSG00000056687.9	28.8383	0.432927	0.423772	1.0216	0.306968	0.999937	Gm11696
ENSMUSG00000028132.15	2.07431	0.43277	1.5025	0.288032	0.773322	NA	Tmem56
ENSMUSG00000078247.4	29.7285	0.432564	0.440199	0.982654	0.325778	0.999937	Airn
ENSMUSG00000001249.14	2.72224	0.432462	1.38883	0.311387	0.755507	NA	Hpn
ENSMUSG00000079499.9	80.9927	0.432197	0.24701	1.74972	0.0801674	0.974574	6530402F18Rik
ENSMUSG00000101191.6	36.9049	0.431947	0.404959	1.06664	0.286133	0.999937	Gm28809
ENSMUSG00000000386.15	132.078	0.431929	0.475353	0.908649	0.363535	0.999937	Mx1
ENSMUSG00000108738.1	33.9297	0.431547	0.390549	1.10497	0.269171	0.999937	Gm44777
ENSMUSG00000113200.1	13.6823	0.431445	0.501382	0.860511	0.389507	0.999937	Gm48632
ENSMUSG00000049555.10	3.41913	0.431043	1.12892	0.381817	0.702597	NA	Tmie
ENSMUSG00000073491.11	8.62384	0.430901	0.911297	0.472844	0.636325	NA	Ifi213
ENSMUSG00000037966.15	982.843	0.430855	0.205286	2.0988	0.0358342	0.685128	Ninj1
ENSMUSG00000021756.12	14493.8	0.430677	0.264958	1.62545	0.104066	0.999937	Il6st
ENSMUSG00000000409.14	22.8708	0.430629	0.522333	0.824434	0.409693	0.999937	Lck
ENSMUSG00000020435.17	66.6226	0.430412	0.696504	0.61796	0.536602	0.999937	Osbp2
ENSMUSG00000019794.13	1664.08	0.430364	0.115817	3.7159	0.000202483	0.0173339	Katna1
ENSMUSG00000063458.13	11.2524	0.429683	0.596033	0.720905	0.470968	NA	Lrmda
ENSMUSG00000108465.1	8.00277	0.429292	0.615827	0.697099	0.485741	NA	Gm45110
ENSMUSG00000101776.1	20.4352	0.429261	0.428957	1.00071	0.316968	0.999937	Gm28268
ENSMUSG00000058831.13	2.42281	0.429173	1.48649	0.288715	0.7728	NA	Opn1sw
ENSMUSG00000038888.8	380.618	0.428989	0.19277	2.22539	0.0260551	0.577299	Ctu1
ENSMUSG00000103273.1	2.64656	0.428905	1.50472	0.28504	0.775613	NA	Gm37913
ENSMUSG00000067586.4	620.922	0.427564	0.26442	1.61699	0.105881	0.999937	S1pr3
ENSMUSG00000097354.7	41.5877	0.427434	0.407239	1.04959	0.293907	0.999937	2310001H17Rik
ENSMUSG00000054203.7	159.562	0.42732	0.818011	0.522389	0.6014	0.999937	Ifi205
ENSMUSG00000029648.13	180.214	0.426761	0.277465	1.53807	0.124031	0.999937	Flt1
ENSMUSG00000041642.18	623.606	0.426184	0.359978	1.18392	0.236446	0.999937	Kif21b
ENSMUSG00000029410.11	3.70671	0.42604	1.15305	0.369489	0.711763	NA	Ppef2
ENSMUSG00000026031.15	1950.64	0.425924	0.228471	1.86423	0.0622888	0.887736	Cflar
ENSMUSG00000000791.9	170.503	0.425809	0.290278	1.4669	0.142403	0.999937	Il12rb1
ENSMUSG00000024539.17	1024.64	0.425733	0.160653	2.65002	0.00804868	0.291958	Ptpn2
ENSMUSG00000039985.14	410.005	0.425161	0.196094	2.16814	0.0301477	0.627433	Sinhcaf
ENSMUSG00000091930.2	4.14341	0.424904	0.98025	0.433466	0.664677	NA	Vmn2r52
ENSMUSG00000105247.1	60.5514	0.424874	0.266402	1.59486	0.110743	0.999937	Gm42519
ENSMUSG00000021668.15	1003.86	0.424859	0.1809	2.34858	0.018845	0.484947	Polk
ENSMUSG00000075081.6	29.6267	0.424778	0.363072	1.16995	0.242019	0.999937	Olfr1247
ENSMUSG00000018893.15	4.72862	0.424654	0.889663	0.47732	0.633135	NA	Mb
ENSMUSG00000040428.19	94.024	0.42447	0.496235	0.855382	0.39234	0.999937	Plekha4
ENSMUSG00000047594.4	8.83563	0.424208	0.615851	0.688816	0.490939	NA	Olfr1122
ENSMUSG00000057329.7	274.755	0.424183	0.170752	2.4842	0.0129843	0.386914	Bcl2
ENSMUSG00000043924.16	2.71868	0.424081	1.20184	0.352858	0.724195	NA	Ncmap
ENSMUSG00000023999.14	24.7331	0.424039	0.561664	0.754969	0.450268	0.999937	Kif6
ENSMUSG00000098206.1	4.7139	0.423927	0.761986	0.556345	0.577975	NA	A430106G13Rik
ENSMUSG00000091474.2	472.933	0.423516	0.190062	2.22831	0.0258601	0.575511	2610021A01Rik
ENSMUSG00000021466.12	1597.86	0.423448	0.244963	1.72862	0.0838767	0.986319	Ptch1
ENSMUSG00000024065.8	176.064	0.42324	0.276018	1.53338	0.125183	0.999937	Ehd3
ENSMUSG00000002897.5	1968.24	0.422845	0.187512	2.25502	0.0241318	0.554504	Il17ra
ENSMUSG00000026797.16	1728.21	0.422623	0.254647	1.65964	0.0969863	0.999937	Stxbp1
ENSMUSG00000110697.1	8.36521	0.422484	0.680757	0.620608	0.534857	NA	Gm31718
ENSMUSG00000112300.1	10.0951	0.422478	0.673901	0.626914	0.530716	NA	Gm47976
ENSMUSG00000033799.10	1543.5	0.422169	0.181302	2.32854	0.0198836	0.503599	Fam208b
ENSMUSG00000048285.9	2228.44	0.421359	0.139159	3.0279	0.00246262	0.125501	Frmd6
ENSMUSG00000112647.1	7.07996	0.421295	0.627636	0.671241	0.502067	NA	Gm5427
ENSMUSG00000026672.11	875.61	0.420809	0.251557	1.67281	0.0943638	0.999937	Optn
ENSMUSG00000074794.10	1384.33	0.420609	0.329267	1.27741	0.201458	0.999937	Arrdc3
ENSMUSG00000004791.7	141.116	0.420578	0.269357	1.56141	0.118426	0.999937	Pgf
ENSMUSG00000025722.16	329.002	0.420347	0.148613	2.82847	0.00467715	0.199532	Wdr73
ENSMUSG00000013928.13	3.38495	0.420344	0.959519	0.438078	0.66133	NA	Thap8
ENSMUSG00000018377.10	3631.69	0.420039	0.0961157	4.37014	1.24167e-05	0.00161053	Vezf1
ENSMUSG00000093606.1	13.3831	0.419858	0.491313	0.854563	0.392793	0.999937	B130034C11Rik
ENSMUSG00000071691.11	4.73198	0.419603	0.886495	0.473328	0.635979	NA	Gm960
ENSMUSG00000074529.10	11.1946	0.419017	0.687191	0.609753	0.542025	NA	Zfp972
ENSMUSG00000045746.3	1.4991	0.418844	1.78721	0.234356	0.814709	NA	B230317F23Rik
ENSMUSG00000061689.15	1589.08	0.417964	0.141906	2.94536	0.00322581	0.151731	Dlgap4
ENSMUSG00000027787.14	1667.12	0.417038	0.242154	1.7222	0.0850329	0.994451	Nmd3
ENSMUSG00000078937.8	29.5344	0.416836	0.576046	0.723616	0.469301	0.999937	Cpt1b
ENSMUSG00000116930.1	7.61643	0.416596	0.734071	0.567514	0.570365	NA	Gm49711
ENSMUSG00000103475.1	3.88032	0.415651	0.881059	0.471763	0.637096	NA	Gm37697
ENSMUSG00000023805.17	1646.49	0.415186	0.197026	2.10727	0.0350946	0.674625	Synj2
ENSMUSG00000022704.15	543.278	0.415026	0.315594	1.31506	0.188489	0.999937	Qtrt2
ENSMUSG00000039158.11	591.55	0.414974	0.329045	1.26115	0.207255	0.999937	Akna
ENSMUSG00000054321.7	356.406	0.414619	0.208516	1.98843	0.0467643	0.780885	Taf4b
ENSMUSG00000022114.5	410.587	0.414478	0.188223	2.20206	0.0276609	0.596755	Spry2
ENSMUSG00000115172.1	1.90905	0.414438	1.81959	0.227765	0.819829	NA	Gm2582
ENSMUSG00000029321.1	1.79281	0.414292	1.50228	0.275775	0.782721	NA	Slc10a6
ENSMUSG00000090223.2	14.687	0.414015	0.838231	0.493916	0.621365	0.999937	Pcp4
ENSMUSG00000056144.14	75.7846	0.413788	0.675949	0.612158	0.540433	0.999937	Trim34a
ENSMUSG00000097835.1	12.3919	0.412155	0.525031	0.785009	0.432448	0.999937	Gm26910
ENSMUSG00000103532.1	12.4129	0.411943	0.548754	0.750687	0.452841	0.999937	Gm4430
ENSMUSG00000029822.15	2065.29	0.411777	0.128118	3.21405	0.00130878	0.0760453	Osbpl3
ENSMUSG00000054252.18	73.2924	0.411719	0.449487	0.915976	0.35968	0.999937	Fgfr3
ENSMUSG00000036894.3	1395.55	0.411717	0.112612	3.65606	0.000256124	0.0208158	Rap2b
ENSMUSG00000053886.4	21.1609	0.411632	0.590302	0.697323	0.485601	0.999937	Sh2d4a
ENSMUSG00000106517.1	21.3026	0.411547	0.53405	0.770616	0.440935	0.999937	Gm42634
ENSMUSG00000117666.1	4.9863	0.410823	1.00254	0.40978	0.681967	NA	NA
ENSMUSG00000103039.1	20.2131	0.410091	0.502417	0.816236	0.414365	0.999937	Gm37123
ENSMUSG00000048200.12	3.5232	0.410008	0.972251	0.42171	0.673237	NA	Cracr2b
ENSMUSG00000039997.16	2932.46	0.409536	0.400091	1.02361	0.306021	0.999937	Ifi203
ENSMUSG00000015619.10	159.261	0.409511	0.327367	1.25092	0.210962	0.999937	Gata3
ENSMUSG00000056758.14	3082.59	0.409084	0.286694	1.4269	0.153609	0.999937	Hmga2
ENSMUSG00000097772.7	586.701	0.408504	0.702518	0.581485	0.560913	0.999937	5430416N02Rik
ENSMUSG00000044548.11	3.93141	0.408385	1.06859	0.382172	0.702334	NA	Dact1
ENSMUSG00000022246.14	4389.37	0.40831	0.239099	1.7077	0.0876917	0.999937	Rai14
ENSMUSG00000105368.1	11.8577	0.407165	0.540595	0.75318	0.451342	0.999937	Gm43759
ENSMUSG00000033739.8	179.556	0.407098	0.25691	1.58459	0.113059	0.999937	Fkbpl
ENSMUSG00000034574.10	868.148	0.407043	0.158383	2.56999	0.0101703	0.333154	Daam1
ENSMUSG00000086264.9	3.5058	0.406956	1.31851	0.308649	0.757589	NA	Gm15850
ENSMUSG00000020812.17	672.512	0.406571	0.58211	0.698443	0.4849	0.999937	1810032O08Rik
ENSMUSG00000062310.7	46.8636	0.405622	0.604961	0.670492	0.502544	0.999937	Glrp1
ENSMUSG00000090386.10	37.3291	0.40526	0.371821	1.08993	0.275742	0.999937	Mir99ahg
ENSMUSG00000049098.4	2.47476	0.405149	1.32931	0.304782	0.760532	NA	Olfr147
ENSMUSG00000040424.15	20.7591	0.405052	0.513312	0.789096	0.430056	0.999937	Hipk4
ENSMUSG00000107331.1	30.8357	0.404811	0.339367	1.19284	0.232932	0.999937	Gm42732
ENSMUSG00000086877.7	40.0295	0.404373	0.349355	1.15749	0.247074	0.999937	A230072C01Rik
ENSMUSG00000048832.9	1484.27	0.40346	0.109039	3.70013	0.000215489	0.0180855	Vps37c
ENSMUSG00000042354.7	2046.68	0.403414	0.164694	2.44948	0.0143062	0.412396	Gnl3
ENSMUSG00000059839.9	249.232	0.403046	0.153809	2.62044	0.0087816	0.306368	Zfp874b
ENSMUSG00000090394.8	420.199	0.402503	0.316227	1.27283	0.203079	0.999937	4930523C07Rik
ENSMUSG00000040613.14	836.074	0.402391	0.284551	1.41413	0.157325	0.999937	Apobec1
ENSMUSG00000079450.11	76.2448	0.402346	0.692032	0.581398	0.560973	0.999937	Cldn34c1
ENSMUSG00000097792.2	9.55906	0.401665	0.655845	0.612439	0.540247	NA	Gm27042
ENSMUSG00000046159.16	3.97047	0.401186	1.1171	0.359132	0.719497	NA	Chrm3
ENSMUSG00000040328.15	81.4305	0.401132	0.580088	0.691502	0.48925	0.999937	Olfr56
ENSMUSG00000106549.1	113.466	0.400596	0.282896	1.41606	0.156759	0.999937	Gm42653
ENSMUSG00000073725.8	1208.95	0.400544	0.214654	1.866	0.062042	0.885912	Lmbrd1
ENSMUSG00000043833.6	6.67493	0.400236	0.988764	0.404784	0.685636	NA	2900005J15Rik
ENSMUSG00000097879.1	3.12765	0.400229	1.0399	0.384871	0.700333	NA	Gm26869
ENSMUSG00000021831.9	4584.2	0.399828	0.348499	1.14729	0.251264	0.999937	Ero1l
ENSMUSG00000033577.18	1058.38	0.39935	0.196466	2.03267	0.0420861	0.74748	Myo6
ENSMUSG00000023249.15	1547.74	0.399107	0.270615	1.47482	0.140262	0.999937	Parp3
ENSMUSG00000087575.7	37.5637	0.398623	0.28064	1.42041	0.155489	0.999937	Gm12976
ENSMUSG00000068959.6	75.0476	0.39844	0.224711	1.77312	0.0762081	0.95472	Zfp619
ENSMUSG00000069662.5	11634.9	0.397986	0.214541	1.85506	0.0635872	0.895311	Marcks
ENSMUSG00000071573.13	88.1465	0.397931	0.234796	1.6948	0.0901141	0.999937	Rnls
ENSMUSG00000017400.10	6.91556	0.397725	1.36031	0.292378	0.769998	NA	Stac2
ENSMUSG00000063919.11	6.33035	0.397664	0.743333	0.534975	0.592667	NA	Srrm4
ENSMUSG00000038239.11	3.9649	0.397539	1.01703	0.390881	0.695885	NA	Hrc
ENSMUSG00000005705.10	2.04328	0.397517	1.36987	0.290186	0.771674	NA	Agrp
ENSMUSG00000033909.17	2612.79	0.397407	0.248029	1.60226	0.109099	0.999937	Usp36
ENSMUSG00000029675.12	5.29746	0.397244	0.920269	0.43166	0.665988	NA	Eln
ENSMUSG00000108845.1	106.214	0.397185	0.294002	1.35096	0.176708	0.999937	Gm45090
ENSMUSG00000019929.16	21.0478	0.397182	1.14266	0.347595	0.728144	0.999937	Dcn
ENSMUSG00000046223.10	1552.15	0.395903	0.214427	1.84633	0.0648439	0.902124	Plaur
ENSMUSG00000078994.9	111.922	0.39569	0.348698	1.13477	0.256474	0.999937	Zfp429
ENSMUSG00000053714.8	16.1167	0.39533	0.592923	0.666748	0.504933	0.999937	4732471J01Rik
ENSMUSG00000105449.1	11.4802	0.394577	0.49132	0.803096	0.42192	NA	Gm43379
ENSMUSG00000118336.1	2.26081	0.394575	1.32911	0.296871	0.766565	NA	NA
ENSMUSG00000025515.15	16.0908	0.394573	0.83445	0.472854	0.636317	0.999937	Muc2
ENSMUSG00000040464.15	318.019	0.394396	0.1732	2.27711	0.0227795	0.538263	Gtpbp10
ENSMUSG00000089922.2	35.347	0.394265	0.518293	0.760699	0.446837	0.999937	Gm43517
ENSMUSG00000112129.1	11.5873	0.39397	0.641285	0.614344	0.538988	0.999937	Pbld1
ENSMUSG00000031770.16	5485.81	0.393628	0.298263	1.31973	0.186924	0.999937	Herpud1
ENSMUSG00000073680.2	8.75444	0.393217	0.574563	0.684377	0.493737	NA	Tmem88b
ENSMUSG00000035262.5	12.8313	0.393114	0.53286	0.737743	0.460671	0.999937	Amh
ENSMUSG00000085334.7	129.613	0.393096	0.27714	1.4184	0.156073	0.999937	Gm12940
ENSMUSG00000036432.8	1049.4	0.392891	0.281043	1.39798	0.16212	0.999937	Siah2
ENSMUSG00000033439.12	206.291	0.392855	0.195653	2.00791	0.0446524	0.762994	Trmt13
ENSMUSG00000085675.1	5.2216	0.39229	0.856729	0.457892	0.64703	NA	Gm12022
ENSMUSG00000058392.13	987.376	0.391639	0.23074	1.69732	0.0896362	0.999937	Rrp1b
ENSMUSG00000031365.13	1513.46	0.391621	0.176946	2.21322	0.0268826	0.588285	Zfp275
ENSMUSG00000032482.9	13.6282	0.390783	0.450314	0.8678	0.385504	0.999937	Cspg5
ENSMUSG00000105855.1	3.78525	0.390698	1.27008	0.307618	0.758373	NA	Gm42681
ENSMUSG00000097375.3	66.8542	0.390482	0.34265	1.13959	0.254456	0.999937	6720427I07Rik
ENSMUSG00000091650.2	88.222	0.390152	0.456128	0.855356	0.392354	0.999937	Apol11a
ENSMUSG00000049699.4	3.31259	0.390101	0.913688	0.426952	0.669414	NA	Ucn2
ENSMUSG00000005124.10	7019.85	0.389999	0.392051	0.994765	0.319851	0.999937	Ccn4
ENSMUSG00000049907.8	44.2578	0.389807	0.350825	1.11112	0.266519	0.999937	Rasl11b
ENSMUSG00000002076.12	12.1228	0.389626	0.722046	0.539614	0.589464	0.999937	Hsf2bp
ENSMUSG00000025189.9	1.61389	0.389572	1.69115	0.230359	0.817812	NA	Cnnm1
ENSMUSG00000032014.6	2964.89	0.38923	0.181163	2.1485	0.0316739	0.639505	Oaf
ENSMUSG00000049516.9	1455.38	0.38897	0.109739	3.54452	0.000393332	0.0291952	Spty2d1
ENSMUSG00000110834.1	22.8559	0.38892	0.375354	1.03614	0.300136	0.999937	Gm39469
ENSMUSG00000044037.15	25.3522	0.388609	0.810689	0.479356	0.631685	0.999937	Als2cl
ENSMUSG00000036872.16	2.16253	0.388399	1.45037	0.267794	0.788858	NA	Abcc12
ENSMUSG00000049550.17	3240.08	0.388302	0.166521	2.33185	0.0197086	0.501144	Clip1
ENSMUSG00000056174.8	338.197	0.387708	0.165877	2.33732	0.0194224	0.496818	Col8a2
ENSMUSG00000039501.14	2180.72	0.387567	0.35944	1.07825	0.280921	0.999937	Znfx1
ENSMUSG00000027737.10	916.952	0.387285	0.544831	0.710836	0.477186	0.999937	Slc7a11
ENSMUSG00000021692.9	405.313	0.386884	0.200044	1.93399	0.0531141	0.824728	Dimt1
ENSMUSG00000004319.15	1013.31	0.386739	0.337196	1.14693	0.251412	0.999937	Clcn3
ENSMUSG00000086212.7	9.36908	0.386723	0.674679	0.573195	0.566513	NA	Mkln1os
ENSMUSG00000027882.18	1054.9	0.3862	0.122546	3.15147	0.00162454	0.0900614	Stxbp3
ENSMUSG00000117113.1	30.0442	0.386078	0.461105	0.837288	0.40243	0.999937	NA
ENSMUSG00000020334.6	13.8734	0.385394	0.662259	0.581938	0.560608	0.999937	Slc22a4
ENSMUSG00000028864.7	96.5039	0.385054	1.21484	0.316959	0.751275	0.999937	Hgf
ENSMUSG00000046441.5	272.719	0.38497	0.141098	2.72839	0.0063644	0.248288	Cmtr2
ENSMUSG00000023088.17	4770.58	0.384592	0.143669	2.67694	0.00742983	0.27654	Abcc1
ENSMUSG00000024215.14	2.86568	0.384109	1.21565	0.31597	0.752025	NA	Spdef
ENSMUSG00000084949.1	4.07537	0.384071	0.952377	0.403277	0.686745	NA	Gm16249
ENSMUSG00000001995.9	1227.19	0.38367	0.27999	1.3703	0.170594	0.999937	Sipa1l2
ENSMUSG00000084807.1	4.77783	0.383501	1.09729	0.349498	0.726716	NA	Gm13073
ENSMUSG00000001014.6	2.91194	0.383466	1.52512	0.251433	0.801479	NA	Icam4
ENSMUSG00000031202.5	322.291	0.38327	0.69218	0.553714	0.579774	0.999937	Rab39b
ENSMUSG00000030329.11	5.82465	0.383121	0.987288	0.388054	0.697976	NA	Pianp
ENSMUSG00000105419.1	14.8882	0.382445	0.517297	0.739314	0.459716	0.999937	Gm43205
ENSMUSG00000029376.8	235.504	0.382353	0.180377	2.11974	0.0340277	0.659756	Mthfd2l
ENSMUSG00000020682.17	1963	0.382204	0.196364	1.94641	0.0516058	0.815092	Mmp28
ENSMUSG00000019899.16	44.8282	0.382144	0.334417	1.14272	0.253156	0.999937	Lama2
ENSMUSG00000041205.8	12.968	0.382048	0.541806	0.705137	0.480725	0.999937	Map6d1
ENSMUSG00000031429.14	683.442	0.381772	0.105417	3.62153	0.000292867	0.0233584	Psmd10
ENSMUSG00000112711.1	1.90179	0.381393	1.51406	0.251902	0.801117	NA	Gm32552
ENSMUSG00000066122.6	11.5865	0.380829	0.546074	0.697394	0.485556	0.999937	Olfr45
ENSMUSG00000050022.16	41.9268	0.380775	0.529474	0.719157	0.472044	0.999937	Amz1
ENSMUSG00000023330.12	441.106	0.380732	0.159269	2.39049	0.0168257	0.456784	Dtwd1
ENSMUSG00000097536.2	20.4746	0.3807	0.503907	0.755498	0.44995	0.999937	2610037D02Rik
ENSMUSG00000086528.1	20.6203	0.380523	0.550891	0.690741	0.489728	0.999937	Gm15731
ENSMUSG00000075502.2	9.11574	0.380422	0.702478	0.541543	0.588134	NA	Kbtbd6
ENSMUSG00000096221.3	84.548	0.380416	0.488195	0.779231	0.435844	0.999937	1500002C15Rik
ENSMUSG00000004540.7	4.20761	0.380351	0.900508	0.422374	0.672752	NA	Psg17
ENSMUSG00000047654.6	2.72612	0.380164	1.15892	0.328032	0.742888	NA	Tssk6
ENSMUSG00000041762.16	195.978	0.379803	0.304855	1.24585	0.212821	0.999937	Gpr155
ENSMUSG00000080717.10	72.6477	0.379398	0.2723	1.39331	0.163526	0.999937	B230307C23Rik
ENSMUSG00000027313.3	3016.76	0.378833	0.640667	0.59131	0.554313	0.999937	Chac1
ENSMUSG00000070471.3	3.97827	0.378796	0.787559	0.480974	0.630535	NA	Erich6
ENSMUSG00000024014.8	1590.95	0.37876	0.195342	1.93896	0.052506	0.824728	Pim1
ENSMUSG00000046062.5	4347.81	0.378491	0.157542	2.40248	0.0162843	0.450358	Ppp1r15b
ENSMUSG00000102780.1	17.7662	0.378116	0.494915	0.764001	0.444866	0.999937	Gm38253
ENSMUSG00000092368.1	156.564	0.378112	0.291744	1.29604	0.194962	0.999937	A930015D03Rik
ENSMUSG00000040621.14	187.186	0.378066	0.195613	1.93272	0.0532711	0.824728	Gemin8
ENSMUSG00000086189.1	13.3335	0.377782	0.475178	0.795032	0.426595	0.999937	Gm15462
ENSMUSG00000030469.10	469.98	0.376737	0.147557	2.55316	0.0106751	0.344695	Zfp719
ENSMUSG00000113161.1	107.168	0.376574	0.182586	2.06245	0.0391651	0.721549	Gm47457
ENSMUSG00000027071.14	9.31115	0.376506	0.653215	0.576389	0.564352	NA	P2rx3
ENSMUSG00000055494.5	20.3522	0.376247	0.525429	0.716076	0.473944	0.999937	Gm14168
ENSMUSG00000018543.8	5.99708	0.376221	0.719232	0.523088	0.600913	NA	1700001P01Rik
ENSMUSG00000090272.8	793.914	0.376214	0.428898	0.877164	0.380397	0.999937	Mndal
ENSMUSG00000024532.13	4.22267	0.375987	1.13709	0.330656	0.740904	NA	1700034E13Rik
ENSMUSG00000104174.1	15.4554	0.375802	0.660237	0.569193	0.569225	0.999937	Gm37701
ENSMUSG00000006575.14	17.6507	0.37578	0.651764	0.576558	0.564238	0.999937	Rundc3a
ENSMUSG00000097572.2	23.5777	0.375533	0.403878	0.929818	0.352465	0.999937	Gm26797
ENSMUSG00000016356.18	297.5	0.37542	0.50566	0.742435	0.457824	0.999937	Col20a1
ENSMUSG00000028784.14	4.07604	0.375192	1.04864	0.357789	0.720501	NA	Spocd1
ENSMUSG00000075078.5	16.6505	0.374964	0.496181	0.755701	0.449828	0.999937	Olfr1250
ENSMUSG00000085287.8	62.6997	0.374725	0.242051	1.54812	0.121593	0.999937	4833418N02Rik
ENSMUSG00000039929.14	596.267	0.374438	0.191955	1.95066	0.0510981	0.813074	Urb1
ENSMUSG00000112158.1	8.0842	0.374349	0.704958	0.531023	0.595403	NA	Gm47822
ENSMUSG00000108678.1	1.91661	0.374178	1.26852	0.294972	0.768015	NA	Gm44758
ENSMUSG00000115149.1	182.134	0.374157	0.280666	1.3331	0.182498	0.999937	9330188P03Rik
ENSMUSG00000103046.1	20.9072	0.374095	0.418408	0.894093	0.371272	0.999937	Gm37309
ENSMUSG00000020728.17	110.539	0.374077	0.345828	1.08168	0.279393	0.999937	Cep112
ENSMUSG00000093507.1	4.1084	0.374033	1.17239	0.319035	0.7497	NA	Gm20627
ENSMUSG00000107216.1	2.30041	0.373212	1.12936	0.330463	0.74105	NA	2210412B16Rik
ENSMUSG00000102712.1	101.732	0.373092	0.343352	1.08662	0.277206	0.999937	Gm37758
ENSMUSG00000023571.4	25.2217	0.372455	0.435452	0.855329	0.392369	0.999937	C1qtnf12
ENSMUSG00000020715.9	1733.97	0.372306	0.159747	2.3306	0.0197744	0.501825	Ern1
ENSMUSG00000027209.17	1.78243	0.372126	1.61783	0.230015	0.81808	NA	Fam227b
ENSMUSG00000115545.1	5.16091	0.372061	0.86136	0.431946	0.665781	NA	Gm48908
ENSMUSG00000084846.1	37.6057	0.371864	0.361036	1.02999	0.303014	0.999937	A730011C13Rik
ENSMUSG00000039375.16	4.68139	0.37185	0.774454	0.480145	0.631124	NA	Wdr17
ENSMUSG00000030539.13	789.045	0.371466	0.251276	1.47832	0.139322	0.999937	Sema4b
ENSMUSG00000054871.5	103.514	0.371379	0.311385	1.19267	0.232999	0.999937	Tmem158
ENSMUSG00000111656.1	5.8314	0.371276	0.711377	0.521912	0.601731	NA	Gm47232
ENSMUSG00000109967.1	0.861776	0.370924	3.75593	0.0987569	0.921331	NA	Gm45883
ENSMUSG00000097960.1	132.387	0.37084	0.330981	1.12043	0.262531	0.999937	A330074K22Rik
ENSMUSG00000052726.15	2.32154	0.370715	1.04824	0.353655	0.723597	NA	Kcnt2
ENSMUSG00000115701.1	7.35266	0.370665	0.708509	0.523162	0.600861	NA	Vmn1r6
ENSMUSG00000015243.4	131.86	0.370575	0.966928	0.38325	0.701535	0.999937	Abca1
ENSMUSG00000004707.14	3.96964	0.370569	0.881411	0.420427	0.674174	NA	Ly9
ENSMUSG00000025372.16	3912.83	0.370468	0.223953	1.65422	0.0980825	0.999937	Baiap2
ENSMUSG00000073016.3	295.145	0.370021	0.217343	1.70248	0.0886663	0.999937	Uprt
ENSMUSG00000090273.3	36.851	0.369959	0.345907	1.06953	0.28483	0.999937	Prr22
ENSMUSG00000115767.1	5.45751	0.369943	0.994195	0.372103	0.709816	NA	Gm10366
ENSMUSG00000040302.17	178.435	0.369674	0.208356	1.77424	0.0760228	0.95369	Rbm48
ENSMUSG00000063558.4	216.894	0.36942	0.500494	0.738111	0.460447	0.999937	Aox1
ENSMUSG00000103567.1	44.7903	0.369273	0.391289	0.943735	0.345305	0.999937	Pcdhga5
ENSMUSG00000040891.6	6.22043	0.368883	0.908503	0.406035	0.684717	NA	Foxa3
ENSMUSG00000002910.11	194.712	0.368872	0.370071	0.996759	0.318882	0.999937	Arrdc2
ENSMUSG00000029307.7	110.545	0.368764	0.865792	0.425927	0.670161	0.999937	Dmp1
ENSMUSG00000116066.1	4.02926	0.368731	1.18279	0.311748	0.755232	NA	Gm49477
ENSMUSG00000030584.14	173.316	0.368585	0.26972	1.36655	0.171767	0.999937	Dpf1
ENSMUSG00000047604.3	73.4489	0.368279	0.293234	1.25592	0.209145	0.999937	Frat2
[truncated: 13,936 more rows]

## Sheet: 2_MRT_vs_untreated
ensembl_gene_id	baseMean	log2FoldChange	lfcSE	stat	pvalue	padj	gene_name
ENSMUSG00000026360.9	46.925	4.34284	0.739767	5.87055	4.34358e-09	3.17323e-07	Rgs2
ENSMUSG00000008932.9	9.59019	4.11401	1.05431	3.9021	9.53598e-05	0.00196857	Slc1a7
ENSMUSG00000040938.16	49.497	3.97998	0.586773	6.78282	1.17851e-11	1.3476e-09	Slc16a11
ENSMUSG00000094620.1	14.4263	3.96766	0.94593	4.19445	2.73531e-05	0.000673583	Cldn34c3
ENSMUSG00000056313.5	235.82	3.94622	0.44957	8.77778	1.66734e-18	5.34769e-16	Tcim
ENSMUSG00000028341.9	318.26	3.85702	0.350722	10.9974	3.93407e-28	2.46348e-25	Nr4a3
ENSMUSG00000071714.7	19.4617	3.6972	0.779854	4.74088	2.12787e-06	7.34423e-05	Csf2rb2
ENSMUSG00000020312.12	207.948	3.62782	0.362578	10.0056	1.4395e-23	6.5274e-21	Shc2
ENSMUSG00000020435.17	66.6226	3.48354	0.62085	5.61092	2.01249e-08	1.22519e-06	Osbp2
ENSMUSG00000079450.11	76.2448	3.16057	0.666204	4.74415	2.09379e-06	7.2456e-05	Cldn34c1
ENSMUSG00000027544.16	43.2229	3.15228	0.561	5.61903	1.92029e-08	1.17999e-06	Nfatc2
ENSMUSG00000045502.6	137.169	2.97552	0.597477	4.98014	6.35379e-07	2.55512e-05	Hcar2
ENSMUSG00000087249.1	66.7674	2.82823	0.519713	5.44191	5.27133e-08	2.86438e-06	Gm16062
ENSMUSG00000023034.7	822.676	2.81384	0.378199	7.44011	1.00603e-13	1.53829e-11	Nr4a1
ENSMUSG00000026826.13	639.146	2.80199	0.223663	12.5277	5.26617e-36	5.77084e-33	Nr4a2
ENSMUSG00000053797.10	198.296	2.69795	0.338588	7.96824	1.60946e-15	3.20672e-13	Krt16
ENSMUSG00000035493.10	36.3793	2.68458	0.449178	5.97665	2.27778e-09	1.81533e-07	Tgfbi
ENSMUSG00000103168.1	12.9065	2.67941	0.77244	3.46877	0.000522856	0.00789386	Gm30948
ENSMUSG00000027220.2	21.5651	2.64188	0.606918	4.35294	1.34324e-05	0.000370307	Syt13
ENSMUSG00000022479.15	4305.79	2.56524	0.226721	11.3146	1.11159e-29	8.1208e-27	Vdr
ENSMUSG00000046618.7	22.2658	2.4709	0.551454	4.48069	7.44028e-06	0.000218392	Olfml2a
ENSMUSG00000019102.10	252.009	2.46162	0.46849	5.25438	1.48523e-07	7.02544e-06	Aldh3a1
ENSMUSG00000034762.9	712.854	2.43039	0.259764	9.35615	8.26986e-21	3.29541e-18	Glis1
ENSMUSG00000020178.6	32.06	2.41157	0.537403	4.48744	7.2083e-06	0.000213489	Adora2a
ENSMUSG00000022010.19	10857	2.37091	0.169515	13.9864	1.8861e-44	6.20056e-41	Tsc22d1
ENSMUSG00000002076.12	12.1228	2.34891	0.659107	3.56378	0.000365558	0.00582677	Hsf2bp
ENSMUSG00000085049.1	26.4816	2.34287	0.442556	5.29395	1.19701e-07	5.82987e-06	Parvaos
ENSMUSG00000038178.16	967.475	2.33065	0.643137	3.62388	0.000290218	0.00484926	Slc43a2
ENSMUSG00000022096.14	27.8951	2.28208	0.445828	5.11875	3.0756e-07	1.35718e-05	Hr
ENSMUSG00000029419.8	19.8305	2.17889	0.625459	3.48366	0.000494605	0.00754304	Ajm1
ENSMUSG00000033717.6	20.474	2.13988	0.630315	3.39494	0.000686428	0.00997406	Adra2a
ENSMUSG00000004371.15	116.959	2.11194	0.446772	4.72711	2.27737e-06	7.66186e-05	Il11
ENSMUSG00000086212.7	9.36908	2.10575	0.615279	3.42243	0.000620642	0.00915987	Mkln1os
ENSMUSG00000087006.3	23.576	2.08442	0.596976	3.49163	0.000480091	0.00737523	Gm13889
ENSMUSG00000026675.12	734.478	2.06603	0.372507	5.54627	2.91823e-08	1.72859e-06	Hsd17b7
ENSMUSG00000020884.15	88.7291	2.0402	0.29094	7.01243	2.34207e-12	2.93317e-10	Asgr1
ENSMUSG00000034059.13	92.3076	2.03711	0.369065	5.51964	3.39701e-08	1.98536e-06	Ypel4
ENSMUSG00000035640.18	786.144	2.02106	0.359671	5.61919	1.9186e-08	1.17999e-06	Cbarp
ENSMUSG00000049811.16	95.3676	1.99463	0.391271	5.09783	3.43572e-07	1.49108e-05	Fam161a
ENSMUSG00000020262.15	1174.91	1.97504	0.239315	8.25289	1.54603e-16	3.76488e-14	Adarb1
ENSMUSG00000026670.15	4194.83	1.95876	0.277108	7.06858	1.56529e-12	2.018e-10	Uap1
ENSMUSG00000078956.3	16.6278	1.94904	0.5017	3.88488	0.000102381	0.00208084	Gm14221
ENSMUSG00000031431.13	2964.02	1.93931	0.236357	8.205	2.30586e-16	5.31966e-14	Tsc22d3
ENSMUSG00000021379.2	53.6739	1.93007	0.420432	4.59068	4.41805e-06	0.000138327	Id4
ENSMUSG00000024042.7	828.163	1.897	0.331131	5.72885	1.01116e-08	6.67992e-07	Sik1
ENSMUSG00000040093.15	142.425	1.85482	0.440813	4.20773	2.57944e-05	0.000639724	Bmf
ENSMUSG00000034394.14	4094.52	1.8467	0.39911	4.62705	3.70907e-06	0.000118962	Lif
ENSMUSG00000049538.14	15.9445	1.84419	0.52577	3.5076	0.000452167	0.00700352	Adamts16
ENSMUSG00000028211.11	2460.21	1.84367	0.289863	6.3605	2.01099e-10	1.8889e-08	Trp53inp1
ENSMUSG00000032122.15	354.287	1.7921	0.359991	4.97817	6.41875e-07	2.57337e-05	Slc37a2
ENSMUSG00000033107.6	176.476	1.79123	0.343361	5.21677	1.82071e-07	8.49021e-06	Rnf125
ENSMUSG00000051341.6	624.017	1.79118	0.26137	6.85303	7.23028e-12	8.64347e-10	Zfp52
ENSMUSG00000049907.8	44.2578	1.78482	0.331896	5.37767	7.54574e-08	3.89123e-06	Rasl11b
ENSMUSG00000026821.15	1161.92	1.77307	0.424757	4.17432	2.98875e-05	0.000727816	Ralgds
ENSMUSG00000063889.16	214.419	1.76799	0.275353	6.42081	1.35556e-10	1.3107e-08	Crem
ENSMUSG00000045294.11	1900.34	1.7509	0.303035	5.77787	7.56535e-09	5.15463e-07	Insig1
ENSMUSG00000052934.14	1773.95	1.74702	0.217178	8.04418	8.6828e-16	1.81236e-13	Fbxo31
ENSMUSG00000046413.14	36.8287	1.73904	0.447996	3.88181	0.000103683	0.00210406	Irx3os
ENSMUSG00000037580.10	181.149	1.73324	0.419906	4.12768	3.66442e-05	0.000870253	Gch1
ENSMUSG00000039395.8	265.284	1.72979	0.252072	6.86228	6.77709e-12	8.25173e-10	Mreg
ENSMUSG00000093930.2	5778.87	1.64268	0.334579	4.90969	9.12215e-07	3.55953e-05	Hmgcs1
ENSMUSG00000034570.12	111.419	1.61235	0.410778	3.92512	8.66879e-05	0.001821	Inpp5j
ENSMUSG00000059173.19	62.8655	1.6123	0.332873	4.84358	1.27523e-06	4.764e-05	Pde1a
ENSMUSG00000031785.16	91.1955	1.61219	0.266653	6.04602	1.48464e-09	1.21261e-07	Adgrg1
ENSMUSG00000074794.10	1384.33	1.57169	0.328652	4.78222	1.73369e-06	6.11207e-05	Arrdc3
ENSMUSG00000022340.15	86.8043	1.54936	0.381783	4.05824	4.94443e-05	0.00112296	Sybu
ENSMUSG00000093938.2	49.3988	1.51407	0.364884	4.14945	3.3328e-05	0.000804151	Evi2b
ENSMUSG00000031604.10	2384.43	1.47421	0.271133	5.43721	5.41222e-08	2.92884e-06	Msmo1
ENSMUSG00000031734.13	1156.19	1.46483	0.194674	7.52452	5.29162e-14	8.38371e-12	Irx3
ENSMUSG00000032802.8	2812.87	1.45461	0.123127	11.8139	3.30719e-32	2.8993e-29	Srxn1
ENSMUSG00000070780.11	173.063	1.44662	0.358842	4.03137	5.54526e-05	0.00124014	Rbm47
ENSMUSG00000024727.9	51.6648	1.44302	0.395824	3.6456	0.000266774	0.00455594	Trpm6
ENSMUSG00000042804.13	621.239	1.44255	0.375403	3.84266	0.000121709	0.00240673	Gpr153
ENSMUSG00000018427.7	355.379	1.43741	0.245081	5.86502	4.49091e-09	3.26273e-07	Ypel2
ENSMUSG00000003541.6	2533.6	1.43266	0.219554	6.5253	6.78672e-11	7.08296e-09	Ier3
ENSMUSG00000020190.13	4031.95	1.42659	0.151128	9.43961	3.74171e-21	1.58721e-18	Mknk2
ENSMUSG00000030103.11	2239.46	1.41408	0.192731	7.33709	2.18293e-13	3.18951e-11	Bhlhe40
ENSMUSG00000027435.8	199.942	1.4114	0.169235	8.33989	7.43595e-17	1.91731e-14	Cd93
ENSMUSG00000020682.17	1963	1.40582	0.195825	7.17894	7.02555e-13	9.62354e-11	Mmp28
ENSMUSG00000030657.11	529.168	1.39816	0.373838	3.74001	0.000184014	0.00335151	Xylt1
ENSMUSG00000096960.1	62.8003	1.39815	0.358052	3.90488	9.42713e-05	0.00195531	A230028O05Rik
ENSMUSG00000020689.4	1352.34	1.35047	0.332545	4.06101	4.88601e-05	0.00111354	Itgb3
ENSMUSG00000021273.10	1750.71	1.34758	0.179998	7.48662	7.0669e-14	1.10631e-11	Fdft1
ENSMUSG00000021614.16	2316.04	1.33909	0.19132	6.99922	2.57386e-12	3.19305e-10	Vcan
ENSMUSG00000025083.18	424.426	1.33711	0.380706	3.51219	0.000444424	0.00689172	Afap1l2
ENSMUSG00000029279.15	54.0215	1.33614	0.251355	5.31576	1.06215e-07	5.2312e-06	Brdt
ENSMUSG00000034714.9	2029.29	1.33069	0.178138	7.47002	8.01798e-14	1.24043e-11	Ttyh2
ENSMUSG00000003032.8	4128.7	1.32789	0.19103	6.9512	3.62197e-12	4.4513e-10	Klf4
ENSMUSG00000032010.15	83.0425	1.32657	0.24815	5.34583	9.00048e-08	4.50024e-06	Usp2
ENSMUSG00000027381.16	757.887	1.3226	0.203123	6.5113	7.45033e-11	7.59471e-09	Bcl2l11
ENSMUSG00000058672.7	5151.38	1.32199	0.117043	11.2949	1.39041e-29	9.62312e-27	Tubb2a
ENSMUSG00000085287.8	62.6997	1.30852	0.230377	5.6799	1.34776e-08	8.60996e-07	4833418N02Rik
ENSMUSG00000032300.7	3028.46	1.30581	0.126288	10.34	4.64734e-25	2.54636e-22	1700017B05Rik
ENSMUSG00000033685.13	4042.47	1.30503	0.241931	5.39422	6.88236e-08	3.62054e-06	Ucp2
ENSMUSG00000044005.13	106.6	1.30482	0.270844	4.81761	1.45289e-06	5.26323e-05	Gls2
ENSMUSG00000008734.9	397.688	1.30407	0.307139	4.24585	2.17767e-05	0.000561497	Gprc5b
ENSMUSG00000022351.14	4866.44	1.29665	0.183128	7.08059	1.43539e-12	1.90661e-10	Sqle
ENSMUSG00000018334.18	570.066	1.29193	0.358468	3.60403	0.000313325	0.00512466	Ksr1
ENSMUSG00000026313.16	1833.99	1.28901	0.16186	7.96374	1.66914e-15	3.26777e-13	Hdac4
ENSMUSG00000023947.8	2780.73	1.28296	0.290305	4.41933	9.90056e-06	0.000281802	Nfkbie
ENSMUSG00000032193.9	3327.57	1.26466	0.334792	3.77744	0.000158448	0.00298081	Ldlr
ENSMUSG00000041132.11	53.5902	1.26391	0.372064	3.39703	0.000681215	0.00993123	N4bp2l1
ENSMUSG00000056501.3	2160.12	1.24982	0.207354	6.02744	1.66576e-09	1.34385e-07	Cebpb
ENSMUSG00000027346.15	505.038	1.24719	0.307575	4.05493	5.0149e-05	0.00113504	Gpcpd1
ENSMUSG00000033016.16	2553.32	1.24715	0.282332	4.41731	9.99386e-06	0.000283843	Nfatc1
ENSMUSG00000042680.8	578.871	1.23162	0.231953	5.30978	1.09759e-07	5.38555e-06	Garem1
ENSMUSG00000021990.15	1155.18	1.23079	0.290276	4.24006	2.23459e-05	0.000571691	Spata13
ENSMUSG00000028957.12	528.861	1.22781	0.297885	4.12175	3.76013e-05	0.000887714	Per3
ENSMUSG00000026069.15	15830.5	1.22419	0.226626	5.40178	6.59831e-08	3.4987e-06	Il1rl1
ENSMUSG00000020423.6	1071.04	1.22372	0.346103	3.53571	0.000406674	0.00640621	Btg2
ENSMUSG00000051359.15	33.8032	1.22296	0.329842	3.70771	0.000209142	0.0037065	Ncald
ENSMUSG00000025203.6	19220.4	1.21619	0.291151	4.17717	2.95161e-05	0.000721554	Scd2
ENSMUSG00000055148.7	203.397	1.2146	0.253308	4.79495	1.62714e-06	5.80024e-05	Klf2
ENSMUSG00000029231.15	2020.28	1.20991	0.321209	3.76674	0.000165392	0.0030806	Pdgfra
ENSMUSG00000028583.14	234.633	1.19797	0.33443	3.58213	0.000340807	0.00549216	Pdpn
ENSMUSG00000064141.14	68.3011	1.18168	0.326114	3.6235	0.000290642	0.00485018	Zfp69
ENSMUSG00000032883.15	1375.57	1.17316	0.105437	11.1267	9.30655e-29	6.11906e-26	Acsl3
ENSMUSG00000053647.4	71.4928	1.17208	0.227463	5.15285	2.56553e-07	1.15934e-05	Gper1
ENSMUSG00000058258.14	2739.32	1.1643	0.274366	4.24361	2.19953e-05	0.000564919	Idi1
ENSMUSG00000102712.1	101.732	1.15942	0.339144	3.41868	0.000629268	0.0092618	Gm37758
ENSMUSG00000023411.12	218.905	1.15602	0.335795	3.44263	0.00057608	0.00855984	Nfatc4
ENSMUSG00000035158.15	294.763	1.14083	0.235797	4.8382	1.31021e-06	4.86701e-05	Mitf
ENSMUSG00000046532.8	336.781	1.13465	0.305875	3.70954	0.000207639	0.00368482	Ar
ENSMUSG00000037465.10	1610.1	1.13124	0.274069	4.12756	3.66631e-05	0.000870253	Klf10
ENSMUSG00000021696.9	183.956	1.11797	0.285032	3.92226	8.77211e-05	0.00183683	Elovl7
ENSMUSG00000048677.9	438.234	1.11385	0.223256	4.98912	6.06543e-07	2.45994e-05	Tpcn2
ENSMUSG00000025025.14	1105.41	1.11364	0.177518	6.27335	3.53351e-10	3.0772e-08	Mxi1
ENSMUSG00000020806.15	881.197	1.11164	0.194952	5.70211	1.18336e-08	7.66562e-07	Rhbdf2
ENSMUSG00000022358.7	657.052	1.09672	0.28551	3.84126	0.000122402	0.00241318	Fbxo32
ENSMUSG00000040128.9	2230.8	1.08772	0.22417	4.85222	1.22085e-06	4.61327e-05	Pnrc1
ENSMUSG00000001995.9	1227.19	1.08478	0.279597	3.87981	0.000104539	0.00211816	Sipa1l2
ENSMUSG00000097296.1	88.2518	1.08432	0.286452	3.78535	0.000153493	0.00292104	Gm26532
ENSMUSG00000042599.8	665.194	1.07821	0.282295	3.81943	0.000133761	0.00260973	Kdm7a
ENSMUSG00000027947.11	310.556	1.06752	0.248479	4.29621	1.73744e-05	0.000464377	Il6ra
ENSMUSG00000043993.6	87.4823	1.06141	0.296925	3.57468	0.000350651	0.00561639	2900052L18Rik
ENSMUSG00000052397.8	2457.39	1.05972	0.263984	4.01433	5.96147e-05	0.00132198	Ezr
ENSMUSG00000038059.7	668.688	1.05442	0.215141	4.90107	9.53157e-07	3.67566e-05	Smim3
ENSMUSG00000050953.10	13579.5	1.05354	0.239269	4.40317	1.06679e-05	0.000300393	Gja1
ENSMUSG00000060131.11	88.9305	1.05134	0.276536	3.8018	0.000143647	0.00276568	Atp8b4
ENSMUSG00000003812.13	215.767	1.04762	0.233093	4.49442	6.97599e-06	0.000208487	Dnase2a
ENSMUSG00000022265.7	11343.2	1.04698	0.30828	3.3962	0.000683282	0.00993934	Ank
ENSMUSG00000038260.10	562.764	1.04497	0.17082	6.11739	9.51185e-10	7.91651e-08	Trpm4
ENSMUSG00000037573.5	1647.78	1.03843	0.189881	5.46882	4.53051e-08	2.52442e-06	Tob1
ENSMUSG00000030539.13	789.045	1.03592	0.250645	4.13303	3.58006e-05	0.00085596	Sema4b
ENSMUSG00000028931.11	465.824	1.0359	0.230317	4.49772	6.86865e-06	0.000205747	Kcnab2
ENSMUSG00000025648.18	237.588	1.03353	0.153632	6.72734	1.72788e-11	1.95876e-09	Pfkfb4
ENSMUSG00000057409.7	394.357	1.03318	0.247493	4.17457	2.98551e-05	0.000727816	Zfp53
ENSMUSG00000031310.16	1077.07	1.02985	0.259305	3.97156	7.14046e-05	0.0015469	Zmym3
ENSMUSG00000037846.18	336.535	1.02577	0.265118	3.8691	0.000109239	0.00219313	Rtkn2
ENSMUSG00000038119.15	577.042	1.01769	0.174615	5.82818	5.60348e-09	3.94042e-07	Cdon
ENSMUSG00000024900.5	4744.9	1.00814	0.203365	4.95728	7.14872e-07	2.84005e-05	Cpt1a
ENSMUSG00000029201.14	7213.22	1.00438	0.124563	8.06327	7.4281e-16	1.57548e-13	Ugdh
ENSMUSG00000030616.15	621.922	1.0008	0.181537	5.5129	3.52965e-08	2.05376e-06	Sytl2
ENSMUSG00000071856.10	503.463	-1.00198	0.189709	-5.28165	1.28025e-07	6.18942e-06	Mcc
ENSMUSG00000034101.14	5667.37	-1.00227	0.182234	-5.49991	3.79988e-08	2.15381e-06	Ctnnd1
ENSMUSG00000020019.4	162.741	-1.00695	0.210074	-4.79333	1.64035e-06	5.81417e-05	Ntn4
ENSMUSG00000037636.6	56.0407	-1.00785	0.291758	-3.4544	0.00055151	0.00824561	Slc25a43
ENSMUSG00000028121.8	1294.98	-1.00969	0.264659	-3.81508	0.00013614	0.00264829	Bcar3
ENSMUSG00000004446.12	3523.8	-1.01192	0.155503	-6.50741	7.64575e-11	7.73397e-09	Bid
ENSMUSG00000089945.13	925.599	-1.01242	0.262181	-3.86152	0.000112682	0.00223832	Pakap
ENSMUSG00000021669.15	1962.18	-1.02662	0.133921	-7.66588	1.77608e-14	3.03318e-12	Col4a3bp
ENSMUSG00000066952.11	86.5657	-1.02679	0.236157	-4.34793	1.37429e-05	0.000377601	Myo1h
ENSMUSG00000036206.12	2381.44	-1.02864	0.181809	-5.65784	1.53292e-08	9.64496e-07	Sh3bp4
ENSMUSG00000052539.15	1273.73	-1.03178	0.225226	-4.58111	4.62519e-06	0.000143109	Magi3
ENSMUSG00000017144.8	2138.25	-1.04019	0.176646	-5.88855	3.89609e-09	2.86221e-07	Rnd3
ENSMUSG00000040734.14	734.066	-1.04168	0.190077	-5.48029	4.2463e-08	2.37612e-06	Ppp1r13l
ENSMUSG00000006542.13	205.139	-1.04401	0.293921	-3.55202	0.000382287	0.00605672	Prkag3
ENSMUSG00000013846.10	1954.54	-1.04407	0.26702	-3.9101	9.22579e-05	0.00191961	St3gal1
ENSMUSG00000001542.7	1859.27	-1.04481	0.182402	-5.72804	1.01596e-08	6.67992e-07	Ell2
ENSMUSG00000048482.14	1164.47	-1.04527	0.215769	-4.84437	1.27016e-06	4.75857e-05	Bdnf
ENSMUSG00000024087.4	8816.23	-1.04653	0.185659	-5.63684	1.73203e-08	1.07944e-06	Cyp1b1
ENSMUSG00000045838.8	996.458	-1.04796	0.293768	-3.56731	0.000360668	0.0057628	Ccdc9b
ENSMUSG00000021365.15	2007.47	-1.04876	0.221336	-4.73831	2.15508e-06	7.39928e-05	Nedd9
ENSMUSG00000034327.17	1047.73	-1.04998	0.204713	-5.12904	2.91217e-07	1.29814e-05	Kctd9
ENSMUSG00000036712.15	1561.44	-1.05211	0.134471	-7.82406	5.11467e-15	9.2134e-13	Cyld
ENSMUSG00000012296.16	2671.68	-1.05599	0.170347	-6.19906	5.68014e-10	4.85025e-08	Tjap1
ENSMUSG00000031925.17	1129.07	-1.06401	0.237223	-4.48526	7.28243e-06	0.0002152	Maml2
ENSMUSG00000054408.9	5347.98	-1.06607	0.221956	-4.80308	1.5624e-06	5.61355e-05	Spcs3
ENSMUSG00000029094.12	705.495	-1.06609	0.178791	-5.96276	2.48007e-09	1.94124e-07	Afap1
ENSMUSG00000029570.5	204.797	-1.06669	0.257008	-4.15041	3.31876e-05	0.000802236	Lfng
ENSMUSG00000048285.9	2228.44	-1.06923	0.140711	-7.59878	2.98931e-14	4.97588e-12	Frmd6
ENSMUSG00000044674.6	1627.27	-1.07079	0.287	-3.73097	0.000190747	0.00344078	Fzd1
ENSMUSG00000021453.2	1622.05	-1.0956	0.173742	-6.30588	2.8657e-10	2.59889e-08	Gadd45g
ENSMUSG00000024891.6	131.048	-1.10613	0.177018	-6.24868	4.1393e-10	3.58104e-08	Slc29a2
ENSMUSG00000045730.4	323.104	-1.11034	0.192704	-5.76192	8.3163e-09	5.55123e-07	Adrb2
ENSMUSG00000022272.17	6132.23	-1.11152	0.176443	-6.29959	2.98437e-10	2.65165e-08	Myo10
ENSMUSG00000009772.15	295.821	-1.11546	0.139726	-7.98324	1.42543e-15	2.88375e-13	Nuak2
ENSMUSG00000031955.10	2035.88	-1.11651	0.198805	-5.61611	1.95306e-08	1.19455e-06	Bcar1
ENSMUSG00000034765.6	1023.52	-1.11901	0.208855	-5.35785	8.42192e-08	4.276e-06	Dusp5
ENSMUSG00000024190.7	1158.06	-1.12626	0.316699	-3.55624	0.000376207	0.00598202	Dusp1
ENSMUSG00000042115.4	960.209	-1.13187	0.226065	-5.00684	5.53298e-07	2.26435e-05	Klhdc8a
ENSMUSG00000049872.8	446.187	-1.13467	0.27244	-4.16485	3.11554e-05	0.000754499	Calhm5
ENSMUSG00000051650.11	621.984	-1.13611	0.185109	-6.1375	8.38301e-10	7.02144e-08	B3gnt2
ENSMUSG00000048376.6	4219.62	-1.14055	0.279857	-4.07549	4.59182e-05	0.00105564	F2r
ENSMUSG00000045005.9	583.547	-1.14815	0.252827	-4.54123	5.59271e-06	0.000170636	Fzd5
ENSMUSG00000019970.15	7176.3	-1.15217	0.163407	-7.05094	1.77712e-12	2.26884e-10	Sgk1
ENSMUSG00000044217.17	84.2084	-1.1535	0.307354	-3.753	0.00017473	0.00323164	Aqp5
ENSMUSG00000030551.14	1413.16	-1.15406	0.163199	-7.07146	1.53314e-12	2.01608e-10	Nr2f2
ENSMUSG00000028496.17	1400.68	-1.16611	0.223352	-5.22095	1.78005e-07	8.33014e-06	Mllt3
ENSMUSG00000055980.2	659.544	-1.17156	0.267118	-4.38592	1.15494e-05	0.000321089	Irs1
ENSMUSG00000042331.13	2832.84	-1.173	0.233108	-5.03199	4.85414e-07	2.02e-05	Specc1
ENSMUSG00000001098.15	4370.84	-1.1764	0.142839	-8.23586	1.78265e-16	4.18604e-14	Kctd10
ENSMUSG00000105366.1	78.9238	-1.18583	0.267623	-4.43095	9.38185e-06	0.00026937	Gm43719
ENSMUSG00000038894.7	822.282	-1.18664	0.162749	-7.29124	3.07121e-13	4.38982e-11	Irs2
ENSMUSG00000071001.4	99.012	-1.19273	0.345137	-3.45582	0.000548616	0.00821675	Hrct1
ENSMUSG00000036904.6	995.012	-1.19696	0.13765	-8.69564	3.44892e-18	1.03076e-15	Fzd8
ENSMUSG00000047821.16	887.375	-1.21042	0.222202	-5.44741	5.11092e-08	2.78874e-06	Trim16
ENSMUSG00000087259.7	211.48	-1.22381	0.260879	-4.69108	2.71765e-06	8.90732e-05	2610035D17Rik
ENSMUSG00000051550.10	343.787	-1.24758	0.140723	-8.86555	7.61304e-19	2.56696e-16	Zfp579
ENSMUSG00000041688.16	1713.02	-1.25493	0.189363	-6.62712	3.42307e-11	3.81469e-09	Amot
ENSMUSG00000078640.9	28.7841	-1.26042	0.330505	-3.81361	0.000136952	0.00265655	Gm11627
ENSMUSG00000031563.8	3389.26	-1.26474	0.165338	-7.6494	2.01913e-14	3.40405e-12	Wwc2
ENSMUSG00000038618.12	252.112	-1.26853	0.222089	-5.71181	1.1178e-08	7.27675e-07	Rassf7
ENSMUSG00000031983.7	4047.07	-1.2708	0.125576	-10.1198	4.51388e-24	2.11991e-21	2310022B05Rik
ENSMUSG00000032035.15	1877.8	-1.2713	0.263045	-4.83303	1.34473e-06	4.95327e-05	Ets1
ENSMUSG00000063415.12	748.098	-1.27212	0.351421	-3.61993	0.000294679	0.00489278	Cyp26b1
ENSMUSG00000015202.13	702.883	-1.27648	0.15482	-8.24493	1.6525e-16	3.95098e-14	Cnksr3
ENSMUSG00000024912.6	1620.65	-1.2891	0.223868	-5.75828	8.49761e-09	5.64362e-07	Fosl1
ENSMUSG00000041773.8	1748.1	-1.2931	0.165506	-7.813	5.58419e-15	9.92326e-13	Enc1
ENSMUSG00000037784.14	1166.06	-1.29816	0.228577	-5.6793	1.35244e-08	8.60996e-07	Dzip1l
ENSMUSG00000029605.16	175.863	-1.30352	0.361646	-3.60441	0.000312865	0.00512466	Oas1b
ENSMUSG00000018143.10	591.494	-1.30976	0.148141	-8.8413	9.46112e-19	3.11034e-16	Mafk
ENSMUSG00000028351.5	106.335	-1.31352	0.326886	-4.01827	5.86266e-05	0.00130226	Brinp1
ENSMUSG00000043542.12	1489.36	-1.3224	0.222845	-5.93418	2.95324e-09	2.2319e-07	Zc2hc1a
ENSMUSG00000048368.9	215.101	-1.32913	0.373216	-3.56128	0.000369058	0.00587544	Omd
ENSMUSG00000021009.15	1389	-1.3418	0.176994	-7.58101	3.42864e-14	5.56625e-12	Ptpn21
ENSMUSG00000039910.10	9260.38	-1.34681	0.265226	-5.07795	3.81523e-07	1.63721e-05	Cited2
ENSMUSG00000022346.15	3107	-1.34778	0.346018	-3.89511	9.81522e-05	0.00201357	Myc
ENSMUSG00000033985.17	464.688	-1.3563	0.148401	-9.13941	6.27916e-20	2.29364e-17	Tesk2
ENSMUSG00000062991.7	2292.46	-1.36337	0.194324	-7.01594	2.28415e-12	2.88813e-10	Nrg1
ENSMUSG00000005686.17	204.859	-1.36927	0.250665	-5.46257	4.6928e-08	2.60381e-06	Ampd3
ENSMUSG00000067586.4	620.922	-1.37315	0.268611	-5.11204	3.18701e-07	1.39697e-05	S1pr3
ENSMUSG00000040133.2	2024.29	-1.39608	0.193048	-7.23177	4.76743e-13	6.66933e-11	Gpr176
ENSMUSG00000063727.3	6946.41	-1.39981	0.249008	-5.62153	1.89273e-08	1.17403e-06	Tnfrsf11b
ENSMUSG00000052353.13	650.171	-1.4002	0.216525	-6.46665	1.00197e-10	9.90666e-09	Cemip
ENSMUSG00000032462.14	1075.71	-1.40095	0.237214	-5.90587	3.50781e-09	2.63587e-07	Pik3cb
ENSMUSG00000008136.14	2773.31	-1.41012	0.321064	-4.39202	1.12303e-05	0.000312878	Fhl2
ENSMUSG00000046561.9	1059.41	-1.41401	0.224397	-6.30138	2.95002e-10	2.63896e-08	Arsj
ENSMUSG00000028633.7	2716.81	-1.4151	0.175018	-8.08545	6.19359e-16	1.33518e-13	Ctps
ENSMUSG00000070348.5	5322.19	-1.44873	0.108825	-13.3125	1.95829e-40	5.15031e-37	Ccnd1
ENSMUSG00000043336.14	1777.91	-1.47303	0.295274	-4.98867	6.0797e-07	2.45994e-05	Filip1l
ENSMUSG00000055435.6	1846.62	-1.482	0.223913	-6.61861	3.62581e-11	3.97738e-09	Maf
ENSMUSG00000021701.8	4037.37	-1.48957	0.413002	-3.60669	0.00031013	0.00510415	Plk2
ENSMUSG00000022150.16	1632.46	-1.50642	0.180624	-8.34006	7.42554e-17	1.91731e-14	Dab2
ENSMUSG00000037010.7	502.448	-1.51002	0.14714	-10.2625	1.04015e-24	5.4712e-22	Apln
ENSMUSG00000015312.9	4707.85	-1.51093	0.179829	-8.40203	4.38825e-17	1.17766e-14	Gadd45b
ENSMUSG00000036437.6	109.211	-1.5167	0.278142	-5.45297	4.95347e-08	2.72545e-06	Npy1r
ENSMUSG00000023341.15	272.284	-1.53326	0.403273	-3.80203	0.000143514	0.00276568	Mx2
ENSMUSG00000044813.15	296.194	-1.55168	0.260121	-5.96523	2.44286e-09	1.92619e-07	Shb
ENSMUSG00000027508.15	86.6231	-1.56115	0.351216	-4.44498	8.78987e-06	0.000254037	Pag1
ENSMUSG00000026479.13	127.018	-1.62489	0.229844	-7.06953	1.55465e-12	2.018e-10	Lamc2
ENSMUSG00000051920.7	7898.54	-1.63552	0.204548	-7.99576	1.28775e-15	2.64593e-13	Rspo2
ENSMUSG00000113663.1	37.3758	-1.6386	0.354009	-4.62869	3.67993e-06	0.000118605	Gm48504
ENSMUSG00000020422.13	7831.76	-1.64234	0.114477	-14.3464	1.12137e-46	4.91535e-43	Tns3
ENSMUSG00000042549.10	102.663	-1.64314	0.34196	-4.80506	1.54701e-06	5.57349e-05	Map2k3os
ENSMUSG00000037216.5	114.43	-1.64721	0.250069	-6.58702	4.4874e-11	4.75882e-09	Lipt1
ENSMUSG00000042256.5	48.4134	-1.64944	0.331138	-4.98112	6.32184e-07	2.55007e-05	Ptchd4
ENSMUSG00000006586.15	329.354	-1.66134	0.320787	-5.17894	2.23156e-07	1.02247e-05	Runx1t1
ENSMUSG00000039831.16	612.467	-1.66347	0.204756	-8.12415	4.50504e-16	1.0214e-13	Arhgap29
ENSMUSG00000045954.7	2841.08	-1.66376	0.309259	-5.37982	7.45614e-08	3.86017e-06	Cavin2
ENSMUSG00000035373.2	4055.43	-1.67178	0.340577	-4.90869	9.16879e-07	3.56715e-05	Ccl7
ENSMUSG00000000386.15	132.078	-1.67457	0.486037	-3.44535	0.00057032	0.00849343	Mx1
ENSMUSG00000028348.7	968.619	-1.67557	0.253212	-6.61724	3.65979e-11	3.97738e-09	Cavin4
ENSMUSG00000027859.10	324.602	-1.6964	0.358115	-4.73703	2.16875e-06	7.40755e-05	Ngf
ENSMUSG00000029151.14	83.6486	-1.6971	0.350914	-4.83623	1.32327e-06	4.90168e-05	Slc30a3
ENSMUSG00000005950.14	61.9159	-1.70294	0.373473	-4.55974	5.1217e-06	0.000157729	P2rx5
ENSMUSG00000044641.7	60.1833	-1.7036	0.250848	-6.79137	1.11073e-11	1.28123e-09	Pard6b
ENSMUSG00000044042.18	1163.85	-1.7043	0.158368	-10.7616	5.22344e-27	3.12219e-24	Fmn1
ENSMUSG00000024486.6	669.204	-1.70442	0.384077	-4.4377	9.09248e-06	0.000261633	Hbegf
ENSMUSG00000023905.15	3464.98	-1.71946	0.235073	-7.3146	2.58158e-13	3.73052e-11	Tnfrsf12a
ENSMUSG00000029381.16	67.8163	-1.72529	0.295375	-5.84101	5.18838e-09	3.72826e-07	Shroom3
ENSMUSG00000032841.15	199.765	-1.7306	0.298795	-5.79193	6.95812e-09	4.79054e-07	Prr5l
ENSMUSG00000036533.9	1454.22	-1.74649	0.210058	-8.31429	9.23039e-17	2.29018e-14	Cdc42ep3
ENSMUSG00000050014.8	573.773	-1.78745	0.404852	-4.41507	1.00975e-05	0.000286169	Apol10b
ENSMUSG00000024376.7	305.801	-1.79118	0.328764	-5.44821	5.08802e-08	2.78781e-06	Epb41l4a
ENSMUSG00000026896.14	613.728	-1.80333	0.435939	-4.13667	3.52384e-05	0.000844053	Ifih1
ENSMUSG00000115388.2	22.7955	-1.82411	0.485339	-3.75842	0.000170989	0.00317137	Eppk1
ENSMUSG00000050549.8	225.336	-1.83854	0.247516	-7.42798	1.10266e-13	1.66667e-11	Fam241a
ENSMUSG00000078153.3	63.7287	-1.83914	0.343824	-5.34908	8.84011e-08	4.45393e-06	Psme2b
ENSMUSG00000020032.14	2590.05	-1.84692	0.227628	-8.11377	4.90713e-16	1.09371e-13	Nuak1
ENSMUSG00000091650.2	88.222	-1.8473	0.477498	-3.8687	0.000109416	0.00219332	Apol11a
ENSMUSG00000021458.17	1051	-1.88938	0.158202	-11.9429	7.07485e-33	6.64531e-30	2010111I01Rik
ENSMUSG00000005124.10	7019.85	-1.89729	0.392378	-4.83535	1.32914e-06	4.9096e-05	Ccn4
ENSMUSG00000045932.12	1505.77	-1.90137	0.368743	-5.15634	2.51819e-07	1.14582e-05	Ifit2
ENSMUSG00000030643.14	353.246	-1.90357	0.288278	-6.60324	4.02254e-11	4.33577e-09	Rab30
ENSMUSG00000034656.17	72.0901	-1.92962	0.350978	-5.49784	3.84475e-08	2.16675e-06	Cacna1a
ENSMUSG00000026308.8	347.631	-1.93517	0.245768	-7.87397	3.43548e-15	6.45379e-13	Klhl30
ENSMUSG00000030353.15	89.7826	-1.94209	0.447511	-4.33977	1.42632e-05	0.000385928	Tead4
ENSMUSG00000031015.8	2579.68	-1.94312	0.153844	-12.6305	1.43409e-36	1.71439e-33	Swap70
ENSMUSG00000021959.16	1350.79	-1.96389	0.192038	-10.2265	1.50805e-24	7.34475e-22	Lats2
ENSMUSG00000091243.2	2867.27	-2.016	0.223749	-9.01006	2.05939e-19	7.12656e-17	Vgll3
ENSMUSG00000087141.1	98.3484	-2.03138	0.380364	-5.34063	9.26245e-08	4.61368e-06	Plcxd2
ENSMUSG00000071042.12	119.23	-2.05132	0.38981	-5.26236	1.4222e-07	6.75161e-06	Rasgrp3
ENSMUSG00000022206.7	58.666	-2.06706	0.4502	-4.59142	4.40248e-06	0.000138327	Npr3
ENSMUSG00000032578.7	186.919	-2.07664	0.356509	-5.82493	5.71349e-09	3.9964e-07	Cish
ENSMUSG00000027832.5	814.788	-2.07687	0.442414	-4.69441	2.67373e-06	8.83406e-05	Ptx3
ENSMUSG00000022144.4	226.097	-2.08212	0.436362	-4.77155	1.82817e-06	6.39372e-05	Gdnf
ENSMUSG00000090215.9	66.9902	-2.09177	0.565355	-3.69993	0.00021566	0.0038015	Trim34b
ENSMUSG00000046879.7	5861.11	-2.09562	0.594255	-3.52647	0.000421143	0.00658506	Irgm1
ENSMUSG00000037892.13	1143.22	-2.11227	0.24236	-8.71539	2.89768e-18	9.07249e-16	Pcdh18
ENSMUSG00000041827.15	50.0567	-2.12825	0.46715	-4.55581	5.21849e-06	0.000160334	Oasl1
ENSMUSG00000047428.14	332.806	-2.17192	0.316693	-6.8581	6.97807e-12	8.41849e-10	Dlk2
ENSMUSG00000037185.9	127.655	-2.17757	0.413061	-5.2718	1.35093e-07	6.44327e-06	Krt80
ENSMUSG00000057751.14	101.031	-2.18729	0.521438	-4.19472	2.73213e-05	0.000673583	Megf6
ENSMUSG00000037946.11	2215.12	-2.20092	0.27642	-7.96222	1.6898e-15	3.26777e-13	Fgd3
ENSMUSG00000021765.9	1195.41	-2.2233	0.239128	-9.29751	1.43767e-20	5.56038e-18	Fst
ENSMUSG00000030107.10	685.095	-2.23938	0.583914	-3.83512	0.000125505	0.00246695	Usp18
ENSMUSG00000006445.3	2606.5	-2.24617	0.55391	-4.05513	5.01074e-05	0.00113504	Epha2
ENSMUSG00000045575.2	25.1063	-2.26444	0.411051	-5.50891	3.61065e-08	2.08246e-06	Vmn1r233
ENSMUSG00000066363.12	471.941	-2.26616	0.603194	-3.75693	0.000172009	0.0031858	Serpina3f
ENSMUSG00000036863.12	73.3258	-2.277	0.252662	-9.01204	2.02259e-19	7.12656e-17	Syde2
ENSMUSG00000001300.16	220.095	-2.2819	0.290945	-7.84306	4.39702e-15	8.03067e-13	Efnb2
ENSMUSG00000078606.8	3604.94	-2.28431	0.546359	-4.18096	2.90279e-05	0.000713489	Gm4070
ENSMUSG00000069892.9	1350.1	-2.36847	0.183129	-12.9334	2.91665e-38	4.5617e-35	9930111J21Rik2
ENSMUSG00000033149.17	3506.92	-2.39993	0.182597	-13.1433	1.85834e-39	3.49103e-36	Phldb2
ENSMUSG00000032899.14	203.498	-2.41157	0.383284	-6.29187	3.13666e-10	2.7498e-08	Styk1
ENSMUSG00000046694.6	270.589	-2.43733	0.237936	-10.2436	1.26446e-24	6.39527e-22	Tent5b
ENSMUSG00000007480.4	57.5192	-2.4713	0.645966	-3.82575	0.000130373	0.00254741	Mc5r
ENSMUSG00000037411.10	5783.61	-2.51272	0.56991	-4.40898	1.03859e-05	0.000293078	Serpine1
ENSMUSG00000022894.6	1199.92	-2.52724	0.275431	-9.1756	4.49079e-20	1.68725e-17	Adamts5
ENSMUSG00000069893.10	210.359	-2.55383	0.336426	-7.59105	3.17329e-14	5.21609e-12	9930111J21Rik1
ENSMUSG00000079014.4	1622.55	-2.6167	0.654209	-3.99979	6.33996e-05	0.00139415	Serpina3i
ENSMUSG00000026564.9	40.8573	-2.62448	0.604433	-4.34205	1.41158e-05	0.000384312	Dusp27
ENSMUSG00000038530.11	74.4887	-2.69921	0.462225	-5.8396	5.23277e-09	3.73973e-07	Rgs4
ENSMUSG00000021835.15	1245.01	-2.74173	0.213215	-12.859	7.65557e-38	1.00671e-34	Bmp4
ENSMUSG00000045868.12	1277.68	-2.76328	0.565689	-4.88481	1.03527e-06	3.96905e-05	Gvin1
ENSMUSG00000024803.9	2272.47	-2.76587	0.285709	-9.68073	3.64118e-22	1.59605e-19	Ankrd1
ENSMUSG00000026235.14	131.926	-2.7744	0.322549	-8.60149	7.86887e-18	2.24947e-15	Epha4
ENSMUSG00000079339.7	24.164	-2.82299	0.718845	-3.92712	8.59678e-05	0.00181457	Ifit1bl1
ENSMUSG00000069874.7	2604.57	-2.8761	0.753186	-3.81858	0.000134224	0.00261487	Irgm2
ENSMUSG00000027335.9	161.694	-2.89268	0.490192	-5.90112	3.61036e-09	2.68227e-07	Adra1d
ENSMUSG00000049001.5	37.2902	-2.92166	0.794558	-3.67708	0.000235917	0.00408198	Ndnf
ENSMUSG00000078616.2	65.4593	-2.97356	0.786498	-3.78075	0.000156354	0.00295387	Trim30c
ENSMUSG00000097495.1	11.2179	-2.99487	0.811853	-3.68892	0.000225204	0.00393285	Gm26651
ENSMUSG00000013415.9	61.4732	-3.02051	0.707928	-4.26669	1.98392e-05	0.00051763	Igf2bp1
ENSMUSG00000078922.9	6644.16	-3.08069	0.824307	-3.73731	0.000185999	0.00337488	Tgtp1
ENSMUSG00000051726.6	143.743	-3.10121	0.43145	-7.18786	6.58125e-13	9.10984e-11	Kcnf1
ENSMUSG00000022178.11	1622.52	-3.12432	0.253015	-12.3484	4.97034e-35	5.02769e-32	Ajuba
ENSMUSG00000078921.3	7187.77	-3.14639	0.811575	-3.8769	0.000105796	0.00214034	Tgtp2
ENSMUSG00000020638.8	213.689	-3.17692	0.753672	-4.21525	2.49497e-05	0.00062493	Cmpk2
ENSMUSG00000029685.15	9.555	-3.2505	0.840902	-3.86549	0.000110866	0.00221005	Asb15
ENSMUSG00000034459.8	2856.89	-3.3968	0.901556	-3.76771	0.000164754	0.00307307	Ifit1
ENSMUSG00000102692.1	136.881	-3.41271	0.326162	-10.4632	1.27461e-25	7.28746e-23	Dchs2
ENSMUSG00000040152.8	120316	-3.45049	0.259659	-13.2885	2.69822e-40	5.9136e-37	Thbs1
ENSMUSG00000054072.12	4189.54	-3.48017	0.981205	-3.54683	0.00038989	0.00616232	Iigp1
ENSMUSG00000020641.16	283.518	-3.49941	0.668913	-5.23149	1.68148e-07	7.89693e-06	Rsad2
ENSMUSG00000068606.6	541.893	-3.51427	0.997399	-3.52344	0.000425983	0.00664493	Gm4841
ENSMUSG00000058163.14	106.799	-3.69566	0.679852	-5.43598	5.44953e-08	2.93694e-06	Gm5431
ENSMUSG00000087247.3	113.934	-3.98809	0.344049	-11.5916	4.54368e-31	3.51467e-28	Alkal1
ENSMUSG00000019997.11	23084.9	-3.99439	0.493285	-8.09753	5.60871e-16	1.22924e-13	Ccn2
ENSMUSG00000030790.15	437.658	-4.06339	0.314305	-12.9282	3.12208e-38	4.5617e-35	Adm
ENSMUSG00000032531.15	6393.54	-4.10698	0.279606	-14.6885	7.64158e-49	5.02434e-45	Amotl2
ENSMUSG00000048852.13	708.187	-4.14262	0.771438	-5.37	7.87353e-08	4.04441e-06	Gm12185
ENSMUSG00000026475.7	83.2867	-4.78288	1.10082	-4.34484	1.39377e-05	0.000381834	Rgs16
ENSMUSG00000028195.4	4397.7	-5.56994	0.338175	-16.4706	5.9706e-61	7.85134e-57	Ccn1
ENSMUSG00000021367.8	68.6555	-5.9516	0.773396	-7.6954	1.41051e-14	2.44055e-12	Edn1
ENSMUSG00000050395.8	21.104	-6.66995	1.38308	-4.82253	1.41752e-06	5.16354e-05	Tnfsf15
ENSMUSG00000035963.8	6.8837	6.80334	1.35692	5.01381	5.3362e-07	NA	Odf3l2
ENSMUSG00000045912.9	3.60953	5.82304	1.55726	3.73929	0.000184539	NA	C2cd4c
ENSMUSG00000114635.1	2.87225	5.74708	2.45776	2.33834	0.0193694	NA	Gm49392
ENSMUSG00000109764.1	4.93078	5.45509	1.50976	3.61323	0.000302407	NA	Klkb1
ENSMUSG00000078173.3	2.00503	5.38088	3.86005	1.39399	0.16332	NA	Lenep
ENSMUSG00000023868.17	6.18698	5.26582	1.68151	3.1316	0.00173854	NA	Pde10a
ENSMUSG00000001510.8	2.75805	5.19676	1.5506	3.35144	0.000803917	NA	Dlx3
ENSMUSG00000048442.15	2.05254	5.13503	1.77393	2.89472	0.00379496	NA	Smim5
ENSMUSG00000000318.16	7.76939	4.98868	1.13607	4.39115	1.1275e-05	NA	Clec10a
ENSMUSG00000036826.14	3.97485	4.96533	2.20978	2.24699	0.0246409	NA	Igflr1
ENSMUSG00000101009.6	4.88755	4.96282	1.88054	2.63904	0.00831405	NA	1700108F19Rik
ENSMUSG00000111360.1	2.74539	4.93481	1.58976	3.10412	0.00190843	NA	Gm38642
ENSMUSG00000113152.1	1.66493	4.93156	4.06165	1.21418	0.224681	NA	Gm48422
ENSMUSG00000030745.9	2.16251	4.76465	1.70847	2.78883	0.00528985	NA	Il21r
ENSMUSG00000022759.15	1.61964	4.7177	2.08438	2.26336	0.0236135	NA	Lrrc74b
ENSMUSG00000055003.14	6.39537	4.71756	1.62901	2.89597	0.00377988	NA	Lrtm2
ENSMUSG00000106892.1	2.17611	4.66581	3.94059	1.18404	0.236398	NA	Gm42791
ENSMUSG00000055523.7	3.70276	4.65897	1.69282	2.75219	0.00591983	NA	Gucy2g
ENSMUSG00000108094.1	1.55491	4.61571	1.73423	2.66153	0.00777865	NA	Gm31108
ENSMUSG00000024743.16	5.72033	4.592	1.48544	3.09134	0.00199258	NA	Syt7
ENSMUSG00000087014.1	3.70327	4.56953	1.75057	2.61031	0.00904606	NA	Gm16364
ENSMUSG00000026271.15	6.51722	4.50221	1.71738	2.62156	0.00875281	NA	Gpr35
ENSMUSG00000097511.2	2.37166	4.42852	2.38729	1.85504	0.0635899	NA	Gm16677
ENSMUSG00000029088.16	3.70884	4.40545	1.65713	2.65849	0.00784924	NA	Kcnip4
ENSMUSG00000096549.9	0.893141	4.38587	4.27136	1.02681	0.304511	NA	Prickle4
ENSMUSG00000110790.1	8.6295	4.38536	1.50819	2.9077	0.00364102	NA	Gm47079
ENSMUSG00000105590.1	1.49796	4.37435	1.84062	2.37656	0.017475	NA	Gm43364
ENSMUSG00000033427.14	1.98674	4.36154	1.78148	2.44826	0.0143547	NA	Upb1
ENSMUSG00000041696.14	1.34335	4.35664	2.0221	2.15451	0.0312003	NA	Rasl12
ENSMUSG00000097108.1	1.9306	4.34779	2.01875	2.1537	0.0312634	NA	Gm26581
ENSMUSG00000029431.5	1.52637	4.3295	1.86679	2.31922	0.020383	NA	B3gnt4
ENSMUSG00000079481.11	4.39702	4.29474	1.47213	2.91737	0.00352994	NA	Nhsl2
ENSMUSG00000091450.2	2.11389	4.22632	1.71313	2.46701	0.0136245	NA	Vmn2r11
ENSMUSG00000102467.1	23.4275	4.19971	3.4751	1.20851	0.22685	0.572228	Gm37167
ENSMUSG00000033854.10	17.8055	4.18038	1.42902	2.92535	0.00344071	0.0347507	Kcnk10
ENSMUSG00000079554.2	5.04602	4.14283	1.41171	2.93461	0.00333972	NA	Aox2
ENSMUSG00000086395.1	3.00916	4.13087	1.52184	2.71439	0.00663983	NA	A630014C17Rik
ENSMUSG00000000903.3	2.00131	4.11132	1.91754	2.14406	0.0320282	NA	Vpreb3
ENSMUSG00000051212.8	1.41928	4.04997	2.20823	1.83404	0.0666486	NA	Gpr183
ENSMUSG00000009093.7	7.79303	4.04147	1.38922	2.90916	0.00362404	NA	Gstt4
ENSMUSG00000114433.1	12.2547	4.03661	1.42318	2.83633	0.0045635	0.0431727	Gm48488
ENSMUSG00000047797.14	1.14201	3.97668	2.75853	1.44159	0.149418	NA	Gjb1
ENSMUSG00000105647.1	1.95471	3.92821	1.7937	2.19	0.0285242	NA	Gm43695
ENSMUSG00000094002.3	1.78766	3.83173	1.65604	2.31379	0.0206791	NA	Gm9866
ENSMUSG00000103092.1	0.597881	3.79751	4.28351	0.886543	0.375325	NA	Pcdha5
ENSMUSG00000058427.10	50.2377	3.79498	1.405	2.70104	0.00691221	0.0586294	Cxcl2
ENSMUSG00000004961.7	3.91244	3.77623	1.58521	2.38216	0.0172116	NA	Syt5
ENSMUSG00000048337.3	1.6335	3.77338	1.74103	2.16732	0.0302101	NA	Npy4r
ENSMUSG00000095474.1	6.00217	3.75704	1.46365	2.5669	0.0102612	NA	Cldn34c2
ENSMUSG00000113159.1	1.97272	3.74683	1.56884	2.38829	0.0169269	NA	Gm48771
ENSMUSG00000091575.2	1.12257	3.66071	2.74933	1.33149	0.183028	NA	2010016I18Rik
ENSMUSG00000000530.16	3.20053	3.61164	1.85731	1.94456	0.051828	NA	Acvrl1
ENSMUSG00000015476.6	4.69303	3.60314	1.50811	2.38917	0.0168863	NA	Prrt1
ENSMUSG00000112216.1	1.19255	3.58325	2.08212	1.72096	0.0852582	NA	Gm32717
ENSMUSG00000115345.1	1.2436	3.57047	1.98177	1.80166	0.0715995	NA	Gm33497
ENSMUSG00000107977.1	2.08011	3.5543	1.6155	2.20012	0.027798	NA	Gm44121
ENSMUSG00000109814.1	1.0352	3.54112	2.57441	1.37551	0.168974	NA	Gm45847
ENSMUSG00000117042.1	3.92363	3.43832	1.29035	2.66463	0.0077073	NA	NA
ENSMUSG00000058216.13	2.35686	3.41262	1.70171	2.00541	0.0449189	NA	Gstp3
ENSMUSG00000040950.13	1.96087	3.39261	1.6501	2.056	0.0397829	NA	Mgl2
ENSMUSG00000078161.8	2.15076	3.38983	2.02675	1.67255	0.0944162	NA	Erich3
ENSMUSG00000115314.1	3.35273	3.38282	1.57485	2.14803	0.0317113	NA	Gm48966
ENSMUSG00000028435.8	2.57401	3.38098	1.69676	1.9926	0.046305	NA	Aqp3
ENSMUSG00000092176.1	1.54803	3.34171	2.61605	1.27739	0.201466	NA	Gm20460
ENSMUSG00000022780.5	1.072	3.32921	2.35169	1.41566	0.156874	NA	Meltf
ENSMUSG00000039238.6	4.41126	3.32536	1.12712	2.95032	0.00317442	NA	Zfp750
ENSMUSG00000017400.10	6.91556	3.32472	1.18585	2.80365	0.00505278	NA	Stac2
ENSMUSG00000007682.6	3.55293	3.31161	1.75208	1.8901	0.058745	NA	Dio2
ENSMUSG00000008496.19	2.30062	3.30802	1.64646	2.00917	0.0445188	NA	Pou2f2
ENSMUSG00000026611.17	1.85585	3.26891	1.84049	1.77611	0.0757154	NA	Spata17
ENSMUSG00000095409.1	1.75044	3.25059	3.61398	0.899449	0.368414	NA	Gm13043
ENSMUSG00000028337.14	1.9562	3.24655	1.71741	1.89038	0.0587077	NA	Coro2a
ENSMUSG00000044367.7	2.72471	3.24611	1.66535	1.94921	0.0512702	NA	Slc16a13
ENSMUSG00000101517.6	1.11873	3.21369	1.92148	1.6725	0.0944251	NA	4732465J04Rik
ENSMUSG00000085589.7	3.05933	3.20628	1.50664	2.1281	0.033329	NA	A430078I02Rik
ENSMUSG00000066224.13	1.24086	3.19294	1.94556	1.64114	0.100769	NA	Arid3c
ENSMUSG00000109305.1	1.53727	3.17945	1.85554	1.71349	0.0866223	NA	1810010D01Rik
ENSMUSG00000098371.1	28.2235	3.17738	2.94419	1.0792	0.280497	0.629512	Gm28037
ENSMUSG00000064177.8	1.77556	3.16055	2.1253	1.48711	0.136986	NA	Ghrl
ENSMUSG00000001493.9	12.1773	3.16035	1.18166	2.67449	0.0074843	0.0618546	Meox1
ENSMUSG00000103366.1	2.07958	3.15823	1.45829	2.1657	0.0303338	NA	C630004L07Rik
ENSMUSG00000089837.9	14.7949	3.14286	1.30771	2.40333	0.0162467	0.108453	Npcd
ENSMUSG00000001763.14	4.40523	3.13007	1.05953	2.95422	0.00313463	NA	Tspan33
ENSMUSG00000101854.2	0.476034	3.11419	4.30369	0.723609	0.469306	NA	1700026F02Rik
ENSMUSG00000115092.1	11.8397	3.10682	1.38491	2.24333	0.0248754	0.145189	E130202H07Rik
ENSMUSG00000026841.7	4.39258	3.09888	1.10612	2.80157	0.00508552	NA	Fibcd1
ENSMUSG00000070891.2	1.3038	3.09559	2.03811	1.51885	0.1288	NA	Gm12689
ENSMUSG00000112375.1	1.02937	3.08881	2.10684	1.46609	0.142625	NA	Gm38560
ENSMUSG00000103527.1	1.9463	3.07595	1.58436	1.94144	0.0522045	NA	Gm37261
ENSMUSG00000021125.6	3.09483	3.07363	1.50616	2.04071	0.0412799	NA	Arg2
ENSMUSG00000034391.12	1.54946	3.07023	1.79779	1.70778	0.087678	NA	Fbxo15
ENSMUSG00000050821.14	2.18683	3.06163	2.05402	1.49055	0.136079	NA	Fam131a
ENSMUSG00000055994.15	8.40058	3.02325	1.53217	1.97318	0.0484751	NA	Nod2
ENSMUSG00000109441.1	0.934525	3.02297	2.60892	1.1587	0.246577	NA	Gm44983
ENSMUSG00000021613.9	1.18336	3.01049	2.35785	1.2768	0.201674	NA	Hapln1
ENSMUSG00000103703.2	3.93629	3.00795	1.37489	2.18777	0.0286865	NA	Gm42568
ENSMUSG00000104693.1	0.893873	2.98293	2.21594	1.34613	0.178262	NA	Gm42941
ENSMUSG00000025582.4	1.48004	2.9821	2.03683	1.46409	0.143169	NA	Nptx1
ENSMUSG00000112134.1	1.49807	2.98182	2.00454	1.48753	0.136874	NA	Gm40723
ENSMUSG00000102719.1	1.71156	2.97412	1.99107	1.49373	0.135247	NA	Gm37760
ENSMUSG00000021108.18	6.32686	2.97276	1.27719	2.32759	0.0199339	NA	Prkch
ENSMUSG00000046275.2	14.1481	2.96042	0.977025	3.03004	0.00244525	0.0268182	Trarg1
ENSMUSG00000091568.8	1.67973	2.9563	2.25346	1.31189	0.189556	NA	Gm8206
ENSMUSG00000093916.1	3.07951	2.92989	1.63145	1.79589	0.0725128	NA	Gm379
ENSMUSG00000086503.4	2.13463	2.92948	2.0231	1.44801	0.147614	NA	Xist
ENSMUSG00000100113.1	2.44658	2.92514	1.33563	2.19009	0.0285178	NA	Gm28592
ENSMUSG00000031488.14	1.83104	2.91898	2.01274	1.45025	0.146988	NA	Rab11fip1
ENSMUSG00000001095.5	2.24502	2.89309	1.61685	1.78934	0.0735603	NA	Slc13a2
ENSMUSG00000086455.1	2.34462	2.89094	1.56283	1.84981	0.0643411	NA	Gm11815
ENSMUSG00000079598.3	2.67104	2.87835	1.42664	2.01757	0.0436358	NA	Clec2l
ENSMUSG00000000544.14	2.46222	2.87772	1.52093	1.89208	0.0584798	NA	Gpa33
ENSMUSG00000055403.13	7.73866	2.8674	0.952676	3.00984	0.00261386	NA	4933427D06Rik
ENSMUSG00000104093.1	1.74784	2.86108	1.66004	1.7235	0.0847973	NA	A330015K06Rik
ENSMUSG00000030244.7	1.38627	2.84905	1.93664	1.47113	0.141255	NA	Gys2
ENSMUSG00000113035.1	1.39814	2.83594	2.07627	1.36588	0.171976	NA	5830428M24Rik
ENSMUSG00000049241.5	5.24201	2.83426	1.24703	2.2728	0.023038	NA	Hcar1
ENSMUSG00000089757.1	1.9158	2.83224	1.678	1.68787	0.0914361	NA	Gm16334
ENSMUSG00000024810.16	1.64963	2.79962	1.79125	1.56294	0.118066	NA	Il33
ENSMUSG00000106547.1	2.0777	2.78969	1.56201	1.78596	0.0741059	NA	B230303O12Rik
ENSMUSG00000112721.1	9.01156	2.78263	0.783034	3.55365	0.000379922	NA	Gm35608
ENSMUSG00000037762.6	43.3536	2.76983	0.956482	2.89585	0.00378132	0.0372746	Slc16a9
ENSMUSG00000027420.13	2.35703	2.76053	1.43954	1.91765	0.0551549	NA	Bfsp1
ENSMUSG00000100550.2	1.82837	2.74288	2.06861	1.32595	0.184857	NA	2310039L15Rik
ENSMUSG00000069303.6	4.24067	2.7215	1.69281	1.60768	0.107904	NA	Hist1h2br
ENSMUSG00000114274.1	1.59493	2.69984	1.64973	1.63654	0.101727	NA	Gm35333
ENSMUSG00000108436.1	2.04755	2.68843	1.68186	1.59848	0.109936	NA	Gm44851
ENSMUSG00000112075.1	1.23507	2.67785	2.0464	1.30857	0.190682	NA	Gm47700
ENSMUSG00000032454.9	1.63065	2.67632	2.30732	1.15993	0.246079	NA	Rbp2
ENSMUSG00000004296.14	5.31683	2.66907	1.70128	1.56886	0.11668	NA	Il12b
ENSMUSG00000039431.16	12.7609	2.65965	1.07417	2.47601	0.013286	0.0938804	Mtmr7
ENSMUSG00000039716.12	10.7751	2.64958	1.33518	1.98443	0.0472077	0.224271	Dock3
ENSMUSG00000063239.17	1.02927	2.64876	2.39049	1.10804	0.267843	NA	Grm4
ENSMUSG00000026073.13	1.40875	2.64809	2.54582	1.04017	0.298261	NA	Il1r2
ENSMUSG00000105975.4	2.48167	2.6439	1.26764	2.0857	0.0370061	NA	Gm42609
ENSMUSG00000109562.1	2.27807	2.63521	1.54142	1.7096	0.0873394	NA	Gm45178
ENSMUSG00000039714.9	6.68852	2.63119	1.2236	2.15037	0.0315261	NA	Cplx3
ENSMUSG00000116719.1	1.87951	2.63065	1.88431	1.39608	0.162689	NA	Gm29719
ENSMUSG00000030156.5	14.1807	2.6276	1.623	1.61898	0.105452	0.373562	Cd69
ENSMUSG00000106683.1	1.16104	2.62699	1.93945	1.3545	0.175576	NA	Gm43263
ENSMUSG00000115782.1	1.83542	2.62682	1.81733	1.44543	0.148337	NA	Gm49116
ENSMUSG00000071715.12	3.10082	2.62653	1.5492	1.69541	0.0899972	NA	Ncf4
ENSMUSG00000032942.14	5.07151	2.62302	0.927969	2.82663	0.0047041	NA	Ucp3
ENSMUSG00000041046.7	1.4277	2.61812	2.37107	1.10419	0.26951	NA	Ramp3
ENSMUSG00000098530.1	1.17768	2.61209	2.65915	0.9823	0.325952	NA	Gm28051
ENSMUSG00000105466.1	1.4993	2.60473	1.87586	1.38855	0.164969	NA	Gm42998
ENSMUSG00000024401.14	5.69181	2.60185	1.64678	1.57997	0.114115	NA	Tnf
ENSMUSG00000047507.12	3.11809	2.5796	1.35772	1.89995	0.0574396	NA	Baiap3
ENSMUSG00000069266.5	2.79502	2.56483	1.62848	1.57499	0.115259	NA	Hist1h4b
ENSMUSG00000090165.8	1.17014	2.56143	2.73139	0.937776	0.348359	NA	Ugt1a10
ENSMUSG00000033831.5	1.96987	2.55747	2.25904	1.1321	0.257591	NA	Fgb
ENSMUSG00000025739.13	0.819139	2.52243	2.7001	0.934198	0.350202	NA	Gng13
ENSMUSG00000033805.12	1.26729	2.51472	1.72198	1.46036	0.144191	NA	Ephx4
ENSMUSG00000045555.3	3.61384	2.50618	1.16517	2.15092	0.0314828	NA	Mettl24
ENSMUSG00000105896.1	4.23074	2.48612	1.11814	2.22345	0.0261857	NA	Gm43311
ENSMUSG00000037318.10	10.1639	2.48327	0.748963	3.31562	0.000914415	0.0124736	Traf3ip3
ENSMUSG00000034212.14	2.35906	2.47369	1.59788	1.54811	0.121596	NA	Ankmy1
ENSMUSG00000113679.1	11.2346	2.4551	1.12794	2.17662	0.0295088	0.162974	Gm10432
ENSMUSG00000099098.4	1.88648	2.44303	1.69027	1.44535	0.14836	NA	1110035H17Rik
ENSMUSG00000093805.7	2.25964	2.43876	1.25743	1.93949	0.0524422	NA	Gal3st2b
ENSMUSG00000049191.12	11.9511	2.42662	0.881069	2.75417	0.00588407	0.0519065	Rtl5
ENSMUSG00000086584.8	3.40383	2.42147	1.17201	2.06609	0.0388203	NA	Gm12002
ENSMUSG00000095430.3	3.04592	2.40807	1.43133	1.6824	0.0924916	NA	Vmn1r72
ENSMUSG00000035095.11	1.49443	2.40414	2.24792	1.06949	0.284848	NA	Fam167a
ENSMUSG00000117442.1	4.7227	2.40332	1.19055	2.01867	0.0435215	NA	NA
ENSMUSG00000028661.8	2.59782	2.38966	1.38554	1.72472	0.0845787	NA	Epha8
ENSMUSG00000097134.2	2.87434	2.38848	1.3849	1.72465	0.0845897	NA	1110002J07Rik
ENSMUSG00000024737.2	6.54619	2.38689	1.41326	1.68893	0.0912328	NA	Slc15a3
ENSMUSG00000030134.11	25.4391	2.38165	0.710212	3.35343	0.000798161	0.0111777	Rasgef1a
ENSMUSG00000111467.1	3.33862	2.37917	1.35471	1.75622	0.0790503	NA	Gm47775
ENSMUSG00000003665.7	3.20515	2.37571	1.64716	1.4423	0.149217	NA	Has1
ENSMUSG00000097047.2	4.79877	2.37137	1.01117	2.34518	0.0190178	NA	1110020A21Rik
ENSMUSG00000023052.8	3.87212	2.36267	1.24914	1.89144	0.0585654	NA	Npff
ENSMUSG00000044287.6	2.0472	2.36179	1.31321	1.79849	0.0720992	NA	Nrn1l
ENSMUSG00000022865.14	3.87785	2.34393	1.77124	1.32333	0.185726	NA	Cxadr
ENSMUSG00000097673.1	0.737191	2.34278	2.63422	0.889364	0.373808	NA	Gm26608
ENSMUSG00000000730.13	1.18817	2.34062	2.4218	0.966477	0.333806	NA	Dnmt3l
ENSMUSG00000054013.6	17.6721	2.33938	0.84385	2.77227	0.00556676	0.0498891	Tmem179
ENSMUSG00000022534.14	23.6106	2.33207	0.793548	2.93879	0.00329492	0.0336922	Mefv
ENSMUSG00000028373.16	3.13022	2.3264	1.15811	2.00878	0.0445604	NA	Astn2
ENSMUSG00000038994.6	1.78753	2.30644	1.5955	1.44559	0.148292	NA	Hils1
ENSMUSG00000099908.1	4.97486	2.2872	1.93316	1.18314	0.236754	NA	Gm28539
ENSMUSG00000024013.15	1.05717	2.26955	2.75402	0.824083	0.409892	NA	Fgd2
ENSMUSG00000041073.10	3.19044	2.25561	1.18851	1.89785	0.0577156	NA	Nacad
ENSMUSG00000074213.2	3.00908	2.25047	1.23564	1.82131	0.0685603	NA	Gm10642
ENSMUSG00000028864.7	96.5039	2.24873	1.2113	1.85646	0.0633881	0.272581	Hgf
ENSMUSG00000029544.16	15.1117	2.24806	0.786197	2.85941	0.00424431	0.0408286	Cabp1
ENSMUSG00000041347.5	19.9927	2.24005	1.62152	1.38145	0.16714	0.487662	Bdkrb1
ENSMUSG00000104459.1	1.97454	2.22998	1.43488	1.55412	0.120155	NA	Gm37824
ENSMUSG00000006014.16	34.3568	2.2218	0.775874	2.86361	0.0041885	0.04041	Prg4
ENSMUSG00000087265.1	2.28123	2.21439	1.72487	1.2838	0.199211	NA	Gm12349
ENSMUSG00000050106.17	7.50617	2.21048	0.726298	3.04349	0.00233854	NA	Tmc8
ENSMUSG00000110485.1	4.56	2.20531	1.06145	2.07764	0.0377425	NA	Gm45740
ENSMUSG00000104973.1	2.4268	2.1957	1.23747	1.77434	0.076007	NA	A530041M06Rik
ENSMUSG00000115817.1	4.12452	2.1916	0.979959	2.23642	0.025324	NA	Gm30246
ENSMUSG00000068740.13	2.20925	2.18152	1.64979	1.3223	0.18607	NA	Celsr2
ENSMUSG00000037143.17	1.82735	2.17808	1.65991	1.31217	0.189462	NA	Cfap61
ENSMUSG00000109708.1	2.91224	2.17747	1.41546	1.53835	0.123963	NA	Gm45809
ENSMUSG00000040026.8	41.6679	2.1749	1.48337	1.46619	0.142598	0.447212	Saa3
ENSMUSG00000070720.3	5.73531	2.17138	1.65869	1.30909	0.190503	NA	Tmem200b
ENSMUSG00000024905.15	11.9071	2.16534	0.697328	3.1052	0.00190149	0.0219573	Tesmin
ENSMUSG00000024011.17	4.30049	2.15953	1.55808	1.38602	0.165742	NA	Pi16
ENSMUSG00000102123.1	4.59911	2.15158	1.01803	2.11347	0.0345603	NA	Gm4319
ENSMUSG00000052525.14	3.64385	2.14867	1.16378	1.84629	0.0648501	NA	Spdya
ENSMUSG00000105204.1	11.0159	2.14142	1.36889	1.56434	0.117738	0.398477	Gm43738
ENSMUSG00000071713.6	56.246	2.13994	1.42164	1.50526	0.132257	0.427108	Csf2rb
ENSMUSG00000050075.8	1.85639	2.13634	1.85361	1.15253	0.249103	NA	Gpr171
ENSMUSG00000028036.6	197.124	2.11885	0.817735	2.59112	0.00956647	0.0737824	Ptgfr
ENSMUSG00000092353.1	1.74665	2.1128	2.12429	0.994592	0.319935	NA	Gm20539
ENSMUSG00000053914.9	7.12906	2.10529	0.849305	2.47884	0.013181	NA	Kdm4d
ENSMUSG00000064267.13	8.54026	2.10413	0.715696	2.93998	0.00328229	NA	Hvcn1
ENSMUSG00000022126.6	15.2254	2.09492	1.21859	1.71913	0.0855906	0.330397	Acod1
ENSMUSG00000115138.1	10.4969	2.09077	0.646818	3.23239	0.0012276	0.0155669	Gm36899
ENSMUSG00000020007.4	40.9326	2.08929	0.835102	2.50184	0.0123551	0.0897126	Il20ra
ENSMUSG00000104667.1	0.86539	2.08603	2.34834	0.8883	0.374379	NA	Gm4961
ENSMUSG00000022382.15	2.37341	2.08003	1.74612	1.19123	0.233563	NA	Wnt7b
ENSMUSG00000116226.1	11.2382	2.07799	0.71806	2.89389	0.00380503	0.0373962	Gm49502
ENSMUSG00000107120.1	0.894692	2.07545	2.82035	0.735882	0.461802	NA	Gm43059
ENSMUSG00000003051.13	4.70308	2.06892	1.7416	1.18795	0.234855	NA	Elf3
ENSMUSG00000068860.5	1.4252	2.06726	1.74579	1.18414	0.236357	NA	Gm128
ENSMUSG00000104348.1	2.17881	2.06383	1.7937	1.1506	0.249899	NA	Gm37691
ENSMUSG00000105729.1	2.37246	2.05607	1.39888	1.4698	0.141616	NA	5330425B07Rik
ENSMUSG00000097428.1	11.9254	2.0527	0.720216	2.85012	0.00437031	0.0417657	AW047730
ENSMUSG00000100287.1	2.46244	2.05172	1.34673	1.52349	0.127636	NA	Gm28068
ENSMUSG00000033491.13	2.36052	2.05156	1.3421	1.52862	0.12636	NA	Prss35
ENSMUSG00000022580.13	3.89852	2.04892	1.11828	1.8322	0.0669219	NA	Rhpn1
ENSMUSG00000111712.1	1.78256	2.04749	2.06475	0.991639	0.321374	NA	Gm39363
ENSMUSG00000019874.11	4.86594	2.04658	0.979576	2.08925	0.036685	NA	Fabp7
ENSMUSG00000111709.1	6.97618	2.04657	1.14319	1.79023	0.0734172	NA	Gm3776
ENSMUSG00000002228.7	5.4575	2.04629	0.967891	2.11418	0.0345001	NA	Ppm1j
ENSMUSG00000102623.1	2.04986	2.03985	1.39238	1.46501	0.142918	NA	Gm37673
ENSMUSG00000018916.5	13.4971	2.03619	1.71854	1.18484	0.236082	0.583972	Csf2
ENSMUSG00000085307.1	1.68133	2.03518	1.56752	1.29835	0.194167	NA	Gm11525
ENSMUSG00000109249.1	3.98426	2.03155	0.943866	2.15237	0.031368	NA	Gm44610
ENSMUSG00000068452.8	2.37735	2.0277	1.42099	1.42696	0.153591	NA	Duox2
ENSMUSG00000022408.7	1.68266	2.01482	2.93384	0.686753	0.492239	NA	Fam83f
ENSMUSG00000047155.13	2.58708	2.01176	1.36064	1.47853	0.139265	NA	Cyp4x1
ENSMUSG00000022176.11	3.40899	2.0084	1.48227	1.35495	0.175434	NA	Rem2
ENSMUSG00000109005.1	2.60753	2.00642	1.31594	1.5247	0.127333	NA	Gm45221
ENSMUSG00000026875.14	757.768	2.00336	0.663972	3.01724	0.00255087	0.0276874	Traf1
ENSMUSG00000024347.16	0.724493	2.00282	3.17949	0.629918	0.528748	NA	Psd2
ENSMUSG00000039981.6	1.79036	1.99924	1.75738	1.13763	0.255277	NA	Zc3h12d
ENSMUSG00000036185.9	1.18863	1.9953	1.8523	1.0772	0.281391	NA	Sapcd1
ENSMUSG00000027901.12	25.4485	1.98892	0.646912	3.07448	0.00210872	0.0238843	Dennd2d
ENSMUSG00000047515.8	14.5532	1.98841	0.945344	2.10337	0.0354332	0.184387	BC049715
ENSMUSG00000033174.17	11.0591	1.98707	0.632052	3.14384	0.00166746	0.0197876	Mgll
ENSMUSG00000026220.6	5.35938	1.98626	1.30492	1.52213	0.127976	NA	Slc16a14
ENSMUSG00000038155.11	5.93363	1.98613	0.765058	2.59606	0.00942999	NA	Gstp2
ENSMUSG00000047180.8	49.4667	1.97854	0.706531	2.80036	0.00510456	0.0469734	Neurl3
ENSMUSG00000042918.17	2.09443	1.97839	1.35986	1.45485	0.14571	NA	Mamstr
ENSMUSG00000056782.5	1.39773	1.97833	2.03063	0.974241	0.329937	NA	Olfr667
ENSMUSG00000037095.8	1.80315	1.97718	2.88902	0.684379	0.493736	NA	Lrg1
ENSMUSG00000038578.15	8.04203	1.97634	0.858263	2.30272	0.0212949	NA	Susd1
ENSMUSG00000000317.11	9.10155	1.97564	0.746812	2.64543	0.00815863	0.0657192	Bcl6b
ENSMUSG00000052160.7	1.71403	1.96777	1.62965	1.20748	0.227248	NA	Pld4
ENSMUSG00000038515.10	5.39389	1.96236	1.10697	1.77274	0.076272	NA	Grtp1
ENSMUSG00000040140.15	1.10118	1.96088	1.69973	1.15364	0.248648	NA	Tdrd6
ENSMUSG00000019301.5	4.86264	1.95299	1.31457	1.48565	0.137373	NA	Hsd17b1
ENSMUSG00000025221.15	2.01338	1.95268	1.75388	1.11335	0.26556	NA	Kcnip2
ENSMUSG00000094958.1	2.03938	1.95262	1.38303	1.41184	0.157997	NA	3110021N24Rik
ENSMUSG00000022803.12	5.60738	1.94662	1.05072	1.85266	0.0639317	NA	Popdc2
ENSMUSG00000029082.17	5.23699	1.94603	1.46106	1.33193	0.182884	NA	Bst1
ENSMUSG00000055341.10	4.58432	1.94243	1.23496	1.57287	0.11575	NA	Zfp457
ENSMUSG00000042041.7	1.34799	1.93972	1.63111	1.1892	0.234361	NA	2010003K11Rik
ENSMUSG00000073898.3	0.844714	1.93959	3.29792	0.588125	0.556448	NA	Olfr713
ENSMUSG00000108720.1	11.2638	1.93754	0.912264	2.12388	0.0336802	0.177798	Gm44672
ENSMUSG00000054863.9	14.7146	1.93674	0.7781	2.48906	0.0128082	0.09173	Fam19a5
ENSMUSG00000068762.11	1.73566	1.93273	1.61665	1.19552	0.231883	NA	Gstm6
ENSMUSG00000051855.15	18.0598	1.92962	0.676566	2.85208	0.00434336	0.0415988	Mest
ENSMUSG00000116380.1	1.4313	1.9278	1.9204	1.00385	0.31545	NA	Gm39556
ENSMUSG00000105403.1	9.12503	1.92659	0.892987	2.15746	0.0309695	0.16796	Gm43618
ENSMUSG00000023140.4	4.11605	1.9199	1.23312	1.55694	0.119485	NA	Reg2
ENSMUSG00000020334.6	13.8734	1.91357	0.624758	3.0629	0.00219205	0.0245742	Slc22a4
ENSMUSG00000004609.11	8.74166	1.90426	1.40056	1.35964	0.173945	NA	Cd33
ENSMUSG00000094626.1	11.2466	1.90363	0.723555	2.63093	0.00851509	0.0679863	Tmem121b
ENSMUSG00000108166.1	4.12238	1.90061	0.916365	2.07408	0.0380718	NA	Gm44017
ENSMUSG00000033170.14	2.07857	1.90018	1.78822	1.06261	0.287959	NA	Card10
ENSMUSG00000115249.1	4.95456	1.89654	1.04906	1.80784	0.0706307	NA	Gm49085
ENSMUSG00000079465.8	3.49278	1.89593	1.48234	1.27901	0.200895	NA	Col4a3
ENSMUSG00000103749.1	2.70011	1.89335	1.67541	1.13009	0.258439	NA	Pcdhgb5
ENSMUSG00000003271.17	4.19251	1.89327	1.20821	1.56701	0.117113	NA	Sult2b1
ENSMUSG00000102935.1	1.18114	1.88904	1.82523	1.03496	0.300687	NA	Gm38355
ENSMUSG00000035818.14	22.5134	1.86742	0.677226	2.75746	0.00582524	0.0514452	Plekhs1
ENSMUSG00000016024.9	21.5804	1.85659	1.07736	1.72328	0.0848377	0.328799	Lbp
ENSMUSG00000105895.1	7.3759	1.85509	0.913506	2.03074	0.0422815	NA	Gm42829
ENSMUSG00000079165.10	3.92082	1.85482	1.57536	1.17739	0.239039	NA	Sap25
ENSMUSG00000102705.2	10.6856	1.85004	0.721344	2.56471	0.0103263	0.0783559	4632432E15Rik
ENSMUSG00000029005.4	2.12161	1.84551	1.20441	1.5323	0.125448	NA	Draxin
ENSMUSG00000047759.6	11.0659	1.84109	0.728207	2.52824	0.0114634	0.0850701	Hs3st3a1
ENSMUSG00000052302.6	8.25989	1.84055	0.680799	2.70352	0.00686095	NA	Tbc1d30
ENSMUSG00000090639.1	1.77928	1.84037	2.2131	0.831581	0.405645	NA	Gm20425
ENSMUSG00000053175.17	74.2733	1.83934	0.557729	3.29791	0.000974065	0.0130855	Bcl3
ENSMUSG00000084896.1	2.49118	1.83727	1.76861	1.03882	0.298888	NA	Gm11632
ENSMUSG00000114994.1	3.58403	1.83443	1.03602	1.77065	0.0766194	NA	Gm49097
ENSMUSG00000017002.14	418.677	1.8337	0.737472	2.48646	0.012902	0.0921676	Slpi
ENSMUSG00000085882.1	3.56033	1.81938	1.07011	1.70017	0.0890987	NA	2610507I01Rik
ENSMUSG00000002032.17	3.02727	1.81783	1.08707	1.67223	0.0944791	NA	Tmem25
ENSMUSG00000033615.9	3.09162	1.81773	1.15193	1.57798	0.114569	NA	Cplx1
ENSMUSG00000021182.16	8.29617	1.81017	0.75559	2.39571	0.0165883	NA	Ccdc88c
ENSMUSG00000090698.2	4.71761	1.80148	1.21772	1.47938	0.139038	NA	Apold1
ENSMUSG00000055602.17	3.51092	1.7938	1.48434	1.20849	0.22686	NA	Tcp10b
ENSMUSG00000097501.1	1.47315	1.79075	1.71295	1.04542	0.29583	NA	Gm26536
ENSMUSG00000073018.5	3.7822	1.79016	1.44841	1.23595	0.216477	NA	Gm1070
ENSMUSG00000087336.2	2.17725	1.78612	1.44658	1.23472	0.216933	NA	Gm15860
ENSMUSG00000014158.12	14.7198	1.78292	0.53811	3.31329	0.00092204	0.0125516	Trpv4
ENSMUSG00000002799.6	12.0274	1.78004	0.73203	2.43165	0.0150303	0.102461	Jag2
ENSMUSG00000078937.8	29.5344	1.77983	0.562138	3.16619	0.00154452	0.0186164	Cpt1b
ENSMUSG00000032363.15	195.435	1.77634	0.718222	2.47324	0.0133893	0.094205	Adamts7
ENSMUSG00000037709.13	10.5815	1.7753	0.742788	2.39006	0.0168458	0.111149	Fam13a
ENSMUSG00000116066.1	4.02926	1.77357	1.12578	1.57542	0.115159	NA	Gm49477
ENSMUSG00000038775.14	26.0263	1.76665	0.61248	2.88442	0.00392133	0.0382434	Vill
ENSMUSG00000085242.1	2.4204	1.76507	1.05499	1.67307	0.0943139	NA	Gm11537
ENSMUSG00000115480.1	6.44204	1.76093	1.08321	1.62566	0.104022	NA	Gm49249
ENSMUSG00000000627.15	21.697	1.75989	0.641056	2.7453	0.00604552	0.0528581	Sema4f
ENSMUSG00000030004.6	1.58916	1.75866	1.4234	1.23554	0.21663	NA	Nat8
ENSMUSG00000032015.16	8.42892	1.75161	0.821585	2.13199	0.0330073	NA	Pou2f3
ENSMUSG00000086264.9	3.5058	1.75157	1.30529	1.3419	0.179628	NA	Gm15850
ENSMUSG00000020712.11	44.6453	1.74833	0.547819	3.19143	0.0014157	0.0173338	Tcam1
ENSMUSG00000067780.3	32.2659	1.74445	1.07559	1.62186	0.104834	0.372205	Pi15
ENSMUSG00000097574.1	3.57488	1.7428	0.982465	1.77391	0.0760785	NA	C920006O11Rik
ENSMUSG00000044694.2	7.66622	1.74275	0.612317	2.84615	0.00442513	NA	2010007H06Rik
ENSMUSG00000042500.11	3.55703	1.74243	1.08227	1.60998	0.107403	NA	Ago4
ENSMUSG00000044313.13	6.09869	1.74033	1.01792	1.7097	0.0873214	NA	Mab21l3
ENSMUSG00000030219.13	3.62177	1.73937	1.22888	1.41541	0.156947	NA	Erp27
ENSMUSG00000104737.1	2.82489	1.73812	1.16821	1.48786	0.136788	NA	Gm42937
ENSMUSG00000043017.9	29.9125	1.73209	0.783688	2.21018	0.0270926	0.154188	Ptgir
ENSMUSG00000038777.19	39.8903	1.72918	0.547504	3.15829	0.00158696	0.0190755	Sema6c
ENSMUSG00000039438.7	4.11769	1.7272	0.830843	2.07885	0.037631	NA	Ttc36
ENSMUSG00000114442.1	1.76233	1.72518	1.26152	1.36754	0.171456	NA	F630042J09Rik
ENSMUSG00000026064.16	24.0275	1.72172	0.738897	2.33012	0.0197997	0.124279	Ptp4a1
ENSMUSG00000062369.2	5.04267	1.72154	1.47126	1.17011	0.241955	NA	Usp17lb
ENSMUSG00000040364.8	15.7102	1.71882	0.53341	3.22233	0.00127153	0.0160313	Sec1
ENSMUSG00000100247.1	0.848394	1.71876	2.26134	0.760061	0.447218	NA	A530053M12Rik
ENSMUSG00000038517.15	2.2274	1.71134	1.47078	1.16356	0.244601	NA	Tbkbp1
ENSMUSG00000047384.3	1.17887	1.7095	1.67017	1.02355	0.30605	NA	A730013G03Rik
ENSMUSG00000089959.1	1.34431	1.70678	2.04186	0.835894	0.403215	NA	Gm16268
ENSMUSG00000019935.16	4.99103	1.70567	0.786607	2.16839	0.0301286	NA	Slc17a8
ENSMUSG00000046447.3	2.06401	1.70424	1.57714	1.08059	0.27988	NA	Camk2n1
ENSMUSG00000113063.1	3.15887	1.70392	0.961924	1.77137	0.0764993	NA	Gm34667
ENSMUSG00000052563.13	4.93498	1.7018	0.863773	1.97019	0.0488161	NA	D930048N14Rik
ENSMUSG00000087685.1	1.74764	1.70125	1.47982	1.14963	0.250297	NA	1700122E12Rik
ENSMUSG00000095917.2	1.18256	1.69902	1.95101	0.870839	0.383842	NA	Olfr740
ENSMUSG00000029153.11	6.91738	1.69735	0.866332	1.95924	0.0500849	NA	Ociad2
ENSMUSG00000097242.1	15.8487	1.69449	0.684301	2.47624	0.0132773	0.0938693	Gm16907
ENSMUSG00000067199.4	11.227	1.69427	0.58415	2.90039	0.00372693	0.0369045	Frat1
ENSMUSG00000031026.15	72.8301	1.69402	0.523534	3.23575	0.00121325	0.0154296	Trim66
ENSMUSG00000044948.17	4.72743	1.69069	1.08142	1.5634	0.117959	NA	Cfap43
ENSMUSG00000090436.2	2.36316	1.69054	1.55554	1.08679	0.27713	NA	Vmn2r75
ENSMUSG00000100816.1	2.67214	1.68939	1.28735	1.3123	0.189419	NA	Gm28321
ENSMUSG00000020108.4	5393.31	1.68822	0.552915	3.0533	0.0022634	0.0251595	Ddit4
ENSMUSG00000074818.13	131.253	1.68632	0.530337	3.17972	0.00147418	0.0178971	Pdzd7
ENSMUSG00000027202.12	4.16776	1.68615	0.949346	1.77611	0.0757144	NA	Slc12a1
ENSMUSG00000113852.1	4.5732	1.68473	0.873247	1.92927	0.0536978	NA	Gm48062
ENSMUSG00000026188.11	12.5436	1.67943	0.767986	2.1868	0.0287573	0.160373	Tmem169
ENSMUSG00000072572.9	3.44288	1.67801	1.15524	1.45252	0.146358	NA	Slc39a2
ENSMUSG00000103272.1	2.23988	1.67662	1.3991	1.19835	0.230779	NA	Gm37914
ENSMUSG00000003279.17	3.22766	1.67573	1.17317	1.42838	0.153183	NA	Dlgap1
ENSMUSG00000027843.13	101.599	1.67504	0.519711	3.22302	0.00126849	0.0160083	Ptpn22
ENSMUSG00000107096.3	24.0867	1.67411	0.606894	2.75849	0.00580694	0.0514273	Gm43597
ENSMUSG00000097476.1	1.84861	1.67249	1.67451	0.998795	0.317894	NA	Gm26583
ENSMUSG00000040705.2	1.88956	1.67133	1.68137	0.994025	0.320211	NA	A930016O22Rik
ENSMUSG00000040584.8	80.279	1.66155	0.562941	2.95155	0.00316185	0.0326874	Abcb1a
ENSMUSG00000117358.1	1.54316	1.66034	1.88553	0.880567	0.378552	NA	NA
ENSMUSG00000069302.5	7.153	1.66003	1.11074	1.49452	0.135039	NA	Hist1h2ah
ENSMUSG00000105976.1	1.56401	1.65768	1.9837	0.83565	0.403352	NA	Gm42782
ENSMUSG00000035681.7	7.4389	1.65394	0.688389	2.40263	0.0162777	NA	Kcnc2
ENSMUSG00000109270.1	1.03992	1.65335	2.20476	0.749897	0.453317	NA	Gm10584
ENSMUSG00000050147.9	3.37679	1.65319	1.17949	1.40161	0.161031	NA	F2rl3
ENSMUSG00000038276.12	5.27563	1.64483	1.31352	1.25223	0.210487	NA	Asic3
ENSMUSG00000106617.1	12.6271	1.64127	0.54711	2.99989	0.00270077	0.0288045	Gm36266
ENSMUSG00000078954.9	1.50087	1.6394	1.8655	0.878796	0.379512	NA	Arhgap8
ENSMUSG00000105826.1	4.77785	1.63726	0.866893	1.88865	0.0589381	NA	Gm42141
ENSMUSG00000025983.11	1.88811	1.63482	1.44149	1.13412	0.256744	NA	Ccdc150
ENSMUSG00000070354.13	14.2252	1.63246	0.720829	2.2647	0.0235314	0.139827	Evi2
ENSMUSG00000102953.1	1.29541	1.63233	1.97448	0.826717	0.408397	NA	Gm37019
ENSMUSG00000091191.1	1.30176	1.62941	1.89759	0.858674	0.390521	NA	Gm17334
ENSMUSG00000024696.9	7.62044	1.62831	0.687578	2.36818	0.0178757	NA	Lpxn
ENSMUSG00000100782.1	13.2223	1.62683	0.710294	2.29036	0.0220007	0.133754	Gm28231
ENSMUSG00000037405.8	216.424	1.62538	0.954783	1.70236	0.088688	0.337847	Icam1
ENSMUSG00000097727.8	16.7537	1.62473	0.648206	2.50651	0.012193	0.0889779	F630040K05Rik
ENSMUSG00000021256.5	4.7552	1.61938	0.984599	1.64471	0.100029	NA	Vash1
ENSMUSG00000097401.1	5.17632	1.61623	0.827279	1.95368	0.0507396	NA	Gm26744
ENSMUSG00000068697.7	2.3382	1.61599	1.34756	1.1992	0.23045	NA	Myoz1
ENSMUSG00000050296.14	1.3497	1.61093	2.38349	0.675872	0.499122	NA	Abca12
ENSMUSG00000087589.3	15.6243	1.60871	0.705534	2.28014	0.0225996	0.136705	D430040D24Rik
ENSMUSG00000108413.1	1.73562	1.60691	1.74481	0.920963	0.35707	NA	BC026762
ENSMUSG00000032281.11	36.4798	1.60183	0.827007	1.9369	0.0527572	0.240637	Acsbg1
ENSMUSG00000027596.10	5.47664	1.59961	1.13602	1.40807	0.159109	NA	a
ENSMUSG00000067158.9	1.96149	1.59919	1.45226	1.10118	0.27082	NA	Col4a4
ENSMUSG00000038508.7	151.22	1.5988	0.76496	2.09004	0.0366142	0.188815	Gdf15
ENSMUSG00000074489.9	5.88744	1.59134	0.970382	1.63991	0.101024	NA	Bglap3
ENSMUSG00000040148.5	4.80278	1.59111	1.17876	1.34981	0.177075	NA	Hmx3
ENSMUSG00000110702.1	1.52118	1.58814	1.39556	1.138	0.255121	NA	Gm45767
ENSMUSG00000103280.1	3.38257	1.58611	0.992298	1.59842	0.109949	NA	Gm37277
ENSMUSG00000112532.1	3.50545	1.58388	0.980119	1.61601	0.106093	NA	Gm36283
ENSMUSG00000003123.15	121.415	1.57352	0.501422	3.13811	0.00170043	0.0201085	Lipe
ENSMUSG00000050424.9	1.23706	1.57163	1.47154	1.06802	0.285511	NA	Pnma5
ENSMUSG00000027971.16	20.3576	1.56793	1.01019	1.55212	0.120634	0.404574	Ndst4
ENSMUSG00000112442.1	4.07797	1.56698	0.910317	1.72136	0.0851857	NA	Gm47992
ENSMUSG00000074529.10	11.1946	1.56277	0.667026	2.3429	0.0191347	0.121615	Zfp972
ENSMUSG00000025401.9	18.19	1.56072	0.533709	2.92429	0.00345238	0.0348417	Myo1a
ENSMUSG00000047878.13	81.4708	1.55956	0.622415	2.50566	0.0122221	0.0890915	A4galt
ENSMUSG00000032092.5	2.46	1.55953	1.57788	0.988369	0.322972	NA	Mpzl2
ENSMUSG00000044433.16	3.877	1.55589	0.887626	1.75286	0.0796253	NA	Camsap3
ENSMUSG00000097461.1	1.61048	1.55339	1.75703	0.8841	0.376642	NA	Gm26735
ENSMUSG00000070644.13	3.5154	1.55259	1.8605	0.834501	0.403999	NA	Etnk2
ENSMUSG00000108954.1	2.71208	1.54405	1.07893	1.43109	0.152404	NA	Gm44901
ENSMUSG00000073494.5	8.73417	1.54332	1.26594	1.21911	0.222801	NA	Sh2d1b2
ENSMUSG00000105827.1	4.97087	1.53844	1.03678	1.48386	0.137846	NA	Hist2h2bb
ENSMUSG00000062727.4	3.92459	1.53546	1.64147	0.935419	0.349572	NA	Hist1h2bk
ENSMUSG00000075027.10	3.2464	1.53387	1.28545	1.19326	0.232769	NA	4631405J19Rik
ENSMUSG00000073739.3	3.80568	1.53206	1.22651	1.24912	0.211621	NA	Gm16287
ENSMUSG00000037005.16	1.71583	1.53088	1.73308	0.883332	0.377057	NA	Xpnpep2
ENSMUSG00000023473.13	3.69046	1.52737	1.25634	1.21573	0.224086	NA	Celsr3
ENSMUSG00000007877.2	1.69119	1.527	1.69355	0.901656	0.367239	NA	Tcap
ENSMUSG00000056148.8	17.1056	1.52668	0.616168	2.4777	0.0132234	0.093639	Rdh9
ENSMUSG00000000290.13	10.6347	1.52554	0.992557	1.53698	0.124299	0.411859	Itgb2
ENSMUSG00000030699.16	22.368	1.5239	0.473906	3.21562	0.00130164	0.0162704	Tbx6
ENSMUSG00000115074.1	20.6748	1.51823	0.606523	2.50318	0.0123084	0.089489	Ndor1
ENSMUSG00000097221.1	1.57765	1.51496	1.55785	0.972474	0.330815	NA	1810049J17Rik
ENSMUSG00000006567.11	3.96171	1.51392	1.31555	1.15079	0.24982	NA	Atp7b
ENSMUSG00000048484.4	1.83975	1.51271	1.89134	0.799807	0.423822	NA	Gm7461
ENSMUSG00000056133.5	3.23516	1.51075	1.53413	0.984759	0.324742	NA	Unc93a2
ENSMUSG00000020732.13	2.13766	1.51024	1.58282	0.954149	0.340008	NA	Rab37
ENSMUSG00000086997.1	1.78115	1.50795	1.84386	0.81782	0.41346	NA	Gm12981
ENSMUSG00000044041.4	20.7587	1.50735	0.475482	3.17014	0.00152364	0.0183985	Krt13
ENSMUSG00000035295.10	5.45112	1.5053	0.904381	1.66446	0.0960214	NA	Wdr38
ENSMUSG00000097502.2	1.26768	1.50357	1.94694	0.772273	0.439953	NA	4930528D03Rik
ENSMUSG00000021356.10	1.12875	1.50119	2.48509	0.604078	0.545792	NA	Irf4
ENSMUSG00000070908.1	3.17011	1.50082	1.20849	1.24189	0.214276	NA	Gm13288
ENSMUSG00000096111.7	1.99947	1.49233	1.24786	1.19591	0.23173	NA	Gm21917
ENSMUSG00000030329.11	5.82465	1.49189	0.930812	1.60278	0.108983	NA	Pianp
ENSMUSG00000046408.13	1.08366	1.49029	2.24358	0.664247	0.506532	NA	1700067K01Rik
ENSMUSG00000107526.1	1.39455	1.48931	2.24392	0.663709	0.506877	NA	1700003I16Rik
ENSMUSG00000086868.1	2.18993	1.48821	1.49492	0.995507	0.31949	NA	Gm15883
ENSMUSG00000092335.1	5.61716	1.4854	0.920195	1.61422	0.106479	NA	Zfp977
ENSMUSG00000103957.1	1.68395	1.48509	1.55936	0.952372	0.340908	NA	Gm10766
ENSMUSG00000075569.10	6.41544	1.485	1.08362	1.37041	0.170559	NA	Rsph10b
ENSMUSG00000045930.3	4.50801	1.48499	0.782882	1.89683	0.0578509	NA	Clec14a
ENSMUSG00000075023.11	4.03524	1.48178	1.23086	1.20385	0.228646	NA	Accsl
ENSMUSG00000108354.1	2.91017	1.47884	1.14593	1.29051	0.196872	NA	4931431B13Rik
ENSMUSG00000020101.14	13.591	1.47867	0.840216	1.75987	0.0784294	0.312529	Vsir
ENSMUSG00000106339.1	3.95489	1.47844	1.27314	1.16126	0.245538	NA	Gm43489
ENSMUSG00000116752.1	1.40769	1.47797	1.71882	0.859878	0.389856	NA	Gm49622
ENSMUSG00000074824.3	5.26822	1.47506	1.38494	1.06507	0.286846	NA	Rslcan18
ENSMUSG00000109715.1	6.15973	1.47388	0.860076	1.71366	0.0865909	NA	Gm45606
ENSMUSG00000037428.14	13.0027	1.47359	0.573444	2.56972	0.0101782	0.0775903	Vgf
ENSMUSG00000117840.1	1.59098	1.47269	1.47728	0.996897	0.318814	NA	NA
ENSMUSG00000092329.1	53.4323	1.47204	4.08714	0.360163	0.718725	0.917955	Gm20388
ENSMUSG00000046345.5	2.76644	1.46777	1.36627	1.07429	0.282693	NA	Smco1
ENSMUSG00000112121.1	5.0665	1.46584	0.893705	1.64018	0.100967	NA	C230072F16Rik
ENSMUSG00000078865.8	1.01679	1.46488	4.40746	0.332363	0.739615	NA	Gm14406
ENSMUSG00000021575.16	1.1527	1.46472	2.27527	0.643755	0.519735	NA	Ahrr
ENSMUSG00000108080.1	2.65577	1.46417	1.2572	1.16463	0.24417	NA	Gm10209
ENSMUSG00000079476.1	2.04937	1.46414	1.87675	0.780147	0.435305	NA	1700011M02Rik
ENSMUSG00000097055.2	12.5762	1.45995	0.586444	2.48949	0.0127925	0.0917011	Gm4419
ENSMUSG00000073408.2	2.36034	1.45903	1.15582	1.26234	0.206826	NA	Mucl3
ENSMUSG00000078889.11	24.7708	1.45455	1.57127	0.925718	0.354593	0.699504	Gm14288
ENSMUSG00000051243.14	2.56854	1.45087	1.15447	1.25674	0.208846	NA	Islr2
ENSMUSG00000085828.1	2.04201	1.45071	1.36637	1.06173	0.28836	NA	Gm15612
ENSMUSG00000110772.1	2.59533	1.44624	1.23449	1.17153	0.241384	NA	Gm47856
ENSMUSG00000062553.3	1.76389	1.44528	2.09884	0.688608	0.49107	NA	Olfr709-ps1
ENSMUSG00000052316.9	3.65529	1.44059	1.09009	1.32153	0.186325	NA	Lrrc15
ENSMUSG00000102436.1	2.35837	1.44034	1.6926	0.850963	0.39479	NA	Gm38047
ENSMUSG00000001249.14	2.72224	1.43875	1.23337	1.16652	0.243405	NA	Hpn
ENSMUSG00000104719.1	2.0579	1.4378	1.34805	1.06658	0.28616	NA	4933437G19Rik
ENSMUSG00000048200.12	3.5232	1.43708	0.857302	1.67628	0.0936825	NA	Cracr2b
ENSMUSG00000023992.14	12.5025	1.43628	0.977661	1.46909	0.141808	0.445675	Trem2
ENSMUSG00000105855.1	3.78525	1.4359	1.2241	1.17303	0.240784	NA	Gm42681
ENSMUSG00000039021.15	4.91147	1.43472	1.32501	1.0828	0.278898	NA	Ttc16
ENSMUSG00000031780.2	29.1244	1.43432	0.521751	2.74905	0.00597687	0.0524321	Ccl17
ENSMUSG00000030877.11	1.10548	1.43374	2.29451	0.624859	0.532063	NA	Mfsd13b
ENSMUSG00000118167.1	2.51796	1.43359	1.71462	0.836098	0.4031	NA	NA
ENSMUSG00000029149.14	3.09693	1.43313	1.30226	1.1005	0.271116	NA	Krtcap3
ENSMUSG00000026303.6	8.60297	1.43224	0.804228	1.78089	0.0749306	NA	Mlph
ENSMUSG00000032739.16	3.51077	1.4298	1.49079	0.95909	0.337513	NA	Pram1
ENSMUSG00000024084.8	45.0858	1.42966	0.474803	3.01106	0.00260335	0.0280377	Qpct
ENSMUSG00000112256.1	10.1818	1.42952	0.71795	1.99111	0.0464691	0.222369	Gm48077
ENSMUSG00000097748.1	5.24059	1.42921	0.801346	1.78351	0.0745037	NA	Gm26533
ENSMUSG00000025064.15	20.6402	1.42489	0.480526	2.96528	0.00302411	0.0313868	Col17a1
ENSMUSG00000097595.2	5.767	1.42403	0.906427	1.57104	0.116173	NA	1500002F19Rik
ENSMUSG00000112806.1	5.54426	1.42375	0.84264	1.68963	0.0910994	NA	Gm48146
ENSMUSG00000007030.8	5.32867	1.42331	0.760196	1.8723	0.0611655	NA	Vwa7
ENSMUSG00000026012.2	7.49875	1.42259	0.806731	1.7634	0.0778328	NA	Cd28
ENSMUSG00000043157.8	1.8097	1.42166	2.01672	0.704933	0.480852	NA	Arl11
ENSMUSG00000052135.8	47.4143	1.42155	0.512802	2.77211	0.00556937	0.0498891	Foxo6
ENSMUSG00000097674.1	4.77307	1.4203	0.866109	1.63987	0.101033	NA	Gm26610
ENSMUSG00000030411.16	2.61495	1.41512	1.24236	1.13906	0.254679	NA	Nova2
ENSMUSG00000028751.13	1.75742	1.41486	1.5796	0.895704	0.370411	NA	Pla2g2e
ENSMUSG00000003273.14	30.4007	1.41409	0.453663	3.11704	0.00182674	0.0212958	Car11
ENSMUSG00000112300.1	10.0951	1.41069	0.650975	2.16705	0.030231	0.165669	Gm47976
ENSMUSG00000114936.1	3.10793	1.40473	1.00807	1.3935	0.16347	NA	Gm47061
ENSMUSG00000110673.1	2.9502	1.40097	0.971489	1.44209	0.149277	NA	Gm45833
ENSMUSG00000032691.14	40.3119	1.39978	1.10547	1.26623	0.205431	0.544036	Nlrp3
ENSMUSG00000024409.8	3.22425	1.39876	1.32272	1.05749	0.290289	NA	Psors1c2
ENSMUSG00000033066.15	3.7795	1.39855	1.46303	0.955927	0.339109	NA	Gas7
ENSMUSG00000084938.1	2.00627	1.39752	1.71558	0.814602	0.4153	NA	BB557941
ENSMUSG00000109926.1	2.12621	1.3965	2.26931	0.615384	0.538301	NA	Gm45808
ENSMUSG00000016942.6	8.40846	1.39327	0.996083	1.39875	0.161887	NA	Tmprss6
ENSMUSG00000096988.1	3.92817	1.39105	1.03127	1.34888	0.177377	NA	A930029G22Rik
ENSMUSG00000097804.1	484.287	1.38967	0.730574	1.90216	0.0571506	0.254756	Gm16685
ENSMUSG00000096299.3	5.77806	1.38739	0.925595	1.49892	0.133895	NA	Gm21814
ENSMUSG00000044362.8	4.8148	1.38442	0.784175	1.76544	0.0774893	NA	Ccdc89
ENSMUSG00000104686.1	3.93404	1.38343	1.09303	1.26568	0.205626	NA	Gm42815
ENSMUSG00000113517.1	2.2647	1.3819	1.54521	0.894316	0.371153	NA	Gm47905
ENSMUSG00000033721.16	3.91208	1.37752	0.841789	1.63642	0.101751	NA	Vav3
ENSMUSG00000021319.7	12.576	1.37696	0.590337	2.3325	0.0196744	0.123729	Sfrp4
ENSMUSG00000071181.2	21.1607	1.37657	0.406579	3.38574	0.000709875	0.010202	3830408C21Rik
ENSMUSG00000097746.2	13.2072	1.3719	0.509706	2.69156	0.00711185	0.0599109	Gm6225
ENSMUSG00000091259.2	1.58203	1.37111	1.78187	0.769481	0.441608	NA	Vmn2r110
ENSMUSG00000038295.14	2.6172	1.37109	1.10907	1.23625	0.216365	NA	Atg9b
ENSMUSG00000106495.1	5.74283	1.36752	0.847523	1.61355	0.106625	NA	Gm42755
ENSMUSG00000036196.16	8.4418	1.36476	0.819469	1.66542	0.0958297	NA	Slc26a8
ENSMUSG00000113515.1	8.13036	1.36369	0.651258	2.09394	0.0362655	NA	Gm29675
ENSMUSG00000116557.1	4.3335	1.36339	1.16991	1.16539	0.243863	NA	4933432I09Rik
ENSMUSG00000051998.14	10.2738	1.3631	1.02875	1.32501	0.185167	0.514402	Lax1
ENSMUSG00000102718.1	2.5761	1.36265	1.14497	1.19012	0.234	NA	Gm37761
ENSMUSG00000114004.1	10.8206	1.35993	0.812968	1.6728	0.0943673	0.350941	Gm48552
ENSMUSG00000005705.10	2.04328	1.35788	1.28436	1.05725	0.290399	NA	Agrp
ENSMUSG00000051262.9	7.62027	1.3578	0.80585	1.68493	0.0920025	NA	Nat8f3
ENSMUSG00000100213.1	11.1845	1.35316	0.585346	2.31173	0.0207924	0.128608	Gm28151
ENSMUSG00000018893.15	4.72862	1.35198	0.845999	1.59809	0.110022	NA	Mb
ENSMUSG00000040740.7	11.406	1.35178	0.608226	2.22249	0.0262503	0.151002	Slc25a34
ENSMUSG00000110148.1	28.0722	1.35156	0.422612	3.1981	0.00138338	0.0169855	5830408C22Rik
ENSMUSG00000086358.2	4.43767	1.35154	0.799042	1.69145	0.0907504	NA	Gm13270
ENSMUSG00000036596.6	1.66009	1.35049	1.29847	1.04006	0.298311	NA	Cpz
ENSMUSG00000084932.1	1.63064	1.34954	1.67789	0.804312	0.421217	NA	Gm15156
ENSMUSG00000029092.9	3.46621	1.34394	1.31125	1.02493	0.305396	NA	D5Ertd615e
ENSMUSG00000029650.10	25.2886	1.34321	0.471816	2.84689	0.00441488	0.0420693	Slc46a3
ENSMUSG00000097283.1	3.19332	1.34143	1.16552	1.15093	0.249762	NA	Gm26686
ENSMUSG00000029055.17	11.9968	1.3409	0.773588	1.73336	0.0830325	0.324656	Plch2
ENSMUSG00000032456.13	32.5716	1.33988	0.451397	2.96829	0.00299459	0.0311295	Nmnat3
ENSMUSG00000052276.8	5.85	1.33827	0.938956	1.42527	0.154079	NA	Ostn
ENSMUSG00000074006.3	10.855	1.33697	0.642678	2.08031	0.0374972	0.191863	Omp
ENSMUSG00000028978.12	1.67335	1.33394	1.65509	0.805962	0.420265	NA	Nos3
ENSMUSG00000028001.16	8.51432	1.33126	1.2371	1.07611	0.281877	NA	Fga
ENSMUSG00000117490.1	5.68976	1.32866	0.878917	1.51171	0.130608	NA	NA
ENSMUSG00000050503.8	43.1161	1.32786	0.488935	2.71581	0.0066113	0.0566745	Fbxl22
ENSMUSG00000097503.2	13.6359	1.32773	0.645304	2.05753	0.0396357	0.199302	3110045C21Rik
ENSMUSG00000107531.1	1.7118	1.3244	1.25925	1.05173	0.292922	NA	E330037G11Rik
ENSMUSG00000113789.1	3.28688	1.32145	1.19023	1.11025	0.266892	NA	Gm47322
ENSMUSG00000095448.3	4.62008	1.32131	0.833663	1.58494	0.11298	NA	Olfr859
ENSMUSG00000105607.1	6.33176	1.31982	0.786276	1.67857	0.0932351	NA	Gm43513
ENSMUSG00000104965.1	30.8388	1.31845	0.513752	2.56632	0.0102784	0.0781274	Gm43437
ENSMUSG00000049336.16	0.967534	1.3178	2.43213	0.541829	0.587936	NA	Tenm2
ENSMUSG00000006784.14	6.88882	1.31771	0.761372	1.7307	0.0835046	NA	Ttc25
ENSMUSG00000030087.11	20.2054	1.31599	0.735397	1.78949	0.0735361	0.299845	Klf15
ENSMUSG00000085054.2	5.16871	1.31155	0.829631	1.58088	0.113905	NA	Gm15834
ENSMUSG00000020077.14	6.10774	1.30839	0.83672	1.56371	0.117885	NA	Srgn
ENSMUSG00000097636.8	10.5661	1.30742	0.685987	1.9059	0.0566638	0.253273	Mirt1
ENSMUSG00000110615.1	4.57801	1.3069	0.870936	1.50057	0.133466	NA	Gm45890
ENSMUSG00000102404.1	2.28148	1.30603	1.41277	0.924453	0.355251	NA	5530400K19Rik
ENSMUSG00000051054.4	2.52385	1.30571	1.37241	0.951401	0.341401	NA	1700014D04Rik
ENSMUSG00000106981.1	19.253	1.30551	0.548771	2.37897	0.0173609	0.113074	Gm45495
ENSMUSG00000103711.1	4.91434	1.30399	0.891145	1.46328	0.143391	NA	Tstd1
ENSMUSG00000104662.1	1.97941	1.30355	1.3012	1.00181	0.316437	NA	Gm43267
ENSMUSG00000097855.8	7.09124	1.30251	0.774299	1.68218	0.0925344	NA	A930007I19Rik
ENSMUSG00000113566.1	2.99551	1.30181	1.36285	0.955211	0.339471	NA	Gm40977
ENSMUSG00000040666.19	2.23032	1.30147	1.45301	0.895705	0.37041	NA	Sh3bgr
ENSMUSG00000032083.8	1.41341	1.29984	1.91798	0.677713	0.497954	NA	Apoa1
ENSMUSG00000000486.13	7.43227	1.29838	0.638705	2.03283	0.0420697	NA	Sept1
ENSMUSG00000111865.1	5.46032	1.29692	0.967732	1.34016	0.180193	NA	Gm47687
ENSMUSG00000051590.9	5.26093	1.29234	1.00833	1.28166	0.199961	NA	Map3k19
ENSMUSG00000108046.1	11.6005	1.2905	0.59147	2.18186	0.0291201	0.161701	Gm43924
ENSMUSG00000066721.3	1.48981	1.28521	2.15038	0.597667	0.550062	NA	Zfp575
ENSMUSG00000037995.15	45.1942	1.28435	0.492623	2.60716	0.00912966	0.0713923	Igsf9
ENSMUSG00000063838.6	137.062	1.28022	0.389744	3.28477	0.00102065	0.0135983	Cdc42ep5
ENSMUSG00000038009.7	11.8392	1.27722	0.541792	2.3574	0.0184032	0.118165	Dnajc22
ENSMUSG00000058159.14	9.25511	1.27498	0.625684	2.03774	0.041576	0.20569	T2
ENSMUSG00000094942.7	4.28607	1.27079	0.805735	1.57718	0.114754	NA	Gm3604
ENSMUSG00000024371.14	2.42315	1.26846	1.27902	0.99175	0.321319	NA	C2
ENSMUSG00000049555.10	3.41913	1.26755	1.08811	1.1649	0.244058	NA	Tmie
ENSMUSG00000086735.1	2.63651	1.26718	1.18067	1.07327	0.283149	NA	Gm13977
ENSMUSG00000028972.11	39.1694	1.26587	0.664937	1.90375	0.0569432	0.254004	Car6
ENSMUSG00000105095.1	3.96247	1.26531	0.956541	1.32279	0.185904	NA	8430422M14Rik
ENSMUSG00000031775.5	4.74463	1.26473	1.10824	1.1412	0.253788	NA	Pllp
ENSMUSG00000049313.8	2.54507	1.26471	1.5288	0.82726	0.40809	NA	Sorl1
ENSMUSG00000103857.1	3.57673	1.26458	0.993403	1.27298	0.203025	NA	Gm37249
ENSMUSG00000043639.15	2.04951	1.26235	1.63957	0.769928	0.441342	NA	Rbm20
ENSMUSG00000110256.1	9.53117	1.26219	0.735549	1.71599	0.0861641	0.331691	Gm45412
ENSMUSG00000086150.1	2.7607	1.26122	1.48555	0.848991	0.395886	NA	Bach2os
ENSMUSG00000036872.16	2.16253	1.25935	1.34827	0.934051	0.350278	NA	Abcc12
ENSMUSG00000114907.1	3.88659	1.25461	1.10696	1.13339	0.257052	NA	Gm47794
ENSMUSG00000108064.1	5.14226	1.25455	0.818618	1.53253	0.125393	NA	Gm44423
ENSMUSG00000020787.14	10.0394	1.25326	1.06923	1.17211	0.241152	0.591124	P2rx1
ENSMUSG00000000958.10	32.0184	1.25145	0.534085	2.34317	0.0191207	0.121585	Slc7a7
ENSMUSG00000087355.7	3.26264	1.25076	1.54559	0.809243	0.418375	NA	Gm13187
ENSMUSG00000020686.12	3.75034	1.24988	1.16077	1.07676	0.281587	NA	Gas2l2
ENSMUSG00000102470.1	3.36958	1.24853	1.13268	1.10228	0.270341	NA	Gm37244
ENSMUSG00000028360.9	8.88511	1.24422	0.622809	1.99776	0.0457425	NA	Slc44a5
ENSMUSG00000072612.2	2.26829	1.24378	1.69155	0.735288	0.462164	NA	Gm10382
ENSMUSG00000028654.13	1.20762	1.24364	2.16554	0.574287	0.565774	NA	Mycl
ENSMUSG00000020684.14	9.36762	1.24362	0.632826	1.96519	0.0493926	0.231143	Rasl10b
ENSMUSG00000002910.11	194.712	1.24358	0.367148	3.38712	0.000706308	0.0101619	Arrdc2
ENSMUSG00000022773.18	31.2687	1.2425	0.60376	2.05795	0.0395954	0.199189	Ypel1
ENSMUSG00000058831.13	2.42281	1.24065	1.46957	0.844225	0.398544	NA	Opn1sw
ENSMUSG00000021922.17	8.65031	1.23842	0.731606	1.69274	0.0905056	NA	Itih4
ENSMUSG00000105663.1	4.45995	1.23795	1.03608	1.19484	0.23215	NA	Gm43606
ENSMUSG00000087142.7	22.1516	1.23671	0.472053	2.61986	0.00879664	0.069475	Gm12454
ENSMUSG00000002108.10	2.53905	1.23644	1.18538	1.04307	0.296917	NA	Nr1h3
ENSMUSG00000030110.13	36.7165	1.23623	0.543901	2.27289	0.0230328	0.138239	Ret
ENSMUSG00000020553.8	109.8	1.23622	0.414717	2.98088	0.00287419	0.0301641	Pctp
ENSMUSG00000097004.1	1.92636	1.23511	1.35349	0.912534	0.361488	NA	4731419I09Rik
ENSMUSG00000102570.1	4.00291	1.23277	1.00942	1.22126	0.221987	NA	Gm37968
ENSMUSG00000038357.10	5.20239	1.23231	1.1526	1.06915	0.285002	NA	Camp
ENSMUSG00000067279.3	178.948	1.23171	0.451156	2.73013	0.00633093	0.0548663	Ppp1r3c
ENSMUSG00000116627.1	2.38242	1.23038	1.31495	0.935685	0.349436	NA	Gm30124
ENSMUSG00000027894.14	141.571	1.22971	0.453032	2.71441	0.00663948	0.0568746	Slc6a17
ENSMUSG00000112291.1	4.03083	1.22944	1.12271	1.09506	0.273492	NA	Gm48276
ENSMUSG00000058883.16	3.56739	1.22836	4.10815	0.299004	0.764937	NA	Zfp708
ENSMUSG00000115318.1	2.18923	1.2266	1.24405	0.985975	0.324145	NA	Gm49089
ENSMUSG00000037638.5	98.2215	1.22601	0.392581	3.12294	0.00179055	0.0209481	Zbtb42
ENSMUSG00000037225.13	897.911	1.22562	0.43577	2.81254	0.00491522	0.0457109	Fgf2
ENSMUSG00000096035.2	12.4808	1.22282	0.765454	1.59751	0.110153	0.381286	Odaph
ENSMUSG00000017943.15	18.2656	1.22132	0.742641	1.64456	0.10006	0.363335	Gdap1l1
ENSMUSG00000036172.17	1.22811	1.22109	2.84453	0.429276	0.667722	NA	Cd200r3
ENSMUSG00000052724.7	3.36463	1.22054	0.951844	1.28229	0.19974	NA	Gm9888
ENSMUSG00000090439.3	1.66882	1.21965	2.07121	0.58886	0.555955	NA	Gm17455
ENSMUSG00000086920.1	1.15922	1.21752	2.11443	0.575815	0.56474	NA	Gm12207
ENSMUSG00000051984.13	63.539	1.21696	0.481776	2.52599	0.0115374	0.0853783	Sec31b
ENSMUSG00000087659.7	12.6271	1.21098	0.508688	2.3806	0.0172846	0.1128	Gm12606
ENSMUSG00000097017.1	6.59228	1.20857	0.773021	1.56343	0.117951	NA	Gm26707
ENSMUSG00000096010.2	5.39046	1.20855	0.816707	1.47979	0.13893	NA	Hist4h4
ENSMUSG00000049892.7	8.21689	1.20855	0.727405	1.66145	0.0966231	NA	Rasd1
ENSMUSG00000042109.8	16.8118	1.20812	0.65689	1.83915	0.0658934	0.279335	Csdc2
ENSMUSG00000071335.4	19.1422	1.20752	0.50769	2.37846	0.017385	0.113119	Mfsd4b3
ENSMUSG00000086873.1	7.77123	1.207	0.741673	1.6274	0.103653	NA	Gm15672
ENSMUSG00000110540.1	1.3909	1.20628	1.62894	0.740527	0.45898	NA	Gm45743
ENSMUSG00000103309.1	55.7096	1.20588	0.516215	2.336	0.0194914	0.123167	BC037039
ENSMUSG00000070495.11	4.91659	1.20331	0.889212	1.35323	0.175981	NA	Ctcfl
ENSMUSG00000091412.1	3.71331	1.20275	1.00674	1.1947	0.232205	NA	Gm2895
ENSMUSG00000028238.6	6.83349	1.20162	0.807751	1.48761	0.136854	NA	Atp6v0d2
ENSMUSG00000011382.8	13.8844	1.20031	0.584418	2.05385	0.0399901	0.200408	Dhdh
ENSMUSG00000032313.11	9.97076	1.19606	0.882459	1.35538	0.175297	0.500791	Tmem266
ENSMUSG00000061825.10	2.69001	1.19543	1.16632	1.02496	0.305384	NA	Ces2c
ENSMUSG00000050761.4	33.0245	1.19144	0.629415	1.89294	0.0583658	0.258595	Gp1bb
ENSMUSG00000022156.8	1.68608	1.19073	1.50343	0.792009	0.428355	NA	Gzme
ENSMUSG00000003070.6	62.3753	1.18973	0.367099	3.2409	0.00119153	0.0152567	Efna2
ENSMUSG00000061462.17	2.52505	1.18971	1.54262	0.771227	0.440573	NA	Obscn
ENSMUSG00000038319.14	27.8507	1.18855	0.475662	2.49873	0.0124641	0.090236	Kcnh2
ENSMUSG00000086413.1	6.25562	1.18743	0.738132	1.6087	0.107682	NA	Gm12415
ENSMUSG00000099041.1	25.7664	1.18628	0.954739	1.24252	0.214045	0.554511	Gm28035
ENSMUSG00000029449.11	10.8753	1.18559	0.590111	2.0091	0.0445266	0.216141	Rhof
ENSMUSG00000112352.1	1.74658	1.18467	1.34105	0.883389	0.377026	NA	Gm40617
ENSMUSG00000031075.18	1.63492	1.18453	1.52783	0.775304	0.43816	NA	Ano1
ENSMUSG00000033987.16	6.78472	1.18296	1.04901	1.1277	0.259447	NA	Dnah17
ENSMUSG00000085183.1	20.6613	1.18292	0.636615	1.85813	0.0631503	0.272003	Wincr1
ENSMUSG00000100009.6	8.40319	1.18285	1.11286	1.0629	0.287829	NA	Gm7967
ENSMUSG00000103864.1	6.46864	1.18149	0.956232	1.23557	0.216619	NA	Gm37415
ENSMUSG00000110161.1	3.2186	1.18009	1.12445	1.04949	0.293953	NA	Gm45494
ENSMUSG00000015468.14	31.9918	1.18	0.577214	2.0443	0.0409241	0.203679	Notch4
ENSMUSG00000025089.15	249.777	1.17646	0.501399	2.34635	0.0189584	0.121139	Gfra1
ENSMUSG00000087077.1	1.62828	1.17601	1.66599	0.70589	0.480256	NA	Gm12480
ENSMUSG00000106897.1	1.21148	1.17574	1.92476	0.610851	0.541298	NA	Gm43027
ENSMUSG00000113386.1	3.19845	1.17545	1.57055	0.748428	0.454202	NA	Gm47357
ENSMUSG00000115767.1	5.45751	1.17282	0.966762	1.21314	0.225077	NA	Gm10366
ENSMUSG00000011148.14	132.647	1.17202	0.59735	1.96203	0.0497594	0.232363	Adssl1
ENSMUSG00000031883.13	13.4286	1.1716	0.623636	1.87866	0.0602915	0.263838	Car7
ENSMUSG00000103900.1	5.19146	1.17152	1.11974	1.04625	0.295446	NA	Gm37500
ENSMUSG00000115813.1	5.65235	1.17024	0.805517	1.45278	0.146285	NA	Gm46447
ENSMUSG00000030124.2	18.1344	1.16718	0.499044	2.33883	0.0193441	0.122649	Lag3
ENSMUSG00000054256.11	28.5894	1.16707	0.424343	2.75029	0.00595432	0.0523042	Msi1
ENSMUSG00000006711.15	2.37425	1.16599	1.11048	1.04998	0.293726	NA	D130043K22Rik
ENSMUSG00000066258.13	1.43626	1.16555	1.72071	0.677366	0.498174	NA	Trim12a
ENSMUSG00000042638.14	1.65536	1.16404	1.83493	0.634379	0.525833	NA	Gucy2c
ENSMUSG00000059013.12	10.4147	1.16392	0.527281	2.2074	0.0272859	0.154859	Sh2d3c
ENSMUSG00000095724.1	1.82042	1.16264	1.36622	0.850987	0.394777	NA	Gm21319
ENSMUSG00000022296.9	102.728	1.16199	0.373796	3.10861	0.00187969	0.0217779	Baalc
ENSMUSG00000102573.1	33.0222	1.1583	0.523147	2.2141	0.0268218	0.153018	Gm7265
ENSMUSG00000050370.5	52.0981	1.1582	0.800973	1.44599	0.148179	0.456228	Ch25h
ENSMUSG00000104121.1	2.28481	1.15786	1.22301	0.946733	0.343775	NA	Gm37485
ENSMUSG00000038146.8	598.604	1.15743	0.372164	3.11002	0.00187078	0.0216937	Notch3
ENSMUSG00000030825.19	2.36598	1.15711	1.19626	0.967275	0.333407	NA	Hsd17b14
ENSMUSG00000071691.11	4.73198	1.15696	0.858737	1.34728	0.177891	NA	Gm960
ENSMUSG00000113894.1	4.70005	1.15498	0.829534	1.39233	0.163823	NA	Gm48838
ENSMUSG00000091712.2	0.784903	1.15253	3.93594	0.292822	0.769658	NA	Sec14l5
ENSMUSG00000082361.6	5.07978	1.15251	0.899679	1.28103	0.200184	NA	Btc
ENSMUSG00000104781.1	0.499783	1.15179	4.40746	0.261327	0.79384	NA	Gm43303
ENSMUSG00000062296.8	1.40663	1.15174	2.39171	0.481553	0.630124	NA	Trank1
ENSMUSG00000069804.2	0.591676	1.15173	4.00512	0.287565	0.773679	NA	Gm10277
ENSMUSG00000043310.4	5.70513	1.15164	0.883553	1.30342	0.192431	NA	Olfr571
ENSMUSG00000078795.2	0.66974	1.15091	3.91123	0.294257	0.768562	NA	Ceacam15
ENSMUSG00000102329.1	3.75999	1.15052	1.92344	0.598156	0.549736	NA	Gm10851
ENSMUSG00000020363.6	1.87553	1.15039	2.23444	0.514846	0.606661	NA	Gfpt2
ENSMUSG00000113495.1	5.59548	1.14948	0.780262	1.4732	0.140697	NA	Gm19792
ENSMUSG00000078511.3	0.751454	1.14934	3.17783	0.361675	0.717595	NA	Pramef25
ENSMUSG00000028965.13	361.98	1.14921	0.479995	2.39422	0.0166557	0.110283	Tnfrsf9
ENSMUSG00000001076.7	1.90362	1.1479	1.23612	0.928638	0.353077	NA	C1ql4
ENSMUSG00000026579.8	0.98108	1.14747	2.72297	0.421405	0.673459	NA	F5
ENSMUSG00000113868.1	2.64235	1.14732	1.62098	0.707795	0.479073	NA	Gm34719
ENSMUSG00000022747.17	1.76491	1.14553	1.7003	0.673722	0.500488	NA	St3gal6
ENSMUSG00000044197.8	31.4891	1.14527	0.37257	3.07398	0.00211221	0.023888	Gpr146
ENSMUSG00000080727.2	4.31878	1.14328	1.14204	1.00109	0.316784	NA	C920021L13Rik
ENSMUSG00000101523.1	9.88266	1.14324	1.60587	0.711913	0.476519	0.792192	Gm10031
ENSMUSG00000087444.1	1.23377	1.14265	2.28012	0.501137	0.616275	NA	Gm5475
ENSMUSG00000113440.1	16.3375	1.14139	0.507782	2.24779	0.0245896	0.14384	Gm46404
ENSMUSG00000070388.3	1.58633	1.14061	1.76276	0.647059	0.517594	NA	Fbxo39
ENSMUSG00000022439.9	23.3085	1.13919	0.429891	2.64995	0.00805033	0.0652204	Parvg
ENSMUSG00000107633.1	1.53968	1.13912	1.84434	0.617632	0.536818	NA	Gm44078
ENSMUSG00000074507.6	7.75478	1.1386	0.674332	1.68849	0.0913169	NA	Gm14340
ENSMUSG00000053461.9	4.46696	1.1386	0.878974	1.29538	0.195191	NA	Hhipl2
ENSMUSG00000038188.17	15.6851	1.13739	0.465773	2.44195	0.0146082	0.100627	Scarf1
ENSMUSG00000101144.2	1.86916	1.13726	1.27905	0.88915	0.373922	NA	Gm29054
ENSMUSG00000116604.1	8.9731	1.13591	0.691653	1.64231	0.100526	NA	Gm49745
ENSMUSG00000085840.1	22.2786	1.13565	0.378487	3.00049	0.0026955	0.0287943	Gm11261
ENSMUSG00000097533.2	2.81931	1.13428	1.30519	0.869057	0.384816	NA	Gm26590
ENSMUSG00000105419.1	14.8882	1.13326	0.501768	2.25854	0.0239121	0.141514	Gm43205
ENSMUSG00000111030.1	0.898961	1.1322	2.52382	0.448604	0.653717	NA	Gm47234
ENSMUSG00000045392.8	79.8223	1.13158	0.527726	2.14426	0.032012	0.171191	Olfr1033
ENSMUSG00000046070.9	1.36222	1.12904	1.78286	0.633276	0.526554	NA	Igfals
ENSMUSG00000117815.1	3.66528	1.12865	0.992646	1.13701	0.255536	NA	NA
ENSMUSG00000085785.7	1.07969	1.12808	2.40303	0.46944	0.638755	NA	Sox5os3
ENSMUSG00000041809.5	13.1474	1.12725	0.656495	1.71707	0.0859668	0.331126	Efhc1
ENSMUSG00000078735.3	1.79701	1.12641	1.85786	0.606296	0.544318	NA	Il11ra2
ENSMUSG00000057933.10	3.65171	1.12614	1.1047	1.0194	0.308012	NA	Gsta2
ENSMUSG00000002083.13	760.943	1.1261	0.372623	3.02208	0.0025104	0.0273503	Bbc3
ENSMUSG00000054622.4	2.93473	1.12393	1.29411	0.868499	0.385121	NA	D730045B01Rik
ENSMUSG00000020717.19	2.67714	1.12191	1.7011	0.659519	0.509563	NA	Pecam1
ENSMUSG00000047787.8	29.8989	1.12072	0.982175	1.14106	0.253845	0.604066	Flrt1
ENSMUSG00000102562.1	3.97786	1.12064	0.989713	1.13229	0.257512	NA	Gm37694
ENSMUSG00000078247.4	29.7285	1.1198	0.437144	2.56164	0.010418	0.0788696	Airn
ENSMUSG00000030742.7	3.25185	1.11928	1.12124	0.998254	0.318156	NA	Lat
ENSMUSG00000064032.2	3.87268	1.11799	0.896435	1.24715	0.212344	NA	Gm10143
ENSMUSG00000026959.13	1.96242	1.11791	1.43751	0.77767	0.436764	NA	Grin1
ENSMUSG00000100680.1	12.9344	1.11677	0.509858	2.19035	0.0284992	0.159678	1810044D09Rik
ENSMUSG00000074284.6	10.0989	1.11566	0.528485	2.11104	0.0347685	0.181503	Gm10658
ENSMUSG00000031297.14	25.7055	1.11348	0.46839	2.37724	0.0174428	0.113326	Slc7a3
ENSMUSG00000031778.13	11687.2	1.11261	0.36238	3.07029	0.00213852	0.0240576	Cx3cl1
ENSMUSG00000047115.15	16.5527	1.1104	0.567842	1.95547	0.0505278	0.234702	Fam221a
ENSMUSG00000039960.5	57.6608	1.11032	0.422758	2.62638	0.00862985	0.0685695	Rhou
ENSMUSG00000102246.1	2.40897	1.10981	1.24231	0.89335	0.37167	NA	9430037O13Rik
ENSMUSG00000027977.15	22.9378	1.10748	0.503527	2.19945	0.0278459	0.156954	Ndst3
ENSMUSG00000031647.10	102.608	1.1063	0.333061	3.32163	0.000894948	0.0122462	Mfap3l
ENSMUSG00000104904.1	3.08547	1.10503	1.16168	0.951239	0.341483	NA	9330198I05Rik
ENSMUSG00000038670.11	0.967538	1.10494	2.47606	0.446249	0.655417	NA	Mybpc2
ENSMUSG00000027276.7	855.757	1.10411	0.412887	2.67411	0.00749268	0.0618546	Jag1
ENSMUSG00000039629.14	22.288	1.10391	0.462668	2.38596	0.0170346	0.111723	Strip2
ENSMUSG00000107877.1	20.7788	1.10365	0.41451	2.66253	0.00775548	0.0634627	Gm43951
ENSMUSG00000025189.9	1.61389	1.10251	1.63401	0.674724	0.499851	NA	Cnnm1
ENSMUSG00000040430.18	285.33	1.10249	0.444559	2.47997	0.0131393	0.0932705	Pitpnc1
ENSMUSG00000020102.15	3.63696	1.10247	1.35009	0.816593	0.414161	NA	Slc16a7
ENSMUSG00000103161.1	6.94759	1.10186	0.801253	1.37518	0.169077	NA	Gm38148
ENSMUSG00000040891.6	6.22043	1.10035	0.878586	1.25241	0.210421	NA	Foxa3
ENSMUSG00000103697.1	7.23209	1.10028	0.723803	1.52014	0.128475	NA	Gm38020
ENSMUSG00000039545.16	5.24337	1.10028	1.32153	0.832578	0.405083	NA	Flicr
ENSMUSG00000110141.1	0.8973	1.10026	2.50384	0.439431	0.660349	NA	Gm45684
ENSMUSG00000108446.1	11.75	1.09923	0.54227	2.02709	0.042653	0.209677	Gm44997
ENSMUSG00000104708.1	9.52962	1.0967	0.619382	1.77064	0.0766203	0.308399	Gm42503
ENSMUSG00000110723.1	4.09103	1.09623	1.25328	0.874691	0.381742	NA	Gm49353
ENSMUSG00000070902.5	0.564855	1.09601	4.19442	0.261302	0.79386	NA	Zfp352
ENSMUSG00000056735.5	12.5334	1.096	0.549877	1.99317	0.0462429	0.221691	A930024E05Rik
ENSMUSG00000117874.1	3.3724	1.09525	1.4634	0.748432	0.454199	NA	NA
ENSMUSG00000039982.8	159.504	1.09521	0.502035	2.18155	0.0291431	0.161701	Dtx4
ENSMUSG00000089989.10	17.789	1.09506	0.658114	1.66394	0.0961243	0.353883	Gm45713
ENSMUSG00000097165.1	5.23613	1.09474	0.798237	1.37145	0.170234	NA	2210008F06Rik
ENSMUSG00000049422.7	18.9712	1.09377	0.671841	1.62801	0.103522	0.370022	Chchd10
ENSMUSG00000035458.15	2.84208	1.09273	1.1508	0.949543	0.342345	NA	Tnni3
ENSMUSG00000107164.1	3.02996	1.09266	1.03393	1.0568	0.290602	NA	4933425D22Rik
ENSMUSG00000099329.2	25.2423	1.09199	0.761749	1.43353	0.151708	0.462803	Gm28052
ENSMUSG00000058454.15	248.535	1.08979	0.377377	2.8878	0.0038794	0.0379304	Dhcr7
ENSMUSG00000058665.8	3.50612	1.08955	0.950854	1.14586	0.251852	NA	En1
ENSMUSG00000072676.12	27.9929	1.08906	0.860452	1.26568	0.205628	0.544394	Tmem254a
ENSMUSG00000029162.15	16.0851	1.0869	0.637307	1.70545	0.0881097	0.336033	Khk
ENSMUSG00000039958.17	168.278	1.08605	0.375176	2.89478	0.00379421	0.0373737	Etfbkmt
ENSMUSG00000107478.1	299.537	1.08601	1.446	0.751044	0.452626	0.778876	Gm45234
ENSMUSG00000057729.12	1.08475	1.08464	3.07763	0.352426	0.724519	NA	Prtn3
ENSMUSG00000090936.2	5.83366	1.084	0.915475	1.18409	0.236378	NA	Gm17705
ENSMUSG00000089687.2	4.01899	1.08352	0.860568	1.25908	0.208003	NA	Rab42
ENSMUSG00000073652.10	7.44992	1.08204	0.946758	1.14289	0.253086	NA	Apol7d
ENSMUSG00000097261.2	2.54154	1.08121	1.19441	0.905223	0.365347	NA	4930532G15Rik
ENSMUSG00000107143.1	6.72474	1.08098	0.647309	1.66996	0.0949265	NA	Gm6598
ENSMUSG00000106825.1	11.6748	1.07928	0.550958	1.95892	0.0501223	0.233395	2510016D11Rik
ENSMUSG00000105677.1	7.86015	1.07854	0.649923	1.65948	0.0970186	NA	Gm43328
ENSMUSG00000033105.12	1489.26	1.07839	0.351238	3.07027	0.00213866	0.0240576	Lss
ENSMUSG00000097184.2	2.32032	1.07817	1.23094	0.875885	0.381093	NA	4632428C04Rik
ENSMUSG00000067356.5	2.67087	1.07757	0.971793	1.10885	0.267496	NA	B430203G13Rik
ENSMUSG00000058248.12	39.3597	1.07597	0.418085	2.57357	0.0100655	0.0769097	Kcnh1
ENSMUSG00000110697.1	8.36521	1.07573	0.674122	1.59575	0.110544	NA	Gm31718
ENSMUSG00000078907.2	2.31318	1.07564	1.25691	0.855786	0.392116	NA	Fam186b
ENSMUSG00000028784.14	4.07604	1.07392	1.01616	1.05684	0.290584	NA	Spocd1
ENSMUSG00000033508.7	2.75571	1.0739	1.11049	0.96705	0.333519	NA	Asprv1
ENSMUSG00000097494.7	3.04188	1.0735	1.1803	0.909516	0.363078	NA	4933406C10Rik
ENSMUSG00000019929.16	21.0478	1.07273	1.13733	0.943202	0.345578	0.690735	Dcn
ENSMUSG00000111053.1	5.69024	1.0698	0.841993	1.27056	0.203885	NA	Gm49343
ENSMUSG00000105139.1	45.7535	1.06888	0.316436	3.37787	0.000730491	0.0104121	Gm19391
ENSMUSG00000029379.10	11.6175	1.06544	1.76035	0.605242	0.545018	0.833952	Cxcl3
ENSMUSG00000074141.13	86.1359	1.06502	0.617726	1.72409	0.084691	0.328715	Il4i1
ENSMUSG00000038060.15	5.3972	1.06499	0.811186	1.31288	0.189223	NA	Dlec1
ENSMUSG00000058046.1	5.02435	1.06464	0.824497	1.29126	0.196613	NA	4933430I17Rik
ENSMUSG00000027107.3	3.96568	1.06462	0.90199	1.1803	0.23788	NA	Chrna1
ENSMUSG00000032776.9	14.7888	1.06422	0.772019	1.37849	0.168051	0.489234	Mctp2
ENSMUSG00000029206.13	7.72731	1.06358	0.705005	1.50862	0.131396	NA	Nsun7
ENSMUSG00000011751.16	3.83201	1.06127	1.14232	0.929055	0.352861	NA	Sptbn4
ENSMUSG00000109179.2	45.2372	1.06075	0.380282	2.78938	0.00528086	0.0480316	Gm35339
ENSMUSG00000067081.12	12.1283	1.06057	0.713817	1.48577	0.137341	0.437509	Asb18
ENSMUSG00000108112.1	7.29993	1.05905	0.870298	1.21688	0.22365	NA	Gm45193
ENSMUSG00000033837.5	3.89374	1.05776	1.81133	0.583968	0.559242	NA	Foxh1
ENSMUSG00000097418.7	13.8748	1.05753	0.698013	1.51506	0.129758	0.422933	Mir155hg
ENSMUSG00000066463.13	3.67596	1.0573	1.18674	0.890929	0.372967	NA	Omt2a
ENSMUSG00000026380.10	7.77687	1.0571	0.733402	1.44137	0.149481	NA	Tfcp2l1
ENSMUSG00000016179.11	16.7957	1.05666	0.704424	1.50003	0.133606	0.429461	Camk1g
ENSMUSG00000044734.16	44.545	1.05639	0.637601	1.65682	0.0975551	0.357041	Serpinb1a
ENSMUSG00000112523.1	3.42403	1.05555	0.990947	1.06519	0.28679	NA	Gm48377
ENSMUSG00000086320.1	677.049	1.05507	0.422406	2.49776	0.0124982	0.0904024	Gm12840
ENSMUSG00000074179.11	2.6218	1.05477	1.50461	0.701024	0.483288	NA	Gm10639
ENSMUSG00000006517.5	469.575	1.05422	0.341343	3.08845	0.00201205	0.0229874	Mvd
ENSMUSG00000105655.1	5.28789	1.05188	0.929311	1.13189	0.257681	NA	Gm42659
ENSMUSG00000035835.14	5.64347	1.05183	0.922026	1.14078	0.253962	NA	Plppr3
ENSMUSG00000025466.19	4.80264	1.05016	0.807202	1.30099	0.193262	NA	Fuom
ENSMUSG00000068299.11	19.2933	1.0487	0.568965	1.84317	0.0653049	0.277736	Nat8f4
ENSMUSG00000037336.14	8.58337	1.04847	0.792116	1.32363	0.185627	NA	Mfsd2b
ENSMUSG00000043664.7	3.96629	1.04822	1.1401	0.919411	0.357881	NA	Tmem221
ENSMUSG00000117091.1	1.1121	1.04781	2.34942	0.445989	0.655605	NA	NA
ENSMUSG00000022018.7	6.04639	1.0477	0.842429	1.24366	0.213623	NA	Rgcc
ENSMUSG00000104951.1	1.45457	1.04725	2.01807	0.518934	0.603807	NA	Gm43413
ENSMUSG00000020698.11	3.32402	1.04583	1.2924	0.809219	0.418389	NA	Cct6b
ENSMUSG00000038600.12	3.97089	1.04581	0.849866	1.23056	0.218489	NA	Atp6v0a4
ENSMUSG00000027938.11	32.6128	1.0455	0.440733	2.37218	0.0176837	0.114484	Creb3l4
ENSMUSG00000044006.8	80.1343	1.04492	0.733672	1.42424	0.154378	0.467543	Cilp2
ENSMUSG00000102600.1	15.0318	1.04463	0.492179	2.12247	0.0337987	0.178066	Gm37266
ENSMUSG00000034968.3	11.2726	1.0441	0.588611	1.77383	0.0760915	0.307499	Lbx2
ENSMUSG00000006529.16	1.11646	1.04406	2.17664	0.479666	0.631465	NA	Itih1
ENSMUSG00000066175.2	12.0121	1.04308	0.686043	1.52042	0.128405	0.42003	2510046G10Rik
ENSMUSG00000043448.13	2.79318	1.04081	1.0587	0.983103	0.325557	NA	Gjc2
ENSMUSG00000100594.1	11.3056	1.03969	0.756483	1.37437	0.169328	0.491205	2810414N06Rik
ENSMUSG00000105974.1	6.20039	1.03853	0.700193	1.4832	0.138021	NA	Gm43318
ENSMUSG00000092384.7	13.5076	1.03831	0.464157	2.23697	0.025288	0.146945	Gm4189
ENSMUSG00000016995.17	4.72049	1.03797	0.897969	1.15591	0.247719	NA	Matn4
ENSMUSG00000110910.1	4.24491	1.03746	0.872322	1.18931	0.23432	NA	4921534A09Rik
ENSMUSG00000089719.1	12.5847	1.03639	0.573175	1.80816	0.0705819	0.291505	Gm15758
ENSMUSG00000118369.1	2.04112	1.03621	1.90543	0.543819	0.586566	NA	NA
ENSMUSG00000104917.1	3.32439	1.03617	1.14397	0.905762	0.365062	NA	Gm43289
ENSMUSG00000022456.16	4.42015	1.03537	0.862256	1.20077	0.229839	NA	Sept3
ENSMUSG00000063623.3	6.9807	1.03476	0.850185	1.2171	0.223565	NA	C230062I16Rik
ENSMUSG00000104266.1	1.09176	1.03412	2.176	0.475238	0.634617	NA	Gm37748
ENSMUSG00000036931.15	22.7404	1.03268	0.595807	1.73324	0.0830527	0.324656	Nfkbid
ENSMUSG00000042564.13	42.9786	1.03178	0.405893	2.542	0.0110219	0.082445	Fam227a
ENSMUSG00000107610.1	2.38109	1.03174	1.6194	0.637112	0.524052	NA	D530018E20Rik
ENSMUSG00000104969.1	3.01696	1.03108	1.33538	0.772122	0.440042	NA	Gm43445
ENSMUSG00000061702.10	4.24554	1.03062	0.871286	1.18287	0.236861	NA	Tmem91
ENSMUSG00000028020.16	10.9295	1.02988	0.59654	1.72643	0.0842701	0.327578	Glrb
ENSMUSG00000104671.1	6.01931	1.02987	0.718087	1.43419	0.151518	NA	Gm43062
ENSMUSG00000053675.8	37.0948	1.02981	0.411386	2.50328	0.0123047	0.089489	Tgm5
ENSMUSG00000034456.15	5.77551	1.02808	0.957713	1.07347	0.28306	NA	Uroc1
ENSMUSG00000114707.1	0.698659	1.02636	3.35478	0.305939	0.759651	NA	Gm47558
ENSMUSG00000097839.1	2.71427	1.02567	1.65338	0.620348	0.535028	NA	Gm26909
ENSMUSG00000087574.1	75.2269	1.0242	0.357643	2.86375	0.00418663	0.04041	C030037D09Rik
ENSMUSG00000097683.2	0.866763	1.0236	2.39802	0.42685	0.669488	NA	Gm26644
ENSMUSG00000107198.1	1.68914	1.02304	2.16866	0.471738	0.637114	NA	Gm19619
ENSMUSG00000104806.1	53.8312	1.02124	0.312637	3.26654	0.0010887	0.0142736	Gm42566
ENSMUSG00000105941.1	2.09543	1.01961	1.3774	0.740247	0.45915	NA	Gm42809
ENSMUSG00000034799.16	136.928	1.01903	0.516337	1.97358	0.0484296	0.227994	Unc13a
ENSMUSG00000074259.10	77.3824	1.01766	0.4057	2.50842	0.0121274	0.088745	Gramd2
ENSMUSG00000020930.9	20.2904	1.01759	0.423227	2.40435	0.0162012	0.108255	Ccdc103
ENSMUSG00000006179.9	4.65669	1.01646	1.11692	0.910059	0.362792	NA	Prss16
ENSMUSG00000041642.18	623.606	1.01615	0.35954	2.82624	0.00470983	0.0441127	Kif21b
ENSMUSG00000090069.2	3.10146	1.01393	1.02266	0.991458	0.321462	NA	E430024P14Rik
ENSMUSG00000017607.9	5.37303	1.01377	1.03673	0.977856	0.328146	NA	Tns4
ENSMUSG00000110710.1	3.58855	1.01347	1.04016	0.974339	0.329888	NA	C78859
ENSMUSG00000025202.8	13.3462	1.01308	0.593397	1.70726	0.0877736	0.335248	Scd3
ENSMUSG00000038354.13	7.07417	1.01165	0.728736	1.38822	0.165071	NA	Ankrd35
ENSMUSG00000036938.17	15.0166	1.01102	0.999201	1.01183	0.311618	0.660613	Try5
ENSMUSG00000116319.1	2.38088	1.01027	1.26815	0.796649	0.425655	NA	Gm49429
ENSMUSG00000058297.16	4.94595	1.00934	0.946673	1.06619	0.286336	NA	Spock2
ENSMUSG00000109368.1	4.03997	1.00852	0.983943	1.02497	0.305375	NA	Gm45015
ENSMUSG00000052131.7	7.48647	1.0083	0.983093	1.02564	0.305061	NA	Akr1b7
ENSMUSG00000028909.17	6.93462	1.00829	0.749851	1.34465	0.178738	NA	Ptpru
ENSMUSG00000026489.13	115.649	1.00811	0.465872	2.16391	0.030471	0.166332	Coq8a
ENSMUSG00000036560.14	15.0055	1.0076	0.556732	1.80985	0.0703193	0.290694	Lgi4
ENSMUSG00000026548.4	3.81109	1.00679	1.02175	0.985364	0.324445	NA	Slamf9
ENSMUSG00000097410.1	1.66628	1.00677	1.54489	0.651676	0.51461	NA	Gm26668
ENSMUSG00000036834.16	2.44697	1.00661	1.13586	0.88621	0.375505	NA	Plch1
ENSMUSG00000106874.1	1783.74	1.00598	0.398704	2.52313	0.0116316	0.0858821	Gm20186
ENSMUSG00000028971.4	5.79322	1.0055	0.749078	1.34232	0.179492	NA	Cort
ENSMUSG00000025551.13	6.04068	1.00529	0.74727	1.34528	0.178535	NA	Fgf14
ENSMUSG00000021250.13	55.7746	1.00497	0.438396	2.29238	0.021884	0.133352	Fos
ENSMUSG00000116975.1	1.46016	1.00391	1.61901	0.620081	0.535205	NA	4930470H14Rik
ENSMUSG00000052957.8	11783.5	1.00353	0.512361	1.95863	0.0501565	0.233472	Gas1
ENSMUSG00000036964.14	4.73524	1.00312	1.03839	0.96603	0.334029	NA	Trim17
ENSMUSG00000037868.15	393.603	1.00299	0.36283	2.76435	0.00570364	0.0509184	Egr2
ENSMUSG00000102632.1	2.97523	1.00232	1.08149	0.926793	0.354034	NA	Gm37786
ENSMUSG00000040829.14	15.4853	1.00033	1.43044	0.699314	0.484356	0.798455	Zmynd15
ENSMUSG00000060487.7	1.52968	1.00011	1.65904	0.602821	0.546628	NA	Samd5
ENSMUSG00000001558.5	5.78311	1.00006	0.908045	1.10133	0.270754	NA	Klhl10
ENSMUSG00000105349.1	1.9066	0.999943	1.51569	0.659728	0.509428	NA	Gm43604
ENSMUSG00000036067.12	34.1697	0.999932	0.861279	1.16099	0.245648	0.595027	Slc2a6
ENSMUSG00000055415.7	1.09346	0.99981	2.71786	0.367867	0.712972	NA	Atp10b
ENSMUSG00000073758.10	5.59555	0.999412	0.933809	1.07025	0.284505	NA	Sh3d21
ENSMUSG00000074264.12	10.5823	0.998838	0.707111	1.41256	0.157785	0.472743	Amy1
ENSMUSG00000068105.11	2.86722	0.99785	1.15716	0.862329	0.388506	NA	Tnfrsf13c
ENSMUSG00000062901.3	1663.17	0.997828	0.358423	2.78394	0.00537031	0.0487031	Klhl24
ENSMUSG00000025380.2	1.62616	0.99669	1.52607	0.653107	0.513687	NA	Fscn2
ENSMUSG00000037217.15	107.043	0.996517	0.245059	4.06644	4.77375e-05	0.00109364	Syn1
ENSMUSG00000006457.4	32.6321	0.995544	0.320572	3.10553	0.00189941	0.0219573	Actn3
ENSMUSG00000049382.10	24.2329	0.995302	0.612992	1.62368	0.104444	0.371804	Krt8
ENSMUSG00000093507.1	4.1084	0.995119	1.15266	0.863324	0.387959	NA	Gm20627
ENSMUSG00000025932.14	789.225	0.994917	0.248836	3.99829	6.38011e-05	0.00140064	Eya1
ENSMUSG00000047492.5	3.12178	0.993432	1.61211	0.616233	0.537741	NA	Inhbe
ENSMUSG00000051439.7	314.476	0.992929	0.31538	3.14835	0.00164192	0.0195731	Cd14
ENSMUSG00000029861.17	167.52	0.992731	0.392363	2.53013	0.0114019	0.0847675	Fam131b
ENSMUSG00000113528.1	4.8895	0.992725	0.773343	1.28368	0.199254	NA	Gm32699
ENSMUSG00000101750.3	1.51853	0.992679	2.7094	0.366383	0.714079	NA	Olfr1392
ENSMUSG00000052105.17	652.12	0.992222	0.193535	5.12684	2.9465e-07	1.309e-05	Mtcl1
ENSMUSG00000000901.17	1929.18	0.991259	0.264467	3.74813	0.000178155	0.00328115	Mmp11
ENSMUSG00000029847.13	4.50802	0.991073	1.04141	0.951663	0.341268	NA	Slc23a4
ENSMUSG00000037239.8	143.351	0.988836	0.29131	3.39445	0.000687677	0.00998119	Spred3
ENSMUSG00000061615.2	4.07237	0.988481	1.33249	0.741833	0.458189	NA	Hist1h2ab
ENSMUSG00000035179.4	8.28111	0.988239	0.863837	1.14401	0.252619	NA	Ppp1r32
ENSMUSG00000071047.5	33.856	0.987307	0.599106	1.64797	0.0993594	0.361532	Ces1a
ENSMUSG00000038967.13	348.91	0.986208	0.365523	2.69807	0.00697422	0.0589402	Pdk2
ENSMUSG00000089940.1	108.524	0.985885	0.856825	1.15063	0.249886	0.59966	Gm4117
ENSMUSG00000117599.1	10.967	0.985589	0.571847	1.72352	0.0847947	0.328799	NA
ENSMUSG00000069301.5	6.86275	0.985552	0.923975	1.06664	0.286133	NA	Hist1h2ag
ENSMUSG00000028039.11	35.262	0.985125	0.380261	2.59065	0.00957942	0.0738047	Efna3
ENSMUSG00000027886.7	2.7865	0.984546	0.989898	0.994593	0.319934	NA	1700013F07Rik
ENSMUSG00000033768.17	6.31545	0.98393	0.795013	1.23763	0.215854	NA	Nrxn2
ENSMUSG00000095180.8	4.15512	0.983452	0.929874	1.05762	0.290229	NA	Rhox5
ENSMUSG00000114832.1	4.90639	0.983283	0.968789	1.01496	0.310125	NA	Gm21388
ENSMUSG00000017453.4	1.43493	0.983279	1.6775	0.586157	0.55777	NA	Pipox
ENSMUSG00000023067.14	7089.2	0.983024	0.243189	4.04222	5.29471e-05	0.00119222	Cdkn1a
ENSMUSG00000097890.2	7.9948	0.982536	0.864544	1.13648	0.255756	NA	4930547M16Rik
ENSMUSG00000112433.1	6.72092	0.980483	0.783632	1.2512	0.21086	NA	Gm30122
ENSMUSG00000022805.17	43.2931	0.979858	0.632833	1.54837	0.121534	0.406245	Maats1
ENSMUSG00000074340.9	25.4178	0.979009	0.393813	2.48597	0.0129198	0.0921841	Ovgp1
ENSMUSG00000052551.16	18.1554	0.977871	0.4476	2.1847	0.028911	0.161025	Adarb2
ENSMUSG00000034220.7	4624	0.977696	0.135117	7.2359	4.62438e-13	6.53878e-11	Gpc1
ENSMUSG00000032009.8	1706.75	0.977057	0.327674	2.98179	0.00286566	0.0300986	Sesn3
ENSMUSG00000001467.5	3776.2	0.975616	0.192847	5.05901	4.21442e-07	1.77627e-05	Cyp51
ENSMUSG00000020623.11	224.062	0.9756	0.238691	4.08728	4.36453e-05	0.00101223	Map2k6
ENSMUSG00000031278.12	1946.3	0.974546	0.302861	3.21779	0.0012918	0.0161783	Acsl4
ENSMUSG00000032024.10	384.022	0.974183	0.381039	2.55665	0.0105687	0.0796891	Clmp
ENSMUSG00000105044.1	11.5438	0.973954	0.627421	1.55231	0.120588	0.404574	Gm10416
ENSMUSG00000087593.1	5.33798	0.973902	0.793582	1.22722	0.219738	NA	Gm16174
ENSMUSG00000053178.5	17.7669	0.971927	0.522455	1.86031	0.0628419	0.271565	Mterf1b
ENSMUSG00000038725.13	7.84473	0.971812	0.616061	1.57746	0.11469	NA	Pkhd1l1
ENSMUSG00000095440.2	70.9855	0.970928	0.466646	2.08065	0.0374656	0.191851	Fignl2
ENSMUSG00000108103.1	6.37647	0.970765	0.778946	1.24625	0.212671	NA	Gm44081
ENSMUSG00000110206.1	145.313	0.970264	0.266181	3.64513	0.000267259	0.0045583	Flt3l
ENSMUSG00000098055.1	2.06476	0.970229	1.48367	0.653939	0.513151	NA	Gm26947
ENSMUSG00000106383.1	17.4315	0.968698	0.430462	2.25037	0.0244255	0.143008	E330034L11Rik
ENSMUSG00000021720.11	1.50894	0.968059	2.25083	0.430089	0.667131	NA	Rnf180
ENSMUSG00000021483.8	169.842	0.967723	0.290008	3.33689	0.000847218	0.011752	Cdk20
ENSMUSG00000042894.11	15.3297	0.967501	0.463054	2.08939	0.0366725	0.189041	Olfr1260
ENSMUSG00000114970.1	8.58438	0.965899	0.687968	1.40399	0.160323	NA	Gm49069
ENSMUSG00000040557.14	185.274	0.964904	0.310193	3.11066	0.00186669	0.0216937	Mettl27
ENSMUSG00000041679.9	28.0461	0.96383	0.553527	1.74125	0.0816393	0.320561	Lrrc29
ENSMUSG00000019178.17	1.79087	0.963668	1.68233	0.572817	0.566769	NA	Styxl1
ENSMUSG00000113918.1	5.83911	0.962543	0.8502	1.13214	0.257577	NA	Gm6566
ENSMUSG00000092216.3	2.49822	0.961741	1.67585	0.573883	0.566047	NA	Gm19345
ENSMUSG00000108477.1	6.70404	0.961439	0.813918	1.18125	0.237504	NA	Gm44878
ENSMUSG00000071637.5	2507.04	0.960877	0.623175	1.54191	0.123096	0.40918	Cebpd
ENSMUSG00000031493.10	35.3155	0.960367	0.376331	2.55192	0.0107131	0.0805474	Ggn
ENSMUSG00000024818.15	213.009	0.960221	0.179537	5.34832	8.87747e-08	4.45568e-06	Slc25a45
ENSMUSG00000097282.1	7.44816	0.958938	0.813292	1.17908	0.238366	NA	5031415H12Rik
ENSMUSG00000108465.1	8.00277	0.9574	0.604284	1.58435	0.113113	NA	Gm45110
ENSMUSG00000020785.17	308.317	0.957004	0.150329	6.36606	1.93945e-10	1.8481e-08	Camkk1
ENSMUSG00000109761.1	2.11907	0.956636	1.95164	0.490171	0.624013	NA	5430403N17Rik
ENSMUSG00000033644.5	8.26317	0.956402	0.785475	1.21761	0.223373	NA	Piwil2
ENSMUSG00000065954.11	3601.27	0.956165	0.192183	4.97528	6.51524e-07	2.59623e-05	Tacc1
ENSMUSG00000109510.1	12.8258	0.955994	0.802473	1.19131	0.233532	0.580958	Gm42417
ENSMUSG00000044581.8	13.8238	0.955855	0.688543	1.38823	0.165068	0.484409	4932415D10Rik
ENSMUSG00000043613.8	8.88904	0.955815	1.52422	0.627083	0.530605	NA	Mmp3
ENSMUSG00000046668.9	195.765	0.955545	0.354017	2.69915	0.00695163	0.0587871	Cxxc5
ENSMUSG00000024378.9	1855.74	0.955297	0.164072	5.82244	5.79947e-09	4.03508e-07	Stard4
ENSMUSG00000051716.6	18.6531	0.954548	0.421127	2.26665	0.0234114	0.139493	Apon
ENSMUSG00000033368.8	8.2844	0.954169	0.65747	1.45127	0.146704	NA	Trim69
ENSMUSG00000091405.2	10.3156	0.95271	0.727812	1.30901	0.190532	0.523834	Hist2h4
ENSMUSG00000042751.14	960.241	0.952614	0.31232	3.05012	0.00228747	0.0252987	Nmnat2
ENSMUSG00000102715.1	1.804	0.952605	1.30387	0.730598	0.465025	NA	Gm6209
ENSMUSG00000039745.8	169.209	0.952183	0.261449	3.64194	0.00027059	0.0045913	Htatip2
ENSMUSG00000057156.10	173.49	0.951264	0.309653	3.07203	0.00212609	0.023978	Homez
ENSMUSG00000055809.7	19.4284	0.950396	0.534292	1.77879	0.0752736	0.305226	Dnaaf3
ENSMUSG00000059743.12	2951.24	0.949104	0.197441	4.80702	1.532e-06	5.53457e-05	Fdps
ENSMUSG00000027254.13	2798.92	0.94888	0.324188	2.92694	0.00342312	0.0346261	Map1a
ENSMUSG00000039328.11	362.637	0.948588	0.22904	4.14158	3.44929e-05	0.000830735	Rnf122
ENSMUSG00000030222.13	13.6023	0.948237	0.575986	1.64629	0.0997048	0.362488	Rerg
ENSMUSG00000097271.1	3.58423	0.948083	1.04079	0.910924	0.362335	NA	Gm9903
ENSMUSG00000027401.9	1.43412	0.947959	1.51422	0.626038	0.53129	NA	Tgm3
ENSMUSG00000089948.1	2.70956	0.94753	1.51533	0.625296	0.531777	NA	Far2os1
ENSMUSG00000074178.2	22.344	0.945738	0.494722	1.91165	0.0559206	0.251146	Gm10638
ENSMUSG00000073437.10	218.066	0.945061	0.325638	2.90218	0.00370574	0.03675	D330041H03Rik
ENSMUSG00000055202.11	34.4541	0.944926	0.4929	1.91707	0.0552284	0.248926	Zfp811
ENSMUSG00000101698.1	254.844	0.944823	0.199428	4.73767	2.16186e-06	7.40325e-05	Gm29562
ENSMUSG00000104748.1	4.59648	0.94467	0.810071	1.16616	0.243551	NA	Gm43592
ENSMUSG00000089736.2	24.7326	0.944537	0.478761	1.97288	0.0485095	0.228066	Tgfbr3l
ENSMUSG00000048458.8	507.469	0.943834	0.147907	6.38129	1.75608e-10	1.68558e-08	Inka2
ENSMUSG00000105742.1	5.04057	0.943245	1.06578	0.885028	0.376141	NA	Gm42748
ENSMUSG00000030030.5	66.2727	0.942567	0.251271	3.75119	0.000175995	0.00324592	1700003E16Rik
ENSMUSG00000028671.16	181.537	0.942238	0.249015	3.78386	0.000154416	0.00293011	Gale
ENSMUSG00000047875.6	66.1193	0.942111	0.251557	3.74513	0.000180303	0.0033022	Gpr157
ENSMUSG00000043924.16	2.71868	0.9417	1.18592	0.794068	0.427156	NA	Ncmap
ENSMUSG00000097832.1	2.72995	0.940757	1.20563	0.780302	0.435213	NA	Gm26912
ENSMUSG00000005952.15	2.4897	0.940231	1.26154	0.745306	0.456087	NA	Trpv1
ENSMUSG00000032607.12	57.4759	0.939326	0.268552	3.49775	0.000469204	0.00723333	Amt
ENSMUSG00000117901.1	1.49132	0.939043	1.5851	0.59242	0.553569	NA	NA
ENSMUSG00000086915.7	32.0445	0.938884	0.531425	1.76673	0.0772735	0.310084	Gm16365
ENSMUSG00000038893.12	63.9553	0.938525	0.524979	1.78774	0.0738183	0.300574	Fam117a
ENSMUSG00000102241.1	3.70682	0.938468	0.977345	0.960221	0.336944	NA	Gm37716
ENSMUSG00000112666.1	2.32707	0.938353	1.26701	0.740602	0.458935	NA	Gm48485
ENSMUSG00000051029.8	11.0267	0.938289	0.639569	1.46706	0.142359	0.446995	Serpinb1b
ENSMUSG00000020592.14	3891.27	0.938242	0.195899	4.78941	1.67271e-06	5.91296e-05	Sdc1
ENSMUSG00000084904.1	4.37124	0.93769	0.9443	0.993	0.32071	NA	Gm14827
ENSMUSG00000025328.9	2.32203	0.937328	1.21515	0.771366	0.44049	NA	Padi3
ENSMUSG00000020788.15	61.8418	0.937314	0.636982	1.47149	0.141158	0.444688	Atp2a3
ENSMUSG00000015452.14	23.4916	0.937158	0.482611	1.94185	0.0521554	0.238789	Ager
ENSMUSG00000029875.5	7.61827	0.936201	1.05142	0.890419	0.373241	NA	Ccdc184
ENSMUSG00000036617.16	556.582	0.936143	0.271822	3.44395	0.000573278	0.00852783	Etl4
ENSMUSG00000042675.15	668.378	0.934433	0.206654	4.52173	6.13348e-06	0.000186271	Ypel3
ENSMUSG00000003863.18	71.6301	0.934313	0.257618	3.62674	0.000287023	0.00480809	Ppfia3
ENSMUSG00000028838.11	82.0684	0.934313	0.724772	1.28911	0.197359	0.532801	Extl1
ENSMUSG00000102343.1	1.5154	0.934177	1.72649	0.541083	0.58845	NA	Gm37381
ENSMUSG00000045312.12	2489.21	0.933368	0.118779	7.858	3.90325e-15	7.22925e-13	Lhfpl2
ENSMUSG00000020593.15	691.883	0.932217	0.293867	3.17224	0.00151267	0.0182995	Lpin1
ENSMUSG00000115801.1	17091.3	0.932013	0.400667	2.32615	0.0200105	0.125125	NA
ENSMUSG00000110341.1	11.1547	0.931733	0.575359	1.61939	0.105362	0.373454	Gm45424
ENSMUSG00000000782.15	502.829	0.930977	0.248506	3.7463	0.000179464	0.00329602	Tcf7
ENSMUSG00000055748.12	2.03145	0.930624	1.51055	0.616084	0.537839	NA	Gsdmc4
ENSMUSG00000090124.7	4.84356	0.929037	1.56072	0.595262	0.551669	NA	Ugt1a7c
ENSMUSG00000027954.9	338.636	0.928752	0.273092	3.40088	0.00067169	0.00980324	Efna1
ENSMUSG00000074063.10	179.978	0.928734	0.216444	4.29087	1.77975e-05	0.000473761	Osgin1
ENSMUSG00000042289.11	218.254	0.928424	0.30185	3.07578	0.00209953	0.0238052	Hsd3b7
ENSMUSG00000030759.16	6446.55	0.927632	0.196599	4.71839	2.37717e-06	7.95413e-05	Far1
ENSMUSG00000103332.1	10.3232	0.927023	0.840689	1.10269	0.27016	0.62	Pcdhga2
ENSMUSG00000097579.1	3.18509	0.92698	1.03371	0.896751	0.369852	NA	Gm26799
ENSMUSG00000079470.8	171.01	0.926292	0.254876	3.63428	0.00027876	0.00470564	Utp14b
ENSMUSG00000028082.13	2158.81	0.926137	0.272928	3.39334	0.000690471	0.00999967	Sh3d19
ENSMUSG00000028413.13	2976.56	0.924775	0.0787227	11.7472	7.29554e-32	5.99602e-29	B4galt1
ENSMUSG00000057981.5	3.32077	0.924725	1.06436	0.868808	0.384952	NA	Vmn1r12
ENSMUSG00000044937.15	26.1572	0.92416	0.42384	2.18045	0.0292243	0.161838	Ttc41
ENSMUSG00000050195.8	44.5003	0.922846	0.284729	3.24114	0.00119054	0.0152567	Scd4
ENSMUSG00000020654.15	84.1544	0.921854	0.234965	3.92337	8.73198e-05	0.00183135	Adcy3
ENSMUSG00000097773.1	3.32046	0.920732	0.987034	0.932827	0.350909	NA	Gm10614
ENSMUSG00000106430.1	2.99038	0.920013	0.95725	0.9611	0.336502	NA	Gm42460
ENSMUSG00000048478.7	39.3462	0.919857	0.514154	1.78907	0.073604	0.300029	Spata33
ENSMUSG00000061991.2	8.84696	0.919711	1.12554	0.817127	0.413856	NA	Hist1h2af
ENSMUSG00000055200.7	268.455	0.919163	0.375434	2.44827	0.0143545	0.0992962	Sertad3
ENSMUSG00000098128.1	4.87446	0.916707	0.830904	1.10326	0.269912	NA	Gm3693
ENSMUSG00000035547.14	338.476	0.916399	0.344734	2.65828	0.00785404	0.0640699	Capn5
ENSMUSG00000116775.1	13.8425	0.91626	0.517243	1.77143	0.0764893	0.308349	Gm49769
ENSMUSG00000025746.11	314.634	0.915306	0.567234	1.61363	0.106608	0.375471	Il6
ENSMUSG00000062345.10	1.8634	0.914791	1.41489	0.646544	0.517927	NA	Serpinb2
ENSMUSG00000109523.1	1.86357	0.913665	2.27086	0.402344	0.687431	NA	Gdf1
ENSMUSG00000109105.1	81.802	0.913553	0.220623	4.14079	3.46116e-05	0.00083207	Gm44873
ENSMUSG00000103183.1	45.2382	0.913169	0.458249	1.99273	0.0462906	0.221707	Gm37090
ENSMUSG00000032172.8	96.4846	0.912983	0.408526	2.23482	0.0254289	0.147699	Olfm2
ENSMUSG00000093593.1	80.0086	0.912021	0.349857	2.60684	0.00913832	0.0714016	Gm20683
ENSMUSG00000089889.2	7.299	0.911642	0.828093	1.10089	0.270943	NA	0610040B10Rik
ENSMUSG00000028862.6	193.794	0.911209	0.209964	4.33984	1.42588e-05	0.000385928	Map3k6
ENSMUSG00000055494.5	20.3522	0.910863	0.518539	1.75659	0.078987	0.313705	Gm14168
ENSMUSG00000087535.2	5.30322	0.910351	1.10675	0.822544	0.410767	NA	Zmiz1os1
ENSMUSG00000071332.11	3.83323	0.909724	0.949338	0.958271	0.337926	NA	E230015B07Rik
ENSMUSG00000063354.7	2.06044	0.909424	1.58378	0.57421	0.565826	NA	Slc39a4
ENSMUSG00000030083.11	517.764	0.906728	0.238345	3.80426	0.000142228	0.0027464	Abtb1
ENSMUSG00000046312.4	255.974	0.906455	0.337625	2.6848	0.00725729	0.060633	AI464131
ENSMUSG00000110357.1	7.75393	0.906303	0.6122	1.4804	0.138766	NA	A030001D20Rik
ENSMUSG00000022768.17	6.57129	0.904637	0.794069	1.13924	0.254602	NA	Ccdc116
ENSMUSG00000090019.5	3.87209	0.904166	0.94503	0.956759	0.338689	NA	Gimap1
ENSMUSG00000098678.1	6.85092	0.902575	0.689642	1.30876	0.190616	NA	Mroh6
ENSMUSG00000017493.12	412.7	0.902536	0.379743	2.3767	0.0174683	0.113436	Igfbp4
ENSMUSG00000034255.17	48.5566	0.901898	0.512769	1.75888	0.0785985	0.312725	Arhgap27
ENSMUSG00000024521.8	7.85859	0.90126	0.823591	1.09431	0.273821	NA	Pmaip1
ENSMUSG00000018920.11	140.899	0.900471	0.813367	1.10709	0.268255	0.617676	Cxcl16
ENSMUSG00000037379.7	64.5532	0.90002	0.380425	2.36583	0.0179899	0.115866	Spon2
ENSMUSG00000022831.14	7.60791	0.89972	0.700146	1.28505	0.198777	NA	Hcls1
ENSMUSG00000020120.15	8.94842	0.897864	0.745635	1.20416	0.228528	NA	Plek
ENSMUSG00000021136.13	592.462	0.897136	0.195271	4.5943	4.34196e-06	0.000136923	Smoc1
ENSMUSG00000024402.5	4.01763	0.895825	0.98269	0.911605	0.361977	NA	Lta
ENSMUSG00000052154.4	6.89545	0.895415	0.73764	1.21389	0.224789	NA	Gm9870
ENSMUSG00000079434.8	8.06079	0.895122	0.661752	1.35266	0.176166	NA	Neu2
ENSMUSG00000030887.4	1.89763	0.894591	1.96295	0.455739	0.648578	NA	Pdzd9
ENSMUSG00000097757.1	6.14683	0.89434	0.798623	1.11985	0.262777	NA	Gm17518
ENSMUSG00000024215.14	2.86568	0.893406	1.18955	0.751048	0.452624	NA	Spdef
ENSMUSG00000020620.14	4.48842	0.893343	0.824	1.08415	0.278296	NA	Abca8b
ENSMUSG00000102278.1	8.60947	0.893045	0.632657	1.41158	0.158074	NA	Gm37145
ENSMUSG00000109061.1	110.794	0.891457	0.351391	2.53694	0.0111827	0.0834576	Gm49320
ENSMUSG00000031165.6	3.05957	0.891204	1.02533	0.869185	0.384746	NA	Was
ENSMUSG00000101191.6	36.9049	0.890918	0.401742	2.21764	0.0265797	0.151972	Gm28809
ENSMUSG00000095928.3	7.48499	0.890616	0.670033	1.32921	0.183778	NA	Olfr204
ENSMUSG00000016493.13	35.8455	0.889953	0.414771	2.14565	0.0319011	0.171061	Cd46
ENSMUSG00000004040.16	4549.41	0.888874	0.514357	1.72813	0.0839657	0.327155	Stat3
ENSMUSG00000022871.13	50.2721	0.888794	0.418636	2.12307	0.033748	0.178013	Fetub
ENSMUSG00000052373.14	1.9062	0.888571	1.46548	0.606335	0.544292	NA	Mpp3
ENSMUSG00000036030.9	52.6725	0.88844	0.33251	2.67192	0.00754183	0.0622178	Prtg
ENSMUSG00000089762.3	1057.81	0.886695	0.159656	5.55378	2.79551e-08	1.66339e-06	Ier5l
ENSMUSG00000029385.14	1195.61	0.884129	0.148724	5.94474	2.76891e-09	2.1047e-07	Ccng2
ENSMUSG00000038390.11	2.62978	0.883567	1.3725	0.643765	0.519728	NA	Gpr162
ENSMUSG00000072905.5	3.2892	0.883178	1.63669	0.539613	0.589464	NA	Gm2016
ENSMUSG00000061666.6	156.632	0.883111	0.384437	2.29715	0.0216101	0.132112	Gdpd1
ENSMUSG00000024306.13	1.83269	0.88292	1.79547	0.491748	0.622897	NA	Ccdc178
ENSMUSG00000040289.8	127.968	0.882919	0.387364	2.2793	0.0226491	0.136823	Hey1
ENSMUSG00000044056.3	4.66318	0.882416	0.748288	1.17925	0.2383	NA	Efcab9
ENSMUSG00000097583.2	3.92614	0.881736	0.8834	0.998117	0.318223	NA	6430590A07Rik
ENSMUSG00000086541.8	14.5276	0.880396	0.641201	1.37304	0.169739	0.49132	Has2os
ENSMUSG00000101104.6	5.20468	0.879539	1.09499	0.803241	0.421836	NA	Gm29247
ENSMUSG00000052102.15	409.345	0.879408	0.266705	3.2973	0.000976189	0.0130855	Gnpda1
ENSMUSG00000092274.3	5949.53	0.877514	0.566986	1.54768	0.121699	0.406423	Neat1
ENSMUSG00000033730.4	403.997	0.87747	0.289813	3.02771	0.00246413	0.0268907	Egr3
ENSMUSG00000039648.14	63.4659	0.876997	0.278098	3.15356	0.00161294	0.0193347	Kyat1
ENSMUSG00000063535.7	9.52448	0.87674	0.621637	1.41037	0.15843	0.474063	Zfp773
ENSMUSG00000110773.1	2.7139	0.875288	1.65375	0.529276	0.596614	NA	NA
ENSMUSG00000044548.11	3.93141	0.875241	1.04718	0.835804	0.403265	NA	Dact1
ENSMUSG00000053049.3	9.23461	0.874006	0.703741	1.24194	0.214258	0.554654	Gm15413
ENSMUSG00000032204.13	1.24155	0.872362	1.83879	0.474423	0.635198	NA	Aqp9
ENSMUSG00000037847.14	245.449	0.87089	0.194353	4.48098	7.43014e-06	0.000218392	Nmrk1
ENSMUSG00000103949.1	11.1979	0.870737	0.882526	0.986641	0.323818	0.672731	Gm38226
ENSMUSG00000042909.4	11.577	0.870363	0.514612	1.6913	0.0907801	0.342443	Olfr648
ENSMUSG00000042010.16	194.406	0.869701	0.292747	2.97083	0.00296999	0.0309472	Acacb
ENSMUSG00000071656.7	35.2187	0.869538	0.31221	2.7851	0.00535109	0.0485624	Lrrn4cl
ENSMUSG00000055725.11	143.612	0.868792	0.32742	2.65345	0.00796731	0.0646987	Paqr3
ENSMUSG00000031594.9	2.43963	0.868626	1.45703	0.596162	0.551067	NA	Fgl1
ENSMUSG00000021699.17	772.283	0.868585	0.20291	4.28063	1.86361e-05	0.000492098	Pde4d
ENSMUSG00000022048.8	773.963	0.868457	0.104411	8.31767	8.97124e-17	2.26869e-14	Dpysl2
ENSMUSG00000001227.12	42.0182	0.86817	0.437963	1.98229	0.0474466	0.224434	Sema6b
ENSMUSG00000105510.1	1.78956	0.867998	1.44696	0.599877	0.548588	NA	Gm43815
ENSMUSG00000038248.8	104.234	0.867605	0.261062	3.32337	0.00088937	0.0122147	Sobp
ENSMUSG00000025473.16	1275.84	0.867117	0.26775	3.23854	0.00120145	0.0153538	Adam8
ENSMUSG00000113019.1	11.2395	0.866959	0.575774	1.50573	0.132137	0.426825	Gm47467
ENSMUSG00000031860.17	4.84503	0.866651	1.85706	0.466678	0.64073	NA	Pbx4
ENSMUSG00000013367.5	36.1802	0.866642	0.457945	1.89246	0.0584296	0.25862	Iglon5
ENSMUSG00000096188.1	9919.81	0.866118	0.211549	4.09417	4.23682e-05	0.00098435	Cmtm4
ENSMUSG00000090369.3	3.36719	0.865118	0.854791	1.01208	0.311499	NA	4933411K16Rik
ENSMUSG00000089901.1	10.174	0.86493	0.685685	1.26141	0.207161	0.546253	Gm8113
ENSMUSG00000085929.1	3.17349	0.864233	0.887747	0.973513	0.330298	NA	Gm13421
ENSMUSG00000063142.15	9.11129	0.864219	0.752407	1.14861	0.250718	0.600273	Kcnma1
ENSMUSG00000079057.4	434.409	0.864171	0.298851	2.89165	0.0038323	0.037608	Cyp4v3
ENSMUSG00000024593.15	83.1855	0.863384	0.301529	2.86335	0.00419188	0.0404129	Megf10
ENSMUSG00000112000.1	11.8212	0.862399	0.487442	1.76923	0.0768547	0.30897	Gm47956
ENSMUSG00000056445.8	4.57571	0.862283	0.882861	0.976692	0.328722	NA	Hoxaas2
ENSMUSG00000006611.15	308.576	0.861828	0.186936	4.61028	4.02119e-06	0.000127726	Hfe
ENSMUSG00000021123.12	15.4661	0.861365	0.467101	1.84407	0.0651733	0.277455	Rdh12
ENSMUSG00000118124.1	42.2226	0.860992	0.441378	1.95069	0.0510935	0.236328	NA
ENSMUSG00000028040.7	104.266	0.860645	0.254014	3.38818	0.000703589	0.010145	Efna4
ENSMUSG00000074071.11	17.0159	0.859928	0.481689	1.78524	0.0742231	0.301603	Fam169b
ENSMUSG00000032066.9	6.78746	0.859743	0.712025	1.20746	0.227255	NA	Bco2
ENSMUSG00000029217.16	230.876	0.857952	0.468068	1.83296	0.0668082	0.281361	Tec
ENSMUSG00000037363.9	76.5374	0.856116	0.338895	2.5262	0.0115305	0.0853783	Letm2
ENSMUSG00000059851.15	418.178	0.855367	0.190585	4.48811	7.18575e-06	0.000213339	Kmt5c
ENSMUSG00000043398.5	21.9035	0.854629	0.373	2.29123	0.02195	0.133693	Gpr135
ENSMUSG00000039747.11	1614.51	0.854476	0.367249	2.32669	0.0199815	0.125048	Orai2
ENSMUSG00000035964.8	1.64988	0.854389	1.61439	0.529232	0.596645	NA	Tmem59l
ENSMUSG00000018507.16	132.433	0.854361	0.250281	3.41361	0.000641085	0.00940877	Trpv2
ENSMUSG00000004508.6	415.463	0.854047	0.278871	3.06251	0.00219487	0.0245848	Gab2
ENSMUSG00000059824.12	219.299	0.853717	0.710809	1.20105	0.229732	0.575802	Dbp
ENSMUSG00000021213.12	2.76926	0.853423	1.19882	0.711887	0.476535	NA	Akr1c13
ENSMUSG00000060093.6	4.56421	0.852932	0.87348	0.976476	0.328829	NA	Hist1h4a
ENSMUSG00000054545.17	211.752	0.852673	0.267234	3.19073	0.00141913	0.0173596	Ugt1a6a
ENSMUSG00000098534.1	1.92742	0.852272	1.47525	0.577712	0.563459	NA	Gm27167
ENSMUSG00000010044.12	2.39299	0.851878	1.20282	0.708234	0.4788	NA	Zmynd10
ENSMUSG00000078771.10	883.821	0.85117	0.169277	5.02827	4.94917e-07	2.05305e-05	Evi2a
ENSMUSG00000113662.1	11.8641	0.850551	0.526594	1.61519	0.106269	0.374848	Gm35558
ENSMUSG00000004360.9	61.8379	0.849862	0.411842	2.06356	0.0390591	0.197473	9330159F19Rik
ENSMUSG00000037855.15	1795.94	0.849639	0.230313	3.68906	0.00022508	0.00393285	Zfp365
ENSMUSG00000007817.15	7326.02	0.849284	0.166555	5.09911	3.41256e-07	1.48593e-05	Zmiz1
ENSMUSG00000044081.7	4.26014	0.848836	1.03159	0.822841	0.410598	NA	Zfp85os
ENSMUSG00000054779.5	1.52916	0.84839	1.59328	0.532479	0.594394	NA	Fgf2os
ENSMUSG00000097675.2	6.07275	0.848177	0.980424	0.865112	0.386977	NA	1700101I11Rik
ENSMUSG00000032131.16	22.9574	0.848103	0.451343	1.87907	0.0602356	0.263807	Abcg4
ENSMUSG00000026259.14	68.9184	0.845604	0.392895	2.15224	0.0313785	0.169387	Ngef
ENSMUSG00000097812.1	7.66265	0.845118	0.691918	1.22141	0.221929	NA	Gm26812
ENSMUSG00000038298.14	3.38372	0.845084	1.48329	0.569737	0.568856	NA	Pdzk1
ENSMUSG00000036106.15	299.71	0.84495	0.153319	5.51104	3.5672e-08	2.06646e-06	Prr5
ENSMUSG00000036864.16	174.082	0.844105	0.321226	2.62776	0.00859486	0.068457	Proser3
ENSMUSG00000113049.1	2.55792	0.843437	1.47553	0.571618	0.567581	NA	Gm48544
ENSMUSG00000072941.5	1645.19	0.843315	0.250369	3.36828	0.000756385	0.0106379	Sod3
ENSMUSG00000032754.14	149.9	0.842745	0.308699	2.72999	0.00633362	0.0548663	Slc8b1
ENSMUSG00000020474.11	785.773	0.840619	0.183386	4.58388	4.56433e-06	0.000141711	Polm
ENSMUSG00000105135.1	16.296	0.840491	0.491163	1.71123	0.0870392	0.333552	Gm43667
ENSMUSG00000032377.8	29.5373	0.839561	0.345173	2.43229	0.0150038	0.102334	Plscr4
ENSMUSG00000087088.2	26.1815	0.839558	0.356216	2.35688	0.0184292	0.118274	Gm16638
ENSMUSG00000072476.6	1.35971	0.838396	1.68822	0.496616	0.61946	NA	Gm9008
ENSMUSG00000101972.1	8.303	0.837205	0.804755	1.04032	0.29819	NA	Hist1h3i
ENSMUSG00000004558.15	3.72359	0.836874	0.992825	0.842922	0.399272	NA	Ndrg2
ENSMUSG00000042116.3	96.8048	0.836132	0.381812	2.1899	0.0285313	0.159722	Vwa1
ENSMUSG00000070564.15	5.76461	0.836093	0.925422	0.903472	0.366275	NA	Ntn5
ENSMUSG00000112332.1	25.3755	0.835276	0.394518	2.11721	0.0342424	0.179756	4930466K18Rik
ENSMUSG00000113424.1	1128.86	0.834769	0.225607	3.7001	0.000215513	0.0038015	Gm48161
ENSMUSG00000027995.10	5518.78	0.834605	0.265046	3.14891	0.00163882	0.0195731	Tlr2
ENSMUSG00000109206.1	5.07061	0.83453	0.916686	0.910377	0.362624	NA	Gm45137
ENSMUSG00000004187.11	39.819	0.834197	0.416224	2.0042	0.0450485	0.21779	Kifc2
ENSMUSG00000105556.1	7.15341	0.834149	0.727781	1.14615	0.251732	NA	Gm43080
ENSMUSG00000068227.9	16.4794	0.834088	1.12085	0.744157	0.456781	0.780549	Il2rb
ENSMUSG00000020878.6	7.04698	0.83393	0.749948	1.11198	0.266145	NA	Lrrc46
ENSMUSG00000068122.10	1.72524	0.83319	1.42543	0.584519	0.558871	NA	Agtr2
ENSMUSG00000028599.10	2389.52	0.833165	0.294869	2.82554	0.00472009	0.0441774	Tnfrsf1b
ENSMUSG00000058420.8	18.7436	0.832932	0.620266	1.34286	0.179316	0.505734	Syt17
ENSMUSG00000037071.3	3010.16	0.832201	0.258027	3.22525	0.00125863	0.0159144	Scd1
ENSMUSG00000060012.9	548.911	0.831414	0.14717	5.64933	1.61071e-08	1.00861e-06	Kif13b
ENSMUSG00000027834.15	11.8767	0.831343	0.785876	1.05785	0.290122	0.64087	Serpini1
ENSMUSG00000070425.13	64.5015	0.831145	0.317145	2.62071	0.00877465	0.0694264	Xntrpc
ENSMUSG00000025190.13	3816.38	0.831076	0.130966	6.34573	2.2137e-10	2.05001e-08	Got1
ENSMUSG00000103037.1	2.71285	0.830534	1.25662	0.660929	0.508658	NA	Pcdhgb1
ENSMUSG00000025993.10	12.8882	0.830322	0.507479	1.63617	0.101804	0.366697	Slc40a1
ENSMUSG00000053574.4	34.1289	0.82909	0.403957	2.05242	0.040129	0.200874	4930563E22Rik
ENSMUSG00000109379.1	5.47137	0.828836	0.753767	1.09959	0.27151	NA	Gm44550
ENSMUSG00000073600.5	132.15	0.828337	0.234282	3.53564	0.000406782	0.00640621	Prob1
ENSMUSG00000034457.10	1460.88	0.828302	0.286018	2.89598	0.00377974	0.0372746	Eda2r
ENSMUSG00000054942.13	25.336	0.828138	0.365595	2.26518	0.0235016	0.139785	Miga1
ENSMUSG00000113261.1	8.97882	0.828044	0.821509	1.00796	0.313476	NA	Gm47404
ENSMUSG00000105368.1	11.8577	0.827542	0.532905	1.55289	0.12045	0.404574	Gm43759
ENSMUSG00000021091.8	85.3299	0.82752	1.00148	0.826293	0.408638	0.745296	Serpina3n
ENSMUSG00000025407.7	167.635	0.826101	0.548241	1.50682	0.131857	0.426173	Gli1
ENSMUSG00000027224.14	6.47706	0.825156	0.757131	1.08985	0.275781	NA	Duoxa1
ENSMUSG00000045103.17	30.0641	0.824684	0.60455	1.36413	0.172527	0.496567	Dmd
ENSMUSG00000087507.1	1.94874	0.823569	1.13772	0.723879	0.46914	NA	Gm16141
ENSMUSG00000097095.1	4.43836	0.823206	1.0355	0.794985	0.426622	NA	Gm26547
ENSMUSG00000102545.1	7.58343	0.823083	0.96716	0.851031	0.394752	NA	6430573P05Rik
ENSMUSG00000021065.16	653.065	0.822933	0.16612	4.95385	7.27604e-07	2.87327e-05	Fut8
ENSMUSG00000026586.16	6320.33	0.822914	0.263386	3.12437	0.00178189	0.020884	Prrx1
ENSMUSG00000033487.14	2019.06	0.822884	0.22327	3.68561	0.00022816	0.00396865	Fndc3a
ENSMUSG00000052040.10	1746.38	0.822512	0.252504	3.25742	0.00112432	0.0146239	Klf13
ENSMUSG00000004933.17	5.16437	0.821148	0.918648	0.893866	0.371394	NA	Matk
ENSMUSG00000041540.16	163.564	0.821111	0.32827	2.50133	0.0123728	0.0897914	Sox5
ENSMUSG00000112833.1	1.75253	0.819675	1.48148	0.55328	0.580072	NA	Gm36595
ENSMUSG00000035944.17	83.3714	0.819503	0.330844	2.47701	0.0132489	0.0937185	Ttc38
ENSMUSG00000097150.1	9.75854	0.818837	0.666783	1.22804	0.219432	0.562261	Gm26513
ENSMUSG00000021872.8	11.2548	0.818757	0.633346	1.29275	0.196098	0.53147	Rnase10
ENSMUSG00000036564.17	227.526	0.817432	0.311723	2.62231	0.00873372	0.0691706	Ndrg4
ENSMUSG00000026080.13	13.2065	0.817405	0.667815	1.224	0.220953	0.564059	Chst10
ENSMUSG00000109224.1	13.8652	0.817252	0.481815	1.6962	0.0898489	0.340658	Tmem147os
ENSMUSG00000086682.1	12.0738	0.815646	0.8135	1.00264	0.316036	0.666012	Gm16023
ENSMUSG00000114709.1	5.69925	0.815626	0.831798	0.980557	0.326811	NA	Gm47920
ENSMUSG00000103388.1	3.06132	0.81554	1.29702	0.628782	0.529492	NA	Gm37581
ENSMUSG00000018476.7	2810.94	0.815119	0.263361	3.09506	0.00196771	0.0225789	Kdm6b
ENSMUSG00000084989.3	17.4147	0.814547	0.648215	1.2566	0.208899	0.548304	Crocc2
ENSMUSG00000116164.1	9.96474	0.81415	0.526021	1.54775	0.121682	0.406423	1110013H19Rik
ENSMUSG00000072974.4	4.17638	0.813435	0.945217	0.86058	0.389469	NA	Gm4787
ENSMUSG00000103821.1	4.13869	0.813401	0.852055	0.954634	0.339763	NA	D430013B06Rik
ENSMUSG00000074194.4	31.4454	0.81299	0.421364	1.92942	0.0536781	0.24366	Zfp791
ENSMUSG00000020892.10	3.57107	0.811113	1.02619	0.790411	0.429288	NA	Aloxe3
ENSMUSG00000084885.7	14.1238	0.810429	0.510494	1.58754	0.112391	0.386591	3010001F23Rik
ENSMUSG00000005699.16	160.633	0.81038	0.191503	4.23168	2.31956e-05	0.00058771	Pard6a
ENSMUSG00000039563.6	7.1871	0.810325	0.742498	1.09135	0.275119	NA	2210406O10Rik
ENSMUSG00000098449.1	4.21593	0.808878	0.813868	0.993869	0.320287	NA	Gm7467
ENSMUSG00000031610.3	2.37011	0.807885	1.45056	0.556949	0.577563	NA	Scrg1
ENSMUSG00000044916.10	3.49003	0.807435	0.935313	0.863278	0.387985	NA	1700029I15Rik
ENSMUSG00000022425.16	788.482	0.807241	0.592159	1.36322	0.172814	0.497032	Enpp2
ENSMUSG00000061039.5	11.3148	0.806351	0.625261	1.28962	0.197181	0.532649	Olfr920
ENSMUSG00000002603.15	1929.34	0.805834	0.28803	2.79775	0.00514605	0.0472101	Tgfb1
ENSMUSG00000107962.1	3.72984	0.805557	1.13755	0.70815	0.478852	NA	Gm43980
ENSMUSG00000060461.5	3.55373	0.805505	1.10721	0.727508	0.466915	NA	Dppa5a
ENSMUSG00000114134.1	16.9254	0.805315	0.442854	1.81847	0.0689927	0.287196	Gm47408
ENSMUSG00000019823.17	2339.38	0.804815	0.171391	4.69577	2.65603e-06	8.79769e-05	Mical1
ENSMUSG00000097292.2	4.63979	0.804264	1.01758	0.790367	0.429314	NA	A230107N01Rik
ENSMUSG00000002409.18	338.487	0.802808	0.234212	3.4277	0.000608713	0.00900403	Dyrk1b
ENSMUSG00000015839.6	4482.33	0.802692	0.174938	4.58843	4.46593e-06	0.000139471	Nfe2l2
ENSMUSG00000114763.1	1.95266	0.801798	1.59795	0.501766	0.615832	NA	Gm49354
ENSMUSG00000039577.17	342.303	0.801752	0.202116	3.96679	7.2848e-05	0.00157041	Nphp4
ENSMUSG00000002983.17	2127.46	0.801736	0.227405	3.52559	0.000422545	0.00659914	Relb
ENSMUSG00000028716.15	74.1495	0.80145	0.591144	1.35576	0.175175	0.500688	Pdzk1ip1
ENSMUSG00000017314.12	684.764	0.801289	0.180006	4.45145	8.52924e-06	0.000247047	Mpp2
ENSMUSG00000086907.1	40.1488	0.799661	0.381255	2.09744	0.0359545	0.18651	Gm15298
ENSMUSG00000087373.7	3.90743	0.799356	1.16425	0.686581	0.492346	NA	Gm15892
ENSMUSG00000035697.14	35.0181	0.799267	0.378185	2.11343	0.0345641	0.180795	Arhgap45
ENSMUSG00000089704.9	4581.92	0.799221	0.117505	6.80162	1.03447e-11	1.22552e-09	Galnt2
ENSMUSG00000072707.3	1.54404	0.799055	1.85714	0.430261	0.667006	NA	Olfr31
ENSMUSG00000116180.1	8.98906	0.798717	0.601304	1.32831	0.184077	NA	Gm49492
ENSMUSG00000070604.5	70.1615	0.79837	0.318455	2.50701	0.0121758	0.0889016	Vsig10l
ENSMUSG00000107000.1	21.3753	0.797625	0.405265	1.96816	0.04905	0.230031	Gm43481
ENSMUSG00000042306.11	3.5899	0.797502	1.19671	0.66641	0.505149	NA	S100a14
ENSMUSG00000000732.9	47.0355	0.79727	0.823586	0.968047	0.333021	0.680627	Icosl
ENSMUSG00000086877.7	40.0295	0.795841	0.347598	2.28955	0.0220477	0.133977	A230072C01Rik
ENSMUSG00000047281.3	13.2775	0.795609	0.557853	1.4262	0.153811	0.466362	Sfn
ENSMUSG00000097558.1	4.5186	0.795526	1.08432	0.73366	0.463156	NA	Gm26902
ENSMUSG00000020886.17	1624.74	0.79537	0.108104	7.35743	1.87485e-13	2.77015e-11	Dlg4
ENSMUSG00000018459.15	3.04189	0.795315	1.17525	0.676721	0.498583	NA	Slc13a3
ENSMUSG00000032577.16	87.5217	0.795054	0.258342	3.07753	0.00208726	0.0237435	Mapkapk3
ENSMUSG00000100593.1	1.31339	0.794824	1.85054	0.429509	0.667553	NA	1700119H24Rik
ENSMUSG00000073856.11	29.3704	0.794621	0.408832	1.94364	0.051939	0.23856	Iqck
ENSMUSG00000103558.1	6.1941	0.793934	0.705343	1.1256	0.260335	NA	Gm38220
ENSMUSG00000068551.12	16.8104	0.793291	0.80462	0.985919	0.324173	0.673302	Zfp467
ENSMUSG00000074203.4	20.1587	0.793127	0.352072	2.25274	0.0242755	0.142434	G430095P16Rik
ENSMUSG00000030854.17	13.1267	0.792922	0.524521	1.51171	0.130608	0.424413	Ptpn5
ENSMUSG00000014704.10	17.9479	0.792464	0.447348	1.77147	0.0764823	0.308349	Hoxa2
ENSMUSG00000022758.14	80.3212	0.792237	0.384347	2.06125	0.0392787	0.197974	P2rx6
ENSMUSG00000116097.1	1.83885	0.791982	1.38372	0.572359	0.567079	NA	Gm36738
ENSMUSG00000022099.17	52.4222	0.791964	0.351577	2.2526	0.0242841	0.142434	Dmtn
ENSMUSG00000046245.13	6.92107	0.791385	0.738481	1.07164	0.283882	NA	Pilra
ENSMUSG00000007872.3	3295.55	0.788341	0.291461	2.70479	0.0068347	0.0580972	Id3
ENSMUSG00000021260.8	568.685	0.788299	0.434042	1.81618	0.0693424	0.288287	Hhipl1
ENSMUSG00000015957.12	4.19544	0.78723	1.33173	0.591135	0.55443	NA	Wnt11
ENSMUSG00000090996.1	66.7305	0.787033	2.67122	0.294634	0.768273	0.939139	Gm20458
ENSMUSG00000018405.7	425.867	0.786662	0.196107	4.01139	6.0363e-05	0.00133632	Mrm1
ENSMUSG00000074403.2	1.78764	0.786411	2.00398	0.392424	0.694745	NA	Hist2h3b
ENSMUSG00000031465.6	9.26249	0.786095	0.811946	0.968161	0.332964	0.680627	Angpt2
ENSMUSG00000045934.15	747.372	0.785401	0.145884	5.38373	7.2958e-08	3.79209e-06	Mtmr11
ENSMUSG00000066406.15	2560.13	0.785401	0.323133	2.43058	0.0150746	0.102604	Akap13
ENSMUSG00000028755.3	165.164	0.785144	0.203014	3.86744	0.000109985	0.00219803	Cda
ENSMUSG00000023031.8	85.6272	0.785111	0.24846	3.15991	0.00157817	0.0190045	Cela1
ENSMUSG00000114771.1	13.5679	0.784289	0.545911	1.43666	0.150814	0.461533	Gm49064
ENSMUSG00000034265.8	3.29987	0.784254	1.07259	0.731179	0.46467	NA	Zdhhc14
ENSMUSG00000038486.9	41.7206	0.783262	0.308642	2.53777	0.0111561	0.0833067	Sv2a
ENSMUSG00000097402.1	4.27664	0.783031	0.949542	0.824641	0.409576	NA	Gm17399
ENSMUSG00000026255.15	9.20696	0.782674	1.09166	0.716957	0.473401	0.790107	Efhd1
ENSMUSG00000013928.13	3.38495	0.78262	0.949826	0.823961	0.409962	NA	Thap8
ENSMUSG00000115816.1	4.6801	0.782058	0.924191	0.846208	0.397437	NA	Gm34589
ENSMUSG00000019732.14	18.4103	0.781894	0.398546	1.96187	0.0497781	0.232363	Calr3
ENSMUSG00000097585.2	1.78548	0.781806	1.80105	0.434083	0.664228	NA	E230029C05Rik
ENSMUSG00000024524.17	3.16868	0.781649	1.02081	0.765715	0.443846	NA	Gnal
ENSMUSG00000040663.9	1615.28	0.7812	0.148156	5.27281	1.34353e-07	6.44327e-06	Clcf1
ENSMUSG00000037306.13	597.991	0.780985	0.394785	1.97825	0.0479002	0.225999	Man1c1
ENSMUSG00000071757.10	1704.63	0.78063	0.187113	4.17198	3.01964e-05	0.000732625	Zhx2
ENSMUSG00000093629.1	6.48631	0.780156	0.90505	0.862004	0.388685	NA	Prox2os
ENSMUSG00000033705.17	255.211	0.780131	0.189691	4.11263	3.91172e-05	0.000918556	Stard9
ENSMUSG00000025950.16	812.752	0.779814	0.272533	2.86135	0.00421837	0.0406088	Idh1
ENSMUSG00000056055.13	8.18396	0.77977	0.695482	1.12119	0.262206	NA	Sag
ENSMUSG00000020186.7	6047.76	0.779697	0.12373	6.30159	2.94601e-10	2.63896e-08	Csrp2
ENSMUSG00000021298.8	3.89016	0.77953	1.50702	0.517266	0.60497	NA	Gpr132
ENSMUSG00000018983.9	80.0058	0.779216	0.266587	2.92294	0.00346747	0.0349672	E2f2
ENSMUSG00000043458.5	18.1711	0.778605	0.5727	1.35953	0.173978	0.498976	Pcdhb12
ENSMUSG00000116555.1	1.81005	0.778592	1.50276	0.518108	0.604383	NA	Gm38477
ENSMUSG00000026827.12	1490.51	0.778271	0.192164	4.05003	5.12101e-05	0.00115707	Gpd2
ENSMUSG00000043432.7	104.325	0.777837	0.298112	2.60921	0.00907517	0.0711195	Leng9
ENSMUSG00000102813.1	151.669	0.776242	0.552768	1.40428	0.160235	0.47608	Gm37795
ENSMUSG00000104116.1	2.06268	0.775415	1.58682	0.488661	0.625082	NA	Gm37296
ENSMUSG00000021572.9	160.371	0.775082	0.322683	2.40199	0.016306	0.108734	Cep72
ENSMUSG00000085016.1	3.30232	0.774486	0.949595	0.815597	0.414731	NA	Gm11335
ENSMUSG00000100679.1	7.29416	0.774325	0.868446	0.891622	0.372596	NA	Gm28778
ENSMUSG00000097151.1	4.36581	0.774081	0.906186	0.854218	0.392984	NA	Gm26514
ENSMUSG00000038797.13	114.624	0.773662	0.35019	2.20926	0.0271564	0.154325	Zscan2
ENSMUSG00000030720.16	5.90689	0.771246	0.985062	0.782942	0.433661	NA	Cln3
ENSMUSG00000000791.9	170.503	0.770051	0.289647	2.65859	0.00784691	0.0640681	Il12rb1
ENSMUSG00000113769.1	36.7513	0.769359	0.355631	2.16336	0.0305133	0.166477	5033406O09Rik
ENSMUSG00000018821.3	1094.24	0.769223	0.214394	3.5879	0.000333352	0.00539186	Avpi1
ENSMUSG00000055254.15	3.22644	0.76744	1.14918	0.667818	0.50425	NA	Ntrk2
ENSMUSG00000102861.1	4.57018	0.767397	1.09865	0.698493	0.484869	NA	Gm37637
ENSMUSG00000074826.10	11.9964	0.767393	0.479761	1.59953	0.109702	0.380485	Gm10767
ENSMUSG00000023755.10	205.086	0.767191	0.17449	4.39677	1.09871e-05	0.000308061	Rhebl1
ENSMUSG00000021670.14	2891.15	0.767114	0.234927	3.26532	0.00109339	0.0143208	Hmgcr
ENSMUSG00000034739.17	7.79772	0.767057	1.1402	0.672742	0.501112	NA	Mfrp
ENSMUSG00000106962.1	2.63345	0.767033	1.03727	0.739472	0.45962	NA	Gm43633
ENSMUSG00000052676.16	204.42	0.766926	0.256721	2.9874	0.00281364	0.0296707	Zmat1
ENSMUSG00000072770.9	48.3023	0.765921	0.331491	2.31053	0.0208586	0.128957	Acrbp
ENSMUSG00000097626.5	13.7982	0.765529	0.71389	1.07233	0.28357	0.633527	4921504A21Rik
ENSMUSG00000090582.1	3.25905	0.765067	1.00704	0.75972	0.447422	NA	Gm17024
ENSMUSG00000025355.7	1288.83	0.764007	0.173189	4.4114	1.02703e-05	0.00029044	Mmp19
ENSMUSG00000027339.15	1188.07	0.763959	0.302899	2.52216	0.0116638	0.0860713	Rassf2
ENSMUSG00000036764.12	157.132	0.763629	0.338511	2.25585	0.02408	0.141869	Dnajc12
ENSMUSG00000038763.12	1.76017	0.760662	1.54426	0.492574	0.622314	NA	Alpk3
ENSMUSG00000023951.17	5454.48	0.760497	0.383015	1.98555	0.0470831	0.224126	Vegfa
ENSMUSG00000017417.14	6.61218	0.760181	0.842333	0.902471	0.366807	NA	Plxdc1
ENSMUSG00000112805.1	3.18461	0.759978	1.30079	0.584246	0.559055	NA	Gm34574
ENSMUSG00000049409.9	2.89074	0.759862	1.36905	0.555028	0.578875	NA	Prokr1
ENSMUSG00000109539.1	4.76767	0.758618	1.0445	0.726297	0.467657	NA	Gm44667
ENSMUSG00000020034.7	1201.39	0.75848	0.26629	2.84832	0.00439503	0.0419464	Tcp11l2
ENSMUSG00000028644.16	1.14096	0.758457	2.36679	0.320458	0.748621	NA	Ermap
ENSMUSG00000095545.7	2.13694	0.757592	2.04433	0.370582	0.710949	NA	Zfp969
ENSMUSG00000110647.2	1.97505	0.757279	1.73134	0.437395	0.661825	NA	Gm17745
ENSMUSG00000056215.13	45.8908	0.756197	0.39639	1.90771	0.0564288	0.252652	Lrguk
ENSMUSG00000023045.13	95.1512	0.756158	0.612101	1.23535	0.216701	0.558186	Soat2
ENSMUSG00000022508.5	1151.74	0.755943	0.177741	4.25307	2.10859e-05	0.000545825	Bcl6
ENSMUSG00000039903.17	144.829	0.755205	0.337497	2.23766	0.0252429	0.146748	Eva1c
ENSMUSG00000104950.1	26.8474	0.754854	0.470002	1.60606	0.10826	0.378621	4833413G10Rik
ENSMUSG00000031349.4	1145.22	0.754103	0.203652	3.7029	0.000213149	0.00376734	Nsdhl
ENSMUSG00000086563.1	3.20028	0.753749	1.2254	0.615106	0.538484	NA	Platr15
ENSMUSG00000048347.5	14.4173	0.753703	0.529761	1.42272	0.154817	0.468331	Pcdhb18
ENSMUSG00000021257.14	56.5063	0.752359	0.324355	2.31955	0.020365	0.12642	Angel1
ENSMUSG00000038560.7	5.65655	0.752016	0.6827	1.10153	0.270665	NA	Sp6
ENSMUSG00000085731.1	1.45317	0.751991	1.75793	0.42777	0.668819	NA	Gm16229
ENSMUSG00000029378.5	1.81985	0.751801	1.85035	0.406302	0.684521	NA	Areg
ENSMUSG00000103464.1	9.07854	0.750751	0.848181	0.885131	0.376086	0.717235	Gm38246
ENSMUSG00000033276.18	97.6594	0.750734	0.208774	3.59592	0.00032325	0.00525478	Stk36
ENSMUSG00000091971.3	9.06318	0.750177	0.767499	0.97743	0.328356	NA	Hspa1a
ENSMUSG00000020424.3	125.802	0.750085	0.289768	2.58857	0.00963765	0.0742008	Castor1
ENSMUSG00000047712.8	690.867	0.749861	0.15381	4.87523	1.08679e-06	4.15446e-05	Ust
ENSMUSG00000043794.8	4.14698	0.749833	0.991796	0.756036	0.449628	NA	D830025C05Rik
ENSMUSG00000116780.1	4.92295	0.749473	1.17415	0.638313	0.52327	NA	Gm3417
ENSMUSG00000045540.5	4.86774	0.74936	0.863281	0.868037	0.385374	NA	Olfr600
ENSMUSG00000019734.16	17.3261	0.74894	0.623183	1.2018	0.229442	0.575356	Tmc4
ENSMUSG00000109612.1	7.34527	0.748885	0.693851	1.07932	0.280446	NA	Gm45253
ENSMUSG00000032297.11	26.304	0.748816	0.375888	1.99212	0.0463574	0.221915	Celf6
ENSMUSG00000096370.8	132.215	0.748327	0.529405	1.41353	0.157501	0.472432	Gm21992
ENSMUSG00000004266.15	5.21223	0.748226	0.85954	0.870496	0.384029	NA	Ptpn6
ENSMUSG00000036298.10	74.6101	0.74768	0.459507	1.62714	0.103708	0.370198	Slc2a13
ENSMUSG00000039377.7	383.006	0.747061	0.19695	3.79314	0.000148753	0.00285146	Hlx
ENSMUSG00000045027.7	18.439	0.746658	0.515413	1.44866	0.147433	0.45489	Prss22
ENSMUSG00000066196.11	5.95344	0.746571	0.745618	1.00128	0.316692	NA	Spag8
ENSMUSG00000036641.9	3.61903	0.746386	1.08708	0.686597	0.492336	NA	Ccdc148
ENSMUSG00000097792.2	9.55906	0.745613	0.651842	1.14385	0.252684	0.602489	Gm27042
ENSMUSG00000025357.8	87.8097	0.745501	0.248435	3.00078	0.00269288	0.0287897	Dgka
ENSMUSG00000086606.1	8.42901	0.744515	0.665389	1.11892	0.263175	NA	Gm13205
ENSMUSG00000029126.7	1.71663	0.744226	1.80448	0.412433	0.680022	NA	Nsg1
ENSMUSG00000039908.14	81.7389	0.744031	0.232513	3.19996	0.00137446	0.0169075	Slc26a11
ENSMUSG00000031258.4	4.39133	0.743007	1.02818	0.722646	0.469897	NA	Xkrx
ENSMUSG00000005125.13	9833.95	0.742837	0.343111	2.16501	0.0303872	0.166266	Ndrg1
ENSMUSG00000106415.1	1.54231	0.741983	1.98232	0.374301	0.70818	NA	Gm42893
ENSMUSG00000042035.11	1107.71	0.741843	0.268966	2.75814	0.00581322	0.0514273	Igsf3
ENSMUSG00000019737.14	5.86459	0.741833	0.868783	0.853876	0.393174	NA	Syne4
ENSMUSG00000118135.1	15.8609	0.741494	0.539264	1.37501	0.169128	0.490741	NA
ENSMUSG00000079033.10	10.6733	0.741269	0.679913	1.09024	0.275607	0.624976	Mef2b
ENSMUSG00000008206.16	129.514	0.741247	0.480351	1.54314	0.122798	0.408601	Cers4
ENSMUSG00000006235.6	21.6552	0.740823	0.422725	1.75249	0.0796889	0.31554	Epor
ENSMUSG00000046733.7	494.172	0.74058	0.381225	1.94263	0.0520607	0.238789	Gprc5a
ENSMUSG00000025584.17	3400.28	0.74053	0.119633	6.18999	6.01678e-10	5.10456e-08	Pde8a
ENSMUSG00000030830.18	5.6116	0.740136	0.790003	0.936878	0.348821	NA	Itgal
ENSMUSG00000045064.4	23.3218	0.739989	0.378919	1.9529	0.050832	0.235698	Zc2hc1c
ENSMUSG00000084866.2	8.58257	0.739174	0.8477	0.871976	0.383221	NA	A930006K02Rik
ENSMUSG00000018604.18	110.606	0.737936	0.36542	2.01942	0.0434437	0.212294	Tbx3
ENSMUSG00000079019.2	6.33188	0.737405	1.03923	0.709569	0.477972	NA	Insl3
ENSMUSG00000043015.15	114.23	0.736586	0.174808	4.21369	2.5123e-05	0.000626883	Nemp2
ENSMUSG00000026556.15	151.602	0.736532	0.237898	3.096	0.00196154	0.0225277	Vangl2
ENSMUSG00000047702.2	6.66166	0.7363	0.720512	1.02191	0.306822	NA	Olfr1388
ENSMUSG00000108456.1	13.992	0.73586	0.520861	1.41278	0.157721	0.47266	4732496C06Rik
ENSMUSG00000049357.11	8.52605	0.735125	0.694046	1.05919	0.289514	NA	4933408B17Rik
ENSMUSG00000042821.7	909.602	0.734993	0.198889	3.6955	0.000219451	0.00385285	Snai1
ENSMUSG00000004791.7	141.116	0.734846	0.268648	2.73534	0.00623153	0.054232	Pgf
ENSMUSG00000055632.18	98.5352	0.734535	0.297409	2.46978	0.0135194	0.0949176	Hmcn2
ENSMUSG00000020826.8	792.758	0.734388	1.22209	0.600927	0.547889	0.835447	Nos2
ENSMUSG00000020893.17	684.985	0.734157	0.15088	4.86585	1.13968e-06	4.33143e-05	Per1
ENSMUSG00000001768.16	2741.5	0.733611	0.260668	2.81435	0.00488757	0.0455181	Rin2
ENSMUSG00000021998.16	23.6653	0.733399	0.531539	1.37977	0.167659	0.488526	Lcp1
ENSMUSG00000104988.1	87.3473	0.732899	0.270813	2.70629	0.00680387	0.0578725	Gm43622
ENSMUSG00000024424.15	337.322	0.732894	0.157557	4.65162	3.29331e-06	0.000106837	Ttc39c
ENSMUSG00000111329.1	9.45961	0.732856	0.629378	1.16441	0.244257	0.594578	A830035O19Rik
ENSMUSG00000053475.5	36.4644	0.732728	0.488084	1.50123	0.133296	0.429196	Tnfaip6
ENSMUSG00000044912.10	4.46884	0.732107	1.00947	0.725241	0.468304	NA	Syt16
ENSMUSG00000031910.14	7.63484	0.731199	0.695408	1.05147	0.293044	NA	Has3
ENSMUSG00000104080.1	88.8913	0.731129	0.276295	2.64619	0.00814049	0.0657136	Gm38279
ENSMUSG00000074466.12	52.1727	0.730966	0.274442	2.66346	0.00773407	0.0633664	Gm15417
ENSMUSG00000025176.14	18.0921	0.730934	0.420145	1.73972	0.0819087	0.32133	Hoga1
ENSMUSG00000045211.5	199.518	0.730718	0.221496	3.29901	0.000970248	0.0130725	Nudt18
ENSMUSG00000072680.11	176.54	0.730359	0.19591	3.72804	0.000192975	0.0034762	Tmem254c
ENSMUSG00000035745.9	7.54191	0.729802	0.784755	0.929974	0.352384	NA	Grin3b
ENSMUSG00000096929.7	11.3805	0.72978	0.599493	1.21733	0.223479	0.56766	A330023F24Rik
ENSMUSG00000032741.9	383.894	0.729011	0.218618	3.33464	0.000854102	0.0118092	Tpcn1
ENSMUSG00000062380.4	149.879	0.728777	0.348505	2.09115	0.0365145	0.188374	Tubb3
ENSMUSG00000067928.6	472.007	0.728273	0.180616	4.03216	5.52667e-05	0.00123809	Zfp760
ENSMUSG00000024136.14	22.2637	0.728161	0.538161	1.35305	0.176039	0.50118	Dnase1l2
ENSMUSG00000032238.17	189.98	0.72777	0.256	2.84285	0.0044712	0.0424829	Rora
ENSMUSG00000031565.18	4078.98	0.727748	0.283787	2.56442	0.010335	0.0783764	Fgfr1
ENSMUSG00000103408.1	13.0524	0.727621	0.488834	1.48848	0.136623	0.436173	Gm37933
ENSMUSG00000024430.14	4.64511	0.727352	0.869289	0.836721	0.40275	NA	Cabyr
ENSMUSG00000055782.9	36.4072	0.727029	0.291414	2.49483	0.0126018	0.0908517	Abcd2
ENSMUSG00000025795.8	1207.87	0.726417	0.183053	3.96835	7.23708e-05	0.00156523	Rassf3
ENSMUSG00000101450.1	6.11631	0.726007	0.778623	0.932425	0.351117	NA	Gm28941
ENSMUSG00000040380.14	5.43435	0.725618	0.833836	0.870217	0.384182	NA	Cbln3
ENSMUSG00000089706.7	10.8301	0.72477	0.944382	0.767454	0.442811	0.771459	B230216N24Rik
ENSMUSG00000057948.12	12.0801	0.723066	0.607516	1.1902	0.233968	0.581492	Unc13d
ENSMUSG00000047911.6	8.64712	0.723001	0.683321	1.05807	0.290024	NA	Npm2
ENSMUSG00000052974.8	7.53697	0.722845	1.9322	0.374105	0.708326	NA	Cyp2f2
ENSMUSG00000036661.14	46.651	0.722441	0.38303	1.88612	0.0592788	0.260795	Dennd3
ENSMUSG00000058966.13	2.55469	0.722107	1.15303	0.626267	0.53114	NA	Fam57b
ENSMUSG00000005057.13	179.164	0.721956	0.185449	3.89301	9.9007e-05	0.00202795	Sh2b2
ENSMUSG00000086620.1	2.99719	0.721135	0.998429	0.722269	0.470129	NA	Rspo4os
ENSMUSG00000103276.1	53.8882	0.720739	0.308964	2.33276	0.0196609	0.123729	Gm37917
ENSMUSG00000033618.7	97.5057	0.720734	0.184383	3.90889	9.27201e-05	0.00192618	Map3k13
ENSMUSG00000041205.8	12.968	0.720609	0.538064	1.33926	0.180485	0.507782	Map6d1
ENSMUSG00000027677.17	1641.75	0.720512	0.115365	6.24549	4.22482e-10	3.63113e-08	Ttc14
ENSMUSG00000035967.15	238.644	0.720509	0.392951	1.83358	0.0667158	0.281361	Ints6l
ENSMUSG00000015944.9	760.881	0.720275	0.338163	2.12997	0.0331742	0.175691	Castor2
ENSMUSG00000030137.8	2.80804	0.719971	1.09764	0.655926	0.511872	NA	Tuba8
ENSMUSG00000058812.2	1.01665	0.719966	2.0956	0.343561	0.731176	NA	0610039K10Rik
ENSMUSG00000103898.1	20.9463	0.719964	0.472508	1.52371	0.127581	0.419005	Gm30238
ENSMUSG00000108181.1	38.9662	0.719593	0.310648	2.31642	0.0205353	0.127257	C030015A19Rik
ENSMUSG00000031748.16	2259.2	0.719559	0.110475	6.51331	7.35128e-11	7.55229e-09	Gnao1
ENSMUSG00000117653.1	2.59683	0.71942	1.08265	0.664502	0.506369	NA	NA
ENSMUSG00000035112.17	56.0016	0.719352	0.559087	1.28665	0.198215	0.534342	Wnk4
ENSMUSG00000046982.11	868.995	0.718878	0.120516	5.96501	2.44618e-09	1.92619e-07	Tshz1
ENSMUSG00000072294.5	3.08877	0.718241	1.16753	0.615178	0.538437	NA	Klf12
ENSMUSG00000019194.15	302.852	0.71752	0.223508	3.21026	0.00132613	0.0164826	Scn1b
ENSMUSG00000033268.8	8.85468	0.716833	0.593598	1.20761	0.227199	NA	Duox1
ENSMUSG00000032849.14	558.213	0.716044	0.201458	3.55431	0.000378975	0.00601149	Abcc4
ENSMUSG00000025810.9	2693.27	0.715337	0.301869	2.36969	0.0178029	0.114928	Nrp1
ENSMUSG00000003721.14	1008.21	0.714732	0.164761	4.33799	1.4379e-05	0.000388262	Insig2
ENSMUSG00000024210.3	59.7064	0.713984	0.326191	2.18885	0.0286078	0.159878	Ip6k3
ENSMUSG00000023912.10	69.3285	0.71333	0.280105	2.54665	0.0108763	0.0814944	Slc25a27
ENSMUSG00000074671.6	5.58324	0.712428	0.780259	0.913066	0.361208	NA	Tspyl3
ENSMUSG00000074650.2	3.7352	0.712138	1.0679	0.66686	0.504861	NA	Gm10735
ENSMUSG00000007216.6	95.9335	0.712129	0.307252	2.31774	0.0204634	0.126871	Zfp775
ENSMUSG00000038700.4	87.1475	0.711887	0.252226	2.82242	0.00476632	0.0444834	Hoxb5
ENSMUSG00000044854.7	16.7707	0.711503	0.463432	1.53529	0.124713	0.412436	1700056E22Rik
ENSMUSG00000041362.17	5.26522	0.711241	0.819523	0.867872	0.385464	NA	Shtn1
ENSMUSG00000037685.15	6.65923	0.711239	0.920176	0.772938	0.439559	NA	Atp8a1
ENSMUSG00000115151.1	4.10073	0.71052	0.765203	0.928538	0.353128	NA	Gm19276
ENSMUSG00000112847.1	5.69344	0.709826	0.968886	0.732621	0.46379	NA	Gm47573
ENSMUSG00000052713.9	299.515	0.708991	0.283755	2.4986	0.0124684	0.090236	Zfp608
ENSMUSG00000038020.5	125.327	0.708946	0.311427	2.27645	0.0228194	0.137523	Rapgefl1
ENSMUSG00000073680.2	8.75444	0.708891	0.570318	1.24297	0.213878	NA	Tmem88b
ENSMUSG00000079144.7	275.271	0.708845	0.161909	4.37804	1.19753e-05	0.000332226	A130010J15Rik
ENSMUSG00000031070.15	112.858	0.708733	0.505563	1.40187	0.160954	0.477237	Mrgprf
ENSMUSG00000075122.5	334.71	0.708693	0.254406	2.78568	0.0053416	0.0485097	Cd80
ENSMUSG00000026321.7	4.48155	0.707267	1.07352	0.658831	0.510004	NA	Tnfrsf11a
ENSMUSG00000036882.7	378.339	0.707208	0.375781	1.88197	0.0598405	0.262739	Arhgap33
ENSMUSG00000028517.8	2643.35	0.706685	0.303399	2.32922	0.0198472	0.12451	Plpp3
ENSMUSG00000034926.3	2544.06	0.706362	0.122334	5.77406	7.73836e-09	5.21843e-07	Dhcr24
ENSMUSG00000021767.18	813.21	0.705947	0.222792	3.16863	0.00153158	0.0184773	Kat6b
ENSMUSG00000025383.2	57.3971	0.705581	1.57206	0.448825	0.653558	0.890138	Il23a
ENSMUSG00000103144.1	10.9005	0.70555	0.679463	1.03839	0.299087	0.651309	Pcdhga1
ENSMUSG00000059554.12	287.899	0.704513	0.192189	3.66572	0.000246639	0.00423408	Ccdc28a
ENSMUSG00000026315.13	457.142	0.704291	0.26221	2.68598	0.00723172	0.0605328	Serpinb8
ENSMUSG00000030653.17	68.8864	0.70408	3.33145	0.211344	0.832619	0.958161	Gm45837
ENSMUSG00000118077.1	8.84348	0.703905	0.663266	1.06127	0.288566	NA	NA
ENSMUSG00000049604.3	3.30723	0.703184	1.17448	0.59872	0.54936	NA	Hoxb13
ENSMUSG00000043126.5	3.82071	0.702589	0.87419	0.803702	0.421569	NA	D830039M14Rik
ENSMUSG00000045362.8	2.48212	0.702476	1.59788	0.43963	0.660205	NA	Tnfrsf26
ENSMUSG00000040187.15	202.85	0.702395	0.209816	3.34767	0.00081495	0.0113644	Arntl2
ENSMUSG00000063972.13	179.502	0.702162	0.235929	2.97615	0.00291888	0.0305356	Nr6a1
ENSMUSG00000044309.8	2.34514	0.702072	1.79906	0.390243	0.696357	NA	Apol7c
ENSMUSG00000039936.18	33.2524	0.701928	0.459524	1.52751	0.126634	0.416832	Pik3cd
ENSMUSG00000034751.16	2199.96	0.701669	0.252427	2.77969	0.00544113	0.0490747	Mast4
ENSMUSG00000085894.1	26.6406	0.700992	0.334587	2.0951	0.0361621	0.187087	Gm15832
ENSMUSG00000023019.12	32.866	0.700655	0.621635	1.12712	0.259693	0.610578	Gpd1
ENSMUSG00000028042.15	1768.3	0.700278	0.107381	6.52147	6.9623e-11	7.209e-09	Zbtb7b
ENSMUSG00000037447.16	1227.58	0.69959	0.394834	1.77186	0.0764183	0.308337	Arid5a
ENSMUSG00000023032.12	56.5596	0.699348	0.337089	2.07466	0.0380176	0.193922	Slc4a8
ENSMUSG00000048772.15	125.85	0.698658	0.425489	1.64201	0.100588	0.364837	Tmem53
ENSMUSG00000111176.1	15.1962	0.697305	0.69911	0.997418	0.318562	0.667839	Gm47233
ENSMUSG00000116262.1	6.79201	0.697188	0.710546	0.9812	0.326494	NA	Gm49544
ENSMUSG00000086480.1	8.31662	0.696658	0.930884	0.748383	0.454229	NA	Gm15287
ENSMUSG00000073147.3	224.309	0.696541	0.225385	3.09045	0.00199853	0.0228528	5031425E22Rik
ENSMUSG00000034949.18	105.255	0.696193	0.409439	1.70036	0.0890637	0.338689	Zfr2
ENSMUSG00000048826.7	41.7552	0.69605	0.460564	1.5113	0.130713	0.424413	Dact2
ENSMUSG00000039989.7	1300.99	0.695472	0.201088	3.45854	0.000543112	0.00815288	Cbx4
ENSMUSG00000047246.7	10.9201	0.695244	0.551507	1.26063	0.207444	0.546452	Hist1h2be
ENSMUSG00000095648.7	6.304	0.69518	0.757272	0.918006	0.358615	NA	Gm2004
ENSMUSG00000102742.1	3.95683	0.694872	2.04689	0.339477	0.73425	NA	Pcdhga11
ENSMUSG00000023931.5	4.45394	0.694437	0.783108	0.886771	0.375202	NA	Efhb
ENSMUSG00000047153.4	1127.18	0.693981	0.120361	5.76582	8.12595e-09	5.45185e-07	Khnyn
ENSMUSG00000052837.6	5007.06	0.693966	0.225899	3.07203	0.00212611	0.023978	Junb
ENSMUSG00000106317.1	10.271	0.69371	0.583092	1.18971	0.234161	0.581863	Gm43848
ENSMUSG00000050628.6	1550.68	0.692988	0.165866	4.17799	2.94098e-05	0.000721528	Ubald2
ENSMUSG00000038843.18	16.083	0.692354	0.755823	0.916027	0.359653	0.704484	Gcnt1
ENSMUSG00000010609.15	250.023	0.692292	0.303644	2.27995	0.0226109	0.136705	Psen2
ENSMUSG00000063558.4	216.894	0.691603	0.500264	1.38248	0.166826	0.487055	Aox1
ENSMUSG00000015467.14	11.0773	0.691573	0.61609	1.12252	0.261642	0.612195	Egfl8
ENSMUSG00000117893.1	34.6597	0.691427	0.348608	1.98339	0.0473237	0.224434	NA
ENSMUSG00000040258.6	74.1473	0.690012	0.249372	2.767	0.00565744	0.0506091	Nxph4
ENSMUSG00000111394.1	989.383	0.689773	0.236768	2.91329	0.00357646	0.0357102	Gm49759
ENSMUSG00000029287.14	1306.32	0.68931	0.567036	1.21564	0.224123	0.56874	Tgfbr3
ENSMUSG00000039763.10	99.2523	0.688248	0.314604	2.18766	0.0286943	0.160157	Dnajc28
ENSMUSG00000042766.17	549.657	0.687705	0.341981	2.01095	0.0443312	0.215272	Trim46
ENSMUSG00000033594.11	31.4844	0.687246	0.42038	1.63482	0.102087	0.366887	Spata2l
ENSMUSG00000042320.17	40.502	0.686875	0.404666	1.69739	0.0896233	0.340129	Prox2
ENSMUSG00000106197.1	2.10049	0.68576	1.28426	0.533972	0.593361	NA	Gm42717
ENSMUSG00000060314.13	50.6708	0.685277	0.338553	2.02414	0.0429561	0.210616	Zfp941
ENSMUSG00000027932.14	80.7635	0.685184	0.255437	2.6824	0.00730958	0.0609132	Slc27a3
ENSMUSG00000022032.14	200.895	0.685076	0.815092	0.840489	0.400634	0.740137	Scara5
ENSMUSG00000041440.18	89.6601	0.68461	0.192545	3.55559	0.000377132	0.00598947	Gk5
ENSMUSG00000105053.1	5.87912	0.683924	1.00498	0.680538	0.496164	NA	Gm43064
ENSMUSG00000114995.1	38.5785	0.683503	0.311047	2.19743	0.02799	0.157564	Gm49284
ENSMUSG00000108026.1	10.9092	0.683041	0.620006	1.10167	0.270605	0.620463	Gm44007
ENSMUSG00000102577.1	3.71092	0.682921	0.885495	0.77123	0.44057	NA	Gm37969
ENSMUSG00000060176.4	4.84082	0.682469	0.821176	0.831087	0.405925	NA	Kif27
ENSMUSG00000086665.1	5.29559	0.682232	1.19286	0.571929	0.56737	NA	Gm13067
ENSMUSG00000040009.6	11.2125	0.682136	0.538194	1.26746	0.204993	0.543807	Gnaz
ENSMUSG00000042851.17	105.764	0.681425	0.424805	1.60409	0.108694	0.37903	Zc3h6
ENSMUSG00000087028.7	14.5492	0.6806	0.661269	1.02923	0.30337	0.653664	Gm13387
ENSMUSG00000089789.1	9.61664	0.679902	0.578539	1.17521	0.239913	0.589471	Rdh1
ENSMUSG00000021286.8	357.193	0.679802	0.261955	2.59511	0.00945598	0.0730159	Zfyve21
ENSMUSG00000096977.2	3.92475	0.679291	0.9181	0.739888	0.459368	NA	Gm10827
ENSMUSG00000022434.8	785.514	0.679139	0.101698	6.678	2.42233e-11	2.72253e-09	Fam118a
ENSMUSG00000038451.13	450.262	0.679127	0.215724	3.14812	0.00164324	0.0195731	Spsb2
ENSMUSG00000112346.1	85.6684	0.678464	0.249609	2.71811	0.00656561	0.0563195	Gm48768
ENSMUSG00000027660.16	2535.48	0.678126	0.311146	2.17944	0.0292987	0.162154	Skil
ENSMUSG00000046947.12	290.812	0.677925	0.262529	2.58229	0.00981481	0.0753003	Adck2
ENSMUSG00000030895.9	21.9681	0.677826	0.476094	1.42372	0.154527	0.467886	Hpx
ENSMUSG00000056486.18	69.9636	0.677535	0.42412	1.59751	0.110152	0.381286	Chn1
ENSMUSG00000111938.1	1.27892	0.677458	2.0455	0.331194	0.740498	NA	2900045O20Rik
ENSMUSG00000072844.6	10.5406	0.677181	0.688804	0.983126	0.325546	0.674143	G530011O06Rik
ENSMUSG00000025408.15	6590.28	0.676811	0.512257	1.32123	0.186424	0.516945	Ddit3
ENSMUSG00000025572.17	781.254	0.676058	0.160433	4.21396	2.5093e-05	0.000626883	Tmc6
ENSMUSG00000073485.3	6.7122	0.676056	0.817343	0.827138	0.408159	NA	H3f3aos
ENSMUSG00000108956.1	2.48797	0.675737	1.30189	0.519043	0.603731	NA	Gm45179
ENSMUSG00000029769.16	285.516	0.675694	0.171729	3.93466	8.33134e-05	0.00176991	Ccdc136
ENSMUSG00000027238.17	32.6876	0.675097	0.458556	1.47222	0.14096	0.444622	Frmd5
ENSMUSG00000056498.13	22.9798	0.674942	0.5734	1.17709	0.239161	0.588393	Tmem154
ENSMUSG00000059146.12	5.55368	0.674787	0.758419	0.889729	0.373612	NA	Ntrk3
ENSMUSG00000071113.4	2.18808	0.674309	1.5478	0.435655	0.663087	NA	Mboat4
ENSMUSG00000031808.7	254.354	0.67384	0.270504	2.49105	0.0127365	0.0915217	Slc27a1
ENSMUSG00000024750.11	3383.21	0.673129	0.124886	5.38997	7.04708e-08	3.68054e-06	Zfand5
ENSMUSG00000020218.11	28.3	0.672186	0.563419	1.19305	0.232851	0.580692	Wif1
ENSMUSG00000030847.8	2753.17	0.671991	0.148914	4.51262	6.40323e-06	0.000194015	Bag3
ENSMUSG00000030168.13	2396.98	0.671932	0.222178	3.0243	0.00249209	0.0271733	Adipor2
ENSMUSG00000049571.18	2.35472	0.671918	1.49658	0.448968	0.653455	NA	Cfap46
ENSMUSG00000030123.15	2706.12	0.671718	0.179768	3.73657	0.000186547	0.00337892	Plxnd1
ENSMUSG00000028961.15	6176.25	0.671643	0.0779227	8.61934	6.73392e-18	1.9678e-15	Pgd
ENSMUSG00000055733.6	94.7934	0.671621	0.308787	2.17503	0.0296276	0.163424	Nap1l3
ENSMUSG00000032374.14	1525.37	0.671063	0.249727	2.68718	0.00720579	0.0604312	Plod2
ENSMUSG00000031337.16	117.136	0.67015	0.297691	2.25116	0.0243751	0.142904	Mtm1
ENSMUSG00000047216.8	150.999	0.669203	0.435047	1.53823	0.123991	0.411428	Cdh19
ENSMUSG00000022102.13	6.48847	0.668973	0.737037	0.907651	0.364063	NA	Dok2
ENSMUSG00000026941.16	29.7891	0.668913	0.338142	1.9782	0.0479062	0.225999	Mamdc4
ENSMUSG00000076431.4	2573.37	0.66879	0.211826	3.15726	0.0015926	0.0191083	Sox4
ENSMUSG00000031557.16	1841.86	0.668197	0.128898	5.18391	2.17279e-07	1.00253e-05	Plekha2
ENSMUSG00000045008.1	3.73163	0.667923	1.03261	0.64683	0.517742	NA	9030612E09Rik
ENSMUSG00000016552.13	407.32	0.666878	0.306703	2.17435	0.0296792	0.163503	Foxred2
ENSMUSG00000031812.16	4150.59	0.666738	0.214564	3.10741	0.00188733	0.0218472	Map1lc3b
ENSMUSG00000042834.15	236.418	0.666234	0.395525	1.68443	0.0920986	0.345337	Nrep
ENSMUSG00000006056.13	2.6116	0.666106	1.07705	0.618457	0.536274	NA	Calcoco2
ENSMUSG00000105501.1	1.3462	0.66561	2.16705	0.30715	0.758729	NA	5330426L24Rik
ENSMUSG00000112711.1	1.90179	0.665429	1.50543	0.442021	0.658474	NA	Gm32552
ENSMUSG00000118071.1	19.7391	0.665413	0.395525	1.68235	0.0925003	0.346152	NA
ENSMUSG00000002020.15	252.68	0.665054	0.308288	2.15725	0.0309865	0.16796	Ltbp2
ENSMUSG00000041361.13	135.919	0.664847	0.362933	1.83187	0.0669703	0.281615	Myzap
ENSMUSG00000000555.8	17230.2	0.664677	0.188067	3.53425	0.000408929	0.00642462	Itga5
ENSMUSG00000114535.1	3.83425	0.664579	0.857717	0.774823	0.438444	NA	Gm47246
ENSMUSG00000087578.1	10.8337	0.664163	0.562174	1.18142	0.237436	0.585145	Ccdc142os
ENSMUSG00000085635.1	3.6773	0.663613	0.899917	0.737415	0.46087	NA	Gm14565
ENSMUSG00000024901.15	81.6434	0.663404	0.412617	1.6078	0.10788	0.378197	Peli3
ENSMUSG00000016624.15	43.1238	0.663399	0.266455	2.48972	0.0127845	0.0917011	Phf21b
ENSMUSG00000104563.1	58.3364	0.663374	0.39412	1.68318	0.0923411	0.345655	Gm43041
ENSMUSG00000039616.10	23.6489	0.663315	0.491971	1.34828	0.177568	0.503219	Mocos
ENSMUSG00000027330.16	1249.33	0.662932	0.10422	6.36088	2.00601e-10	1.8889e-08	Cdc25b
ENSMUSG00000089865.2	4.03536	0.662906	2.05571	0.322471	0.747096	NA	Gm44503
ENSMUSG00000020017.14	10.485	0.662903	0.668855	0.991102	0.321636	0.670659	Hal
ENSMUSG00000044952.5	117.475	0.662765	0.282997	2.34195	0.0191832	0.121806	Kctd21
ENSMUSG00000031549.16	27.4099	0.66268	0.947053	0.699728	0.484097	0.7983	Ido2
ENSMUSG00000026463.17	1292.69	0.662037	0.203513	3.25305	0.00114172	0.0148063	Atp2b4
ENSMUSG00000000532.11	370.425	0.661242	0.350657	1.88572	0.0593326	0.260857	Acvr1b
ENSMUSG00000055150.15	38.5906	0.661133	0.437194	1.51222	0.130478	0.42436	Zfp78
ENSMUSG00000020926.16	12.1575	0.661031	0.519246	1.27306	0.202997	0.541132	Adam11
ENSMUSG00000008193.13	12.0871	0.660889	1.04989	0.629482	0.529034	0.823969	Spib
ENSMUSG00000029482.4	1776.89	0.659798	0.248722	2.65275	0.0079838	0.0647269	Aacs
ENSMUSG00000025735.13	34.1845	0.659524	0.397505	1.65916	0.097084	0.35611	Rhbdl1
ENSMUSG00000027333.18	228.116	0.65947	0.242556	2.71884	0.00655118	0.0562586	Smox
ENSMUSG00000034936.2	59.1595	0.659444	0.311901	2.11427	0.034492	0.180561	Arl4d
ENSMUSG00000034586.14	316.683	0.659283	0.330325	1.99587	0.0459486	0.220923	Hid1
ENSMUSG00000042417.5	27.2875	0.659104	0.331926	1.9857	0.0470671	0.224126	Ccno
ENSMUSG00000105471.1	1.82963	0.659004	1.56057	0.422285	0.672817	NA	A430073D23Rik
ENSMUSG00000027470.9	21.3731	0.658886	0.454806	1.44872	0.147416	0.45489	Mylk2
ENSMUSG00000021070.6	18.1157	0.658284	0.658637	0.999464	0.31757	0.667489	Bdkrb2
ENSMUSG00000035561.5	12.7454	0.658131	0.760171	0.865767	0.386618	0.726227	Aldh1b1
ENSMUSG00000107352.1	10.0594	0.657607	0.59904	1.09777	0.272305	0.622166	Gm43660
ENSMUSG00000035168.16	2574.29	0.657319	0.203099	3.23645	0.00121026	0.0154065	Tanc1
ENSMUSG00000038481.13	1414.09	0.656882	0.187296	3.50718	0.00045289	0.00700647	Cdk19
ENSMUSG00000074738.2	116.51	0.656322	0.346491	1.8942	0.058199	0.258083	Fndc10
ENSMUSG00000018425.18	2631.11	0.65626	0.153787	4.26733	1.97829e-05	0.000517186	Dhx40
ENSMUSG00000002996.17	1867.14	0.656048	0.215883	3.0389	0.00237444	0.0261726	Hbp1
ENSMUSG00000097873.1	9.90727	0.655871	0.617167	1.06271	0.287913	0.638135	Gm26867
ENSMUSG00000034685.4	504.035	0.655715	0.248679	2.63679	0.00836945	0.0670752	Fam171a2
ENSMUSG00000041762.16	195.978	0.655708	0.303473	2.16068	0.0307203	0.167207	Gpr155
ENSMUSG00000056648.5	227.53	0.655555	0.15175	4.31996	1.56059e-05	0.000419669	Hoxb8
ENSMUSG00000040111.16	172.403	0.655506	0.272291	2.40738	0.0160677	0.107636	Gramd1b
ENSMUSG00000049806.4	10.2953	0.655424	0.540771	1.21202	0.225505	0.57051	Olfr466
ENSMUSG00000027713.6	13.1496	0.655267	0.570341	1.1489	0.250596	0.600243	1810062G17Rik
ENSMUSG00000090500.1	4.35809	0.655187	0.827287	0.791971	0.428378	NA	Gm17057
ENSMUSG00000028101.18	840.786	0.654592	0.214203	3.05595	0.00224352	0.0250231	Pias3
ENSMUSG00000038518.15	397.947	0.65443	0.249093	2.62725	0.00860773	0.068518	Jarid2
ENSMUSG00000034853.16	9.61432	0.654381	0.871181	0.751143	0.452567	0.778876	Acot11
ENSMUSG00000050612.6	3.92785	0.653944	0.796565	0.820955	0.411672	NA	Txndc2
ENSMUSG00000096794.2	3.5344	0.653759	0.902017	0.724774	0.46859	NA	Olfr905
ENSMUSG00000054939.6	89.3442	0.653427	0.270583	2.41489	0.0157402	0.106247	Zfp174
ENSMUSG00000010660.3	734.982	0.652921	0.16007	4.07896	4.52373e-05	0.0010418	Plcd1
ENSMUSG00000029004.15	2814.02	0.65223	0.269298	2.42196	0.0154369	0.104551	Kmt2e
[truncated: 13,936 more rows]

## Sheet: 3_IL-17+MRT_vs_untreated
ensembl_gene_id	baseMean	log2FoldChange	lfcSE	stat	pvalue	padj	gene_name
ENSMUSG00000058427.10	50.2377	10.1643	1.29381	7.85615	3.96129e-15	2.67221e-13	Cxcl2
ENSMUSG00000041347.5	19.9927	8.82003	1.27069	6.94115	3.88919e-12	1.8611e-10	Bdkrb1
ENSMUSG00000018916.5	13.4971	8.24956	1.38606	5.95182	2.65181e-09	8.44223e-08	Csf2
ENSMUSG00000020826.8	792.758	8.23009	1.20323	6.83998	7.92047e-12	3.63132e-10	Nos2
ENSMUSG00000030156.5	14.1807	8.15559	1.39862	5.83116	5.50439e-09	1.67906e-07	Cd69
ENSMUSG00000025383.2	57.3971	7.98612	1.4023	5.69502	1.23358e-08	3.59806e-07	Il23a
ENSMUSG00000026822.14	205.771	7.91213	1.15293	6.86261	6.76154e-12	3.11866e-10	Lcn2
ENSMUSG00000029380.11	14684.5	7.70902	0.321467	23.9807	4.42085e-127	2.25655e-123	Cxcl1
ENSMUSG00000025746.11	314.634	7.65369	0.511988	14.949	1.58159e-50	1.15328e-47	Il6
ENSMUSG00000097804.1	484.287	7.53871	0.708272	10.6438	1.86359e-26	3.48015e-24	Gm16685
ENSMUSG00000055994.15	8.40058	7.45099	1.35787	5.48726	4.08218e-08	1.10054e-06	Nod2
ENSMUSG00000032691.14	40.3119	7.38694	0.961604	7.6819	1.56752e-14	9.79733e-13	Nlrp3
ENSMUSG00000034394.14	4094.52	7.36203	0.396375	18.5734	5.27792e-77	1.15458e-73	Lif
ENSMUSG00000040026.8	41.6679	7.30379	1.42556	5.12344	3.00009e-07	6.89795e-06	Saa3
ENSMUSG00000045502.6	137.169	7.26943	0.573047	12.6856	7.10925e-37	2.79138e-34	Hcar2
ENSMUSG00000009093.7	7.79303	7.20659	1.30362	5.52814	3.23636e-08	8.83393e-07	Gstt4
ENSMUSG00000110790.1	8.6295	7.0495	1.44992	4.86197	1.16221e-06	2.38564e-05	Gm47079
ENSMUSG00000029379.10	11.6175	7.0127	1.43767	4.87782	1.07267e-06	2.2227e-05	Cxcl3
ENSMUSG00000037405.8	216.424	6.93222	0.935856	7.40736	1.2884e-13	7.43131e-12	Icam1
ENSMUSG00000029371.7	4184.63	6.92671	0.264161	26.2215	1.50956e-151	1.1558e-147	Cxcl5
ENSMUSG00000024401.14	5.69181	6.85848	1.42787	4.80328	1.56088e-06	3.08409e-05	Tnf
ENSMUSG00000004296.14	5.31683	6.8584	1.50235	4.5651	4.9925e-06	8.77728e-05	Il12b
ENSMUSG00000033854.10	17.8055	6.80542	1.4087	4.83101	1.35841e-06	2.72983e-05	Kcnk10
ENSMUSG00000012428.9	147.033	6.76062	1.09294	6.18574	6.18115e-10	2.1961e-08	Steap4
ENSMUSG00000003051.13	4.70308	6.6961	1.42249	4.70732	2.50998e-06	4.75097e-05	Elf3
ENSMUSG00000024743.16	5.72033	6.68847	1.4642	4.56801	4.9237e-06	8.67626e-05	Syt7
ENSMUSG00000015476.6	4.69303	6.56072	1.40188	4.67996	2.86932e-06	5.32581e-05	Prrt1
ENSMUSG00000047180.8	49.4667	6.43667	0.642305	10.0212	1.22991e-23	1.66669e-21	Neurl3
ENSMUSG00000102329.1	3.75999	6.38869	1.538	4.15389	3.26875e-05	0.000470436	Gm10851
ENSMUSG00000100711.1	3.72459	6.38622	1.71938	3.71427	0.000203793	0.00240635	Gm29461
ENSMUSG00000040829.14	15.4853	6.26259	1.23568	5.06814	4.01714e-07	9.05957e-06	Zmynd15
ENSMUSG00000000732.9	47.0355	6.04235	0.713732	8.46586	2.54276e-17	2.15123e-15	Icosl
ENSMUSG00000044006.8	80.1343	6.03514	0.675569	8.93343	4.13013e-19	4.16083e-17	Cilp2
ENSMUSG00000017002.14	418.677	5.929	0.731829	8.10162	5.42309e-16	3.89877e-14	Slpi
ENSMUSG00000109764.1	4.93078	5.90942	1.50198	3.93441	8.34004e-05	0.00109062	Klkb1
ENSMUSG00000001493.9	12.1773	5.84896	1.13371	5.15911	2.48122e-07	5.79191e-06	Meox1
ENSMUSG00000031779.3	13.3521	5.8435	1.13212	5.16155	2.44917e-07	5.73457e-06	Ccl22
ENSMUSG00000070720.3	5.73531	5.79706	1.51591	3.82413	0.000131233	0.0016338	Tmem200b
ENSMUSG00000020435.17	66.6226	5.74043	0.608965	9.42654	4.23822e-21	4.95419e-19	Osbp2
ENSMUSG00000029088.16	3.70884	5.66556	1.6223	3.49229	0.000478894	0.00504007	Kcnip4
ENSMUSG00000053175.17	74.2733	5.57717	0.524318	10.637	2.00468e-26	3.69851e-24	Bcl3
ENSMUSG00000031860.17	4.84503	5.54346	1.51733	3.65343	0.00025876	0.00294601	Pbx4
ENSMUSG00000006014.16	34.3568	5.53257	0.743282	7.44343	9.81005e-14	5.7556e-12	Prg4
ENSMUSG00000035963.8	6.8837	5.50963	1.37862	3.9965	6.42872e-05	0.000862023	Odf3l2
ENSMUSG00000048779.5	4.02693	5.43871	1.59114	3.41812	0.000630542	0.00639013	P2ry6
ENSMUSG00000028341.9	318.26	5.43515	0.348448	15.5982	7.4908e-55	7.16916e-52	Nr4a3
ENSMUSG00000022126.6	15.2254	5.34724	1.16504	4.58975	4.43778e-06	7.90183e-05	Acod1
ENSMUSG00000058216.13	2.35686	5.3363	1.61324	3.30782	0.000940251	0.0090742	Gstp3
ENSMUSG00000018925.3	22.2703	5.33228	1.00123	5.32571	1.00559e-07	2.52024e-06	Heatr9
ENSMUSG00000022237.17	11.8882	5.31666	1.17512	4.52436	6.05774e-06	0.000104816	Ankrd33b
ENSMUSG00000018920.11	140.899	5.26978	0.791566	6.65742	2.78681e-11	1.19202e-09	Cxcl16
ENSMUSG00000028435.8	2.57401	5.26662	1.60702	3.27727	0.00104817	0.00995081	Aqp3
ENSMUSG00000046275.2	14.1481	5.14565	0.946489	5.43656	5.43176e-08	1.43161e-06	Trarg1
ENSMUSG00000071637.5	2507.04	5.14409	0.621747	8.27361	1.29966e-16	1.00513e-14	Cebpd
ENSMUSG00000033837.5	3.89374	5.11064	1.51094	3.38243	0.000718474	0.00719085	Foxh1
ENSMUSG00000039431.16	12.7609	5.0638	1.01925	4.96817	6.75874e-07	1.44953e-05	Mtmr7
ENSMUSG00000043017.9	29.9125	5.03708	0.740726	6.80019	1.0448e-11	4.7195e-10	Ptgir
ENSMUSG00000026166.14	70.3955	5.01746	0.595032	8.43225	3.39089e-17	2.83741e-15	Ccl20
ENSMUSG00000022534.14	23.6106	5.00878	0.759046	6.59878	4.14549e-11	1.72032e-09	Mefv
ENSMUSG00000104348.1	2.17881	5.00731	1.52602	3.28129	0.00103335	0.0098406	Gm37691
ENSMUSG00000056313.5	235.82	4.9983	0.448134	11.1536	6.87811e-29	1.6457e-26	Tcim
ENSMUSG00000037762.6	43.3536	4.97562	0.944574	5.26758	1.38231e-07	3.38677e-06	Slc16a9
ENSMUSG00000023947.8	2780.73	4.92999	0.288396	17.0945	1.63005e-65	2.77344e-62	Nfkbie
ENSMUSG00000071715.12	3.10082	4.89791	1.46155	3.35117	0.000804707	0.00795512	Ncf4
ENSMUSG00000042677.7	3152.39	4.89374	0.137	35.7208	1.87951e-279	2.87809e-275	Zc3h12a
ENSMUSG00000024737.2	6.54619	4.89219	1.34579	3.63518	0.000277787	0.00312546	Slc15a3
ENSMUSG00000016024.9	21.5804	4.86073	1.0165	4.78181	1.73726e-06	3.38455e-05	Lbp
ENSMUSG00000079481.11	4.39702	4.83319	1.46116	3.30777	0.000940427	0.0090742	Nhsl2
ENSMUSG00000094620.1	14.4263	4.82831	0.937401	5.15074	2.59458e-07	6.02895e-06	Cldn34c3
ENSMUSG00000021108.18	6.32686	4.78005	1.23443	3.87228	0.000107823	0.00137553	Prkch
ENSMUSG00000008193.13	12.0871	4.76221	0.866052	5.49876	3.82469e-08	1.03659e-06	Spib
ENSMUSG00000000489.7	221.278	4.73873	0.306638	15.4538	7.10926e-54	6.40377e-51	Pdgfb
ENSMUSG00000026875.14	757.768	4.72171	0.66257	7.12635	1.03065e-12	5.17453e-11	Traf1
ENSMUSG00000079563.10	5.37497	4.71204	1.35756	3.47096	0.000518593	0.00541693	Pglyrp2
ENSMUSG00000036067.12	34.1697	4.70893	0.822193	5.72729	1.02048e-08	3.02255e-07	Slc2a6
ENSMUSG00000035385.5	14359.5	4.68576	0.509669	9.19374	3.79428e-20	4.21028e-18	Ccl2
ENSMUSG00000020787.14	10.0394	4.59331	0.986144	4.65785	3.19531e-06	5.86982e-05	P2rx1
ENSMUSG00000003541.6	2533.6	4.59015	0.217827	21.0724	1.42539e-98	5.45674e-95	Ier3
ENSMUSG00000021091.8	85.3299	4.58887	0.98486	4.65941	3.17115e-06	5.83652e-05	Serpina3n
ENSMUSG00000028001.16	8.51432	4.50877	1.14804	3.92737	8.58787e-05	0.00112015	Fga
ENSMUSG00000108720.1	11.2638	4.4484	0.854108	5.20824	1.90639e-07	4.55423e-06	Gm44672
ENSMUSG00000113679.1	11.2346	4.44307	1.0362	4.28784	1.80416e-05	0.000274896	Gm10432
ENSMUSG00000008932.9	9.59019	4.40419	1.05084	4.19112	2.77584e-05	0.000406761	Slc1a7
ENSMUSG00000035356.17	3281.22	4.38526	0.392051	11.1854	4.80564e-29	1.16808e-26	Nfkbiz
ENSMUSG00000027962.14	10292.1	4.37194	0.535503	8.16417	3.23654e-16	2.40588e-14	Vcam1
ENSMUSG00000051998.14	10.2738	4.33604	0.948495	4.5715	4.84245e-06	8.56263e-05	Lax1
ENSMUSG00000030134.11	25.4391	4.31965	0.690837	6.25277	4.03229e-10	1.45973e-08	Rasgef1a
ENSMUSG00000107750.1	11.8137	4.29059	0.771712	5.55983	2.70038e-08	7.50471e-07	Gm44013
ENSMUSG00000021298.8	3.89016	4.24817	1.28155	3.31486	0.000916875	0.00888614	Gpr132
ENSMUSG00000105504.4	2403.02	4.18253	0.959032	4.3612	1.2935e-05	0.000204622	Gbp5
ENSMUSG00000074141.13	86.1359	4.18236	0.600639	6.96318	3.32673e-12	1.59693e-10	Il4i1
ENSMUSG00000063234.5	7.40354	4.15766	0.985154	4.22031	2.43963e-05	0.000362347	Gpr84
ENSMUSG00000017400.10	6.91556	4.13071	1.17203	3.52442	0.00042441	0.0045575	Stac2
ENSMUSG00000105516.4	10.6715	4.02141	0.905419	4.44149	8.93383e-06	0.000148377	Gm36823
ENSMUSG00000079450.11	76.2448	3.97123	0.664	5.98077	2.22081e-09	7.22023e-08	Cldn34c1
ENSMUSG00000031722.10	264.577	3.9436	0.815305	4.83696	1.31842e-06	2.65993e-05	Hp
ENSMUSG00000050370.5	52.0981	3.92652	0.782194	5.01988	5.17048e-07	1.13758e-05	Ch25h
ENSMUSG00000031778.13	11687.2	3.926	0.362193	10.8395	2.23613e-27	4.82281e-25	Cx3cl1
ENSMUSG00000070524.1	4.29151	3.83622	1.12914	3.39747	0.000680116	0.00682925	Fcrlb
ENSMUSG00000098975.7	7.24194	3.80525	1.14938	3.31071	0.000930609	0.00900216	Gm27177
ENSMUSG00000037995.15	45.1942	3.79366	0.461623	8.21808	2.06787e-16	1.54465e-14	Igsf9
ENSMUSG00000027544.16	43.2229	3.78805	0.557273	6.79747	1.06472e-11	4.7953e-10	Nfatc2
ENSMUSG00000050578.10	142.043	3.76235	1.07807	3.48987	0.000483248	0.00507891	Mmp13
ENSMUSG00000039232.12	2010.68	3.75298	0.315629	11.8905	1.3268e-32	4.32284e-30	Stx11
ENSMUSG00000025083.18	424.426	3.74103	0.376933	9.92494	3.24311e-23	4.24459e-21	Afap1l2
ENSMUSG00000020865.16	13.9854	3.70371	0.696014	5.32131	1.03023e-07	2.57356e-06	Abcc3
ENSMUSG00000035818.14	22.5134	3.68568	0.654375	5.63236	1.77759e-08	5.107e-07	Plekhs1
ENSMUSG00000019850.11	2922.32	3.62557	0.280411	12.9295	3.06899e-38	1.30543e-35	Tnfaip3
ENSMUSG00000006403.13	807.843	3.61424	0.434896	8.31058	9.5233e-17	7.47848e-15	Adamts4
ENSMUSG00000028036.6	197.124	3.60272	0.81581	4.41613	1.00482e-05	0.000164742	Ptgfr
ENSMUSG00000033987.16	6.78472	3.56928	0.963579	3.70419	0.000212069	0.00248273	Dnah17
ENSMUSG00000021025.8	4613.41	3.56322	0.179289	19.8742	6.80106e-88	1.73574e-84	Nfkbia
ENSMUSG00000047878.13	81.4708	3.56155	0.613295	5.80723	6.35136e-09	1.9221e-07	A4galt
ENSMUSG00000029228.15	15.6367	3.5511	0.607084	5.84944	4.93224e-09	1.51055e-07	Lnx1
ENSMUSG00000024042.7	828.163	3.53924	0.330018	10.7244	7.81983e-27	1.51576e-24	Sik1
ENSMUSG00000032860.5	5.98547	3.52146	0.999781	3.52223	0.00042793	0.00458992	P2ry2
ENSMUSG00000026670.15	4194.83	3.49484	0.276874	12.6225	1.58766e-36	6.07794e-34	Uap1
ENSMUSG00000026360.9	46.925	3.4897	0.743017	4.69666	2.64451e-06	4.96608e-05	Rgs2
ENSMUSG00000038178.16	967.475	3.44364	0.642838	5.35694	8.46448e-08	2.14953e-06	Slc43a2
ENSMUSG00000035042.2	2407.92	3.43103	0.929833	3.68995	0.0002243	0.00260798	Ccl5
ENSMUSG00000016942.6	8.40846	3.41833	0.945351	3.61594	0.000299262	0.00334496	Tmprss6
ENSMUSG00000033107.6	176.476	3.4168	0.338642	10.0897	6.13569e-24	8.6198e-22	Rnf125
ENSMUSG00000038059.7	668.688	3.35408	0.211372	15.8682	1.05233e-56	1.23956e-53	Smim3
ENSMUSG00000025491.14	27.1419	3.33632	0.767986	4.34424	1.39757e-05	0.000219048	Ifitm1
ENSMUSG00000040938.16	49.497	3.33503	0.589929	5.65329	1.57409e-08	4.55654e-07	Slc16a11
ENSMUSG00000040584.8	80.279	3.32918	0.555997	5.98776	2.12748e-09	6.9463e-08	Abcb1a
ENSMUSG00000020310.9	9.61264	3.32715	0.837472	3.97285	7.10165e-05	0.000944809	Madcam1
ENSMUSG00000033730.4	403.997	3.29499	0.284716	11.5729	5.65376e-31	1.63351e-28	Egr3
ENSMUSG00000037318.10	10.1639	3.28752	0.733992	4.47896	7.50075e-06	0.000127197	Traf3ip3
ENSMUSG00000026821.15	1161.92	3.28008	0.424298	7.73062	1.07025e-14	6.91511e-13	Ralgds
ENSMUSG00000035373.2	4055.43	3.2522	0.33694	9.65214	4.81383e-22	5.89713e-20	Ccl7
ENSMUSG00000066263.10	99.0871	3.22999	0.327177	9.8723	5.48921e-23	7.12342e-21	Olfr639
ENSMUSG00000004371.15	116.959	3.21861	0.443518	7.257	3.95779e-13	2.10436e-11	Il11
ENSMUSG00000026826.13	639.146	3.20131	0.223297	14.3365	1.2939e-46	7.07624e-44	Nr4a2
ENSMUSG00000109297.1	8.90421	3.19804	0.768875	4.15938	3.19112e-05	0.000460129	Gm31522
ENSMUSG00000070780.11	173.063	3.19723	0.353886	9.03465	1.64525e-19	1.74956e-17	Rbm47
ENSMUSG00000033717.6	20.474	3.18067	0.616293	5.16097	2.45678e-07	5.74363e-06	Adra2a
ENSMUSG00000024778.13	1567.81	3.1592	0.152658	20.6946	3.87557e-95	1.18693e-91	Fas
ENSMUSG00000002983.17	2127.46	3.15254	0.225931	13.9536	2.99206e-44	1.52725e-41	Relb
ENSMUSG00000033538.13	792.916	3.15241	0.204641	15.4046	1.52399e-53	1.29649e-50	Casp4
ENSMUSG00000037580.10	181.149	3.14682	0.416616	7.55329	4.24406e-14	2.5486e-12	Gch1
ENSMUSG00000023034.7	822.676	3.14462	0.378063	8.3177	8.96901e-17	7.07951e-15	Nr4a1
ENSMUSG00000087006.3	23.576	3.11938	0.584638	5.33557	9.52463e-08	2.39492e-06	Gm13889
ENSMUSG00000032487.8	4303.27	3.09645	0.543801	5.69409	1.24031e-08	3.61081e-07	Ptgs2
ENSMUSG00000031618.13	31.4487	3.03746	0.709506	4.28109	1.85977e-05	0.000282807	Nr3c2
ENSMUSG00000103168.1	12.9065	3.03104	0.767501	3.94924	7.83995e-05	0.00103316	Gm30948
ENSMUSG00000021281.15	10414.8	2.99376	0.18901	15.8392	1.67043e-56	1.8271e-53	Tnfaip2
ENSMUSG00000032000.17	533.384	2.99239	0.290044	10.317	5.90325e-25	9.03965e-23	Birc3
ENSMUSG00000031780.2	29.1244	2.99053	0.500938	5.96987	2.37436e-09	7.65557e-08	Ccl17
ENSMUSG00000000317.11	9.10155	2.94599	0.722831	4.07563	4.58891e-05	0.000638238	Bcl6b
ENSMUSG00000017652.16	12.1247	2.93845	0.763261	3.84986	0.000118187	0.00149077	Cd40
ENSMUSG00000020312.12	207.948	2.93832	0.363998	8.07234	6.89612e-16	4.91164e-14	Shc2
ENSMUSG00000020838.12	7.46533	2.93144	0.791529	3.70352	0.000212632	0.00248742	Slc6a4
ENSMUSG00000046618.7	22.2658	2.92992	0.546125	5.36493	8.09822e-08	2.05993e-06	Olfml2a
ENSMUSG00000031762.7	3271.02	2.92324	0.221603	13.1913	9.8436e-40	4.56773e-37	Mt2
ENSMUSG00000039960.5	57.6608	2.92276	0.407701	7.16887	7.56187e-13	3.84701e-11	Rhou
ENSMUSG00000017737.2	239.766	2.90114	0.399689	7.25849	3.91422e-13	2.08845e-11	Mmp9
ENSMUSG00000053886.4	21.1609	2.89832	0.548432	5.28475	1.25879e-07	3.099e-06	Sh2d4a
ENSMUSG00000028965.13	361.98	2.89624	0.477983	6.0593	1.36714e-09	4.62143e-08	Tnfrsf9
ENSMUSG00000028838.11	82.0684	2.87941	0.717376	4.01382	5.97446e-05	0.000806763	Extl1
ENSMUSG00000039328.11	362.637	2.85217	0.223899	12.7387	3.60554e-37	1.45294e-34	Rnf122
ENSMUSG00000027995.10	5518.78	2.84183	0.26472	10.7352	6.95537e-27	1.36548e-24	Tlr2
ENSMUSG00000002076.12	12.1228	2.82207	0.65571	4.30384	1.67861e-05	0.000259379	Hsf2bp
ENSMUSG00000115447.1	19.2675	2.81105	0.520236	5.40341	6.53867e-08	1.69706e-06	Gm48964
ENSMUSG00000021990.15	1155.18	2.81066	0.289318	9.7148	2.60751e-22	3.27285e-20	Spata13
ENSMUSG00000045092.8	1338.71	2.80295	0.722294	3.88062	0.00010419	0.00133399	S1pr1
ENSMUSG00000022010.19	10857	2.78335	0.169486	16.4223	1.32475e-60	2.02859e-57	Tsc22d1
ENSMUSG00000030103.11	2239.46	2.77295	0.192118	14.4336	3.18221e-47	1.8742e-44	Bhlhe40
ENSMUSG00000031596.15	611.266	2.75737	0.352639	7.81925	5.31377e-15	3.56885e-13	Slc7a2
ENSMUSG00000019122.8	3614.56	2.75606	0.245247	11.2379	2.65688e-29	6.66964e-27	Ccl9
ENSMUSG00000071714.7	19.4617	2.72529	0.785512	3.46944	0.000521541	0.00544029	Csf2rb2
ENSMUSG00000050503.8	43.1161	2.72084	0.476225	5.71334	1.10781e-08	3.2623e-07	Fbxl22
ENSMUSG00000109715.1	6.15973	2.70307	0.818948	3.30067	0.000964553	0.00927777	Gm45606
ENSMUSG00000039911.13	547.068	2.6977	0.207442	13.0046	1.15207e-38	5.04049e-36	Spsb1
ENSMUSG00000022425.16	788.482	2.69761	0.591174	4.56314	5.03953e-06	8.8498e-05	Enpp2
ENSMUSG00000053797.10	198.296	2.68758	0.338709	7.93476	2.10899e-15	1.45473e-13	Krt16
ENSMUSG00000020400.17	2882.37	2.67882	0.218887	12.2383	1.9398e-34	6.60092e-32	Tnip1
ENSMUSG00000113261.1	8.97882	2.64279	0.762104	3.46776	0.000524818	0.0054596	Gm47404
ENSMUSG00000071047.5	33.856	2.63644	0.58363	4.51731	6.26287e-06	0.000107878	Ces1a
ENSMUSG00000021696.9	183.956	2.63559	0.278743	9.45526	3.22208e-21	3.79536e-19	Elovl7
ENSMUSG00000044162.12	36.2874	2.63117	0.705162	3.7313	0.000190495	0.00226303	Tnip3
ENSMUSG00000038781.7	23.9964	2.62083	0.525272	4.98947	6.05453e-07	1.30951e-05	Stap2
ENSMUSG00000037868.15	393.603	2.60813	0.360279	7.23921	4.51314e-13	2.3587e-11	Egr2
ENSMUSG00000032363.15	195.435	2.5767	0.717259	3.59243	0.00032761	0.0036274	Adamts7
ENSMUSG00000014158.12	14.7198	2.56661	0.522073	4.91619	8.82445e-07	1.85362e-05	Trpv4
ENSMUSG00000029832.16	29.192	2.56629	0.561928	4.56693	4.94916e-06	8.7111e-05	Nfe2l3
ENSMUSG00000028163.17	8013.83	2.56494	0.176725	14.5137	9.92193e-48	6.33061e-45	Nfkb1
ENSMUSG00000032174.5	130.935	2.55941	0.389609	6.56918	5.05926e-11	2.08821e-09	Icam5
ENSMUSG00000028300.14	1006.73	2.55827	0.290156	8.81687	1.17703e-18	1.13358e-16	C9orf72
ENSMUSG00000027220.2	21.5651	2.54928	0.608597	4.18878	2.80464e-05	0.000410195	Syt13
ENSMUSG00000056501.3	2160.12	2.53664	0.206789	12.2668	1.36613e-34	4.86502e-32	Cebpb
ENSMUSG00000104149.1	7.76799	2.52992	0.698726	3.62077	0.000293728	0.00329031	Gm37138
ENSMUSG00000038508.7	151.22	2.51818	0.763543	3.29801	0.000973713	0.00935412	Gdf15
ENSMUSG00000020178.6	32.06	2.50355	0.535932	4.6714	2.99153e-06	5.52585e-05	Adora2a
ENSMUSG00000004043.14	2919.23	2.48886	0.320173	7.77348	7.63568e-15	5.01825e-13	Stat5a
ENSMUSG00000036931.15	22.7404	2.48307	0.567559	4.37499	1.21439e-05	0.000194315	Nfkbid
ENSMUSG00000034762.9	712.854	2.47944	0.259831	9.54251	1.3941e-21	1.68093e-19	Glis1
ENSMUSG00000056148.8	17.1056	2.47196	0.600054	4.11956	3.79591e-05	0.00053672	Rdh9
ENSMUSG00000024235.11	104.328	2.47128	0.440776	5.60667	2.06259e-08	5.84898e-07	Map3k8
ENSMUSG00000045392.8	79.8223	2.46646	0.521473	4.7298	2.24745e-06	4.28583e-05	Olfr1033
ENSMUSG00000025225.15	8183.55	2.46614	0.165992	14.857	6.26954e-50	4.36389e-47	Nfkb2
ENSMUSG00000038677.14	98.4685	2.45415	0.369515	6.64155	3.10404e-11	1.30583e-09	Scube3
ENSMUSG00000064267.13	8.54026	2.45106	0.699115	3.50596	0.00045497	0.00482142	Hvcn1
ENSMUSG00000000628.10	2455.07	2.45106	0.234025	10.4735	1.14321e-25	1.94511e-23	Hk2
ENSMUSG00000053475.5	36.4644	2.45047	0.467129	5.24581	1.55594e-07	3.78193e-06	Tnfaip6
ENSMUSG00000026675.12	734.478	2.44139	0.372326	6.55715	5.48462e-11	2.25164e-09	Hsd17b7
ENSMUSG00000097727.8	16.7537	2.43811	0.639793	3.81077	0.000138533	0.00172049	F630040K05Rik
ENSMUSG00000020901.13	1285.85	2.43771	0.305356	7.98318	1.42611e-15	9.92638e-14	Pik3r5
ENSMUSG00000013367.5	36.1802	2.4369	0.439097	5.5498	2.85989e-08	7.93361e-07	Iglon5
ENSMUSG00000050271.12	462.892	2.43446	0.268322	9.07291	1.15877e-19	1.25845e-17	Prag1
ENSMUSG00000097242.1	15.8487	2.4254	0.672998	3.60388	0.000313506	0.00349144	Gm16907
ENSMUSG00000021182.16	8.29617	2.41694	0.732972	3.29745	0.000975659	0.00936106	Ccdc88c
ENSMUSG00000085049.1	26.4816	2.386	0.442703	5.38961	7.06102e-08	1.80812e-06	Parvaos
ENSMUSG00000006818.5	2870.78	2.37916	0.285662	8.32859	8.18136e-17	6.55923e-15	Sod2
ENSMUSG00000015501.10	1755.31	2.3638	0.219705	10.759	5.37564e-27	1.09756e-24	Hivep2
ENSMUSG00000019832.5	1472.1	2.35303	0.224203	10.4951	9.09945e-26	1.56562e-23	Rab32
ENSMUSG00000027381.16	757.887	2.353	0.201969	11.6503	2.28714e-31	6.73519e-29	Bcl2l11
ENSMUSG00000097279.1	9.11113	2.34412	0.648875	3.61259	0.000303154	0.00338599	Gm5106
ENSMUSG00000026773.19	195.755	2.3432	0.34553	6.78148	1.18953e-11	5.2798e-10	Pfkfb3
ENSMUSG00000086320.1	677.049	2.33695	0.421523	5.54406	2.9553e-08	8.13931e-07	Gm12840
ENSMUSG00000026069.15	15830.5	2.3348	0.226567	10.3051	6.68101e-25	1.003e-22	Il1rl1
ENSMUSG00000041135.15	6168.34	2.32323	0.152853	15.1992	3.58205e-52	2.74259e-49	Ripk2
ENSMUSG00000052837.6	5007.06	2.32071	0.225563	10.2885	7.93861e-25	1.18023e-22	Junb
ENSMUSG00000028064.17	85.4115	2.30835	0.269068	8.57908	9.56355e-18	8.46513e-16	Sema4a
ENSMUSG00000005125.13	9833.95	2.30513	0.343012	6.72025	1.81416e-11	7.93722e-10	Ndrg1
ENSMUSG00000057367.12	1193.87	2.2912	0.150221	15.2521	1.5932e-52	1.28404e-49	Birc2
ENSMUSG00000071757.10	1704.63	2.28141	0.186076	12.2606	1.47396e-34	5.12971e-32	Zhx2
ENSMUSG00000039629.14	22.288	2.26537	0.443765	5.10489	3.30986e-07	7.53104e-06	Strip2
ENSMUSG00000054364.5	2158.79	2.26416	0.235055	9.63249	5.82989e-22	7.08517e-20	Rhob
ENSMUSG00000087249.1	66.7674	2.26328	0.522447	4.33208	1.47707e-05	0.0002308	Gm16062
ENSMUSG00000003070.6	62.3753	2.25999	0.358273	6.308	2.82655e-10	1.06086e-08	Efna2
ENSMUSG00000097418.7	13.8748	2.25368	0.674922	3.33917	0.000840285	0.00824297	Mir155hg
ENSMUSG00000087028.7	14.5492	2.24832	0.626425	3.58913	0.000331778	0.00366824	Gm13387
ENSMUSG00000106874.1	1783.74	2.24111	0.398366	5.62577	1.84683e-08	5.29598e-07	Gm20186
ENSMUSG00000096957.1	19.655	2.24091	0.615392	3.64143	0.000271126	0.00306629	E230013L22Rik
ENSMUSG00000063889.16	214.419	2.23553	0.274071	8.15678	3.44086e-16	2.54541e-14	Crem
ENSMUSG00000021250.13	55.7746	2.23299	0.428939	5.20584	1.93117e-07	4.60624e-06	Fos
ENSMUSG00000074794.10	1384.33	2.22855	0.328421	6.78565	1.15569e-11	5.15949e-10	Arrdc3
ENSMUSG00000029162.15	16.0851	2.2238	0.608936	3.65194	0.000260264	0.00295874	Khk
ENSMUSG00000029377.5	802.266	2.22248	0.355739	6.24752	4.17029e-10	1.50258e-08	Ereg
ENSMUSG00000020262.15	1174.91	2.22105	0.239201	9.28526	1.61313e-20	1.82976e-18	Adarb1
ENSMUSG00000029771.12	615.403	2.21771	0.333697	6.64588	3.01409e-11	1.27499e-09	Irf5
ENSMUSG00000026447.16	31.6013	2.21294	0.593649	3.72769	0.00019324	0.00229031	Pik3c2b
ENSMUSG00000026463.17	1292.69	2.20079	0.202258	10.8811	1.41882e-27	3.14876e-25	Atp2b4
ENSMUSG00000034686.8	111.107	2.19767	0.277355	7.92366	2.30621e-15	1.58363e-13	Prr7
ENSMUSG00000072844.6	10.5406	2.19371	0.645291	3.39956	0.000674934	0.00679058	G530011O06Rik
ENSMUSG00000021070.6	18.1157	2.19127	0.631444	3.47025	0.000519972	0.00542762	Bdkrb2
ENSMUSG00000018604.18	110.606	2.19093	0.357619	6.12645	8.98621e-10	3.13453e-08	Tbx3
ENSMUSG00000039395.8	265.284	2.182	0.251049	8.69155	3.57535e-18	3.27841e-16	Mreg
ENSMUSG00000053113.3	1859.48	2.16954	0.296096	7.32715	2.35095e-13	1.29033e-11	Socs3
ENSMUSG00000034855.13	1151.12	2.14782	0.583452	3.68123	0.000232116	0.00268459	Cxcl10
ENSMUSG00000027901.12	25.4485	2.13804	0.644589	3.3169	0.000910225	0.00883847	Dennd2d
ENSMUSG00000000627.15	21.697	2.12339	0.636885	3.33403	0.000855985	0.00837553	Sema4f
ENSMUSG00000118087.1	245.525	2.10983	0.207763	10.155	3.14842e-24	4.54828e-22	NA
ENSMUSG00000020696.18	639.817	2.10209	0.187736	11.197	4.21591e-29	1.04126e-26	Rffl
ENSMUSG00000022479.15	4305.79	2.08899	0.226803	9.2106	3.24317e-20	3.62501e-18	Vdr
ENSMUSG00000035640.18	786.144	2.08472	0.35964	5.79669	6.76382e-09	2.04289e-07	Cbarp
ENSMUSG00000018500.2	42.5702	2.07762	0.475033	4.37364	1.22193e-05	0.000195114	Adora2b
ENSMUSG00000017929.13	1054.16	2.07618	0.321357	6.46067	1.04241e-10	4.13534e-09	B4galt5
ENSMUSG00000027938.11	32.6128	2.06705	0.427823	4.83156	1.35468e-06	2.7295e-05	Creb3l4
ENSMUSG00000078937.8	29.5344	2.06626	0.557138	3.7087	0.000208328	0.0024483	Cpt1b
ENSMUSG00000059173.19	62.8655	2.06535	0.328764	6.28217	3.33881e-10	1.22607e-08	Pde1a
ENSMUSG00000115801.1	17091.3	2.06251	0.400635	5.14811	2.63119e-07	6.09647e-06	NA
ENSMUSG00000022096.14	27.8951	2.06242	0.449129	4.59204	4.38928e-06	7.84283e-05	Hr
ENSMUSG00000020806.15	881.197	2.0501	0.193886	10.5738	3.94319e-26	7.10377e-24	Rhbdf2
ENSMUSG00000060131.11	88.9305	2.04751	0.26826	7.63254	2.30173e-14	1.41552e-12	Atp8b4
ENSMUSG00000051341.6	624.017	2.02559	0.261174	7.75573	8.78365e-15	5.69932e-13	Zfp52
ENSMUSG00000024789.13	3129.79	2.00299	0.227441	8.80666	1.28931e-18	1.23395e-16	Jak2
ENSMUSG00000042349.13	360.965	1.99928	0.227281	8.79651	1.41141e-18	1.34242e-16	Ikbke
ENSMUSG00000017057.9	195.486	1.99428	0.410883	4.85364	1.21213e-06	2.47233e-05	Il13ra1
ENSMUSG00000027276.7	855.757	1.98487	0.412428	4.81265	1.4894e-06	2.95461e-05	Jag1
ENSMUSG00000035673.10	4926.55	1.98178	0.324363	6.10978	9.97697e-10	3.47221e-08	Sbno2
ENSMUSG00000058022.14	21.356	1.97515	0.58014	3.40461	0.000662581	0.00668827	Adtrp
ENSMUSG00000034613.12	150.679	1.96628	0.404382	4.86244	1.15945e-06	2.38318e-05	Ppm1h
ENSMUSG00000015305.6	3958.56	1.96007	0.308013	6.36358	1.97102e-10	7.56445e-09	Sash1
ENSMUSG00000116657.1	150.792	1.9593	0.294511	6.65274	2.87692e-11	1.22373e-09	Gm49774
ENSMUSG00000015839.6	4482.33	1.94223	0.174649	11.1207	9.94333e-29	2.3425e-26	Nfe2l2
ENSMUSG00000042680.8	578.871	1.91847	0.231091	8.30181	1.02539e-16	8.0111e-15	Garem1
ENSMUSG00000028599.10	2389.52	1.9136	0.294548	6.49674	8.20811e-11	3.2985e-09	Tnfrsf1b
ENSMUSG00000020057.2	577.954	1.91343	0.265955	7.19456	6.26625e-13	3.2092e-11	Dram1
ENSMUSG00000002020.15	252.68	1.91133	0.304806	6.27065	3.59533e-10	1.31397e-08	Ltbp2
ENSMUSG00000034714.9	2029.29	1.89794	0.17788	10.6697	1.41029e-26	2.66615e-24	Ttyh2
ENSMUSG00000031861.15	19.1066	1.8789	0.547096	3.43431	0.000594074	0.00607272	Lpar2
ENSMUSG00000020474.11	785.773	1.87806	0.181999	10.3191	5.77584e-25	8.93389e-23	Polm
ENSMUSG00000022146.12	2362.4	1.87086	0.362713	5.15795	2.49675e-07	5.81928e-06	Osmr
ENSMUSG00000035493.10	36.3793	1.86314	0.45784	4.0694	4.71335e-05	0.000652581	Tgfbi
ENSMUSG00000087659.7	12.6271	1.85633	0.492542	3.76887	0.000163988	0.00198509	Gm12606
ENSMUSG00000032456.13	32.5716	1.85376	0.439037	4.22235	2.41772e-05	0.000359791	Nmnat3
ENSMUSG00000093930.2	5778.87	1.84834	0.334566	5.5246	3.3023e-08	8.99788e-07	Hmgcs1
ENSMUSG00000093847.2	155.266	1.84794	0.519391	3.55789	0.000373844	0.00406582	Gm5039
ENSMUSG00000023951.17	5454.48	1.8474	0.382903	4.82472	1.40197e-06	2.79961e-05	Vegfa
ENSMUSG00000096002.2	114.922	1.84478	0.260958	7.06923	1.55791e-12	7.7205e-11	Vmn2r53
ENSMUSG00000017314.12	684.764	1.83911	0.178437	10.3068	6.56752e-25	9.95727e-23	Mpp2
ENSMUSG00000026470.14	2029.28	1.83606	0.17608	10.4274	1.85867e-25	2.9342e-23	Stx6
ENSMUSG00000078956.3	16.6278	1.83584	0.505139	3.63434	0.000278697	0.00313339	Gm14221
ENSMUSG00000092019.4	162.33	1.83554	0.464709	3.94987	7.81923e-05	0.00103132	Gm4027
ENSMUSG00000045294.11	1900.34	1.82756	0.303028	6.031	1.62946e-09	5.47191e-08	Insig1
ENSMUSG00000028583.14	234.633	1.82492	0.332968	5.48076	4.23503e-08	1.13774e-06	Pdpn
ENSMUSG00000031278.12	1946.3	1.82106	0.302605	6.01795	1.76643e-09	5.85484e-08	Acsl4
ENSMUSG00000018476.7	2810.94	1.81305	0.263096	6.89121	5.53205e-12	2.59854e-10	Kdm6b
ENSMUSG00000021366.8	2488.47	1.81207	0.137758	13.154	1.61438e-39	7.27088e-37	Hivep1
ENSMUSG00000024424.15	337.322	1.80975	0.153624	11.7804	4.92442e-32	1.49164e-29	Ttc39c
ENSMUSG00000020689.4	1352.34	1.79623	0.332392	5.40395	6.51892e-08	1.69481e-06	Itgb3
ENSMUSG00000074818.13	131.253	1.78584	0.530179	3.36838	0.000756126	0.00751855	Pdzd7
ENSMUSG00000027737.10	916.952	1.78451	0.544362	3.27816	0.00104486	0.00993164	Slc7a11
ENSMUSG00000037447.16	1227.58	1.78373	0.394391	4.52274	6.10433e-06	0.000105384	Arid5a
ENSMUSG00000028793.15	3038.33	1.77562	0.145771	12.1809	3.93013e-34	1.30831e-31	Rnf19b
ENSMUSG00000034570.12	111.419	1.76441	0.410357	4.2997	1.71031e-05	0.00026348	Inpp5j
ENSMUSG00000024238.15	2809.4	1.75662	0.19485	9.01525	1.96421e-19	2.07434e-17	Zeb1
ENSMUSG00000040511.14	1207.79	1.74889	0.203668	8.58697	8.92963e-18	7.94997e-16	Pvr
ENSMUSG00000030595.15	849.364	1.74417	0.160353	10.877	1.48303e-27	3.24423e-25	Nfkbib
ENSMUSG00000020205.8	1074.27	1.74142	0.172617	10.0883	6.22306e-24	8.66307e-22	Phlda1
ENSMUSG00000095440.2	70.9855	1.74095	0.462659	3.76293	0.000167936	0.00202648	Fignl2
ENSMUSG00000031431.13	2964.02	1.73829	0.236417	7.35264	1.94334e-13	1.0782e-11	Tsc22d3
ENSMUSG00000037977.6	19.6631	1.7317	0.429038	4.03624	5.43136e-05	0.000738636	6430571L13Rik
ENSMUSG00000050931.7	1557.91	1.73109	0.165415	10.4651	1.24972e-25	2.0801e-23	Sgms2
ENSMUSG00000058258.14	2739.32	1.73041	0.274228	6.31013	2.78806e-10	1.04898e-08	Idi1
ENSMUSG00000036718.17	1986.2	1.73008	0.161143	10.7363	6.87392e-27	1.36548e-24	Micall2
ENSMUSG00000032369.13	520.571	1.71742	0.152781	11.241	2.56366e-29	6.54288e-27	Plscr1
ENSMUSG00000028634.17	381.567	1.71471	0.225993	7.58743	3.26325e-14	1.99084e-12	Hivep3
ENSMUSG00000093938.2	49.3988	1.71115	0.363529	4.70705	2.51326e-06	4.75131e-05	Evi2b
ENSMUSG00000015533.9	141.482	1.71083	0.471809	3.6261	0.000287739	0.00323031	Itga2
ENSMUSG00000020884.15	88.7291	1.70938	0.293311	5.82787	5.61386e-09	1.70565e-07	Asgr1
ENSMUSG00000024379.4	146.929	1.70852	0.313171	5.45556	4.88189e-08	1.2956e-06	Tslp
ENSMUSG00000044786.6	689.631	1.702	0.294391	5.78143	7.407e-09	2.22836e-07	Zfp36
ENSMUSG00000090394.8	420.199	1.70164	0.315042	5.40132	6.61533e-08	1.71116e-06	4930523C07Rik
ENSMUSG00000058672.7	5151.38	1.68644	0.116948	14.4205	3.84522e-47	2.18081e-44	Tubb2a
ENSMUSG00000106107.1	60.3485	1.68459	0.340847	4.94238	7.7175e-07	1.63853e-05	Gm43190
ENSMUSG00000096960.1	62.8003	1.68345	0.356107	4.72736	2.27457e-06	4.33214e-05	A230028O05Rik
ENSMUSG00000020275.9	821.512	1.67931	0.201706	8.32555	8.39364e-17	6.69436e-15	Rel
ENSMUSG00000021725.9	1687.29	1.67424	0.21533	7.77522	7.53147e-15	4.97109e-13	Parp8
ENSMUSG00000001995.9	1227.19	1.66919	0.279296	5.97641	2.28114e-09	7.385e-08	Sipa1l2
ENSMUSG00000031734.13	1156.19	1.66293	0.194537	8.54816	1.25065e-17	1.09435e-15	Irx3
ENSMUSG00000033016.16	2553.32	1.66241	0.282233	5.8902	3.85717e-09	1.19564e-07	Nfatc1
ENSMUSG00000020423.6	1071.04	1.65691	0.3459	4.79015	1.66653e-06	3.26326e-05	Btg2
ENSMUSG00000021733.10	1936.07	1.65606	0.246712	6.7125	1.91319e-11	8.34663e-10	Slc4a7
ENSMUSG00000030539.13	789.045	1.65222	0.25007	6.60703	3.92095e-11	1.63156e-09	Sema4b
ENSMUSG00000024812.11	1326.05	1.6487	0.139961	11.7797	4.96792e-32	1.49164e-29	Tjp2
ENSMUSG00000048756.11	2285.47	1.64813	0.156932	10.5022	8.44135e-26	1.46889e-23	Foxo3
ENSMUSG00000043895.6	1383.71	1.64769	0.184145	8.94778	3.62712e-19	3.67829e-17	S1pr2
ENSMUSG00000035671.6	775.339	1.64501	0.222823	7.38257	1.55264e-13	8.83848e-12	Zswim4
ENSMUSG00000034457.10	1460.88	1.64175	0.285647	5.74749	9.0578e-09	2.69324e-07	Eda2r
ENSMUSG00000023030.16	2602.22	1.63374	0.261125	6.25653	3.93636e-10	1.42838e-08	Slc11a2
ENSMUSG00000045672.15	629.817	1.63272	0.171874	9.4995	2.10898e-21	2.52304e-19	Col27a1
ENSMUSG00000027346.15	505.038	1.63254	0.307116	5.3157	1.06247e-07	2.64118e-06	Gpcpd1
ENSMUSG00000042035.11	1107.71	1.63065	0.268365	6.07626	1.2302e-09	4.20492e-08	Igsf3
ENSMUSG00000040128.9	2230.8	1.62984	0.223977	7.27681	3.41798e-13	1.83648e-11	Pnrc1
ENSMUSG00000072620.3	309.52	1.62795	0.486927	3.34332	0.000827821	0.00814157	Slfn2
ENSMUSG00000001053.15	44.4232	1.62078	0.392264	4.13185	3.59855e-05	0.000512601	N4bp3
ENSMUSG00000055322.15	2369.64	1.61197	0.212906	7.57126	3.69613e-14	2.24598e-12	Tns1
ENSMUSG00000019102.10	252.009	1.60803	0.469769	3.42301	0.000619307	0.00629293	Aldh3a1
ENSMUSG00000044646.15	412.649	1.60734	0.285974	5.62058	1.90318e-08	5.4372e-07	Zbtb7c
ENSMUSG00000095799.1	110.21	1.60248	0.430001	3.72669	0.00019401	0.00229766	Gm8332
ENSMUSG00000005774.12	1022.11	1.60025	0.196782	8.13211	4.21869e-16	3.09095e-14	Rfx5
ENSMUSG00000005087.17	9888.7	1.59595	0.152464	10.4677	1.21599e-25	2.04621e-23	Cd44
ENSMUSG00000032193.9	3327.57	1.59402	0.334746	4.76188	1.91802e-06	3.68978e-05	Ldlr
ENSMUSG00000042784.9	60.0701	1.59299	0.358323	4.4457	8.76071e-06	0.000145896	Muc1
ENSMUSG00000027660.16	2535.48	1.58185	0.310926	5.08753	3.62749e-07	8.21712e-06	Skil
ENSMUSG00000036246.14	309.089	1.57876	0.204495	7.72027	1.16083e-14	7.37587e-13	Gmip
ENSMUSG00000090104.1	109.907	1.57745	0.346054	4.55839	5.15462e-06	9.04154e-05	Slmapos2
ENSMUSG00000032501.9	780.759	1.57636	0.447853	3.51982	0.000431841	0.00462109	Trib1
ENSMUSG00000031765.8	2263.95	1.57512	0.163004	9.66305	4.32788e-22	5.34459e-20	Mt1
ENSMUSG00000018899.16	4069.61	1.56769	0.355468	4.41019	1.03278e-05	0.000168603	Irf1
ENSMUSG00000023206.16	161.233	1.56151	0.462187	3.37852	0.000728768	0.00727485	Il15ra
ENSMUSG00000021127.7	2903.67	1.55852	0.201851	7.72114	1.15293e-14	7.35615e-13	Zfp36l1
ENSMUSG00000001435.15	499.93	1.55833	0.177757	8.76664	1.84082e-18	1.72935e-16	Col18a1
ENSMUSG00000032175.11	1299.07	1.55798	0.220724	7.05849	1.68327e-12	8.23513e-11	Tyk2
ENSMUSG00000115267.1	20.5587	1.55484	0.427467	3.63732	0.000275487	0.00310643	Vmn1r76
ENSMUSG00000058900.5	116.358	1.55274	0.297963	5.21117	1.87651e-07	4.48984e-06	Rsl1
ENSMUSG00000048490.14	659.775	1.54842	0.227308	6.81199	9.62577e-12	4.36093e-10	Nrip1
ENSMUSG00000021360.16	433.156	1.54209	0.301461	5.11541	3.13067e-07	7.16969e-06	Gcnt2
ENSMUSG00000039747.11	1614.51	1.53185	0.367045	4.17347	2.99995e-05	0.000436676	Orai2
ENSMUSG00000032577.16	87.5217	1.53056	0.252807	6.05428	1.41045e-09	4.74686e-08	Mapkapk3
ENSMUSG00000032724.5	475.093	1.52576	0.292532	5.21571	1.83113e-07	4.38813e-06	Abtb2
ENSMUSG00000020623.11	224.062	1.51837	0.23698	6.40714	1.48279e-10	5.79235e-09	Map2k6
ENSMUSG00000046413.14	36.8287	1.5179	0.450074	3.37256	0.000744718	0.00741473	Irx3os
ENSMUSG00000039741.15	5309.86	1.51683	0.206648	7.34014	2.13372e-13	1.17955e-11	Bahcc1
ENSMUSG00000042622.14	408.927	1.50816	0.239457	6.29826	3.01001e-10	1.11505e-08	Maff
ENSMUSG00000090523.2	919.585	1.50302	0.144107	10.4299	1.8109e-25	2.88857e-23	Gypc
ENSMUSG00000024727.9	51.6648	1.49937	0.395834	3.78787	0.000151944	0.00185691	Trpm6
ENSMUSG00000039903.17	144.829	1.49761	0.334441	4.47797	7.53574e-06	0.00012739	Eva1c
ENSMUSG00000058248.12	39.3597	1.49156	0.414376	3.59955	0.000318773	0.00353979	Kcnh1
ENSMUSG00000011256.16	430.976	1.48704	0.30638	4.85358	1.21251e-06	2.47233e-05	Adam19
ENSMUSG00000074676.2	1133.81	1.48667	0.146397	10.1551	3.14636e-24	4.54828e-22	Foxs1
ENSMUSG00000029648.13	180.214	1.48329	0.274443	5.40472	6.49103e-08	1.69043e-06	Flt1
ENSMUSG00000024014.8	1590.95	1.48157	0.194796	7.60575	2.83248e-14	1.73495e-12	Pim1
ENSMUSG00000069114.8	499.628	1.48057	0.285851	5.17949	2.22491e-07	5.24961e-06	Zbtb10
ENSMUSG00000049734.9	454.19	1.47999	0.221979	6.66723	2.60673e-11	1.12126e-09	Trex1
ENSMUSG00000015837.15	33595.2	1.47998	0.216332	6.84123	7.8517e-12	3.6106e-10	Sqstm1
ENSMUSG00000027540.13	2548	1.46666	0.304124	4.82256	1.41727e-06	2.8222e-05	Ptpn1
ENSMUSG00000073982.11	1842.89	1.46431	0.136896	10.6965	1.05661e-26	2.02248e-24	Rhog
ENSMUSG00000049580.12	384.695	1.46401	0.128684	11.3768	5.4547e-30	1.4654e-27	Tsku
ENSMUSG00000022661.14	89.1215	1.4635	0.336108	4.35424	1.33528e-05	0.000210579	Cd200
ENSMUSG00000042804.13	621.239	1.46114	0.375416	3.89204	9.94052e-05	0.00128009	Gpr153
ENSMUSG00000030157.5	1083.16	1.45953	0.323716	4.50868	6.52319e-06	0.000111608	Clec2d
ENSMUSG00000022969.13	644.193	1.45491	0.143743	10.1216	4.43223e-24	6.34306e-22	Il10rb
ENSMUSG00000000555.8	17230.2	1.45338	0.188019	7.72995	1.07585e-14	6.92204e-13	Itga5
ENSMUSG00000029313.18	6080.23	1.4516	0.269742	5.38143	7.38949e-08	1.88592e-06	Aff1
ENSMUSG00000022965.8	1689.88	1.44993	0.147409	9.83614	7.86712e-23	1.00391e-20	Ifngr2
ENSMUSG00000031604.10	2384.43	1.44931	0.271154	5.34496	9.04369e-08	2.28525e-06	Msmo1
ENSMUSG00000027555.8	842.826	1.44174	0.19062	7.56342	3.92608e-14	2.37629e-12	Car13
ENSMUSG00000051439.7	314.476	1.43899	0.314603	4.57399	4.78514e-06	8.47109e-05	Cd14
ENSMUSG00000037887.11	291.849	1.43821	0.40399	3.56001	0.000370842	0.00404178	Dusp8
ENSMUSG00000102712.1	101.732	1.43533	0.337934	4.24737	2.16291e-05	0.00032567	Gm37758
ENSMUSG00000022351.14	4866.44	1.42952	0.183111	7.80684	5.86401e-15	3.88725e-13	Sqle
ENSMUSG00000104806.1	53.8312	1.42844	0.308667	4.62778	3.69606e-06	6.68215e-05	Gm42566
ENSMUSG00000021614.16	2316.04	1.40747	0.191314	7.35686	1.88281e-13	1.05225e-11	Vcan
ENSMUSG00000020682.17	1963	1.40601	0.19585	7.17903	7.02089e-13	3.5837e-11	Mmp28
ENSMUSG00000039934.12	44.0944	1.40495	0.386909	3.63121	0.000282101	0.00316934	Gsap
ENSMUSG00000044005.13	106.6	1.40101	0.271072	5.16842	2.36087e-07	5.53629e-06	Gls2
ENSMUSG00000063838.6	137.062	1.39974	0.38979	3.591	0.000329405	0.00364464	Cdc42ep5
ENSMUSG00000026827.12	1490.51	1.39966	0.191769	7.29867	2.90626e-13	1.57814e-11	Gpd2
ENSMUSG00000049907.8	44.2578	1.39884	0.337187	4.14856	3.34572e-05	0.000481061	Rasl11b
ENSMUSG00000027583.13	60.3146	1.39777	0.300786	4.64704	3.36732e-06	6.16055e-05	Zbtb46
ENSMUSG00000022439.9	23.3085	1.39636	0.425987	3.27794	0.00104569	0.00993343	Parvg
ENSMUSG00000032515.8	169.618	1.39342	0.290186	4.80183	1.57224e-06	3.09854e-05	Csrnp1
ENSMUSG00000033545.14	1511.03	1.39014	0.18998	7.3173	2.53016e-13	1.3788e-11	Znrf1
ENSMUSG00000048537.16	4991.23	1.38626	0.166331	8.33438	7.79074e-17	6.31215e-15	Phldb1
ENSMUSG00000038146.8	598.604	1.38508	0.372097	3.72235	0.000197377	0.00233392	Notch3
ENSMUSG00000042350.13	1698.91	1.37976	0.258187	5.34402	9.09074e-08	2.29335e-06	Arel1
ENSMUSG00000025473.16	1275.84	1.37299	0.267483	5.13301	2.85144e-07	6.56652e-06	Adam8
ENSMUSG00000038615.17	20936	1.36605	0.200063	6.8281	8.60464e-12	3.93322e-10	Nfe2l1
ENSMUSG00000028211.11	2460.21	1.34162	0.290003	4.62622	3.72396e-06	6.72465e-05	Trp53inp1
ENSMUSG00000034551.12	60.1698	1.34107	0.255953	5.23953	1.6099e-07	3.8884e-06	Hdx
ENSMUSG00000027611.12	104.63	1.3408	0.224161	5.98144	2.21176e-09	7.20611e-08	Procr
ENSMUSG00000037966.15	982.843	1.34065	0.20462	6.55193	5.67997e-11	2.3256e-09	Ninj1
ENSMUSG00000030657.11	529.168	1.34054	0.373936	3.58495	0.000337139	0.00372121	Xylt1
ENSMUSG00000039450.11	472.578	1.33838	0.265073	5.04911	4.43867e-07	9.87927e-06	Dcxr
ENSMUSG00000035151.12	497.565	1.3335	0.19636	6.79109	1.11288e-11	4.99751e-10	Elmod2
ENSMUSG00000039958.17	168.278	1.33262	0.374451	3.55886	0.000372471	0.00405377	Etfbkmt
ENSMUSG00000027215.13	1271.63	1.33239	0.159267	8.36579	5.97126e-17	4.86372e-15	Cd82
ENSMUSG00000032578.7	186.919	1.33006	0.327268	4.06412	4.82133e-05	0.000665127	Cish
ENSMUSG00000022340.15	86.8043	1.32953	0.383299	3.46866	0.000523062	0.00545245	Sybu
ENSMUSG00000032802.8	2812.87	1.32584	0.123218	10.7601	5.31233e-27	1.09756e-24	Srxn1
ENSMUSG00000021273.10	1750.71	1.32073	0.180056	7.33509	2.21579e-13	1.22052e-11	Fdft1
ENSMUSG00000036661.14	46.651	1.31938	0.376827	3.50129	0.00046301	0.00489646	Dennd3
ENSMUSG00000024927.8	4372.24	1.31415	0.125645	10.4592	1.3295e-25	2.1891e-23	Rela
ENSMUSG00000040663.9	1615.28	1.31405	0.147715	8.89585	5.7974e-19	5.76465e-17	Clcf1
ENSMUSG00000052397.8	2457.39	1.31088	0.263925	4.96689	6.80364e-07	1.45712e-05	Ezr
ENSMUSG00000020186.7	6047.76	1.29947	0.123608	10.5129	7.5369e-26	1.32658e-23	Csrp2
ENSMUSG00000024772.9	5334.27	1.29849	0.149286	8.69799	3.37809e-18	3.11619e-16	Ehd1
ENSMUSG00000032548.14	62.6947	1.2953	0.343843	3.76713	0.000165137	0.00199461	Slco2a1
ENSMUSG00000041324.14	1521.38	1.28475	0.288816	4.44833	8.65421e-06	0.000144373	Inhba
ENSMUSG00000039753.16	1422.06	1.2832	0.152261	8.42766	3.5265e-17	2.93485e-15	Fbxl5
ENSMUSG00000021133.9	2997.33	1.28259	0.282621	4.5382	5.67356e-06	9.88388e-05	Susd6
ENSMUSG00000026068.11	521.526	1.28235	0.240539	5.33117	9.75831e-08	2.44966e-06	Il18rap
ENSMUSG00000039158.11	591.55	1.27649	0.328405	3.88695	0.000101513	0.00130518	Akna
ENSMUSG00000028517.8	2643.35	1.27392	0.303272	4.20059	2.66224e-05	0.000392744	Plpp3
ENSMUSG00000002289.16	7123.66	1.27316	0.359444	3.54202	0.000397077	0.00427899	Angptl4
ENSMUSG00000028028.11	825.423	1.26266	0.271803	4.64552	3.39222e-06	6.19869e-05	Alpk1
ENSMUSG00000030029.14	1820.29	1.25942	0.34031	3.7008	0.000214918	0.00250842	Lrig1
ENSMUSG00000020902.12	2252.84	1.25401	0.285751	4.38846	1.14157e-05	0.000184397	Ntn1
ENSMUSG00000021277.16	1897.49	1.2478	0.174871	7.13559	9.63736e-13	4.87053e-11	Traf3
ENSMUSG00000026797.16	1728.21	1.24401	0.254377	4.89042	1.00622e-06	2.09067e-05	Stxbp1
ENSMUSG00000002083.13	760.943	1.24273	0.372598	3.33533	0.00085199	0.0083471	Bbc3
ENSMUSG00000019842.6	1194.17	1.23929	0.185335	6.68672	2.28223e-11	9.84447e-10	Traf3ip2
ENSMUSG00000028970.9	1483.91	1.23744	0.212594	5.82066	5.86171e-09	1.77743e-07	Abcb1b
ENSMUSG00000022074.6	1112.62	1.23625	0.104717	11.8056	3.65041e-32	1.16456e-29	Tnfrsf10b
ENSMUSG00000056708.5	2999.55	1.22984	0.14932	8.23631	1.77609e-16	1.3464e-14	Ier5
ENSMUSG00000055447.19	2278.69	1.22417	0.148702	8.23236	1.83565e-16	1.3847e-14	Cd47
ENSMUSG00000041540.16	163.564	1.22304	0.327602	3.73331	0.000188977	0.00224675	Sox5
ENSMUSG00000017009.3	5856.91	1.22161	0.199178	6.13326	8.60954e-10	3.01688e-08	Sdc4
ENSMUSG00000021670.14	2891.15	1.22152	0.234811	5.20217	1.96976e-07	4.69096e-06	Hmgcr
ENSMUSG00000042272.17	1357.07	1.2188	0.137495	8.86429	7.69913e-19	7.60625e-17	Sestd1
ENSMUSG00000048832.9	1484.27	1.2177	0.108246	11.2494	2.33081e-29	6.04943e-27	Vps37c
ENSMUSG00000029265.4	2216.05	1.21719	0.202054	6.02408	1.70072e-09	5.67387e-08	Dr1
ENSMUSG00000023088.17	4770.58	1.21544	0.143502	8.46986	2.45685e-17	2.0901e-15	Abcc1
ENSMUSG00000005148.8	843.218	1.21536	0.175274	6.93404	4.08975e-12	1.95098e-10	Klf5
ENSMUSG00000026819.15	528.654	1.21367	0.271595	4.46866	7.87103e-06	0.000132304	Slc25a25
ENSMUSG00000029576.17	124.051	1.21283	0.296238	4.09409	4.23832e-05	0.000593248	Radil
ENSMUSG00000028191.11	1805.47	1.21123	0.0830042	14.5924	3.13762e-48	2.08897e-45	Bcl10
ENSMUSG00000050315.14	152.587	1.20735	0.366769	3.29184	0.000995327	0.00952339	Synpo2
ENSMUSG00000038301.15	649.48	1.20278	0.275388	4.36759	1.25625e-05	0.000199969	Snx10
ENSMUSG00000063972.13	179.502	1.2025	0.233588	5.14794	2.63358e-07	6.09647e-06	Nr6a1
ENSMUSG00000031504.6	117.195	1.19782	0.187351	6.39341	1.62224e-10	6.28894e-09	Rab20
ENSMUSG00000032300.7	3028.46	1.19623	0.126366	9.46641	2.89625e-21	3.43801e-19	1700017B05Rik
ENSMUSG00000015312.9	4707.85	1.19587	0.178469	6.70069	2.07432e-11	8.97288e-10	Gadd45b
ENSMUSG00000045312.12	2489.21	1.19136	0.118698	10.0369	1.04915e-23	1.44735e-21	Lhfpl2
ENSMUSG00000026072.12	1449.27	1.18485	0.179157	6.61346	3.75441e-11	1.56652e-09	Il1r1
ENSMUSG00000030759.16	6446.55	1.18483	0.196564	6.02772	1.66292e-09	5.5599e-08	Far1
ENSMUSG00000033577.18	1058.38	1.17739	0.195959	6.00837	1.87399e-09	6.16465e-08	Myo6
ENSMUSG00000027435.8	199.942	1.1764	0.170814	6.88699	5.69843e-12	2.6685e-10	Cd93
ENSMUSG00000007817.15	7326.02	1.17549	0.166508	7.05967	1.66893e-12	8.19111e-11	Zmiz1
ENSMUSG00000057409.7	394.357	1.1715	0.24736	4.736	2.17981e-06	4.16722e-05	Zfp53
ENSMUSG00000025856.15	1202.26	1.17069	0.232031	5.04542	4.5253e-07	1.00575e-05	Pdgfa
ENSMUSG00000003228.9	1207.41	1.16789	0.141949	8.22751	1.9114e-16	1.43477e-14	Grk5
ENSMUSG00000020773.11	4408.27	1.16709	0.177796	6.56425	5.22968e-11	2.15275e-09	Trim47
ENSMUSG00000085287.8	62.6997	1.16651	0.233093	5.0045	5.60085e-07	1.21655e-05	4833418N02Rik
ENSMUSG00000071064.13	699.273	1.16596	0.23419	4.9787	6.40124e-07	1.37478e-05	Zfp827
ENSMUSG00000020424.3	125.802	1.16232	0.28776	4.03921	5.36309e-05	0.000730649	Castor1
ENSMUSG00000021697.12	566.45	1.15849	0.239884	4.82939	1.36953e-06	2.74499e-05	Depdc1b
ENSMUSG00000020023.18	480.043	1.15815	0.266791	4.34103	1.41816e-05	0.000222049	Tmcc3
ENSMUSG00000030616.15	621.922	1.15743	0.181313	6.38359	1.72984e-10	6.67231e-09	Sytl2
ENSMUSG00000003352.14	2636.85	1.1533	0.286107	4.03099	5.55427e-05	0.000753344	Cacnb3
ENSMUSG00000028645.11	2464.01	1.14716	0.146795	7.81472	5.50835e-15	3.66736e-13	Slc2a1
ENSMUSG00000021466.12	1597.86	1.14693	0.24472	4.68668	2.77673e-06	5.20441e-05	Ptch1
ENSMUSG00000035314.10	196.152	1.14667	0.214138	5.35482	8.56414e-08	2.17124e-06	Gdpd5
ENSMUSG00000050953.10	13579.5	1.14666	0.239267	4.79242	1.64785e-06	3.23506e-05	Gja1
ENSMUSG00000013076.17	4362.99	1.14627	0.188115	6.09346	1.10497e-09	3.81089e-08	Amotl1
ENSMUSG00000042759.12	1854.85	1.1461	0.27178	4.21703	2.4754e-05	0.000367304	Apobr
ENSMUSG00000034220.7	4624	1.1422	0.135079	8.45577	2.77247e-17	2.33268e-15	Gpc1
ENSMUSG00000015474.16	761.894	1.13238	0.17733	6.38571	1.70602e-10	6.59703e-09	Ppt2
ENSMUSG00000066406.15	2560.13	1.12861	0.323084	3.49323	0.000477213	0.0050293	Akap13
ENSMUSG00000023805.17	1646.49	1.12586	0.196747	5.72237	1.05046e-08	3.09937e-07	Synj2
ENSMUSG00000001627.12	3607.11	1.12332	0.323122	3.47646	0.000508074	0.00532158	Ifrd1
ENSMUSG00000047767.17	381.366	1.12308	0.217125	5.1725	2.30977e-07	5.4331e-06	Atg16l2
ENSMUSG00000025915.14	315.293	1.11759	0.24975	4.47486	7.64618e-06	0.000128808	Sgk3
ENSMUSG00000032712.16	4703.9	1.11664	0.183817	6.07476	1.24172e-09	4.23486e-08	Resf1
ENSMUSG00000025314.16	708.671	1.11256	0.276321	4.02634	5.66514e-05	0.000767023	Ptprj
ENSMUSG00000034591.5	1322.77	1.11079	0.269164	4.1268	3.67842e-05	0.00052107	Slc41a2
ENSMUSG00000005057.13	179.164	1.11035	0.18311	6.06388	1.32874e-09	4.52157e-08	Sh2b2
ENSMUSG00000049516.9	1455.38	1.10931	0.109174	10.161	2.96044e-24	4.35896e-22	Spty2d1
ENSMUSG00000004562.16	3457.22	1.10892	0.152572	7.26816	3.64422e-13	1.95119e-11	Arhgef40
ENSMUSG00000113424.1	1128.86	1.10787	0.225439	4.91428	8.91099e-07	1.86923e-05	Gm48161
ENSMUSG00000030748.9	1527.55	1.10529	0.150915	7.32393	2.40805e-13	1.31695e-11	Il4ra
ENSMUSG00000020593.15	691.883	1.10437	0.293733	3.75978	0.000170065	0.00205055	Lpin1
ENSMUSG00000101698.1	254.844	1.1032	0.199024	5.54305	2.97244e-08	8.1718e-07	Gm29562
ENSMUSG00000030123.15	2706.12	1.10294	0.179594	6.14131	8.18441e-10	2.88774e-08	Plxnd1
ENSMUSG00000034412.13	953.447	1.09421	0.104798	10.4411	1.60994e-25	2.62267e-23	Tbc1d10a
ENSMUSG00000029201.14	7213.22	1.08989	0.124555	8.75024	2.12895e-18	1.98784e-16	Ugdh
ENSMUSG00000040111.16	172.403	1.08829	0.269565	4.03721	5.40912e-05	0.000736265	Gramd1b
ENSMUSG00000037239.8	143.351	1.08419	0.291067	3.72489	0.000195398	0.00231231	Spred3
ENSMUSG00000022529.11	1076.99	1.08386	0.116555	9.29912	1.41619e-20	1.61836e-18	Zfp263
ENSMUSG00000002603.15	1929.34	1.08169	0.287938	3.75668	0.000172183	0.00207446	Tgfb1
ENSMUSG00000053560.4	1053.83	1.07518	0.210448	5.109	3.23861e-07	7.40193e-06	Ier2
ENSMUSG00000027333.18	228.116	1.07018	0.241568	4.43016	9.41633e-06	0.00015538	Smox
ENSMUSG00000030269.14	677.778	1.07001	0.133704	8.00283	1.21593e-15	8.54105e-14	Mtmr14
ENSMUSG00000001467.5	3776.2	1.0693	0.192837	5.54509	2.938e-08	8.10623e-07	Cyp51
ENSMUSG00000021948.17	1059.34	1.06644	0.176077	6.05669	1.38949e-09	4.6866e-08	Prkcd
ENSMUSG00000041220.10	1395.56	1.06613	0.238944	4.46182	8.12666e-06	0.000136451	Elovl6
ENSMUSG00000004098.7	1467.6	1.06482	0.169764	6.27235	3.55633e-10	1.30282e-08	Col5a3
ENSMUSG00000001036.17	1623.73	1.0557	0.254746	4.14413	3.41101e-05	0.00048953	Epn2
ENSMUSG00000023048.13	2254.92	1.05113	0.193803	5.42368	5.8384e-08	1.53088e-06	Prr13
ENSMUSG00000047996.16	263.784	1.0496	0.145628	7.20738	5.70375e-13	2.94079e-11	Prrg1
ENSMUSG00000022508.5	1151.74	1.04826	0.177496	5.90581	3.50916e-09	1.09442e-07	Bcl6
ENSMUSG00000038729.23	5954.42	1.04635	0.237085	4.41338	1.01767e-05	0.000166491	Akap2
ENSMUSG00000004508.6	415.463	1.04593	0.278584	3.75445	0.000173724	0.00209138	Gab2
ENSMUSG00000043257.15	342.947	1.04233	0.229904	4.53375	5.79452e-06	0.000100831	Pigv
ENSMUSG00000042659.15	930.815	1.04172	0.284985	3.65535	0.000256828	0.00292619	Arrdc4
ENSMUSG00000074802.11	1027.17	1.03644	0.254931	4.06559	4.79121e-05	0.000661567	Gas2l3
ENSMUSG00000026313.16	1833.99	1.03441	0.162064	6.3827	1.73996e-10	6.69449e-09	Hdac4
ENSMUSG00000071076.6	1697.43	1.03232	0.174086	5.92993	3.03068e-09	9.56884e-08	Jund
ENSMUSG00000026094.14	1228.83	1.02972	0.128741	7.9984	1.2605e-15	8.81371e-14	Stk17b
ENSMUSG00000117310.1	4276.74	1.02899	0.120793	8.51864	1.61436e-17	1.38881e-15	Ptp4a1
ENSMUSG00000024378.9	1855.74	1.02729	0.164058	6.26172	3.80754e-10	1.38491e-08	Stard4
ENSMUSG00000053137.7	310.492	1.02622	0.138871	7.38974	1.4712e-13	8.40617e-12	Mapk11
ENSMUSG00000050390.12	706.271	1.0254	0.179621	5.70866	1.13868e-08	3.34676e-07	C77080
ENSMUSG00000074170.5	1496.17	1.02023	0.213951	4.7685	1.85598e-06	3.59756e-05	Plekhf1
ENSMUSG00000028954.11	3323.27	1.01652	0.209899	4.84292	1.27946e-06	2.59159e-05	Nub1
ENSMUSG00000079057.4	434.409	1.0154	0.298709	3.3993	0.000675591	0.00679273	Cyp4v3
ENSMUSG00000021113.5	728.831	1.011	0.207444	4.87359	1.09586e-06	2.26464e-05	Snapc1
ENSMUSG00000001131.11	7982.55	1.00935	0.194659	5.18523	2.15745e-07	5.0983e-06	Timp1
ENSMUSG00000046768.13	879.244	1.00681	0.146249	6.88417	5.81275e-12	2.71374e-10	Rhoj
ENSMUSG00000029376.8	235.504	1.00082	0.179035	5.5901	2.26941e-08	6.3531e-07	Mthfd2l
ENSMUSG00000057604.9	339.571	-1.00777	0.193137	-5.21793	1.80935e-07	4.34955e-06	Lmcd1
ENSMUSG00000041025.15	844.183	-1.01295	0.14031	-7.21936	5.22331e-13	2.72056e-11	Iffo2
ENSMUSG00000034327.17	1047.73	-1.01333	0.20494	-4.9445	7.63385e-07	1.62357e-05	Kctd9
ENSMUSG00000022528.8	268.57	-1.01762	0.209995	-4.84595	1.2601e-06	2.55576e-05	Hes1
ENSMUSG00000026640.12	457.008	-1.02465	0.124186	-8.25091	1.57198e-16	1.20963e-14	Plxna2
ENSMUSG00000029755.10	190.411	-1.02678	0.277079	-3.70574	0.000210772	0.00247322	Dlx5
ENSMUSG00000020782.18	408.585	-1.02965	0.267601	-3.84772	0.00011922	0.00149886	Llgl2
ENSMUSG00000089824.10	603.583	-1.03166	0.145004	-7.1147	1.12158e-12	5.61267e-11	Rbm12
ENSMUSG00000002105.15	1258.81	-1.03172	0.134502	-7.6707	1.71066e-14	1.06485e-12	Slc39a13
ENSMUSG00000048040.8	255.573	-1.03325	0.171388	-6.0287	1.65289e-09	5.53844e-08	Arxes2
ENSMUSG00000001098.15	4370.84	-1.03374	0.142784	-7.2399	4.49032e-13	2.3548e-11	Kctd10
ENSMUSG00000038816.14	1057.38	-1.03616	0.27714	-3.73874	0.000184943	0.0022022	Ctnnal1
ENSMUSG00000031626.17	1061.11	-1.03757	0.233744	-4.43892	9.04128e-06	0.000149675	Sorbs2
ENSMUSG00000029190.19	2145.91	-1.04367	0.14637	-7.13039	1.00084e-12	5.04141e-11	D5Ertd579e
ENSMUSG00000109783.1	193.953	-1.04547	0.199558	-5.23894	1.61505e-07	3.89468e-06	Gm45338
ENSMUSG00000097789.2	2700.92	-1.04593	0.131332	-7.96402	1.66544e-15	1.15398e-13	Gm2115
ENSMUSG00000020325.10	1043.45	-1.04924	0.114771	-9.14201	6.13035e-20	6.75353e-18	Fstl3
ENSMUSG00000071176.10	1198.57	-1.05051	0.152305	-6.89739	5.29657e-12	2.49558e-10	Arhgef10
ENSMUSG00000024395.9	153.459	-1.05264	0.266998	-3.94249	8.06405e-05	0.00105905	Lims2
ENSMUSG00000035629.19	1870.02	-1.05353	0.17161	-6.13913	8.29751e-10	2.92091e-08	Rubcn
ENSMUSG00000031563.8	3389.26	-1.05819	0.165225	-6.40458	1.50787e-10	5.86043e-09	Wwc2
ENSMUSG00000048482.14	1164.47	-1.05858	0.215877	-4.90363	9.40835e-07	1.96014e-05	Bdnf
ENSMUSG00000046169.10	368.184	-1.06147	0.220008	-4.82468	1.40227e-06	2.79961e-05	Adamts6
ENSMUSG00000048376.6	4219.62	-1.07062	0.279849	-3.82571	0.000130396	0.0016247	F2r
ENSMUSG00000002617.14	68.8571	-1.0761	0.234149	-4.59577	4.3116e-06	7.71302e-05	Zfp40
ENSMUSG00000053647.4	71.4928	-1.07847	0.26606	-4.05347	5.04628e-05	0.00069366	Gper1
ENSMUSG00000024891.6	131.048	-1.07948	0.179473	-6.01472	1.80201e-09	5.95986e-08	Slc29a2
ENSMUSG00000018809.2	332.954	-1.07963	0.120277	-8.97613	2.80448e-19	2.88221e-17	Smyd4
ENSMUSG00000053716.9	736.242	-1.08042	0.176177	-6.13258	8.64664e-10	3.02297e-08	Dusp7
ENSMUSG00000031840.12	92.2928	-1.08166	0.251681	-4.29774	1.72549e-05	0.000265286	Rab3a
ENSMUSG00000033446.7	141.061	-1.08185	0.230971	-4.68393	2.81425e-06	5.24904e-05	Lpar6
ENSMUSG00000005958.15	1030.76	-1.08266	0.300368	-3.60444	0.000312826	0.0034864	Ephb3
ENSMUSG00000018143.10	591.494	-1.08472	0.147226	-7.36771	1.7358e-13	9.80821e-12	Mafk
ENSMUSG00000032470.17	853.29	-1.08676	0.161698	-6.72092	1.80582e-11	7.92335e-10	Mras
ENSMUSG00000033855.15	1088.98	-1.09373	0.130605	-8.37439	5.55123e-17	4.54578e-15	Ston1
ENSMUSG00000044827.10	48.0166	-1.10087	0.322915	-3.40915	0.000651646	0.00659964	Tlr1
ENSMUSG00000041911.3	129.307	-1.10175	0.286124	-3.85061	0.000117824	0.00148803	Dlx1
ENSMUSG00000090053.9	219.172	-1.11182	0.251116	-4.42752	9.53222e-06	0.000157123	Palm2
ENSMUSG00000034101.14	5667.37	-1.11185	0.182296	-6.09918	1.06617e-09	3.69372e-08	Ctnnd1
ENSMUSG00000074918.4	338.687	-1.1141	0.242202	-4.59989	4.22707e-06	7.5884e-05	Inafm2
ENSMUSG00000045636.16	788.218	-1.11487	0.176191	-6.32766	2.48906e-10	9.4578e-09	Mtus1
ENSMUSG00000039831.16	612.467	-1.12364	0.202523	-5.54822	2.8859e-08	7.99127e-07	Arhgap29
ENSMUSG00000021365.15	2007.47	-1.12775	0.221474	-5.09205	3.54215e-07	8.0357e-06	Nedd9
ENSMUSG00000035184.15	486.914	-1.13036	0.172607	-6.54875	5.80189e-11	2.36918e-09	Fam124a
ENSMUSG00000010154.7	160.356	-1.13043	0.334468	-3.37978	0.000725438	0.00724633	Spire2
ENSMUSG00000043542.12	1489.36	-1.13477	0.222664	-5.09634	3.46284e-07	7.86743e-06	Zc2hc1a
ENSMUSG00000031284.16	840.06	-1.1351	0.309719	-3.66494	0.000247396	0.00283774	Pak3
ENSMUSG00000029094.12	705.495	-1.13611	0.179309	-6.33602	2.35772e-10	8.98102e-09	Afap1
ENSMUSG00000066026.14	1106.03	-1.14	0.254564	-4.47823	7.52638e-06	0.00012739	Dhrs3
ENSMUSG00000006542.13	205.139	-1.14224	0.294553	-3.87787	0.000105375	0.00134692	Prkag3
ENSMUSG00000089774.2	1062.12	-1.14576	0.301099	-3.80526	0.000141655	0.00175206	Slc5a3
ENSMUSG00000052539.15	1273.73	-1.15161	0.225476	-5.10744	3.26548e-07	7.44111e-06	Magi3
ENSMUSG00000062991.7	2292.46	-1.16036	0.194102	-5.97807	2.25796e-09	7.32545e-08	Nrg1
ENSMUSG00000027221.5	1604.12	-1.16147	0.313876	-3.70042	0.00021524	0.00251026	Chst1
ENSMUSG00000017561.16	972.883	-1.1616	0.17447	-6.65786	2.77837e-11	1.19174e-09	Crlf3
ENSMUSG00000113663.1	37.3758	-1.16277	0.338528	-3.4348	0.000593	0.00606984	Gm48504
ENSMUSG00000040852.6	1064.38	-1.16426	0.158337	-7.35306	1.93726e-13	1.0782e-11	Plekhh2
ENSMUSG00000051043.16	68.0222	-1.16877	0.296764	-3.93839	8.20303e-05	0.00107545	Gprc5c
ENSMUSG00000022687.12	279.841	-1.16992	0.185556	-6.30492	2.88343e-10	1.07692e-08	Boc
ENSMUSG00000074415.14	1258.87	-1.17236	0.268772	-4.36192	1.28927e-05	0.000204163	3110039I08Rik
ENSMUSG00000026786.14	586.994	-1.17661	0.203597	-5.77912	7.50922e-09	2.24587e-07	Apbb1ip
ENSMUSG00000030494.13	77.1882	-1.18534	0.244199	-4.85399	1.20999e-06	2.47233e-05	Rhpn2
ENSMUSG00000036599.10	504.752	-1.18578	0.288013	-4.11712	3.83644e-05	0.00054195	Chst12
ENSMUSG00000000440.12	1169.41	-1.18588	0.219807	-5.39509	6.84881e-08	1.76559e-06	Pparg
ENSMUSG00000020019.4	162.741	-1.18995	0.212768	-5.59274	2.23519e-08	6.28028e-07	Ntn4
ENSMUSG00000042549.10	102.663	-1.19681	0.336605	-3.55555	0.00037719	0.00409929	Map2k3os
ENSMUSG00000018166.8	1176.89	-1.1972	0.112854	-10.6084	2.72296e-26	4.9639e-24	Erbb3
ENSMUSG00000034161.8	553.528	-1.21375	0.306041	-3.96596	7.31011e-05	0.000969175	Scx
ENSMUSG00000039910.10	9260.38	-1.21648	0.265211	-4.58686	4.49964e-06	8.00267e-05	Cited2
ENSMUSG00000046818.7	617.194	-1.21809	0.142874	-8.52564	1.51968e-17	1.32221e-15	Ddit4l
ENSMUSG00000042115.4	960.209	-1.21994	0.226307	-5.39064	7.02079e-08	1.80083e-06	Klhdc8a
ENSMUSG00000097289.1	363.614	-1.22307	0.313952	-3.89572	9.79088e-05	0.00126415	2010300F17Rik
ENSMUSG00000009772.15	295.821	-1.22631	0.141179	-8.68622	3.74701e-18	3.41536e-16	Nuak2
ENSMUSG00000097250.1	25.9988	-1.22804	0.36902	-3.32784	0.000875233	0.00852573	Gm26771
ENSMUSG00000042331.13	2832.84	-1.23147	0.233173	-5.28135	1.28238e-07	3.15202e-06	Specc1
ENSMUSG00000022750.18	370.025	-1.23329	0.225502	-5.46911	4.52308e-08	1.21087e-06	Klhl22
ENSMUSG00000070348.5	5322.19	-1.24347	0.108695	-11.44	2.63968e-30	7.48546e-28	Ccnd1
ENSMUSG00000024883.8	5047.98	-1.24427	0.35927	-3.46332	0.000533555	0.00553546	Rin1
ENSMUSG00000013419.7	1008.15	-1.24626	0.212451	-5.86612	4.46109e-09	1.3745e-07	Zfp651
ENSMUSG00000030562.17	250.904	-1.25467	0.25971	-4.83105	1.35817e-06	2.72983e-05	Nox4
ENSMUSG00000030551.14	1413.16	-1.25652	0.163468	-7.68664	1.51055e-14	9.47991e-13	Nr2f2
ENSMUSG00000063727.3	6946.41	-1.26041	0.248984	-5.06222	4.14398e-07	9.33189e-06	Tnfrsf11b
ENSMUSG00000102590.1	28.0303	-1.26044	0.378131	-3.33334	0.000858105	0.00838555	Mannr
ENSMUSG00000019230.14	75.3513	-1.26197	0.317142	-3.97919	6.91508e-05	0.000921589	Lhx9
ENSMUSG00000066571.13	1765.94	-1.26552	0.156389	-8.09211	5.86381e-16	4.19591e-14	4931406P16Rik
ENSMUSG00000028184.12	2793.75	-1.26917	0.168861	-7.5161	5.6434e-14	3.37568e-12	Adgrl2
ENSMUSG00000036533.9	1454.22	-1.26929	0.209347	-6.06309	1.33533e-09	4.53389e-08	Cdc42ep3
ENSMUSG00000050288.6	1417.72	-1.27229	0.198044	-6.42427	1.32505e-10	5.20269e-09	Fzd2
ENSMUSG00000019726.12	762.975	-1.27381	0.34376	-3.70551	0.000210963	0.00247357	Lyst
ENSMUSG00000042515.13	358.319	-1.27398	0.336861	-3.78193	0.000155619	0.0018988	Mum1l1
ENSMUSG00000016552.13	407.32	-1.27947	0.311849	-4.10287	4.08057e-05	0.000574318	Foxred2
ENSMUSG00000106951.1	179.165	-1.2875	0.200987	-6.40589	1.49497e-10	5.82505e-09	5930430L01Rik
ENSMUSG00000038871.5	650.281	-1.2948	0.391379	-3.30831	0.00093861	0.00906809	Bpgm
ENSMUSG00000057777.4	349.286	-1.30613	0.376039	-3.4734	0.000513902	0.00537676	Mab21l2
ENSMUSG00000029754.13	55.271	-1.30754	0.327145	-3.99681	6.4201e-05	0.000861622	Dlx6
ENSMUSG00000027859.10	324.602	-1.30833	0.356625	-3.66864	0.000243844	0.00279909	Ngf
ENSMUSG00000040133.2	2024.29	-1.3095	0.193005	-6.78479	1.16259e-11	5.17521e-10	Gpr176
ENSMUSG00000024063.13	773.753	-1.31383	0.369655	-3.55419	0.00037914	0.00411465	Lbh
ENSMUSG00000022475.19	3153.37	-1.31848	0.181982	-7.24508	4.3218e-13	2.27422e-11	Hdac7
ENSMUSG00000021009.15	1389	-1.32011	0.177064	-7.45552	8.95136e-14	5.27201e-12	Ptpn21
ENSMUSG00000036381.13	423.75	-1.32062	0.14922	-8.8501	8.74372e-19	8.58286e-17	P2ry14
ENSMUSG00000037035.5	55.7435	-1.3222	0.345031	-3.83214	0.000127036	0.0015893	Inhbb
ENSMUSG00000040734.14	734.066	-1.33187	0.190849	-6.97864	2.98062e-12	1.43982e-10	Ppp1r13l
ENSMUSG00000070476.10	75.9207	-1.35154	0.31365	-4.30907	1.63942e-05	0.000253836	Fam217b
ENSMUSG00000031983.7	4047.07	-1.36161	0.125688	-10.8332	2.39506e-27	5.09383e-25	2310022B05Rik
ENSMUSG00000049872.8	446.187	-1.36947	0.273458	-5.00798	5.50036e-07	1.20153e-05	Calhm5
ENSMUSG00000020846.6	1462.52	-1.37245	0.161382	-8.50437	1.82586e-17	1.56198e-15	Rflnb
ENSMUSG00000005718.8	368.743	-1.37569	0.15582	-8.82869	1.05909e-18	1.02645e-16	Tfap4
ENSMUSG00000087259.7	211.48	-1.38773	0.262497	-5.28667	1.24566e-07	3.07163e-06	2610035D17Rik
ENSMUSG00000051920.7	7898.54	-1.38783	0.204487	-6.78691	1.14561e-11	5.12944e-10	Rspo2
ENSMUSG00000019880.10	3611.92	-1.38795	0.369953	-3.75168	0.000175653	0.00210798	Rspo3
ENSMUSG00000036580.15	2280.17	-1.38919	0.154183	-9.01003	2.06003e-19	2.16064e-17	Spg20
ENSMUSG00000023341.15	272.284	-1.39365	0.402868	-3.45931	0.000541565	0.00560236	Mx2
ENSMUSG00000054057.2	172.903	-1.39743	0.309519	-4.51482	6.33692e-06	0.000109015	A930004D18Rik
ENSMUSG00000023945.7	234.269	-1.40164	0.426038	-3.28995	0.00100206	0.00957836	Slc5a7
ENSMUSG00000023905.15	3464.98	-1.41132	0.234899	-6.00819	1.876e-09	6.16465e-08	Tnfrsf12a
ENSMUSG00000031015.8	2579.68	-1.4194	0.153191	-9.26556	1.94053e-20	2.18495e-18	Swap70
ENSMUSG00000008136.14	2773.31	-1.43692	0.321101	-4.475	7.64123e-06	0.000128808	Fhl2
ENSMUSG00000021453.2	1622.05	-1.45084	0.174298	-8.32391	8.5108e-17	6.75263e-15	Gadd45g
ENSMUSG00000022150.16	1632.46	-1.45241	0.18091	-8.02839	9.87602e-16	6.96919e-14	Dab2
ENSMUSG00000036867.7	477.756	-1.45321	0.332784	-4.36682	1.26069e-05	0.000200399	Smad6
ENSMUSG00000063382.6	4136.68	-1.46393	0.149786	-9.77347	1.46347e-22	1.85208e-20	Bcl9l
ENSMUSG00000043259.15	831.009	-1.4666	0.199134	-7.36486	1.7733e-13	9.98329e-12	Fam13c
ENSMUSG00000020170.4	5645.6	-1.47219	0.161211	-9.13203	6.72286e-20	7.35337e-18	Frs2
ENSMUSG00000040260.8	585.098	-1.47573	0.247902	-5.95288	2.63465e-09	8.4051e-08	Daam2
ENSMUSG00000015202.13	702.883	-1.51506	0.155969	-9.71385	2.63208e-22	3.27684e-20	Cnksr3
ENSMUSG00000037784.14	1166.06	-1.51584	0.229036	-6.61835	3.63233e-11	1.51972e-09	Dzip1l
ENSMUSG00000008318.10	125.747	-1.52035	0.343761	-4.4227	9.74762e-06	0.0001605	Relt
ENSMUSG00000042190.12	179.737	-1.52936	0.205882	-7.42832	1.09987e-13	6.40392e-12	Cmklr1
ENSMUSG00000028351.5	106.335	-1.54361	0.330606	-4.66904	3.02606e-06	5.57618e-05	Brinp1
ENSMUSG00000048368.9	215.101	-1.54645	0.374646	-4.12778	3.66288e-05	0.000519348	Omd
ENSMUSG00000032462.14	1075.71	-1.54781	0.237553	-6.51563	7.23842e-11	2.93233e-09	Pik3cb
ENSMUSG00000021765.9	1195.41	-1.55102	0.237678	-6.52571	6.76808e-11	2.74906e-09	Fst
ENSMUSG00000019577.6	1804.47	-1.55513	0.181373	-8.5742	9.97803e-18	8.78124e-16	Pdk4
ENSMUSG00000046743.6	508.865	-1.55838	0.371204	-4.19817	2.69082e-05	0.000396197	Fat4
ENSMUSG00000032392.11	85.1353	-1.56754	0.279905	-5.60025	2.14038e-08	6.03602e-07	Parp16
ENSMUSG00000030020.13	910.932	-1.58479	0.243899	-6.49773	8.15411e-11	3.28589e-09	Prickle2
ENSMUSG00000024420.9	42.4124	-1.58554	0.427209	-3.71139	0.000206126	0.00242738	Zfp521
ENSMUSG00000044042.18	1163.85	-1.59561	0.157991	-10.0993	5.56157e-24	7.88558e-22	Fmn1
ENSMUSG00000039457.4	48.3709	-1.59983	0.477757	-3.34862	0.000812147	0.00801314	Ppl
ENSMUSG00000048562.7	47.1095	-1.60283	0.349217	-4.58977	4.43727e-06	7.90183e-05	Sp8
ENSMUSG00000033985.17	464.688	-1.61652	0.150436	-10.7456	6.2149e-27	1.25222e-24	Tesk2
ENSMUSG00000037185.9	127.655	-1.61947	0.406724	-3.98173	6.84142e-05	0.000912567	Krt80
ENSMUSG00000036306.13	43.0832	-1.61949	0.364058	-4.44843	8.6499e-06	0.000144373	Lzts1
ENSMUSG00000045730.4	323.104	-1.62064	0.196628	-8.24218	1.69096e-16	1.29468e-14	Adrb2
ENSMUSG00000059708.12	219.324	-1.63236	0.200842	-8.12761	4.37838e-16	3.19267e-14	Akap17b
ENSMUSG00000051550.10	343.787	-1.64471	0.144458	-11.3853	4.94756e-30	1.35289e-27	Zfp579
ENSMUSG00000042256.5	48.4134	-1.64515	0.332898	-4.94192	7.73581e-07	1.63853e-05	Ptchd4
ENSMUSG00000049521.2	2451.06	-1.64612	0.191663	-8.58862	8.80192e-18	7.88209e-16	Cdc42ep1
ENSMUSG00000039652.16	288.42	-1.64729	0.329031	-5.0065	5.54275e-07	1.20734e-05	Cpeb3
ENSMUSG00000024376.7	305.801	-1.65943	0.328328	-5.05418	4.32236e-07	9.67666e-06	Epb41l4a
ENSMUSG00000047821.16	887.375	-1.66664	0.223344	-7.4622	8.50877e-14	5.03069e-12	Trim16
ENSMUSG00000069892.9	1350.1	-1.70416	0.181548	-9.38686	6.18182e-21	7.11746e-19	9930111J21Rik2
ENSMUSG00000041688.16	1713.02	-1.70768	0.190134	-8.98145	2.67216e-19	2.76479e-17	Amot
ENSMUSG00000048096.7	481.223	-1.70833	0.276472	-6.17902	6.45009e-10	2.28635e-08	Lmod1
ENSMUSG00000029151.14	83.6486	-1.72518	0.351927	-4.9021	9.48156e-07	1.97271e-05	Slc30a3
ENSMUSG00000028496.17	1400.68	-1.72641	0.224171	-7.70132	1.34672e-14	8.48655e-13	Mllt3
ENSMUSG00000044551.13	122.38	-1.72886	0.335596	-5.15161	2.58259e-07	6.01022e-06	9930012K11Rik
ENSMUSG00000029381.16	67.8163	-1.73202	0.295298	-5.86531	4.48295e-09	1.37846e-07	Shroom3
ENSMUSG00000041842.15	1687.11	-1.73845	0.208715	-8.32931	8.13152e-17	6.55358e-15	Fhdc1
ENSMUSG00000046561.9	1059.41	-1.73925	0.225214	-7.72265	1.13939e-14	7.30019e-13	Arsj
ENSMUSG00000020140.15	448.525	-1.76079	0.463437	-3.79942	0.000145036	0.00178389	Lgr5
ENSMUSG00000045575.2	25.1063	-1.76799	0.381593	-4.63317	3.60108e-06	6.52585e-05	Vmn1r233
ENSMUSG00000037946.11	2215.12	-1.76943	0.275928	-6.41266	1.43007e-10	5.60067e-09	Fgd3
ENSMUSG00000057751.14	101.031	-1.7709	0.517903	-3.41937	0.000627675	0.0063673	Megf6
ENSMUSG00000001739.14	26.6724	-1.77913	0.400705	-4.44001	8.99543e-06	0.000149238	Cldn15
ENSMUSG00000056043.5	43.7657	-1.78141	0.477644	-3.72957	0.000191807	0.00227509	Rgs9bp
ENSMUSG00000024481.5	128.15	-1.79256	0.491335	-3.64834	0.000263939	0.00299162	Lvrn
ENSMUSG00000020422.13	7831.76	-1.7939	0.114604	-15.653	3.16911e-55	3.23524e-52	Tns3
ENSMUSG00000047344.9	25.4561	-1.79913	0.455436	-3.95035	7.8036e-05	0.00103014	Lancl3
ENSMUSG00000006586.15	329.354	-1.80054	0.321471	-5.60095	2.13185e-08	6.02306e-07	Runx1t1
ENSMUSG00000069893.10	210.359	-1.80182	0.331563	-5.43431	5.50093e-08	1.44735e-06	9930111J21Rik1
ENSMUSG00000045838.8	996.458	-1.8094	0.294995	-6.13368	8.58701e-10	3.01589e-08	Ccdc9b
ENSMUSG00000058260.2	16.0431	-1.8111	0.540713	-3.34948	0.000809648	0.00799364	Serpina9
ENSMUSG00000078606.8	3604.94	-1.8298	0.546208	-3.35	0.000808113	0.00798363	Gm4070
ENSMUSG00000038618.12	252.112	-1.83999	0.226811	-8.11243	4.96163e-16	3.58384e-14	Rassf7
ENSMUSG00000037216.5	114.43	-1.84146	0.255218	-7.21523	5.38425e-13	2.79488e-11	Lipt1
ENSMUSG00000086233.1	23.0702	-1.84444	0.536422	-3.4384	0.000585158	0.00600169	Gm11816
ENSMUSG00000020644.9	271.468	-1.84547	0.420689	-4.38677	1.15047e-05	0.00018564	Id2
ENSMUSG00000022894.6	1199.92	-1.85324	0.27425	-6.75747	1.40427e-11	6.19698e-10	Adamts5
ENSMUSG00000049225.14	1193.93	-1.87117	0.559218	-3.34605	0.000819705	0.00807211	Pdp1
ENSMUSG00000050947.9	30.7132	-1.8754	0.404117	-4.64075	3.47149e-06	6.31342e-05	Amigo1
ENSMUSG00000117545.1	14.0156	-1.87954	0.51326	-3.66197	0.000250281	0.00285799	NA
ENSMUSG00000037010.7	502.448	-1.8886	0.15018	-12.5756	2.87619e-36	1.04865e-33	Apln
ENSMUSG00000045005.9	583.547	-1.88974	0.255254	-7.40336	1.32782e-13	7.61533e-12	Fzd5
ENSMUSG00000032899.14	203.498	-1.89116	0.379133	-4.98811	6.09719e-07	1.31502e-05	Styk1
ENSMUSG00000031442.20	140.05	-1.89705	0.320832	-5.9129	3.36133e-09	1.0526e-07	Mcf2l
ENSMUSG00000036437.6	109.211	-1.8983	0.285557	-6.64771	2.97682e-11	1.26271e-09	Npy1r
ENSMUSG00000045868.12	1277.68	-1.90895	0.564766	-3.38007	0.000724681	0.0072435	Gvin1
ENSMUSG00000045932.12	1505.77	-1.93604	0.368889	-5.24831	1.53504e-07	3.73706e-06	Ifit2
ENSMUSG00000070576.4	18.9764	-1.96466	0.468111	-4.197	2.70469e-05	0.000397475	Mn1
ENSMUSG00000100005.7	61.8493	-1.96539	0.552238	-3.55896	0.00037233	0.00405377	B130024G19Rik
ENSMUSG00000049119.14	126.253	-1.97564	0.242392	-8.15061	3.62095e-16	2.66575e-14	Fam110b
ENSMUSG00000090667.2	54.0241	-1.97807	0.549524	-3.59962	0.000318687	0.00353979	Gm765
ENSMUSG00000036863.12	73.3258	-1.98679	0.244803	-8.11588	4.82261e-16	3.49993e-14	Syde2
ENSMUSG00000036904.6	995.012	-1.99959	0.140472	-14.2347	5.57762e-46	2.94517e-43	Fzd8
ENSMUSG00000021458.17	1051	-2.00357	0.158862	-12.612	1.81357e-36	6.77345e-34	2010111I01Rik
ENSMUSG00000055435.6	1846.62	-2.02291	0.224813	-8.9982	2.29457e-19	2.39026e-17	Maf
ENSMUSG00000022512.3	17.1756	-2.03741	0.584472	-3.48591	0.000490471	0.00515129	Cldn1
ENSMUSG00000052688.12	154.4	-2.04302	0.205345	-9.94922	2.54179e-23	3.38456e-21	Rab7b
ENSMUSG00000032531.15	6393.54	-2.05173	0.278126	-7.37699	1.61914e-13	9.18292e-12	Amotl2
ENSMUSG00000000386.15	132.078	-2.07608	0.492632	-4.21425	2.50609e-05	0.000371498	Mx1
ENSMUSG00000043336.14	1777.91	-2.11725	0.296051	-7.15163	8.57562e-13	4.34829e-11	Filip1l
ENSMUSG00000027508.15	86.6231	-2.12223	0.360582	-5.88556	3.96717e-09	1.22726e-07	Pag1
ENSMUSG00000078302.5	664.935	-2.12624	0.180376	-11.7878	4.51036e-32	1.40953e-29	Foxd1
ENSMUSG00000026308.8	347.631	-2.13065	0.247419	-8.6115	7.2112e-18	6.49559e-16	Klhl30
ENSMUSG00000030107.10	685.095	-2.13791	0.583788	-3.66214	0.000250115	0.00285799	Usp18
ENSMUSG00000022206.7	58.666	-2.14014	0.449426	-4.76194	1.91737e-06	3.68978e-05	Npr3
ENSMUSG00000048965.9	37.1587	-2.14756	0.371548	-5.78002	7.46906e-09	2.24049e-07	Mrgpre
ENSMUSG00000036295.5	93.5674	-2.161	0.487741	-4.43064	9.39555e-06	0.000155204	Lrrn3
ENSMUSG00000045954.7	2841.08	-2.1878	0.309635	-7.06573	1.59772e-12	7.89222e-11	Cavin2
ENSMUSG00000038894.7	822.282	-2.20648	0.166343	-13.2646	3.7144e-40	1.77746e-37	Irs2
ENSMUSG00000107603.1	24.1218	-2.20796	0.480069	-4.59925	4.24007e-06	7.60284e-05	Gm43921
ENSMUSG00000033871.14	14.7826	-2.21226	0.612818	-3.60998	0.000306225	0.0034178	Ppargc1b
ENSMUSG00000035451.7	65.5318	-2.27794	0.563747	-4.04071	5.32899e-05	0.000727297	Foxa1
ENSMUSG00000023391.8	20.5854	-2.30436	0.628922	-3.66398	0.000248327	0.00284415	Dlx2
ENSMUSG00000055980.2	659.544	-2.30539	0.270497	-8.5228	1.55745e-17	1.34742e-15	Irs1
ENSMUSG00000047253.4	53.6536	-2.33026	0.606284	-3.84352	0.000121283	0.00152105	Krtap1-5
ENSMUSG00000024190.7	1158.06	-2.35899	0.318476	-7.4071	1.29088e-13	7.43131e-12	Dusp1
ENSMUSG00000030353.15	89.7826	-2.36254	0.458941	-5.1478	2.63558e-07	6.09647e-06	Tead4
ENSMUSG00000097820.3	42.691	-2.38345	0.610193	-3.90605	9.38156e-05	0.00121643	E530011L22Rik
ENSMUSG00000028121.8	1294.98	-2.38792	0.26642	-8.96302	3.15899e-19	3.2249e-17	Bcar3
ENSMUSG00000105345.1	23.7579	-2.41468	0.477389	-5.05811	4.23438e-07	9.52146e-06	BC030343
ENSMUSG00000047428.14	332.806	-2.45487	0.318746	-7.70165	1.34315e-14	8.48655e-13	Dlk2
ENSMUSG00000108020.1	13.1296	-2.45932	0.698877	-3.51895	0.000433251	0.00463294	6820426E19Rik
ENSMUSG00000030790.15	437.658	-2.46004	0.298647	-8.23728	1.7617e-16	1.34213e-14	Adm
ENSMUSG00000034656.17	72.0901	-2.46717	0.364194	-6.77433	1.24981e-11	5.53133e-10	Cacna1a
ENSMUSG00000044641.7	60.1833	-2.4694	0.282529	-8.74035	2.32397e-18	2.15679e-16	Pard6b
ENSMUSG00000001300.16	220.095	-2.47011	0.293611	-8.41286	4.00116e-17	3.31188e-15	Efnb2
ENSMUSG00000058163.14	106.799	-2.48392	0.654934	-3.79262	0.000149063	0.00182608	Gm5431
ENSMUSG00000021959.16	1350.79	-2.48399	0.193809	-12.8167	1.32231e-37	5.47259e-35	Lats2
ENSMUSG00000091243.2	2867.27	-2.48979	0.22433	-11.0988	1.27187e-28	2.95093e-26	Vgll3
ENSMUSG00000071001.4	99.012	-2.49939	0.366218	-6.82487	8.80068e-12	4.01086e-10	Hrct1
ENSMUSG00000024803.9	2272.47	-2.50293	0.285388	-8.77026	1.78262e-18	1.68501e-16	Ankrd1
ENSMUSG00000046694.6	270.589	-2.52551	0.23949	-10.5454	5.33601e-26	9.50119e-24	Tent5b
ENSMUSG00000028348.7	968.619	-2.56616	0.255916	-10.0273	1.15602e-23	1.58055e-21	Cavin4
ENSMUSG00000034959.8	99.7428	-2.57909	0.247251	-10.431	1.78909e-25	2.88383e-23	Rubcnl
ENSMUSG00000105699.1	13.9848	-2.59022	0.630189	-4.11022	3.95279e-05	0.000557358	Gm43703
ENSMUSG00000063193.8	409.574	-2.6033	0.694357	-3.74923	0.000177376	0.00212698	Cd300lb
ENSMUSG00000034919.2	10.3575	-2.62801	0.716293	-3.6689	0.000243593	0.0027983	Ttc22
ENSMUSG00000021903.11	96.2946	-2.6557	0.513714	-5.1696	2.34595e-07	5.50975e-06	Galnt15
ENSMUSG00000097495.1	11.2179	-2.66418	0.783456	-3.40055	0.000672506	0.0067706	Gm26651
ENSMUSG00000037892.13	1143.22	-2.66995	0.243915	-10.9462	6.92626e-28	1.58301e-25	Pcdh18
ENSMUSG00000038605.11	13.3518	-2.6744	0.765775	-3.4924	0.000478693	0.00504007	Samd10
ENSMUSG00000048852.13	708.187	-2.68471	0.767255	-3.49911	0.00046682	0.00492994	Gm12185
ENSMUSG00000024663.18	67.1812	-2.70406	0.489967	-5.51885	3.41216e-08	9.28072e-07	Rab3il1
ENSMUSG00000115388.2	22.7955	-2.83567	0.543601	-5.21645	1.82385e-07	4.37752e-06	Eppk1
ENSMUSG00000026564.9	40.8573	-2.87634	0.614335	-4.68205	2.84025e-06	5.2911e-05	Dusp27
ENSMUSG00000007480.4	57.5192	-2.8974	0.656462	-4.41365	1.0164e-05	0.000166462	Mc5r
ENSMUSG00000013415.9	61.4732	-2.92293	0.706914	-4.13477	3.55311e-05	0.0005066	Igf2bp1
ENSMUSG00000020641.16	283.518	-2.938	0.664514	-4.42127	9.81213e-06	0.000161389	Rsad2
ENSMUSG00000016262.14	1053.09	-2.94198	0.284117	-10.3548	3.98014e-25	6.21917e-23	Sertad4
ENSMUSG00000086746.2	32.5781	-3.02275	0.785208	-3.84961	0.000118305	0.00149103	Gm15222
ENSMUSG00000029570.5	204.797	-3.21147	0.284816	-11.2756	1.73199e-29	4.57276e-27	Lfng
ENSMUSG00000033149.17	3506.92	-3.2397	0.183978	-17.6092	2.09419e-69	4.00854e-66	Phldb2
ENSMUSG00000036006.19	109.953	-3.27653	0.915609	-3.57852	0.000345542	0.0038086	Ripor2
ENSMUSG00000026235.14	131.926	-3.31842	0.333702	-9.94425	2.67177e-23	3.52697e-21	Epha4
ENSMUSG00000051726.6	143.743	-3.39364	0.437131	-7.76344	8.26551e-15	5.38594e-13	Kcnf1
ENSMUSG00000021835.15	1245.01	-3.43357	0.215962	-15.899	6.44104e-57	8.21931e-54	Bmp4
ENSMUSG00000027335.9	161.694	-3.47429	0.497929	-6.97749	3.00497e-12	1.44702e-10	Adra1d
ENSMUSG00000020638.8	213.689	-3.50755	0.757412	-4.63097	3.63963e-06	6.58789e-05	Cmpk2
ENSMUSG00000040152.8	120316	-3.54239	0.259666	-13.6421	2.24925e-42	1.11106e-39	Thbs1
ENSMUSG00000087247.3	113.934	-3.57395	0.327293	-10.9197	9.27579e-28	2.08883e-25	Alkal1
ENSMUSG00000044217.17	84.2084	-3.61921	0.367537	-9.8472	7.04828e-23	9.06977e-21	Aqp5
ENSMUSG00000094796.2	32.4007	-3.62778	0.790379	-4.58993	4.43402e-06	7.90183e-05	BC147527
ENSMUSG00000019997.11	23084.9	-3.62912	0.493228	-7.3579	1.8683e-13	1.04796e-11	Ccn2
ENSMUSG00000022178.11	1622.52	-3.69222	0.255095	-14.4739	1.7718e-47	1.08526e-44	Ajuba
ENSMUSG00000038530.11	74.4887	-3.74837	0.500904	-7.48322	7.25251e-14	4.30456e-12	Rgs4
ENSMUSG00000102692.1	136.881	-3.91688	0.343804	-11.3928	4.54352e-30	1.265e-27	Dchs2
ENSMUSG00000104476.1	8.73225	-4.08752	1.02771	-3.97731	6.96988e-05	0.000928085	Gm38211
ENSMUSG00000031613.9	64.0006	-4.2137	0.679661	-6.19972	5.65654e-10	2.01438e-08	Hpgd
ENSMUSG00000021367.8	68.6555	-4.81179	0.663113	-7.25637	3.97621e-13	2.10684e-11	Edn1
ENSMUSG00000103586.5	4.07278	-5.32572	1.38226	-3.85291	0.00011672	0.00148081	5830405F06Rik
ENSMUSG00000028195.4	4397.7	-5.41934	0.337772	-16.0444	6.2578e-58	8.71143e-55	Ccn1
ENSMUSG00000029685.15	9.555	-5.42958	1.3168	-4.12332	3.73456e-05	0.000528534	Asb15
ENSMUSG00000110316.1	9.88615	-6.21803	1.29205	-4.81254	1.49022e-06	2.95461e-05	Gm45311
ENSMUSG00000066178.2	10.6848	-6.69462	1.28937	-5.19217	2.07862e-07	4.92724e-06	6030445D17Rik
ENSMUSG00000105018.1	5.4163	6.98291	4.25131	1.64253	0.10048	0.345375	Gm43546
ENSMUSG00000032087.10	2.57636	5.8692	2.009	2.92145	0.00348412	0.0270824	Dscaml1
ENSMUSG00000099518.1	2.81312	5.73872	4.25687	1.34811	0.177624	0.494537	Gm13275
ENSMUSG00000045790.10	2.28169	5.62792	1.98028	2.84199	0.00448335	0.0333756	Ccdc149
ENSMUSG00000026582.6	2.01462	5.55645	2.4158	2.30004	0.0214459	NA	Sele
ENSMUSG00000042268.10	1.88371	5.40072	2.28929	2.35912	0.0183182	NA	Slc26a9
ENSMUSG00000105446.1	1.7447	5.35075	4.26004	1.25603	0.209104	NA	Gm42605
ENSMUSG00000033831.5	1.96987	5.32763	2.1181	2.51529	0.0118935	NA	Fgb
ENSMUSG00000098371.1	28.2235	5.3125	2.93799	1.80821	0.0705742	0.275619	Gm28037
ENSMUSG00000023868.17	6.18698	5.23318	1.68748	3.10119	0.00192745	0.0167319	Pde10a
ENSMUSG00000020363.6	1.87553	5.23169	1.92987	2.7109	0.00671003	NA	Gfpt2
ENSMUSG00000037095.8	1.80315	5.18786	2.71417	1.9114	0.0559534	NA	Lrg1
ENSMUSG00000030142.10	1.48339	5.11399	2.56403	1.99451	0.046096	NA	Clec4e
ENSMUSG00000001566.9	3.61808	5.05099	1.62562	3.10712	0.00188919	0.016437	Mnx1
ENSMUSG00000032454.9	1.63065	4.99157	2.18322	2.28633	0.0222349	NA	Rbp2
ENSMUSG00000005540.10	1.37439	4.96841	2.22162	2.23639	0.0253264	NA	Fcer2a
ENSMUSG00000003665.7	3.20515	4.92521	1.53646	3.20557	0.00134798	0.0123307	Has1
ENSMUSG00000102500.1	1.24621	4.86605	4.26518	1.14088	0.25392	NA	Gm37371
ENSMUSG00000071036.2	1.53508	4.86213	2.56688	1.89418	0.0582012	NA	Gm10309
ENSMUSG00000062296.8	1.40663	4.85554	2.11832	2.29216	0.0218962	NA	Trank1
ENSMUSG00000091450.2	2.11389	4.84744	1.69159	2.86561	0.00416201	0.0313895	Vmn2r11
ENSMUSG00000022408.7	1.68266	4.83492	2.77435	1.74272	0.0813821	NA	Fam83f
ENSMUSG00000000903.3	2.00131	4.81642	1.89634	2.53986	0.0110898	NA	Vpreb3
ENSMUSG00000045912.9	3.60953	4.80988	1.58687	3.03105	0.00243703	0.0203171	C2cd4c
ENSMUSG00000037477.8	1.70138	4.77497	1.81062	2.6372	0.00835943	NA	Tbx10
ENSMUSG00000015340.10	6.7296	4.75262	1.81208	2.62275	0.00872244	0.0566681	Cybb
ENSMUSG00000021125.6	3.09483	4.73845	1.44674	3.27526	0.00105564	0.0100031	Arg2
ENSMUSG00000021720.11	1.50894	4.73448	1.96792	2.40583	0.0161359	NA	Rnf180
ENSMUSG00000026073.13	1.40875	4.72954	2.43745	1.94037	0.0523352	NA	Il1r2
ENSMUSG00000033427.14	1.98674	4.69138	1.7712	2.64871	0.00808004	NA	Upb1
ENSMUSG00000005202.2	1.09592	4.67831	2.91683	1.6039	0.108737	NA	Shbg
ENSMUSG00000106892.1	2.17611	4.66888	3.94145	1.18456	0.236192	0.583823	Gm42791
ENSMUSG00000111360.1	2.74539	4.65237	1.6015	2.905	0.0036725	0.0283167	Gm38642
ENSMUSG00000001510.8	2.75805	4.59398	1.57193	2.92251	0.00347227	0.027004	Dlx3
ENSMUSG00000112134.1	1.49807	4.57454	1.91285	2.39148	0.0167806	NA	Gm40723
ENSMUSG00000030745.9	2.16251	4.56372	1.71931	2.65439	0.00794525	0.0528063	Il21r
ENSMUSG00000097565.1	1.35216	4.53201	3.39166	1.33622	0.181476	NA	Gm26965
ENSMUSG00000000730.13	1.18817	4.50318	2.23806	2.01209	0.0442101	NA	Dnmt3l
ENSMUSG00000097511.2	2.37166	4.4626	2.40451	1.85593	0.0634633	0.254889	Gm16677
ENSMUSG00000022382.15	2.37341	4.44462	1.6202	2.74325	0.00608335	0.0427509	Wnt7b
ENSMUSG00000057729.12	1.08475	4.44325	2.88424	1.54053	0.123432	NA	Prtn3
ENSMUSG00000040600.9	1.09166	4.4419	2.15351	2.06263	0.0391477	NA	Eps8l3
ENSMUSG00000095409.1	1.75044	4.42141	3.5801	1.235	0.216832	NA	Gm13043
ENSMUSG00000115314.1	3.35273	4.41538	1.54117	2.86496	0.0041706	0.0314138	Gm48966
ENSMUSG00000026579.8	0.98108	4.39675	2.49799	1.76011	0.0783887	NA	F5
ENSMUSG00000085785.7	1.07969	4.38749	2.14286	2.04749	0.0406095	NA	Sox5os3
ENSMUSG00000044367.7	2.72471	4.35862	1.62837	2.67668	0.00743557	0.0500708	Slc16a13
ENSMUSG00000095474.1	6.00217	4.35589	1.45395	2.9959	0.00273637	0.022241	Cldn34c2
ENSMUSG00000033860.13	0.855905	4.32023	4.27344	1.01095	0.312041	NA	Fgg
ENSMUSG00000087263.1	1.98253	4.31295	1.75901	2.45193	0.0142094	NA	Gm15726
ENSMUSG00000115092.1	11.8397	4.31276	1.3801	3.12496	0.00177832	0.0156243	E130202H07Rik
ENSMUSG00000087444.1	1.23377	4.309	2.00873	2.14514	0.0319416	NA	Gm5475
ENSMUSG00000025582.4	1.48004	4.29491	1.95688	2.19477	0.0281799	NA	Nptx1
ENSMUSG00000102719.1	1.71156	4.22121	1.91246	2.20721	0.0272993	NA	Gm37760
ENSMUSG00000025194.5	1.92848	4.20797	1.78484	2.35761	0.0183928	NA	Abcc2
ENSMUSG00000032494.12	1.20421	4.17363	2.85176	1.46353	0.143323	NA	Tdgf1
ENSMUSG00000101009.6	4.88755	4.13445	1.90828	2.16659	0.0302664	0.148197	1700108F19Rik
ENSMUSG00000029082.17	5.23699	4.08962	1.33993	3.05212	0.00227233	0.0191398	Bst1
ENSMUSG00000027399.1	4.86003	4.0658	1.49206	2.72496	0.00643096	0.0446204	Il1a
ENSMUSG00000055003.14	6.39537	4.01672	1.62865	2.4663	0.0136519	0.0804352	Lrtm2
ENSMUSG00000039364.13	1.09915	4.00423	3.56551	1.12305	0.261418	NA	Sectm1b
ENSMUSG00000001095.5	2.24502	3.98956	1.56837	2.54376	0.0109668	0.0679894	Slc13a2
ENSMUSG00000111259.2	1.62158	3.98226	1.78761	2.2277	0.0259003	NA	Olfr1328
ENSMUSG00000107198.1	1.68914	3.94614	1.94328	2.03067	0.042289	NA	Gm19619
ENSMUSG00000078161.8	2.15076	3.89801	1.98918	1.95961	0.0500418	0.214407	Erich3
ENSMUSG00000072419.5	1.70184	3.85193	2.13981	1.80013	0.0718406	NA	Dppa2
ENSMUSG00000086455.1	2.34462	3.85129	1.51739	2.5381	0.0111456	0.0689028	Gm11815
ENSMUSG00000104667.1	0.86539	3.84183	2.1939	1.75114	0.0799211	NA	Gm4961
ENSMUSG00000070644.13	3.5154	3.83598	1.77337	2.1631	0.0305333	0.14924	Etnk2
ENSMUSG00000113771.1	0.609547	3.83427	4.28395	0.895032	0.37077	NA	Gm36529
ENSMUSG00000008496.19	2.30062	3.82088	1.6022	2.38476	0.0170902	0.0957562	Pou2f2
ENSMUSG00000071531.3	1.50468	3.81976	2.13258	1.79114	0.0732707	NA	Gprin2
ENSMUSG00000103703.2	3.93629	3.81764	1.35286	2.82191	0.00477385	0.0350609	Gm42568
ENSMUSG00000063239.17	1.02927	3.78971	2.31181	1.63928	0.101155	NA	Grm4
ENSMUSG00000038276.12	5.27563	3.78151	1.24284	3.04265	0.00234508	0.0196661	Asic3
ENSMUSG00000039391.11	0.719626	3.7795	3.73943	1.01072	0.312152	NA	Ccdc81
ENSMUSG00000091575.2	1.12257	3.77462	2.74071	1.37724	0.168438	NA	2010016I18Rik
ENSMUSG00000078795.2	0.66974	3.76641	3.77346	0.998131	0.318216	NA	Ceacam15
ENSMUSG00000021763.17	5.29162	3.76125	1.15943	3.24406	0.00117839	0.0109895	BC067074
ENSMUSG00000091779.8	1.58871	3.75979	3.34891	1.12269	0.261569	NA	Gm21293
ENSMUSG00000079012.11	0.574307	3.74364	4.28631	0.873396	0.382447	NA	Serpina3m
ENSMUSG00000020102.15	3.63696	3.74356	1.18054	3.17107	0.0015188	0.0136648	Slc16a7
ENSMUSG00000114635.1	2.87225	3.74097	2.50904	1.491	0.135962	0.419585	Gm49392
ENSMUSG00000079554.2	5.04602	3.73864	1.42066	2.63161	0.00849806	0.055422	Aox2
ENSMUSG00000028337.14	1.9562	3.71675	1.70015	2.18613	0.0288061	NA	Coro2a
ENSMUSG00000078954.9	1.50087	3.71647	1.71368	2.1687	0.0301052	NA	Arhgap8
ENSMUSG00000024347.16	0.724493	3.69436	3.06005	1.20729	0.227321	NA	Psd2
ENSMUSG00000050737.13	4.51269	3.65748	1.21437	3.01183	0.00259677	0.0214017	Ptges
ENSMUSG00000000982.5	1.27891	3.65429	2.84335	1.28521	0.19872	NA	Ccl3
ENSMUSG00000109441.1	0.934525	3.60198	2.57734	1.39756	0.162246	NA	Gm44983
ENSMUSG00000000182.9	2.33066	3.59836	1.78294	2.01822	0.0435681	0.194905	Fgf23
ENSMUSG00000089837.9	14.7949	3.59201	1.3049	2.75271	0.00591049	0.0417855	Npcd
ENSMUSG00000027196.11	0.513854	3.58947	4.2907	0.836569	0.402835	NA	Alkbh3os1
ENSMUSG00000040705.2	1.88956	3.58487	1.5247	2.3512	0.018713	NA	A930016O22Rik
ENSMUSG00000069804.2	0.591676	3.58084	3.87649	0.923734	0.355625	NA	Gm10277
ENSMUSG00000026712.3	4.14224	3.55454	1.31392	2.7053	0.00682426	0.046772	Mrc1
ENSMUSG00000087014.1	3.70327	3.52822	1.78059	1.98149	0.0475362	0.207149	Gm16364
ENSMUSG00000105204.1	11.0159	3.50607	1.35195	2.59334	0.00950479	0.0606445	Gm43738
ENSMUSG00000095430.3	3.04592	3.49558	1.38984	2.51509	0.0119003	0.0726305	Vmn1r72
ENSMUSG00000051212.8	1.41928	3.47761	2.24026	1.55233	0.120584	NA	Gpr183
ENSMUSG00000047797.14	1.14201	3.45567	2.78136	1.24244	0.214075	NA	Gjb1
ENSMUSG00000071716.5	1.19226	3.42489	2.77853	1.23263	0.217715	NA	Apol7e
ENSMUSG00000073018.5	3.7822	3.4067	1.39259	2.44632	0.0144325	0.0840321	Gm1070
ENSMUSG00000022176.11	3.40899	3.38203	1.43928	2.34981	0.0187831	0.102965	Rem2
ENSMUSG00000050296.14	1.3497	3.37413	2.27642	1.48221	0.138284	NA	Abca12
ENSMUSG00000040405.13	4.8846	3.36646	1.22739	2.74279	0.00609198	0.0427715	Havcr1
ENSMUSG00000075023.11	4.03524	3.3633	1.15579	2.90995	0.00361483	0.0279706	Accsl
ENSMUSG00000104266.1	1.09176	3.33273	1.97205	1.68998	0.0910315	NA	Gm37748
ENSMUSG00000037143.17	1.82735	3.32665	1.74143	1.91029	0.0560953	NA	Cfap61
ENSMUSG00000035095.11	1.49443	3.32547	2.20559	1.50774	0.13162	NA	Fam167a
ENSMUSG00000086395.1	3.00916	3.31902	1.55528	2.13403	0.03284	0.157494	A630014C17Rik
ENSMUSG00000107120.1	0.894692	3.29267	2.71748	1.21166	0.225643	NA	Gm43059
ENSMUSG00000085687.1	1.47823	3.28682	1.80689	1.81905	0.0689045	NA	Gm16153
ENSMUSG00000104781.1	0.499783	3.28163	4.30094	0.763002	0.445462	NA	Gm43303
ENSMUSG00000026815.14	1.11043	3.27991	2.84157	1.15426	0.248394	NA	Gfi1b
ENSMUSG00000055523.7	3.70276	3.27493	1.73633	1.88612	0.0592786	0.241998	Gucy2g
ENSMUSG00000048442.15	2.05254	3.27231	1.88867	1.7326	0.0831674	0.307174	Smim5
ENSMUSG00000043613.8	8.88904	3.25018	1.47954	2.19675	0.0280382	0.139535	Mmp3
ENSMUSG00000118330.1	2.0497	3.23974	1.52014	2.13121	0.0330717	0.158258	NA
ENSMUSG00000117091.1	1.1121	3.23706	2.16487	1.49527	0.134844	NA	NA
ENSMUSG00000113035.1	1.39814	3.21236	2.11669	1.51763	0.129107	NA	5830428M24Rik
ENSMUSG00000098530.1	1.17768	3.15449	2.61968	1.20415	0.228531	NA	Gm28051
ENSMUSG00000064246.10	0.906145	3.14057	2.8563	1.09953	0.271539	NA	Chil1
ENSMUSG00000049241.5	5.24201	3.13989	1.23979	2.5326	0.0113219	0.0697113	Hcar1
ENSMUSG00000099098.4	1.88648	3.13603	1.64545	1.90588	0.0566656	NA	1110035H17Rik
ENSMUSG00000029431.5	1.52637	3.13433	1.94303	1.61311	0.10672	NA	B3gnt4
ENSMUSG00000105590.1	1.49796	3.12743	1.92145	1.62764	0.103601	NA	Gm43364
ENSMUSG00000028525.16	5.78669	3.12456	1.12097	2.78737	0.00531373	0.0383635	Pde4b
ENSMUSG00000105976.1	1.56401	3.1187	1.87089	1.66696	0.0955229	NA	Gm42782
ENSMUSG00000103900.1	5.19146	3.11137	1.04791	2.96913	0.0029864	0.0238928	Gm37500
ENSMUSG00000074403.2	1.78764	3.10273	1.85417	1.67338	0.0942523	NA	Hist2h3b
ENSMUSG00000006529.16	1.11646	3.09742	1.98312	1.56189	0.118314	NA	Itih1
ENSMUSG00000104951.1	1.45457	3.09226	1.80947	1.70893	0.0874632	NA	Gm43413
ENSMUSG00000111467.1	3.33862	3.08365	1.32418	2.32872	0.0198742	0.107424	Gm47775
ENSMUSG00000000318.16	7.76939	3.07804	1.16898	2.6331	0.00846098	0.0552979	Clec10a
ENSMUSG00000053773.5	3.34209	3.07288	1.12931	2.72103	0.00650788	0.0450163	Rdh8
ENSMUSG00000055403.13	7.73866	3.07126	0.945705	3.24758	0.0011639	0.0108742	4933427D06Rik
ENSMUSG00000041605.16	5.32877	3.05473	0.951279	3.21118	0.00132191	0.0121248	Inava
ENSMUSG00000090709.2	0.85432	3.05405	2.87974	1.06053	0.288905	NA	Gm17173
ENSMUSG00000091568.8	1.67973	3.05294	2.25194	1.35569	0.175196	NA	Gm8206
ENSMUSG00000109708.1	2.91224	3.05266	1.37648	2.21774	0.0265729	0.13372	Gm45809
ENSMUSG00000047155.13	2.58708	3.05208	1.30593	2.33711	0.0194337	0.105603	Cyp4x1
ENSMUSG00000117042.1	3.92363	3.04356	1.31373	2.31672	0.0205187	0.109637	NA
ENSMUSG00000004961.7	3.91244	3.02302	1.62109	1.86481	0.0622082	0.25077	Syt5
ENSMUSG00000118369.1	2.04112	3.01873	1.69523	1.78072	0.074958	0.286565	NA
ENSMUSG00000020651.8	0.959084	3.00618	2.96059	1.0154	0.309917	NA	Slc26a4
ENSMUSG00000020732.13	2.13766	3.00309	1.49435	2.00964	0.0444697	0.197725	Rab37
ENSMUSG00000041046.7	1.4277	3.00069	2.35485	1.27426	0.202571	NA	Ramp3
ENSMUSG00000104093.1	1.74784	2.98161	1.65652	1.79992	0.0718732	NA	A330015K06Rik
ENSMUSG00000029378.5	1.81985	2.96699	1.70014	1.74514	0.0809604	NA	Areg
ENSMUSG00000031725.8	2.88483	2.96402	1.6148	1.83554	0.0664261	0.26376	Ces1f
ENSMUSG00000030877.11	1.10548	2.95468	2.25429	1.31069	0.189961	NA	Mfsd13b
ENSMUSG00000003271.17	4.19251	2.95271	1.14347	2.58224	0.00981623	0.0622426	Sult2b1
ENSMUSG00000055415.7	1.09346	2.95215	2.56496	1.15095	0.249751	NA	Atp10b
ENSMUSG00000108436.1	2.04755	2.95119	1.66812	1.76917	0.0768659	0.292372	Gm44851
ENSMUSG00000111712.1	1.78256	2.93812	2.00729	1.46373	0.143269	NA	Gm39363
ENSMUSG00000113159.1	1.97272	2.91773	1.61248	1.80947	0.0703778	NA	Gm48771
ENSMUSG00000109305.1	1.53727	2.91019	1.86906	1.55703	0.119462	NA	1810010D01Rik
ENSMUSG00000097635.2	2.49846	2.89484	1.3964	2.07307	0.0381659	0.176088	Gm26826
ENSMUSG00000022759.15	1.61964	2.85212	2.21027	1.29039	0.196915	NA	Lrrc74b
ENSMUSG00000086503.4	2.13463	2.85144	2.09231	1.36282	0.172939	0.486536	Xist
ENSMUSG00000028602.12	2.06401	2.84953	1.45961	1.95226	0.0509077	0.217205	Tnfrsf8
ENSMUSG00000090436.2	2.36316	2.845	1.49416	1.90408	0.0568994	0.235296	Vmn2r75
ENSMUSG00000086868.1	2.18993	2.81577	1.41102	1.99556	0.0459823	0.202627	Gm15883
ENSMUSG00000024810.16	1.64963	2.81473	1.74186	1.61593	0.106109	NA	Il33
[truncated: 14,939 more rows]

## Sheet: 4_IL-17+MRT_vs_MRT
ensembl_gene_id	baseMean	log2FoldChange	lfcSE	stat	pvalue	padj	gene_name
[truncated: 15,935 more rows]
