# Supplementary material for: Systematic analysis of the IL‐17 receptor signalosome reveals a robust regulatory feedback loop
Source: EMBO J. 2020 Jul 21;39(17):e104202. doi: 10.15252/embj.2019104202 (PMC7459424; doi:10.15252/embj.2019104202)
Supplement: Supplementary file 4 — Table EV3 [file EMBJ-39-e104202-s004.xlsx]

## Sheet: Overview
	Mass-spectrometry analysis of IL-17RSC composition in ST2 wild-type or TBK1/IKKε DKO cells
	Sheet 1 … List of all detected proteins
		In blue are marked IL-17 and IL-17RA
		In green are marked proteins identified as component of IL-17RSC in WT cells (Supplementary Table 1)
		In purple are proteins newly identified as IL-17RSC components in TBK1/IKKε DKO cells based on following criteria
			Selection filter 1: Proteins detected in all IL17R samples from TBK1/IKKε (Peptides > 1)
			Selection filter 2: Proteins detected in all IL17R samples from TBK1/IKKε (Intensity > 0)
			Selection filter 3: Proteins not detected in Ctrl2 or enriched more than 10 times in IL17R samples as compared to Ctrl2 in experiments A and B (Ratio Intensity IL17R/Ctrl2 >10 or = #DIV/0!)
				Note: TAB2 was identified in IL-17RSC from TBK1/IKKε DKO cells only in 4 out of 5 experiments. However, it was included in the analysis as other TAK1 associated proteins TAB1 and TAB3 were always detected.
				Note2: Proteins Camk2d, Cad, and Map1b also passed the selection criteria as components of IL-17RSC in TBK1/IKKε DKO cells, but were not analysed further in this study.
	Sheet 2 … iBAQ Intensities of IL-17RSC components (based on Sheet 1) normalised to iBAQ Intensity of IL-17RC

## Sheet: Sheet 1 - Identified proteins
Majority protein IDs	Protein names	Gene names	Common names (used in this study)	Sequence length	Mol. weight [kDa]	Q-value	Score	Peptides Ctrl_DKO_Exp4A	Peptides Ctrl_DKO_Exp4B	Peptides Ctrl_WT_Exp4A	Peptides Ctrl_WT_Exp4B	Peptides IL17R_DKO_Exp4A	Peptides IL17R_DKO_Exp4B	Peptides IL17R_DKO_Exp4C	Peptides IL17R_DKO_Exp4D	Peptides IL17R_DKO_Exp4E	Peptides IL17R_WT_Exp4A	Peptides IL17R_WT_Exp4B	Peptides IL17R_WT_Exp4C	Peptides IL17R_WT_Exp4D	Peptides IL17R_WT_Exp4E	Razor + unique peptides Ctrl_DKO_Exp4A	Razor + unique peptides Ctrl_DKO_Exp4B	Razor + unique peptides Ctrl_WT_Exp4A	Razor + unique peptides Ctrl_WT_Exp4B	Razor + unique peptides IL17R_DKO_Exp4A	Razor + unique peptides IL17R_DKO_Exp4B	Razor + unique peptides IL17R_DKO_Exp4C	Razor + unique peptides IL17R_DKO_Exp4D	Razor + unique peptides IL17R_DKO_Exp4E	Razor + unique peptides IL17R_WT_Exp4A	Razor + unique peptides IL17R_WT_Exp4B	Razor + unique peptides IL17R_WT_Exp4C	Razor + unique peptides IL17R_WT_Exp4D	Razor + unique peptides IL17R_WT_Exp4E	Unique peptides Ctrl_DKO_Exp4A	Unique peptides Ctrl_DKO_Exp4B	Unique peptides Ctrl_WT_Exp4A	Unique peptides Ctrl_WT_Exp4B	Unique peptides IL17R_DKO_Exp4A	Unique peptides IL17R_DKO_Exp4B	Unique peptides IL17R_DKO_Exp4C	Unique peptides IL17R_DKO_Exp4D	Unique peptides IL17R_DKO_Exp4E	Unique peptides IL17R_WT_Exp4A	Unique peptides IL17R_WT_Exp4B	Unique peptides IL17R_WT_Exp4C	Unique peptides IL17R_WT_Exp4D	Unique peptides IL17R_WT_Exp4E
Q62386	Interleukin-17A	Il17a	IL-17A	158	17.49	0	323.31	18	20	18	18	16	19	16	15	17	16	16	16	14	14	18	20	18	18	16	19	16	15	17	16	16	16	14	14	18	20	18	18	16	19	16	15	17	16	16	16	14	14
Q60943	Interleukin-17 receptor A	Il17ra	IL-17RA	864	97.807	0	323.31	23	24	20	25	23	25	21	27	28	23	25	24	29	26	23	24	20	25	23	25	21	27	28	23	25	24	29	26	23	24	20	25	23	25	21	27	28	23	25	24	29	26
Q60769	Tumor necrosis factor alpha-induced protein 3	Tnfaip3	A20	775	87.653	0	323.31	0	0	0	0	27	29	18	31	33	13	15	11	25	22	0	0	0	0	27	29	18	31	33	13	15	11	25	22	0	0	0	0	27	29	18	31	33	13	15	11	25	22
D3Z2W0	TNFAIP3-interacting protein 1	Tnip1	ABIN1	646	72.938	0	323.31	0	0	0	0	23	21	16	20	23	14	19	16	17	18	0	0	0	0	23	21	16	20	23	14	19	16	17	18	0	0	0	0	1	1	1	2	2	1	1	1	2	1
Q8N7N6	TRAF3-interacting protein 2	Traf3ip2	ACT1	555	62.439	0	253.45	0	0	0	0	25	24	18	20	25	21	23	22	25	21	0	0	0	0	25	24	18	20	25	21	23	22	25	21	0	0	0	0	25	24	18	20	25	21	23	22	25	21
Q9WTX6;Q3TPM3	Cullin-1	Cul1	Cullin1	776	89.69	0	186.62	0	0	0	0	6	7	1	7	5	17	19	13	17	19	0	0	0	0	6	7	1	7	5	17	19	13	17	19	0	0	0	0	6	7	1	7	5	17	19	13	17	19
Q60680;E9Q605;E9QNL4	Inhibitor of nuclear factor kappa-B kinase subunit alpha	Chuk	IKKα	745	84.728	0	163.66	0	0	0	0	7	11	2	14	13	3	1	6	11	7	0	0	0	0	7	11	2	14	13	3	1	6	11	7	0	0	0	0	7	11	2	14	13	3	1	6	11	7
A0A0R4J0T4;Q5D0E0;O88351	Inhibitor of nuclear factor kappa-B kinase subunit beta	Ikbkb	IKKβ	738	84.387	0	123.09	0	0	0	0	7	6	4	14	13	4	3	3	13	9	0	0	0	0	7	6	4	14	13	4	3	3	13	9	0	0	0	0	7	6	4	14	13	4	3	3	13	9
Q9R0T8;E9PYL6	Inhibitor of nuclear factor kappa-B kinase subunit epsilon	Ikbke	IKKε	717	80.952	0	169.06	0	0	0	0	0	0	1	0	0	21	23	17	15	17	0	0	0	0	0	0	1	0	0	21	23	17	15	17	0	0	0	0	0	0	1	0	0	21	23	17	15	17
Q8K4C2;F7AR97	Interleukin-17 receptor C	Il17rc	IL-17RC	698	77.147	0	188.73	0	1	1	0	11	12	7	12	14	11	9	10	11	14	0	1	1	0	11	12	7	12	14	11	9	10	11	14	0	1	1	0	11	12	7	12	14	11	9	10	11	14
Q9QYP6;D3Z7S3	5-azacytidine-induced protein 2	Azi2	NAP1	405	46.09	0	112.63	0	0	0	0	0	0	0	0	0	10	11	8	14	10	0	0	0	0	0	0	0	0	0	10	11	8	14	10	0	0	0	0	0	0	0	0	0	10	11	8	14	10
Q8VC91;E9Q2Y3;Q7TSS3;O88522;A3KG41;A3KG38;A3KG44;A3KG40	NF-kappa-B essential modulator	Ikbkg	NEMO	411	47.844	0	183.04	0	0	0	0	7	7	5	8	8	4	6	5	5	6	0	0	0	0	7	7	5	8	8	4	6	5	5	6	0	0	0	0	7	7	5	8	8	4	6	5	5	6
Q8C2D3;A2AR76;P70347;A2AR78	TRAF family member-associated NF-kappa-B activator	Tank	TANK	413	47.018	0	323.31	0	0	0	0	0	0	0	0	1	17	14	14	13	15	0	0	0	0	0	0	0	0	1	17	14	14	13	15	0	0	0	0	0	0	0	0	1	17	14	14	13	15
Q3UKC1	Tax1-binding protein 1 homolog	Tax1bp1	TAX1BP1	814	93.629	0	82.089	0	0	0	0	2	3	1	5	12	4	3	4	15	13	0	0	0	0	2	3	1	5	12	4	3	4	15	13	0	0	0	0	2	3	1	5	12	4	3	4	15	13
Q9WUN2	Serine/threonine-protein kinase TBK1	Tbk1	TBK1	729	83.424	0	323.31	0	0	0	0	0	0	0	0	0	31	31	31	31	31	0	0	0	0	0	0	0	0	0	31	31	31	31	31	0	0	0	0	0	0	0	0	0	31	31	31	31	31
P39429	TNF receptor-associated factor 2	Traf2	TRAF2	501	56.026	0	48.107	0	0	0	0	1	1	0	1	2	4	8	6	8	6	0	0	0	0	1	1	0	1	2	4	8	6	8	6	0	0	0	0	1	1	0	1	2	4	8	6	8	6
P70196	TNF receptor-associated factor 6	Traf6	TRAF6	530	60.069	0	235.05	0	0	0	0	18	20	11	20	21	12	11	9	18	19	0	0	0	0	18	20	11	20	21	12	11	9	18	19	0	0	0	0	18	20	11	20	21	12	11	9	18	19
Q3ULA2;A0A286YDT6	F-box/WD repeat-containing protein 1A	Btrc	βTrCP1	605	68.922	0	19.577	1	0	0	0	6	4	2	5	6	9	7	5	13	11	0	0	0	0	0	0	0	0	1	2	2	0	7	6	0	0	0	0	0	0	0	0	1	2	2	0	7	6
Q5SRY7	F-box/WD repeat-containing protein 11	Fbxw11	βTrCP2	542	62.062	0	204.49	1	1	0	0	13	15	5	10	13	18	15	16	17	16	1	1	0	0	13	15	5	10	13	18	15	16	17	16	0	1	0	0	7	11	3	5	8	11	10	11	11	11
Q9WUB0	RanBP-type and C3HC4-type zinc finger-containing protein 1	Rbck1	HOIL1	508	57.534	0	84.455	0	0	0	0	14	8	5	11	13	1	1	0	2	1	0	0	0	0	14	8	5	11	13	1	1	0	2	1	0	0	0	0	14	8	5	11	13	1	1	0	2	1
Q924T7;F6XVP7	E3 ubiquitin-protein ligase RNF31	Rnf31	HOIP	1066	119.31	0	110.05	0	0	0	0	14	9	5	24	25	0	0	0	5	4	0	0	0	0	14	9	5	24	25	0	0	0	5	4	0	0	0	0	14	9	5	24	25	0	0	0	5	4
Q91WA6	Sharpin	Sharpin	Sharpin	380	39.852	0	31.933	0	0	0	0	4	4	1	7	3	0	0	0	2	0	0	0	0	0	4	4	1	7	3	0	0	0	2	0	0	0	0	0	4	4	1	7	3	0	0	0	2	0
Q8CF89	TGF-beta-activated kinase 1 and MAP3K7-binding protein 1	Tab1	TAB1	502	54.616	0	83.982	0	0	0	0	10	10	2	11	13	1	2	1	3	3	0	0	0	0	10	10	2	11	13	1	2	1	3	3	0	0	0	0	10	10	2	11	13	1	2	1	3	3
Q99K90;D3Z216	TGF-beta-activated kinase 1 and MAP3K7-binding protein 2	Tab2	TAB2	693	76.441	0	52.938	0	0	0	0	6	6	0	6	5	0	1	0	2	1	0	0	0	0	5	5	0	6	5	0	1	0	2	1	0	0	0	0	5	5	0	6	5	0	1	0	2	1
Q571K4	TGF-beta-activated kinase 1 and MAP3K7-binding protein 3	Tab3	TAB3	716	79.029	0	64.353	0	0	0	0	8	5	1	6	9	2	1	0	0	0	0	0	0	0	8	5	1	6	9	2	1	0	0	0	0	0	0	0	7	4	1	6	9	2	1	0	0	0
Q923A8;Q62073;A2AP93;A2AP92	Mitogen-activated protein kinase kinase kinase 7	Map3k7	TAK1	606	67.193	0	78.998	0	0	0	1	6	6	3	7	7	1	2	1	3	3	0	0	0	1	6	6	3	7	7	1	2	1	3	3	0	0	0	1	6	6	3	7	7	1	2	1	3	3
E9Q1T1;A0A0G2JGS4;Q6PHZ2;E9Q1V9;E9Q1W0;Q8CCM0	Calcium/calmodulin-dependent protein kinase type II subunit delta	Camk2d		533	60.004	0	55.351	1	1	0	1	8	5	2	3	3	5	3	4	5	3	1	1	0	1	8	5	2	3	3	5	3	4	5	3	1	0	0	0	4	2	1	2	2	2	1	2	2	2
E9QAI5;B2RQC6;G3UWN2;E9QAT6	CAD protein;Glutamine-dependent carbamoyl-phosphate synthase;Aspartate carbamoyltransferase;Dihydroorotase	Cad		2162	236.25	0	114.95	1	0	1	0	12	8	1	6	6	11	7	4	17	7	1	0	1	0	12	8	1	6	6	11	7	4	17	7	1	0	1	0	12	8	1	6	6	11	7	4	17	7
P14873	Microtubule-associated protein 1B;MAP1B heavy chain;MAP1 light chain LC1	Map1b		2464	270.25	0	26.356	0	0	4	0	2	6	2	3	7	0	1	0	0	3	0	0	4	0	2	6	2	3	7	0	1	0	0	3	0	0	4	0	2	6	2	3	7	0	1	0	0	3
A0A087WQS5;Q9CR84;P56384;P56383	ATP synthase F(0) complex subunit C1, mitochondrial;ATP synthase F(0) complex subunit C3, mitochondrial;ATP synthase F(0) complex subunit C2, mitochondrial	Atp5g2;Atp5g1;Atp5g3		107	11.1	0	18.169	1	1	1	0	1	1	0	0	0	1	1	0	0	0	1	1	1	0	1	1	0	0	0	1	1	0	0	0	1	1	1	0	1	1	0	0	0	1	1	0	0	0
Q9CPN9		2210010C04Rik		247	26.422	0.00078309	2.6329	0	1	0	1	1	1	0	1	1	0	1	1	0	1	0	1	0	1	1	1	0	1	1	0	1	1	0	1	0	1	0	1	1	1	0	1	1	0	1	1	0	1
G5E8Z3		2310050C09Rik		280	29.144	0.0011223	6.937	2	1	1	2	1	1	2	0	0	1	1	0	0	0	2	1	1	2	1	1	2	0	0	1	1	0	0	0	2	1	1	2	1	1	2	0	0	1	1	0	0	0
Q4VA45;F6T4X0;A0A087WPN4	Uncharacterized protein C11orf95 homolog	2700081O15Rik		678	73.709	0.0062457	1.9366	1	0	1	0	0	0	0	0	0	0	0	0	0	0	1	0	1	0	0	0	0	0	0	0	0	0	0	0	1	0	1	0	0	0	0	0	0	0	0	0	0	0
E9Q1Z0		4732456N10Rik		538	58.224	0.0099338	1.7436	9	8	8	7	9	8	10	8	9	8	11	8	8	8	0	0	0	0	1	0	0	0	0	0	0	0	0	0	0	0	0	0	1	0	0	0	0	0	0	0	0	0
Q3V063		4933416C03Rik		378	42.837	0.00625	1.9378	0	0	0	1	0	0	0	0	0	0	0	0	0	0	0	0	0	1	0	0	0	0	0	0	0	0	0	0	0	0	0	1	0	0	0	0	0	0	0	0	0	0
A0A0A0MQD4;Q8K201	Keratinocyte-associated transmembrane protein 2	9530068E07Rik;Kct2		251	27.292	0.00086806	3.521	0	1	0	2	0	1	1	0	0	0	1	2	0	1	0	1	0	2	0	1	1	0	0	0	1	2	0	1	0	1	0	2	0	1	1	0	0	0	1	2	0	1
P58742	Aladin	Aaas		546	59.43	0	40.303	3	5	2	3	3	2	2	2	6	4	3	2	7	4	3	5	2	3	3	2	2	2	6	4	3	2	7	4	3	5	2	3	3	2	2	2	6	4	3	2	7	4
Q8BGQ7	Alanine--tRNA ligase, cytoplasmic	Aars		968	106.91	0.0011561	7.4858	0	0	0	0	1	0	0	0	0	0	0	1	1	1	0	0	0	0	1	0	0	0	0	0	0	1	1	1	0	0	0	0	1	0	0	0	0	0	0	1	1	1
P21447;P06795	Multidrug resistance protein 1A;Multidrug resistance protein 1B	Abcb1a;Abcb1b		1276	140.64	0.000819	3.0376	0	0	0	0	0	0	0	1	0	0	0	0	1	1	0	0	0	0	0	0	0	1	0	0	0	0	1	1	0	0	0	0	0	0	0	1	0	0	0	0	1	1
Q9R1X5	Multidrug resistance-associated protein 5	Abcc5		1436	161.12	0.0036023	2.0996	0	0	0	0	0	0	0	0	0	0	0	0	1	0	0	0	0	0	0	0	0	0	0	0	0	0	1	0	0	0	0	0	0	0	0	0	0	0	0	0	1	0
A0A0G2JDI9;P55096	ATP-binding cassette sub-family D member 3	Abcd3		549	62.697	0.0013569	11.014	1	0	0	0	0	0	0	2	2	0	0	0	3	2	1	0	0	0	0	0	0	2	2	0	0	0	3	2	1	0	0	0	0	0	0	2	2	0	0	0	3	2
Q99LE6	ATP-binding cassette sub-family F member 2	Abcf2		628	71.781	0.0010309	5.4578	0	0	0	0	0	0	0	0	0	0	0	0	2	2	0	0	0	0	0	0	0	0	0	0	0	0	2	2	0	0	0	0	0	0	0	0	0	0	0	0	2	2
Q99LR1;D6RFU2	Monoacylglycerol lipase ABHD12	Abhd12		398	45.269	0	12.479	0	0	2	1	0	0	0	1	3	1	1	0	2	3	0	0	2	1	0	0	0	1	3	1	1	0	2	3	0	0	2	1	0	0	0	1	3	1	1	0	2	3
Q7M759	Alpha/beta hydrolase domain-containing protein 17B	Abhd17b		288	32.2	0.0012987	10.154	0	0	0	0	0	0	0	0	0	0	0	0	2	2	0	0	0	0	0	0	0	0	0	0	0	0	2	2	0	0	0	0	0	0	0	0	0	0	0	0	2	2
Q8VCV1	Alpha/beta hydrolase domain-containing protein 17C	Abhd17c		320	35.098	0.0015244	2.438	0	0	0	0	0	0	0	0	0	0	0	0	1	0	0	0	0	0	0	0	0	0	0	0	0	0	1	0	0	0	0	0	0	0	0	0	0	0	0	0	1	0
E9Q9C0;E9Q9C1;E9Q9Q7;E9Q9D1;E9Q9D2;E9Q030;E9Q9C7;E9Q9C2;E9QK41;Q8K4G5	Actin-binding LIM protein 1	Ablim1		714	80.384	0.00096993	4.7567	1	0	0	0	0	0	0	0	0	0	0	1	0	1	1	0	0	0	0	0	0	0	0	0	0	1	0	1	1	0	0	0	0	0	0	0	0	0	0	1	0	1
A0A1W2P7X0;E9QMV2;Q4KML4	Costars family protein ABRACL	Abracl		57	6.4374	0.00098619	4.9504	3	0	2	0	1	0	0	0	0	1	0	0	0	0	3	0	2	0	1	0	0	0	0	1	0	0	0	0	3	0	2	0	1	0	0	0	0	1	0	0	0	0
Q8BWT1	3-ketoacyl-CoA thiolase, mitochondrial	Acaa2		397	41.829	0	43.38	3	1	3	5	5	0	0	1	2	3	4	1	5	6	3	1	3	5	5	0	0	1	2	3	4	1	5	6	3	1	3	5	5	0	0	1	2	3	4	1	5	6
Q5SWU9	Acetyl-CoA carboxylase 1;Biotin carboxylase	Acaca		2345	265.25	0	50.322	1	3	4	4	6	5	0	3	4	6	6	0	4	10	1	3	4	4	6	5	0	3	4	6	6	0	4	10	1	3	3	4	5	4	0	2	3	3	4	0	4	8
A0A0R4J083;P51174	Long-chain specific acyl-CoA dehydrogenase, mitochondrial	Acadl		430	47.896	0.0082361	1.8965	1	0	1	0	0	0	0	0	0	0	0	0	0	0	1	0	1	0	0	0	0	0	0	0	0	0	0	0	1	0	1	0	0	0	0	0	0	0	0	0	0	0
P45952	Medium-chain specific acyl-CoA dehydrogenase, mitochondrial	Acadm		421	46.481	0.00088889	3.7888	0	0	1	2	1	1	0	0	0	0	0	0	0	0	0	0	1	2	1	1	0	0	0	0	0	0	0	0	0	0	1	2	1	1	0	0	0	0	0	0	0	0
Q07417	Short-chain specific acyl-CoA dehydrogenase, mitochondrial	Acads		412	44.889	0.00080321	2.8656	0	0	0	0	0	0	0	0	0	1	0	0	0	1	0	0	0	0	0	0	0	0	0	1	0	0	0	1	0	0	0	0	0	0	0	0	0	1	0	0	0	1
Q9DBL1	Short/branched chain specific acyl-CoA dehydrogenase, mitochondrial	Acadsb		432	47.874	0.0035689	2.0515	1	0	1	0	1	0	0	0	0	1	0	0	0	0	1	0	1	0	1	0	0	0	0	1	0	0	0	0	1	0	1	0	1	0	0	0	0	1	0	0	0	0
Q8QZT1	Acetyl-CoA acetyltransferase, mitochondrial	Acat1		424	44.816	0	63.747	1	2	3	3	3	5	1	2	2	3	5	3	6	4	1	2	3	3	3	5	1	2	2	3	5	3	6	4	1	2	3	3	3	5	1	2	2	3	5	3	6	4
Q91V92;Q3V117	ATP-citrate synthase	Acly		1091	119.73	0.0013298	10.642	0	0	0	0	0	0	0	2	6	0	0	0	2	2	0	0	0	0	0	0	0	2	6	0	0	0	2	2	0	0	0	0	0	0	0	2	6	0	0	0	2	2
Q99KI0	Aconitate hydratase, mitochondrial	Aco2		780	85.462	0.00087642	3.6621	1	0	0	0	1	0	0	2	0	0	0	0	0	0	1	0	0	0	1	0	0	2	0	0	0	0	0	0	1	0	0	0	1	0	0	2	0	0	0	0	0	0
O55137	Acyl-coenzyme A thioesterase 1	Acot1		419	46.135	0.0087779	1.8217	1	1	1	1	0	0	1	0	0	0	1	1	0	0	1	1	1	1	0	0	1	0	0	0	1	1	0	0	1	1	1	1	0	0	1	0	0	0	1	1	0	0
Q561M1		Acp1		158	17.922	0.00076805	2.4746	1	0	1	0	2	3	0	0	0	1	2	0	0	0	0	0	0	0	1	1	0	0	0	0	1	0	0	0	0	0	0	0	1	1	0	0	0	0	1	0	0	0
Q9D358;A0A1W2P7X3	Low molecular weight phosphotyrosine protein phosphatase	Acp1		158	18.192	0	53.791	2	1	3	1	2	3	1	0	1	2	2	1	1	0	2	1	3	1	2	3	1	0	1	2	2	1	1	0	1	1	2	1	1	1	1	0	1	1	1	1	1	0
E9PUC2;Q9CZW4	Long-chain-fatty-acid--CoA ligase 3	Acsl3		568	62.975	0.0011338	7.0482	0	0	1	0	0	0	0	1	2	1	0	0	2	0	0	0	1	0	0	0	0	1	2	1	0	0	2	0	0	0	1	0	0	0	0	1	2	1	0	0	2	0
P62737	Actin, aortic smooth muscle	Acta2		377	42.009	0	323.31	21	18	18	19	19	20	19	20	18	21	18	27	20	22	11	11	10	12	11	12	11	13	13	11	11	13	14	15	1	1	1	1	1	2	1	1	1	1	1	2	1	2
P60710;E9Q1F2;E9Q5F4	Actin, cytoplasmic 1;Actin, cytoplasmic 1, N-terminally processed	Actb		375	41.736	0	323.31	26	21	25	22	21	23	22	24	20	24	21	32	21	22	26	21	25	22	21	23	22	24	20	24	21	32	21	22	2	2	2	2	2	2	2	2	2	2	2	2	2	2
Q8BFZ3	Beta-actin-like protein 2	Actbl2		376	42.004	0.0012706	9.6379	8	5	7	4	5	6	7	5	3	8	5	9	4	4	1	1	1	0	0	2	1	0	0	2	0	2	0	0	1	1	1	0	0	2	1	0	0	2	0	2	0	0
P68033;P68134	Actin, alpha cardiac muscle 1;Actin, alpha skeletal muscle	Actc1;Acta1		377	42.019	0.0013405	10.741	20	17	18	19	18	19	18	20	18	20	17	26	19	21	0	0	0	1	0	1	0	1	1	0	0	1	0	1	0	0	0	1	0	1	0	1	1	0	0	1	0	1
P63260	Actin, cytoplasmic 2;Actin, cytoplasmic 2, N-terminally processed	Actg1		375	41.792	0	166.6	25	21	24	21	20	23	22	24	20	23	20	32	21	22	1	2	1	1	1	2	2	2	2	1	1	2	2	2	1	2	1	1	1	2	2	2	2	1	1	2	2	2
P63268;D3YZY0;D3Z2K3	Actin, gamma-enteric smooth muscle	Actg2		376	41.876	0	11.233	19	17	16	17	18	18	18	18	16	19	16	25	17	18	0	1	0	0	1	1	1	0	0	0	0	1	0	0	0	1	0	0	1	1	1	0	0	0	0	1	0	0
Q7TPR4;A1BN54	Alpha-actinin-1	Actn1		892	103.07	0	153.15	13	5	8	4	12	8	8	15	7	13	2	28	13	9	6	2	2	0	7	3	4	6	4	5	0	17	10	7	5	2	2	0	7	2	3	6	4	5	0	17	10	7
P57780;A0A1L1SV25;E9Q2W9	Alpha-actinin-4	Actn4		912	104.98	0	323.31	13	5	10	8	11	9	6	21	12	16	6	32	12	12	13	5	10	8	11	9	6	21	12	16	6	32	12	12	5	2	4	3	5	3	2	10	8	7	4	20	8	8
P61164;Q8R5C5	Alpha-centractin;Beta-centractin	Actr1a;Actr1b		376	42.613	0.0013123	10.445	1	0	1	1	2	1	0	2	0	2	1	2	2	1	1	0	1	1	2	1	0	2	0	2	1	2	2	1	1	0	1	1	2	1	0	2	0	2	1	2	2	1
P61161	Actin-related protein 2	Actr2		394	44.76	0	190.68	7	7	8	9	9	9	6	7	4	9	7	11	5	8	7	7	8	9	9	9	6	7	4	9	7	11	5	8	7	7	8	9	9	9	6	7	4	9	7	11	5	8
Q99JY9	Actin-related protein 3	Actr3		418	47.357	0	219.08	14	13	12	15	11	14	8	10	10	14	13	18	11	14	14	13	12	15	11	14	8	10	10	14	13	18	11	14	14	13	12	15	11	14	8	10	10	14	13	18	11	14
P37172	Activin receptor type-1	Acvr1		509	57.225	0	13.896	2	3	1	1	0	2	0	3	1	1	2	1	3	1	2	3	1	1	0	2	0	3	1	1	2	1	3	1	2	3	1	1	0	2	0	3	1	1	2	1	3	1
Q61271	Activin receptor type-1B	Acvr1b		505	56.7	0.0094023	1.8098	0	0	0	0	0	0	0	0	0	0	0	0	1	0	0	0	0	0	0	0	0	0	0	0	0	0	1	0	0	0	0	0	0	0	0	0	0	0	0	0	1	0
P27038	Activin receptor type-2A	Acvr2a		513	57.889	0.00077042	2.5175	0	0	0	0	0	0	0	0	0	0	0	0	1	1	0	0	0	0	0	0	0	0	0	0	0	0	1	1	0	0	0	0	0	0	0	0	0	0	0	0	1	1
Q8BMV3;P56376	Acylphosphatase-1	Acyp1		108	11.9	0.01004	1.8011	0	0	1	0	0	0	0	0	0	0	0	0	0	0	0	0	1	0	0	0	0	0	0	0	0	0	0	0	0	0	1	0	0	0	0	0	0	0	0	0	0	0
Q9DC42;A0A0D9SEG8;E9QMJ5;E9QJS7;Q9Z0M6	CD97 antigen	Adgre5;Cd97		722	80.202	0.0035765	2.0655	0	0	0	0	0	0	0	0	0	0	0	0	1	0	0	0	0	0	0	0	0	0	0	0	0	0	1	0	0	0	0	0	0	0	0	0	0	0	0	0	1	0
Q640N1	Adipocyte enhancer-binding protein 1	Aebp1		1128	128.36	0.001506	2.323	0	0	0	0	0	0	0	0	1	0	0	0	0	1	0	0	0	0	0	0	0	0	1	0	0	0	0	1	0	0	0	0	0	0	0	0	1	0	0	0	0	1
Q8CJF8;H3BJ70;Q8CJG1;Q8CJG0;Q8CJF9	Protein argonaute-4;Protein argonaute-1;Protein argonaute-2;Protein argonaute-3	Ago4;Ago1;Ago2;Ago3		861	97.036	0.0021866	2.1661	0	0	0	1	0	0	0	0	0	0	0	0	1	0	0	0	0	1	0	0	0	0	0	0	0	0	1	0	0	0	0	1	0	0	0	0	0	0	0	0	1	0
G3UWV6;A0A0R4J263;O35083	1-acyl-sn-glycerol-3-phosphate acyltransferase;1-acyl-sn-glycerol-3-phosphate acyltransferase alpha	Agpat1		198	22.337	0.001105	6.63	0	0	0	0	0	0	0	0	1	0	0	0	1	0	0	0	0	0	0	0	0	0	1	0	0	0	1	0	0	0	0	0	0	0	0	0	1	0	0	0	1	0
P50247	Adenosylhomocysteinase	Ahcy		432	47.688	0	29.13	4	0	1	0	2	0	1	3	3	2	0	0	3	1	4	0	1	0	2	0	1	3	3	2	0	0	3	1	4	0	1	0	2	0	1	3	3	2	0	0	3	1
E9Q616		Ahnak		5656	604.25	0	63.911	2	0	1	1	1	0	0	18	2	3	0	2	0	4	2	0	1	1	1	0	0	18	2	3	0	2	0	4	2	0	1	1	1	0	0	18	2	3	0	2	0	4
Q8BK64	Activator of 90 kDa heat shock protein ATPase homolog 1	Ahsa1		338	38.117	0.0011682	7.7467	1	1	1	2	1	1	0	0	1	2	1	0	2	1	1	1	1	2	1	1	0	0	1	2	1	0	2	1	1	1	1	2	1	1	0	0	1	2	1	0	2	1
B1AU25;Q9Z0X1	Apoptosis-inducing factor 1, mitochondrial	Aifm1		608	66.113	0.00081967	3.0418	0	0	1	0	1	0	0	1	1	0	0	0	0	0	0	0	1	0	1	0	0	1	1	0	0	0	0	0	0	0	1	0	1	0	0	1	1	0	0	0	0	0
Q8BUE4	Apoptosis-inducing factor 2	Aifm2		373	40.634	0.00083333	3.1891	0	0	0	0	0	0	0	0	1	1	0	0	0	0	0	0	0	0	0	0	0	0	1	1	0	0	0	0	0	0	0	0	0	0	0	0	1	1	0	0	0	0
Q9R0Y5;Z4YN97;A0A0A6YXW8	Adenylate kinase isoenzyme 1	Ak1		194	21.539	0.00078678	2.6664	0	1	0	0	0	0	0	0	1	0	0	0	2	0	0	1	0	0	0	0	0	0	1	0	0	0	2	0	0	1	0	0	0	0	0	0	1	0	0	0	2	0
Q9DBR0	A-kinase anchor protein 8	Akap8		687	76.293	0	19.486	0	0	1	0	0	1	0	3	3	0	0	0	5	2	0	0	1	0	0	1	0	3	3	0	0	0	5	2	0	0	1	0	0	1	0	3	3	0	0	0	5	2
Q9JII6;B1AXW3	Alcohol dehydrogenase [NADP(+)]	Akr1a1		325	36.586	0.0011111	6.7112	3	0	2	0	0	0	0	1	0	1	0	0	0	0	3	0	2	0	0	0	0	1	0	1	0	0	0	0	3	0	2	0	0	0	0	1	0	1	0	0	0	0
P10518	Delta-aminolevulinic acid dehydratase	Alad		330	36.023	0.00092678	4.2946	0	2	0	0	0	0	2	1	1	0	2	0	0	1	0	2	0	0	0	0	2	1	1	0	2	0	0	1	0	2	0	0	0	0	2	1	1	0	2	0	0	1
P07724	Serum albumin	Alb		608	68.692	0	39.762	7	7	6	5	6	4	7	0	0	6	6	5	0	0	5	6	5	4	4	3	5	0	0	5	4	4	0	0	5	6	5	4	4	3	5	0	0	5	4	4	0	0
Q9JHW9	Aldehyde dehydrogenase family 1 member A3	Aldh1a3		512	56.157	0.0010417	5.6754	0	0	0	0	1	0	0	3	0	0	0	0	0	0	0	0	0	0	1	0	0	3	0	0	0	0	0	0	0	0	0	0	1	0	0	3	0	0	0	0	0	0
P47738;A0A0G2JEU1	Aldehyde dehydrogenase, mitochondrial	Aldh2		519	56.537	0	62.414	1	3	6	0	5	4	1	4	6	3	2	0	3	2	1	3	6	0	5	4	1	4	6	3	2	0	3	2	1	3	6	0	5	4	1	4	6	3	2	0	3	2
B1ATI0;B1AV77;P47740	Aldehyde dehydrogenase;Fatty aldehyde dehydrogenase	Aldh3a2		532	59.276	0.0011547	7.4282	0	0	1	1	1	0	0	1	1	1	0	0	0	0	0	0	1	1	1	0	0	1	1	1	0	0	0	0	0	0	1	1	1	0	0	1	1	1	0	0	0	0
Q80VQ0	Aldehyde dehydrogenase family 3 member B1	Aldh3b1		468	52.292	0.0013514	10.925	1	0	0	0	0	0	0	1	1	3	1	0	1	0	1	0	0	0	0	0	0	1	1	3	1	0	1	0	1	0	0	0	0	0	0	1	1	3	1	0	1	0
E9Q1H3;G3UY72;G3UYR8;Q9DBF1	Alpha-aminoadipic semialdehyde dehydrogenase	Aldh7a1		161	17.904	0.0014914	2.2696	0	0	0	0	0	0	0	0	0	0	1	0	0	1	0	0	0	0	0	0	0	0	0	0	1	0	0	1	0	0	0	0	0	0	0	0	0	0	1	0	0	1
Q3U367;Q9JLJ2	4-trimethylaminobutyraldehyde dehydrogenase	Aldh9a1		518	55.887	0.00096061	4.5987	0	0	0	1	1	0	0	2	1	0	0	0	1	1	0	0	0	1	1	0	0	2	1	0	0	0	1	1	0	0	0	1	1	0	0	2	1	0	0	0	1	1
P05064;A6ZI44;D3YWI1;D3Z510;A0A0U1RPN8	Fructose-bisphosphate aldolase A;Fructose-bisphosphate aldolase	Aldoa		364	39.355	0	133.69	8	3	7	0	9	0	1	5	3	7	2	1	3	5	8	3	7	0	9	0	1	5	3	7	2	1	3	5	7	2	7	0	8	0	1	4	3	5	2	1	3	4
P05063	Fructose-bisphosphate aldolase C	Aldoc		363	39.394	0.0015349	2.4639	1	1	0	0	1	0	0	1	0	2	0	0	0	2	0	0	0	0	0	0	0	0	0	0	0	0	0	1	0	0	0	0	0	0	0	0	0	0	0	0	0	1
Q9DBE8;F6RBY3	Alpha-1,3/1,6-mannosyltransferase ALG2	Alg2		415	47.404	0.00089286	3.8411	0	0	0	0	0	0	0	0	2	0	0	0	2	0	0	0	0	0	0	0	0	0	2	0	0	0	2	0	0	0	0	0	0	0	0	0	2	0	0	0	2	0
Q9WV07	Hydroperoxide isomerase ALOXE3	Aloxe3		711	80.472	0.0010471	5.7143	2	0	1	0	1	0	3	0	1	0	1	0	1	1	2	0	1	0	1	0	3	0	1	0	1	0	1	1	2	0	1	0	1	0	3	0	1	0	1	0	1	1
O08583;G3X9I4;Q9JJW6	THO complex subunit 4;Aly/REF export factor 2	Alyref;Alyref2		255	26.94	0.0012594	9.3285	0	0	1	0	1	0	1	1	1	0	0	0	1	2	0	0	1	0	1	0	1	1	1	0	0	0	1	2	0	0	1	0	1	0	1	1	1	0	0	0	1	2
P00687	Alpha-amylase 1	Amy1		511	57.643	0.0013532	10.934	0	2	0	0	1	0	1	3	3	0	1	0	2	3	0	1	0	0	1	0	1	2	2	0	1	0	2	2	0	1	0	0	1	0	1	2	2	0	1	0	2	2
Q9R045	Angiopoietin-related protein 2	Angptl2		493	57.105	0.0011173	6.8945	0	0	0	0	0	0	0	0	0	1	1	0	2	2	0	0	0	0	0	0	0	0	0	1	1	0	2	2	0	0	0	0	0	0	0	0	0	1	1	0	2	2
Q9JHZ2	Progressive ankylosis protein	Ankh		492	54.297	0.00079808	2.8169	0	0	0	0	0	0	0	1	1	0	0	0	0	0	0	0	0	0	0	0	0	1	1	0	0	0	0	0	0	0	0	0	0	0	0	1	1	0	0	0	0	0
F7B209;Q80UP5;Q6PD24	Ankyrin repeat domain-containing protein 13A;Ankyrin repeat domain-containing protein 13D	Ankrd13a;Ankrd13d		454	51.81	0.0010593	5.9471	0	0	0	0	0	0	0	0	1	0	0	0	2	1	0	0	0	0	0	0	0	0	1	0	0	0	2	1	0	0	0	0	0	0	0	0	1	0	0	0	2	1
Q8BTZ5	Ankyrin repeat domain-containing protein 46	Ankrd46		228	25.222	0.001261	9.4834	0	1	0	1	0	0	0	0	0	0	0	0	3	3	0	1	0	1	0	0	0	0	0	0	0	0	3	3	0	1	0	1	0	0	0	0	0	0	0	0	3	3
A0A2I3BRD2;A0A2I3BPY8;A0A2I3BPX3;Q6P9J9	Anoctamin-6	Ano6		193	22.577	0.0008285	3.1475	0	0	0	0	0	0	0	0	0	0	0	0	2	0	0	0	0	0	0	0	0	0	0	0	0	0	2	0	0	0	0	0	0	0	0	0	0	0	0	0	2	0
F6UFG6;D3YYE1;D3Z7M9;O35381;Q64G17	Acidic leucine-rich nuclear phosphoprotein 32 family member A;Putative acidic leucine-rich nuclear phosphoprotein 32 family member C	Anp32a;Anp32c		138	15.306	0.00125	9.1522	3	0	4	0	1	0	0	0	0	2	0	0	0	0	3	0	4	0	1	0	0	0	0	2	0	0	0	0	1	0	2	0	1	0	0	0	0	2	0	0	0	0
Q9EST5	Acidic leucine-rich nuclear phosphoprotein 32 family member B	Anp32b		272	31.078	0	11.542	3	0	3	0	1	0	0	0	0	1	0	0	0	0	1	0	1	0	1	0	0	0	0	1	0	0	0	0	1	0	1	0	1	0	0	0	0	1	0	0	0	0
Q9CZ52;A0A0N4SV16	Anthrax toxin receptor 1	Antxr1		562	62.308	0	29.924	3	3	2	4	2	3	2	4	4	3	3	4	5	2	3	3	2	4	2	3	2	4	4	3	3	4	5	2	3	3	2	4	2	3	2	4	4	3	3	4	5	2
P10107	Annexin A1	Anxa1		346	38.734	0	74.766	4	1	4	0	4	1	4	3	3	7	1	2	2	3	4	1	4	0	4	1	4	3	3	7	1	2	2	3	4	1	4	0	4	1	4	3	3	7	1	2	2	3
P97384	Annexin A11	Anxa11		503	54.079	0.0014826	2.2421	0	0	0	0	0	0	0	1	0	0	0	0	1	0	0	0	0	0	0	0	0	1	0	0	0	0	1	0	0	0	0	0	0	0	0	1	0	0	0	0	1	0
P07356;B0V2N7;B0V2N8;B0V2N5	Annexin A2;Annexin	Anxa2		339	38.676	0	323.31	12	10	16	10	16	10	14	15	15	12	13	8	15	15	12	10	16	10	16	10	14	15	15	12	13	8	15	15	12	10	16	10	16	10	14	15	15	12	13	8	15	15
O35639;A0A0G2JDV9;Q3TET3	Annexin A3;Annexin	Anxa3		323	36.384	0.00078493	2.645	0	0	0	0	0	0	0	0	0	0	0	0	2	0	0	0	0	0	0	0	0	0	0	0	0	0	2	0	0	0	0	0	0	0	0	0	0	0	0	0	2	0
A0A0N4SW89;P97429;F7ANV6;D3Z0S1;A0A0N4SV57	Annexin A4;Annexin	Anxa4		273	30.759	0.0013055	10.309	0	1	0	0	1	0	0	3	1	0	0	0	1	2	0	1	0	0	1	0	0	3	1	0	0	0	1	2	0	1	0	0	1	0	0	3	1	0	0	0	1	2
P48036	Annexin A5	Anxa5		319	35.752	0	15.959	2	0	2	0	3	0	0	5	0	3	0	0	0	0	2	0	2	0	3	0	0	5	0	3	0	0	0	0	2	0	2	0	3	0	0	5	0	3	0	0	0	0
F8WIT2;P14824	Annexin;Annexin A6	Anxa6		667	75.288	0	15.593	3	0	2	0	3	0	0	0	1	1	0	0	0	0	3	0	2	0	3	0	0	0	1	1	0	0	0	0	3	0	2	0	3	0	0	0	1	1	0	0	0	0
A0A2C9F2D2;Q07076	Annexin A7	Anxa7		485	52.27	0.0015186	2.3749	0	0	0	0	0	0	0	1	1	0	0	0	0	0	0	0	0	0	0	0	0	1	1	0	0	0	0	0	0	0	0	0	0	0	0	1	1	0	0	0	0	0
Q921D0;O35640	Annexin;Annexin A8	Anxa8		301	33.758	0	44.699	0	0	0	0	1	0	1	4	0	0	0	0	0	1	0	0	0	0	1	0	1	4	0	0	0	0	0	1	0	0	0	0	1	0	1	4	0	0	0	0	0	1
Q5SVG5;Q5SVG4;O35643	AP-1 complex subunit beta-1	Ap1b1		916	101.19	0.00096246	4.6381	0	0	0	0	0	0	0	2	0	2	0	4	0	1	0	0	0	0	0	0	0	2	0	0	0	1	0	1	0	0	0	0	0	0	0	2	0	0	0	1	0	1
P61967;D3Z268;D3Z0D6;D3YXN0	AP-1 complex subunit sigma-1A	Ap1s1		158	18.733	0.0098879	1.7143	0	0	0	0	0	0	0	2	0	0	0	0	0	0	0	0	0	0	0	0	0	2	0	0	0	0	0	0	0	0	0	0	0	0	0	2	0	0	0	0	0	0
P17426	AP-2 complex subunit alpha-1	Ap2a1		977	107.66	0	12.515	4	0	0	0	3	0	0	2	1	1	2	9	3	4	2	0	0	0	1	0	0	1	1	1	0	3	1	2	2	0	0	0	1	0	0	1	1	1	0	3	1	2
P17427	AP-2 complex subunit alpha-2	Ap2a2		938	104.02	0	27.275	2	0	0	0	2	0	0	1	0	0	3	11	4	4	2	0	0	0	2	0	0	1	0	0	3	11	4	4	0	0	0	0	0	0	0	0	0	0	1	5	2	2
Q9DBG3;H3BKM0;H3BIY9	AP-2 complex subunit beta;AP complex subunit beta	Ap2b1		937	104.58	0	21.18	1	0	0	0	1	0	0	1	1	4	2	9	4	5	1	0	0	0	1	0	0	1	1	4	2	9	4	5	1	0	0	0	1	0	0	1	1	2	2	6	4	5
Q3TWV4;P84091	AP-2 complex subunit mu	Ap2m1		433	49.389	0	27.465	1	0	1	1	0	0	0	2	2	3	1	4	4	3	1	0	1	1	0	0	0	2	2	3	1	4	4	3	1	0	1	1	0	0	0	2	2	3	1	4	4	3
P62743;A0A0U1RPS0	AP-2 complex subunit sigma	Ap2s1		142	17.018	0.0010893	6.4467	1	0	0	0	0	0	0	0	0	2	0	3	1	1	1	0	0	0	0	0	0	0	0	2	0	3	1	1	1	0	0	0	0	0	0	0	0	2	0	3	1	1
Q3TDW6;E9PWH3;Q3TIZ5;E9QPX0;Q9DBR4;F6V8Y6	Amyloid beta A4 precursor protein-binding family B member 2	Apbb2		736	80.43	0.0015175	2.3737	0	0	0	0	0	0	0	2	0	0	0	0	0	0	0	0	0	0	0	0	0	2	0	0	0	0	0	0	0	0	0	0	0	0	0	2	0	0	0	0	0	0
A0A0R4J107;Q8R146	Acylamino-acid-releasing enzyme	Apeh		716	79.704	0.0082305	1.8906	0	0	0	0	0	0	0	0	1	0	0	0	0	1	0	0	0	0	0	0	0	0	1	0	0	0	0	1	0	0	0	0	0	0	0	0	1	0	0	0	0	1
Q60709;Q06335	Amyloid-like protein 2	Aplp2		751	85.247	0.00077942	2.5915	0	0	0	0	0	0	0	0	0	1	0	1	1	0	0	0	0	0	0	0	0	0	0	1	0	1	1	0	0	0	0	0	0	0	0	0	0	1	0	1	1	0
Q9D7N9	Adipocyte plasma membrane-associated protein	Apmap		415	46.434	0.002185	2.164	0	0	0	0	0	0	0	0	0	0	0	0	1	0	0	0	0	0	0	0	0	0	0	0	0	0	1	0	0	0	0	0	0	0	0	0	0	0	0	0	1	0
H3BKS1;H3BJJ6;H3BJD1;Q3TI69;Q3U5C5;E9QMH1;Q99J72	DNA dC->dU-editing enzyme APOBEC-3	Apobec3		85	10.098	0.0015326	2.4592	0	0	0	0	0	0	0	0	1	0	0	0	0	0	0	0	0	0	0	0	0	0	1	0	0	0	0	0	0	0	0	0	0	0	0	0	1	0	0	0	0	0
B1AV14;Q78IK4	MICOS complex subunit Mic27	Apool		192	21.063	0.0007764	2.561	0	0	0	0	0	0	0	0	2	0	0	0	0	0	0	0	0	0	0	0	0	0	2	0	0	0	0	0	0	0	0	0	0	0	0	0	2	0	0	0	0	0
Q5XJY5	Coatomer subunit delta	Arcn1		511	57.229	0.00081037	2.9407	0	0	0	0	0	0	0	1	1	0	0	0	1	0	0	0	0	0	0	0	0	1	1	0	0	0	1	0	0	0	0	0	0	0	0	1	1	0	0	0	1	0
P84078;P61205;Q8BSL7	ADP-ribosylation factor 1;ADP-ribosylation factor 3;ADP-ribosylation factor 2	Arf1;Arf3;Arf2		181	20.697	0	71.44	4	2	7	5	7	3	4	6	3	7	5	5	6	7	4	2	7	5	7	3	4	6	3	7	5	5	6	7	2	1	3	2	3	1	1	3	2	2	3	2	3	3
P61750;E9Q798	ADP-ribosylation factor 4	Arf4		180	20.396	0.001171	7.8223	3	1	6	5	5	3	3	4	2	5	3	4	4	4	1	0	2	2	1	1	0	1	1	1	1	1	2	1	0	0	1	1	1	1	0	0	0	0	0	0	1	0
P62331	ADP-ribosylation factor 6	Arf6		175	20.082	0.0010905	6.4899	0	0	0	2	1	0	1	0	1	2	2	2	1	2	0	0	0	2	1	0	1	0	1	2	2	2	1	2	0	0	0	2	1	0	1	0	1	2	2	2	1	2
Q61176	Arginase-1	Arg1		323	34.807	0.0010163	5.2402	2	1	3	0	2	2	1	2	2	1	2	1	2	2	2	1	3	0	2	2	1	2	2	1	2	1	2	2	2	1	3	0	2	2	1	2	2	1	2	1	2	2
Q99PT1	Rho GDP-dissociation inhibitor 1	Arhgdia		204	23.407	0	43.787	4	0	6	0	6	0	0	3	0	5	0	0	0	0	4	0	6	0	6	0	0	3	0	5	0	0	0	0	4	0	6	0	6	0	0	3	0	5	0	0	0	0
Q61599	Rho GDP-dissociation inhibitor 2	Arhgdib		200	22.851	0	32.606	3	0	4	0	4	0	0	0	0	4	0	0	1	0	3	0	4	0	4	0	0	0	0	4	0	0	1	0	3	0	4	0	4	0	0	0	0	4	0	0	1	0
P61211;F8WIB1	ADP-ribosylation factor-like protein 1	Arl1		181	20.411	0.001221	8.6407	1	0	0	1	1	1	0	1	0	1	1	1	0	3	1	0	0	1	1	1	0	1	0	1	1	1	0	3	1	0	0	1	1	1	0	1	0	1	1	1	0	3
Q9R0Q6;A0A0G2JF52;D3YVI5	Actin-related protein 2/3 complex subunit 1A	Arpc1a		370	41.626	0.00089127	3.8278	1	1	1	2	1	2	1	0	1	1	2	2	0	0	0	0	0	1	0	1	0	0	0	0	1	1	0	0	0	0	0	1	0	1	0	0	0	0	1	1	0	0
Q91Z25;Q9WV32	Actin-related protein 2/3 complex subunit 1B	Arpc1b		376	41.498	0	176.6	9	6	6	9	9	9	3	6	4	10	9	14	5	8	9	6	6	9	9	9	3	6	4	10	9	14	5	8	8	5	5	8	8	8	2	6	3	9	8	13	5	8
Q9CVB6;D3YXG6	Actin-related protein 2/3 complex subunit 2	Arpc2		300	34.357	0	61.158	7	4	4	9	5	10	2	8	1	7	4	16	4	5	7	4	4	9	5	10	2	8	1	7	4	16	4	5	7	4	4	9	5	10	2	8	1	7	4	16	4	5
Q9JM76;H7BWZ3;A0A0G2JFK7;D3Z2F7;D3Z2F8	Actin-related protein 2/3 complex subunit 3	Arpc3		178	20.524	0	41.235	5	4	4	5	5	6	4	5	3	6	4	6	4	4	5	4	4	5	5	6	4	5	3	6	4	6	4	4	5	4	4	5	5	6	4	5	3	6	4	6	4	4
P59999;Q3TX55;E9PWA7	Actin-related protein 2/3 complex subunit 4	Arpc4		168	19.667	0	115.74	6	5	6	7	4	5	5	4	2	5	4	8	1	3	6	5	6	7	4	5	5	4	2	5	4	8	1	3	6	5	6	7	4	5	5	4	2	5	4	8	1	3
Q9CPW4;Q3UA72	Actin-related protein 2/3 complex subunit 5	Arpc5		151	16.288	0	38.836	3	2	0	3	0	3	0	2	1	1	2	4	3	2	3	2	0	3	0	3	0	2	1	1	2	4	3	2	3	2	0	3	0	3	0	2	1	1	2	4	3	2
Q9D898	Actin-related protein 2/3 complex subunit 5-like protein	Arpc5l		153	16.98	0	12.589	0	0	0	0	0	1	0	1	0	0	2	3	0	1	0	0	0	0	0	1	0	1	0	0	2	3	0	1	0	0	0	0	0	1	0	1	0	0	2	3	0	1
Q9WV54;D3Z505	Acid ceramidase;Acid ceramidase subunit alpha;Acid ceramidase subunit beta	Asah1		394	44.669	0.0014684	2.1915	1	0	0	0	1	0	0	0	0	1	1	0	0	0	1	0	0	0	1	0	0	0	0	1	1	0	0	0	1	0	0	0	1	0	0	0	0	1	1	0	0	0
Q61024	Asparagine synthetase [glutamine-hydrolyzing]	Asns		561	64.282	0.0010428	5.6816	0	0	0	0	0	0	0	0	1	0	0	0	1	3	0	0	0	0	0	0	0	0	1	0	0	0	1	3	0	0	0	0	0	0	0	0	1	0	0	0	1	3
P16460	Argininosuccinate synthase	Ass1		412	46.584	0.00079239	2.7311	0	0	0	1	0	0	0	0	0	1	0	0	0	0	0	0	0	1	0	0	0	0	0	1	0	0	0	0	0	0	0	1	0	0	0	0	0	1	0	0	0	0
Q925I1;H3BK90	ATPase family AAA domain-containing protein 3	Atad3;Atad3a		591	66.741	0.00086133	3.4569	0	0	0	0	0	0	0	0	1	0	1	2	0	0	0	0	0	0	0	0	0	0	1	0	1	2	0	0	0	0	0	0	0	0	0	0	1	0	1	2	0	0
Q9CWJ9	Bifunctional purine biosynthesis protein PURH;Phosphoribosylaminoimidazolecarboxamide formyltransferase;IMP cyclohydrolase	Atic		592	64.217	0.005614	1.9913	0	0	0	0	0	0	0	0	0	1	0	0	0	0	0	0	0	0	0	0	0	0	0	1	0	0	0	0	0	0	0	0	0	0	0	0	0	1	0	0	0	0
Q9Z1W8	Potassium-transporting ATPase alpha chain 2	Atp12a		1035	114.73	0.0099272	1.7395	0	0	0	0	0	0	0	0	0	0	0	0	0	1	0	0	0	0	0	0	0	0	0	0	0	0	0	1	0	0	0	0	0	0	0	0	0	0	0	0	0	1
Q8VDN2	Sodium/potassium-transporting ATPase subunit alpha-1	Atp1a1		1023	112.98	0	62.298	4	0	6	3	3	1	0	0	0	5	2	0	5	2	4	0	6	3	3	1	0	0	0	5	2	0	5	2	2	0	3	2	2	1	0	0	0	3	0	0	1	1
P97370	Sodium/potassium-transporting ATPase subunit beta-3	Atp1b3		278	31.775	0.0010256	5.4227	0	0	0	0	1	0	0	0	0	0	0	1	2	1	0	0	0	0	1	0	0	0	0	0	0	1	2	1	0	0	0	0	1	0	0	0	0	0	0	1	2	1
O55143	Sarcoplasmic/endoplasmic reticulum calcium ATPase 2	Atp2a2		1044	114.86	0	31.091	1	0	1	0	1	1	0	3	2	1	0	0	1	2	1	0	1	0	1	1	0	3	2	1	0	0	1	2	1	0	1	0	1	1	0	3	2	1	0	0	1	2
G5E829	Plasma membrane calcium-transporting ATPase 1	Atp2b1		1220	134.75	0	29.397	1	1	0	2	0	0	0	4	4	1	1	0	8	5	1	1	0	2	0	0	0	4	4	1	1	0	8	5	1	1	0	2	0	0	0	4	4	1	1	0	8	5
Q03265;D3Z6F5	ATP synthase subunit alpha, mitochondrial;ATP synthase subunit alpha	Atp5a1		553	59.752	0	109.16	9	5	10	4	11	3	3	11	1	8	3	3	3	3	9	5	10	4	11	3	3	11	1	8	3	3	3	3	9	5	10	4	11	3	3	11	1	8	3	3	3	3
P56480	ATP synthase subunit beta, mitochondrial	Atp5b		529	56.3	0	107.25	5	1	11	2	14	1	2	10	2	11	0	2	4	2	5	1	11	2	14	1	2	10	2	11	0	2	4	2	5	1	11	2	14	1	2	10	2	11	0	2	4	2
Q8C2Q8;Q91VR2;A2AKU9;A2AKV1;A2AKV2;A2AKV3;A2AKV0	ATP synthase subunit gamma;ATP synthase subunit gamma, mitochondrial	Atp5c1		274	30.255	0	12.179	3	2	3	1	2	1	1	1	1	3	2	2	2	1	3	2	3	1	2	1	1	1	1	3	2	2	2	1	3	2	3	1	2	1	1	1	1	3	2	2	2	1
Q06185;Q8BTB6	ATP synthase subunit e, mitochondrial	Atp5i;Atp5k		71	8.2355	0	21.8	2	1	3	2	3	1	1	1	1	3	1	1	2	2	2	1	3	2	3	1	1	1	1	3	1	1	2	2	2	1	3	2	3	1	1	1	1	3	1	1	2	2
P97450;E9QAD6	ATP synthase-coupling factor 6, mitochondrial	Atp5j		108	12.496	0.00086957	3.5348	0	0	0	0	1	0	0	0	0	1	0	0	0	0	0	0	0	0	1	0	0	0	0	1	0	0	0	0	0	0	0	0	1	0	0	0	0	1	0	0	0	0
F8WHP8;P56135	ATP synthase subunit f, mitochondrial	Atp5j2		76	9.0054	0.0015163	2.3716	0	0	0	0	0	0	0	1	2	0	0	0	1	0	0	0	0	0	0	0	0	1	2	0	0	0	1	0	0	0	0	0	0	0	0	1	2	0	0	0	1	0
Q9DB20;F6XVM5;A0A338P7G3;A0A338P776	ATP synthase subunit O, mitochondrial	Atp5o		213	23.363	0	16.853	3	0	2	0	3	0	0	1	2	3	1	2	2	1	3	0	2	0	3	0	0	1	2	3	1	2	2	1	3	0	2	0	3	0	0	1	2	3	1	2	2	1
E9Q9C5;P63082	V-type proton ATPase 16 kDa proteolipid subunit	Atp6v0c		150	15.265	0.00099206	4.9975	0	1	1	0	1	0	1	1	0	0	0	0	0	0	0	1	1	0	1	0	1	1	0	0	0	0	0	0	0	1	1	0	1	0	1	1	0	0	0	0	0	0
P50516	V-type proton ATPase catalytic subunit A	Atp6v1a		617	68.325	0.0011287	7.0056	0	0	0	0	0	0	0	3	0	0	0	0	0	0	0	0	0	0	0	0	0	3	0	0	0	0	0	0	0	0	0	0	0	0	0	3	0	0	0	0	0	0
P62814	V-type proton ATPase subunit B, brain isoform	Atp6v1b2		511	56.55	0.00092336	4.2392	0	0	0	0	0	0	0	2	0	0	0	0	0	1	0	0	0	0	0	0	0	2	0	0	0	0	0	1	0	0	0	0	0	0	0	2	0	0	0	0	0	1
D3Z5W3;Q99L60	V-type proton ATPase subunit C 2	Atp6v1c2		357	40.598	0.001462	2.1863	0	0	0	0	0	1	0	0	1	0	0	0	0	0	0	0	0	0	0	1	0	0	1	0	0	0	0	0	0	0	0	0	0	1	0	0	1	0	0	0	0	0
P50518;A0A0N4SW34;A0A0N4SW07	V-type proton ATPase subunit E 1	Atp6v1e1		226	26.157	0.0011455	7.2604	0	0	0	0	0	0	0	2	0	0	0	0	0	0	0	0	0	0	0	0	0	2	0	0	0	0	0	0	0	0	0	0	0	0	0	2	0	0	0	0	0	0
A0A0A6YX18;Q8BVE3	V-type proton ATPase subunit H	Atp6v1h		465	54.108	0.0012165	8.625	0	0	0	0	0	0	0	1	0	0	0	0	0	0	0	0	0	0	0	0	0	1	0	0	0	0	0	0	0	0	0	0	0	0	0	1	0	0	0	0	0	0
Q9WU60	Attractin	Atrn		1428	158.06	0.00087719	3.6624	0	0	0	0	0	0	0	0	0	0	0	0	2	1	0	0	0	0	0	0	0	0	0	0	0	0	2	1	0	0	0	0	0	0	0	0	0	0	0	0	2	1
Q6PE80;Q00993	Receptor protein-tyrosine kinase;Tyrosine-protein kinase receptor UFO	Axl		879	97.222	0	167.35	10	7	2	14	2	8	4	20	11	10	11	14	21	15	10	7	2	14	2	8	4	20	11	10	11	14	21	15	10	7	2	14	2	8	4	20	11	10	11	14	21	15
P01887	Beta-2-microglobulin	B2m		119	13.779	0.00095877	4.5945	3	0	0	0	1	0	0	0	0	2	0	0	0	0	3	0	0	0	1	0	0	0	0	2	0	0	0	0	3	0	0	0	1	0	0	0	0	2	0	0	0	0
Q91YN9	BAG family molecular chaperone regulator 2	Bag2		210	23.473	0	13.393	1	1	1	1	0	0	0	2	2	2	1	1	3	1	1	1	1	1	0	0	0	2	2	2	1	1	3	1	1	1	1	1	0	0	0	2	2	2	1	1	3	1
O54962	Barrier-to-autointegration factor;Barrier-to-autointegration factor, N-terminally processed	Banf1		89	10.102	0.0013333	10.683	2	0	1	0	1	1	1	1	1	2	1	2	1	1	2	0	1	0	1	1	1	1	1	2	1	2	1	1	2	0	1	0	1	1	1	1	1	2	1	2	1	1
Q61334	B-cell receptor-associated protein 29	Bcap29		240	27.964	0.00091241	4.043	1	1	1	1	1	0	0	0	0	1	1	2	0	0	1	1	1	1	1	0	0	0	0	1	1	2	0	0	1	1	1	1	1	0	0	0	0	1	1	2	0	0
Q61335	B-cell receptor-associated protein 31	Bcap31		245	27.956	0.0087957	1.8304	0	0	0	0	1	0	0	0	1	0	0	0	1	0	0	0	0	0	1	0	0	0	1	0	0	0	1	0	0	0	0	0	1	0	0	0	1	0	0	0	1	0
P28653	Biglycan	Bgn		369	41.639	0	27.248	0	0	0	0	0	0	0	1	4	4	1	3	5	4	0	0	0	0	0	0	0	1	4	4	1	3	5	4	0	0	0	0	0	0	0	1	4	4	1	3	5	4
Q8R016;E9PY26	Bleomycin hydrolase	Blmh		455	52.511	0	34.105	4	3	1	2	3	2	4	3	3	1	3	2	2	2	4	3	1	2	3	2	4	3	3	1	3	2	2	2	4	3	1	2	3	2	4	3	3	1	3	2	2	2
A0A0U1RPU7;E9PZC3;Q923D2	Flavin reductase (NADPH)	Blvrb		126	12.868	0.00092251	4.2309	1	0	1	0	0	0	0	0	0	1	0	0	0	0	1	0	1	0	0	0	0	0	0	1	0	0	0	0	1	0	1	0	0	0	0	0	0	1	0	0	0	0
Q60607;P36895;P36898	Receptor protein serine/threonine kinase;Bone morphogenetic protein receptor type-1A;Bone morphogenetic protein receptor type-1B	Bmpr1a;Bmpr1b		500	56.438	0	24.232	2	2	1	3	0	0	0	2	1	1	1	3	6	3	2	2	1	3	0	0	0	2	1	1	1	3	6	3	2	2	1	3	0	0	0	2	1	1	1	3	6	3
O35607	Bone morphogenetic protein receptor type-2	Bmpr2		1038	115.02	0	21.535	1	1	0	1	0	0	0	1	1	0	0	0	6	3	1	1	0	1	0	0	0	1	1	0	0	0	6	3	1	1	0	1	0	0	0	1	1	0	0	0	6	3
P46737	Lys-63-specific deubiquitinase BRCC36	Brcc3		291	33.34	0.00079051	2.7265	0	0	0	0	0	0	0	1	1	0	0	0	1	1	0	0	0	0	0	0	0	1	1	0	0	0	1	1	0	0	0	0	0	0	0	1	1	0	0	0	1	1
A0A0G2JGE0;Q8BXV2	BRI3-binding protein	Bri3bp		150	16.304	0.0028881	2.1252	0	0	1	0	0	0	0	0	0	0	0	0	0	0	0	0	1	0	0	0	0	0	0	0	0	0	0	0	0	0	1	0	0	0	0	0	0	0	0	0	0	0
J3QP71;K3W4Q8;P18572	Basigin	Bsg		197	21.602	0.00077101	2.518	1	0	0	0	0	0	0	0	0	0	0	0	0	0	1	0	0	0	0	0	0	0	0	0	0	0	0	0	1	0	0	0	0	0	0	0	0	0	0	0	0	0
Q8R5L1;O35658	Complement component 1 Q subcomponent-binding protein, mitochondrial	C1qbp		279	31.025	0	50.994	3	1	5	3	2	0	1	1	2	5	0	2	1	1	3	1	5	3	2	0	1	1	2	5	0	2	1	1	3	1	5	3	2	0	1	1	2	5	0	2	1	1
P00920	Carbonic anhydrase 2	Ca2		260	29.032	0.0010493	5.7456	0	0	0	0	0	0	0	3	0	0	0	0	0	0	0	0	0	0	0	0	0	3	0	0	0	0	0	0	0	0	0	0	0	0	0	3	0	0	0	0	0	0
Z4YK18;Q6PDJ1	VWFA and cache domain-containing protein 1	Cachd1		1210	135.21	0.00079491	2.756	0	0	0	0	0	0	0	0	1	0	0	0	0	0	0	0	0	0	0	0	0	0	1	0	0	0	0	0	0	0	0	0	0	0	0	0	1	0	0	0	0	0
A0A0A6YY29;Q9CXW3	Calcyclin-binding protein	Cacybp		135	15.556	0.0007734	2.5302	0	0	0	0	0	0	0	0	1	1	0	0	1	0	0	0	0	0	0	0	0	0	1	1	0	0	1	0	0	0	0	0	0	0	0	0	1	1	0	0	1	0
E9QA15		Cald1		768	89.272	0.00093809	4.3744	5	4	0	3	1	4	2	0	0	4	6	23	2	9	0	0	0	1	0	0	0	0	0	0	0	1	0	0	0	0	0	0	0	0	0	0	0	0	0	0	0	0
Q8VCQ8;E9QA16;E9Q0M9;S4R1T7;D3Z6I7		Cald1		530	60.452	0	164.91	5	4	0	2	1	4	2	0	0	4	6	25	2	9	5	4	0	2	1	4	2	0	0	4	6	25	2	9	0	0	0	0	0	0	0	0	0	0	0	2	0	0
D3Z2E8;Q8VEC4	Calcium homeostasis modulator protein 2	Calhm2		322	35.763	0.00098814	4.9684	0	0	0	0	0	0	0	0	0	0	0	0	3	2	0	0	0	0	0	0	0	0	0	0	0	0	3	2	0	0	0	0	0	0	0	0	0	0	0	0	3	2
P0DP28;P0DP27;P0DP26;Q3UKW2;A0A3Q4EHJ0		Calm1		149	16.837	0	323.31	8	6	7	8	5	7	6	9	6	10	8	11	6	7	8	6	7	8	5	7	6	9	6	10	8	11	6	7	4	4	4	4	4	4	4	5	4	4	4	7	4	4
Q9D6P8;A0A1Y7VK66	Calmodulin-like protein 3	Calml3		149	16.701	0.00085397	3.3998	4	2	3	4	2	3	2	4	2	5	4	4	2	3	0	0	0	0	1	0	0	0	0	0	0	0	0	0	0	0	0	0	1	0	0	0	0	0	0	0	0	0
P14211	Calreticulin	Calr		416	47.994	0	27.14	5	0	6	0	7	0	0	4	0	5	0	2	1	0	5	0	6	0	7	0	0	4	0	5	0	2	1	0	5	0	6	0	7	0	0	4	0	5	0	2	1	0
Q6XLQ8		Calu		315	37.117	0	12.763	1	1	2	2	3	0	0	0	0	5	2	1	0	0	1	1	2	2	3	0	0	0	0	5	2	1	0	0	0	1	0	0	0	0	0	0	0	1	0	0	0	0
A0A2I3BQP6;Q923T9;A0A286YCW8;A0A286YDL6	Calcium/calmodulin-dependent protein kinase type II subunit gamma	Camk2g		565	63.239	0	15.795	0	1	0	1	8	5	1	1	3	5	5	5	2	1	0	0	0	0	5	3	0	0	2	2	3	3	0	0	0	0	0	0	5	3	0	0	1	2	3	3	0	0
P51437	Cathelin-related antimicrobial peptide	Camp		172	19.453	0	181.37	1	0	2	0	1	0	0	0	0	1	0	0	0	0	1	0	2	0	1	0	0	0	0	1	0	0	0	0	1	0	2	0	1	0	0	0	0	1	0	0	0	0
Q6ZQ38	Cullin-associated NEDD8-dissociated protein 1	Cand1		1230	136.33	0.0012837	9.9107	0	0	0	0	0	0	0	5	1	0	0	0	0	0	0	0	0	0	0	0	0	5	1	0	0	0	0	0	0	0	0	0	0	0	0	5	1	0	0	0	0	0
P35564	Calnexin	Canx		591	67.277	0.0011534	7.4254	1	2	2	1	1	1	1	1	1	1	1	1	2	0	1	2	2	1	1	1	1	1	1	1	1	1	2	0	1	2	2	1	1	1	1	1	1	1	1	1	2	0
P40124	Adenylyl cyclase-associated protein 1	Cap1		474	51.564	0	28.855	3	1	4	1	3	1	2	2	2	3	0	1	1	0	3	1	4	1	3	1	2	2	2	3	0	1	1	0	3	1	4	1	3	1	2	2	2	3	0	1	1	0
Q99LB4;D3YTL5;P24452	Macrophage-capping protein	Capg		349	38.768	0	30.24	3	0	2	0	4	0	0	2	0	3	0	0	0	0	3	0	2	0	4	0	0	2	0	3	0	0	0	0	3	0	2	0	4	0	0	2	0	3	0	0	0	0
O35350	Calpain-1 catalytic subunit	Capn1		713	82.105	0.0010549	5.8894	0	2	0	0	1	0	0	0	1	0	1	0	1	2	0	2	0	0	1	0	0	0	1	0	1	0	1	2	0	2	0	0	1	0	0	0	1	0	1	0	1	2
O08529	Calpain-2 catalytic subunit	Capn2		700	79.871	0.00082372	3.1082	0	0	0	0	0	0	0	0	0	2	0	0	0	0	0	0	0	0	0	0	0	0	0	2	0	0	0	0	0	0	0	0	0	0	0	0	0	2	0	0	0	0
O35646	Calpain-6	Capn6		641	74.542	0	13.315	1	1	1	0	0	3	0	0	1	1	0	1	4	0	1	1	1	0	0	3	0	0	1	1	0	1	4	0	1	1	1	0	0	3	0	0	1	1	0	1	4	0
Q60865	Caprin-1	Caprin1		707	78.168	0.0012285	8.7492	0	0	1	0	0	0	0	1	1	1	0	0	0	3	0	0	1	0	0	0	0	1	1	1	0	0	0	3	0	0	1	0	0	0	0	1	1	1	0	0	0	3
Q5RKN9;P47753	F-actin-capping protein subunit alpha-1	Capza1		286	32.953	0	65.342	6	4	4	6	6	8	4	4	2	8	3	11	4	5	4	2	3	4	4	6	2	3	2	6	2	8	3	4	4	2	3	4	4	6	2	3	2	6	2	8	3	4
P47754;D6RCW7	F-actin-capping protein subunit alpha-2	Capza2		286	32.967	0	264.61	8	2	4	5	6	8	6	5	4	10	3	15	4	7	8	2	4	5	6	8	6	5	4	10	3	15	4	7	6	0	3	3	4	6	4	4	4	8	2	12	3	6
A2AMW0;F7CAZ6		Capzb		260	29.295	0	126.81	7	3	5	4	6	7	6	8	4	8	3	11	3	9	7	3	5	4	6	7	6	8	4	8	3	11	3	9	0	0	0	0	0	0	0	1	1	0	0	1	0	0
P47757;A0A0A0MQI9;F6YHZ8	F-actin-capping protein subunit beta	Capzb		277	31.345	0	14.291	8	3	5	4	6	8	6	8	4	9	3	11	4	10	1	0	0	0	0	1	0	1	1	1	0	1	1	1	1	0	0	0	0	1	0	1	1	1	0	1	1	1
P24270	Catalase	Cat		527	59.795	0	36.588	4	2	2	2	3	2	3	2	3	3	8	1	3	4	4	2	2	2	3	2	3	2	3	3	8	1	3	4	4	2	2	2	3	2	3	2	3	3	8	1	3	4
P49817;D3Z148;H3BKG0	Caveolin-1;Caveolin	Cav1		178	20.538	0	26.127	3	2	2	3	2	3	1	1	1	2	3	4	2	1	3	2	2	3	2	3	1	1	1	2	3	4	2	1	3	2	2	3	2	3	1	1	1	2	3	4	2	1
Q9DCC5;P23198;D3Z313	Chromobox protein homolog 3	Cbx3		183	20.811	0.0013495	10.919	2	0	3	0	2	0	0	0	0	1	0	0	3	0	2	0	3	0	2	0	0	0	0	1	0	0	3	0	2	0	3	0	2	0	0	0	0	1	0	0	3	0
Q3TMW1	Coiled-coil domain-containing protein 102A	Ccdc102a		549	62.623	0.00090253	3.9611	0	0	0	0	0	0	0	0	0	0	0	2	0	0	0	0	0	0	0	0	0	0	0	0	0	2	0	0	0	0	0	0	0	0	0	0	0	0	0	2	0	0
Q810S1;F6SD17;D6RIL8	Calcium uniporter regulatory subunit MCUb, mitochondrial	Ccdc109b		345	39.799	0.00093633	4.3461	0	0	0	0	0	0	0	0	1	0	0	0	0	1	0	0	0	0	0	0	0	0	1	0	0	0	0	1	0	0	0	0	0	0	0	0	1	0	0	0	0	1
A0A2I3BPZ8;D3Z3K2	E3 ubiquitin-protein ligase CCNB1IP1	Ccnb1ip1		16	1.9784	0.0075549	1.8991	0	0	0	1	0	0	0	0	1	0	1	0	0	0	0	0	0	1	0	0	0	0	1	0	1	0	0	0	0	0	0	1	0	0	0	0	1	0	1	0	0	0
P80314	T-complex protein 1 subunit beta	Cct2		535	57.477	0	323.31	16	9	16	9	20	15	14	14	15	19	15	18	14	10	16	9	16	9	20	15	14	14	15	19	15	18	14	10	16	9	16	9	20	15	14	14	15	19	15	18	14	10
P80318;E9Q133;Q3U0I3;F6Q609	T-complex protein 1 subunit gamma	Cct3		545	60.629	0	79.763	9	1	13	6	14	6	3	14	10	14	8	11	11	12	9	1	13	6	14	6	3	14	10	14	8	11	11	12	9	1	13	6	14	6	3	14	10	14	8	11	11	12
P80315;G5E839	T-complex protein 1 subunit delta	Cct4		539	58.066	0	51.235	7	0	3	1	7	2	0	9	4	7	2	2	6	4	7	0	3	1	7	2	0	9	4	7	2	2	6	4	7	0	3	1	7	2	0	9	4	7	2	2	6	4
P80316	T-complex protein 1 subunit epsilon	Cct5		541	59.623	0	233.63	6	4	8	5	9	6	5	12	11	9	7	10	11	12	6	4	8	5	9	6	5	12	11	9	7	10	11	12	6	4	8	5	9	6	5	12	11	9	7	10	11	12
P80317	T-complex protein 1 subunit zeta	Cct6a		531	58.004	0	62.888	2	1	4	1	6	6	2	8	10	6	3	3	10	8	2	1	4	1	6	6	2	8	10	6	3	3	10	8	2	1	4	1	6	6	2	8	10	6	3	3	10	8
P80313;A0A0N4SV00	T-complex protein 1 subunit eta	Cct7		544	59.652	0	62.125	2	2	5	2	7	5	2	9	8	5	4	2	10	7	2	2	5	2	7	5	2	9	8	5	4	2	10	7	2	2	5	2	7	5	2	9	8	5	4	2	10	7
P42932;H3BL49	T-complex protein 1 subunit theta	Cct8		548	59.555	0	129.98	10	8	11	9	14	11	8	15	17	14	13	15	16	11	10	8	11	9	14	11	8	15	17	14	13	15	16	11	10	8	11	9	14	11	8	15	17	14	13	15	16	11
Q9DCG2	CD302 antigen	Cd302		228	25.422	0.00093458	4.3395	0	0	0	0	0	0	0	0	0	0	0	0	2	1	0	0	0	0	0	0	0	0	0	0	0	0	2	1	0	0	0	0	0	0	0	0	0	0	0	0	2	1
Q3U8S1;A2APM5;A2APM3;A2APM4;E9QKM8;Q80X37;A2APM1;A2APM2;P15379	CD44 antigen	Cd44		365	40.263	0.0014631	2.188	0	0	1	0	1	0	0	0	0	1	0	1	1	0	0	0	1	0	1	0	0	0	0	1	0	1	1	0	0	0	1	0	1	0	0	0	0	1	0	1	1	0
A0A2R8VJU9;A0A2R8VI30;D3Z187;A0A2R8VI94;A0A2R8VK70;A0A2R8W6P0;Q61735	Leukocyte surface antigen CD47	Cd47		258	28.251	0.0015129	2.3532	1	0	0	0	1	0	0	0	0	1	0	0	0	0	1	0	0	0	1	0	0	0	0	1	0	0	0	0	1	0	0	0	1	0	0	0	0	1	0	0	0	0
P18181	CD48 antigen	Cd48		240	27.383	0.0014663	2.1907	0	0	0	0	0	0	0	0	0	1	0	0	0	0	0	0	0	0	0	0	0	0	0	1	0	0	0	0	0	0	0	0	0	0	0	0	0	1	0	0	0	0
Q61081	Hsp90 co-chaperone Cdc37;Hsp90 co-chaperone Cdc37, N-terminally processed	Cdc37		379	44.593	0.0075914	1.9184	1	0	0	0	0	0	0	1	0	0	0	0	0	0	1	0	0	0	0	0	0	1	0	0	0	0	0	0	1	0	0	0	0	0	0	1	0	0	0	0	0	0
P60766	Cell division control protein 42 homolog	Cdc42		191	21.258	0	29.176	2	0	2	0	1	2	1	2	1	2	1	1	1	1	2	0	1	0	1	2	1	2	1	2	1	1	1	1	2	0	1	0	1	2	1	2	1	2	1	1	1	1
P11440;D3Z2T9	Cyclin-dependent kinase 1	Cdk1		297	34.106	0	11.592	0	0	0	0	0	0	0	1	0	2	0	2	3	2	0	0	0	0	0	0	0	1	0	2	0	2	3	2	0	0	0	0	0	0	0	1	0	2	0	2	3	2
D6RHS5;D3YWB0;E9Q9E4;E9PZX7;P30285	Cyclin-dependent kinase 4	Cdk4		74	7.8399	0.0008058	2.8956	2	0	0	0	0	0	0	0	0	0	0	0	0	0	2	0	0	0	0	0	0	0	0	0	0	0	0	0	2	0	0	0	0	0	0	0	0	0	0	0	0	0
E9PY14;E9Q3P4		Cenpf		952	110.02	0.0055866	1.9804	1	1	0	1	1	0	1	0	0	0	1	1	0	0	1	1	0	1	1	0	1	0	0	0	1	1	0	0	1	1	0	1	1	0	1	0	0	0	1	1	0	0
D6RDE1		Cep57		122	13.158	0.0021692	2.1329	1	0	0	0	0	0	0	0	0	1	0	0	0	0	1	0	0	0	0	0	0	0	0	1	0	0	0	0	1	0	0	0	0	0	0	0	0	1	0	0	0	0
B1AUQ7;Z4YJH1;Q9R1K9	Centrin-2	Cetn2		111	12.715	0.00091408	4.0724	0	0	0	0	0	0	0	0	0	0	0	1	0	0	0	0	0	0	0	0	0	0	0	0	0	1	0	0	0	0	0	0	0	0	0	0	0	0	0	1	0	0
E9Q7R9		Cfap43		1682	193.42	0.0014793	2.2374	0	0	0	0	0	0	0	0	0	0	0	0	1	1	0	0	0	0	0	0	0	0	0	0	0	0	1	1	0	0	0	0	0	0	0	0	0	0	0	0	1	1
P18760;F8WGL3	Cofilin-1	Cfl1		166	18.559	0	120.07	9	4	9	3	9	5	4	9	10	9	3	5	7	7	9	4	9	3	9	5	4	9	10	9	3	5	7	7	8	4	8	3	8	5	4	8	9	8	3	5	6	7
P45591	Cofilin-2	Cfl2		166	18.709	0.00091491	4.0859	1	0	1	0	1	0	0	2	1	1	0	0	2	0	0	0	0	0	0	0	0	1	0	0	0	0	1	0	0	0	0	0	0	0	0	1	0	0	0	0	1	0
Q9CRB9;S4R238;Q9D9P1;D3Z0L4	MICOS complex subunit Mic19	Chchd3		227	26.334	0	26.804	1	1	0	1	3	2	0	0	0	3	2	1	0	1	1	1	0	1	3	2	0	0	0	3	2	1	0	1	1	1	0	1	3	2	0	0	0	3	2	1	0	1
Q8VEA4	Mitochondrial intermembrane space import and assembly protein 40	Chchd4		139	15.525	0.00078247	2.6251	0	0	0	0	1	0	0	0	0	0	0	0	0	0	0	0	0	0	1	0	0	0	0	0	0	0	0	0	0	0	0	0	1	0	0	0	0	0	0	0	0	0
E9PYU4;E9PYL1;A2A8L1	Chromodomain-helicase-DNA-binding protein 5	Chd5		1915	218.95	0.0056062	1.9897	0	0	0	0	0	0	1	0	0	0	0	0	1	0	0	0	0	0	0	0	1	0	0	0	0	0	1	0	0	0	0	0	0	0	1	0	0	0	0	0	1	0
O35744	Chitinase-like protein 3	Chil3		398	44.458	0	22.189	6	0	5	0	5	0	0	0	0	4	0	0	0	0	6	0	5	0	5	0	0	0	0	4	0	0	0	0	5	0	5	0	4	0	0	0	0	4	0	0	0	0
Q9D8B3	Charged multivesicular body protein 4b	Chmp4b		224	24.936	0.0010741	6.1607	0	0	0	0	0	0	0	1	0	0	0	2	0	0	0	0	0	0	0	0	0	1	0	0	0	2	0	0	0	0	0	0	0	0	0	1	0	0	0	2	0	0
Q91WS0	CDGSH iron-sulfur domain-containing protein 1	Cisd1		108	12.097	0.0015117	2.352	0	0	0	0	0	0	0	0	0	0	0	0	2	0	0	0	0	0	0	0	0	0	0	0	0	0	2	0	0	0	0	0	0	0	0	0	0	0	0	0	2	0
Q8BMK4	Cytoskeleton-associated protein 4	Ckap4		575	63.691	0	70.895	4	2	3	3	5	1	1	6	6	3	4	2	5	9	4	2	3	3	5	1	1	6	6	3	4	2	5	9	4	2	3	3	5	1	1	6	6	3	4	2	5	9
Q04447	Creatine kinase B-type	Ckb		381	42.713	0.00087796	3.6876	0	0	0	0	0	0	0	2	0	0	0	0	0	0	0	0	0	0	0	0	0	2	0	0	0	0	0	0	0	0	0	0	0	0	0	2	0	0	0	0	0	0
P30275;A2ARP5	Creatine kinase U-type, mitochondrial	Ckmt1		418	47.003	0.0010965	6.525	0	0	0	0	1	0	0	4	0	0	0	0	0	0	0	0	0	0	1	0	0	4	0	0	0	0	0	0	0	0	0	0	1	0	0	4	0	0	0	0	0	0
Q9Z1Q5	Chloride intracellular channel protein 1	Clic1		241	27.013	0	19.395	0	0	1	0	4	0	0	5	1	2	0	1	1	1	0	0	1	0	4	0	0	5	1	2	0	1	1	1	0	0	1	0	4	0	0	5	1	2	0	1	1	1
Q9QYB1	Chloride intracellular channel protein 4	Clic4		253	28.729	0.0010352	5.5347	0	0	0	0	0	0	0	1	1	0	0	0	1	1	0	0	0	0	0	0	0	1	1	0	0	0	1	1	0	0	0	0	0	0	0	1	1	0	0	0	1	1
F7BB92;Q6P8N8;Q9JHS4	ATP-dependent Clp protease ATP-binding subunit clpX-like, mitochondrial	Clpx		192	20.96	0.0010504	5.7517	1	1	1	1	1	1	1	1	0	1	1	1	0	0	1	1	1	1	1	1	1	1	0	1	1	1	0	0	1	1	1	1	1	1	1	1	0	1	1	1	0	0
B1AWE0;Q6PFA2		Clta		216	23.478	0.00087108	3.5807	0	0	1	0	0	0	0	0	0	1	0	0	0	0	0	0	1	0	0	0	0	0	0	1	0	0	0	0	0	0	1	0	0	0	0	0	0	1	0	0	0	0
Q5SXR6;Q68FD5	Clathrin heavy chain;Clathrin heavy chain 1	Cltc		1679	191.98	0	95.238	11	0	4	0	10	1	2	22	10	6	2	4	7	10	11	0	4	0	10	1	2	22	10	6	2	4	7	10	11	0	4	0	10	1	2	22	10	6	2	4	7	10
Q8CJ61	CKLF-like MARVEL transmembrane domain-containing protein 4	Cmtm4		208	22.921	0	27.482	0	0	0	0	1	1	0	1	1	2	2	2	2	1	0	0	0	0	1	1	0	1	1	2	2	2	2	1	0	0	0	0	1	1	0	1	1	2	2	2	2	1
P53996	Cellular nucleic acid-binding protein	Cnbp		178	19.592	0.001227	8.7455	1	0	3	1	1	2	0	0	1	1	1	1	1	1	1	0	3	1	1	2	0	0	1	1	1	1	1	1	1	0	1	1	1	1	0	0	1	1	1	1	1	1
Q08093;D3Z7R6	Calponin-2;Calponin	Cnn2		305	33.155	0	16.743	0	1	5	1	4	1	1	1	1	1	4	1	1	1	0	1	5	1	4	1	1	1	1	1	4	1	1	1	0	1	4	1	3	1	1	1	1	1	3	1	1	1
A0A0G2JDV8;Q9DAW9	Calponin-3	Cnn3		284	31.395	0.0011751	7.8864	0	2	4	0	1	1	0	0	0	0	1	0	0	0	0	2	3	0	0	1	0	0	0	0	0	0	0	0	0	2	3	0	0	1	0	0	0	0	0	0	0	0
P11087	Collagen alpha-1(I) chain	Col1a1		1453	138.03	0	323.31	2	0	1	0	4	0	0	2	2	8	2	43	0	2	2	0	1	0	4	0	0	2	2	8	2	43	0	2	2	0	1	0	4	0	0	2	2	8	2	43	0	2
Q01149	Collagen alpha-2(I) chain	Col1a2		1372	129.56	0	323.31	2	0	1	0	3	0	0	0	0	3	1	25	0	2	2	0	1	0	3	0	0	0	0	3	1	25	0	2	2	0	1	0	3	0	0	0	0	3	1	25	0	2
Q8CIE6;F8WHL2	Coatomer subunit alpha;Xenin;Proxenin;Coatomer subunit alpha	Copa		1224	138.43	0	91.855	3	1	5	2	4	2	1	16	14	7	5	13	17	14	3	1	5	2	4	2	1	16	14	7	5	13	17	14	3	1	5	2	4	2	1	16	14	7	5	13	17	14
Q9JIF7	Coatomer subunit beta	Copb1		953	107.06	0	23.558	0	0	0	0	1	1	0	5	3	1	1	0	4	3	0	0	0	0	1	1	0	5	3	1	1	0	4	3	0	0	0	0	1	1	0	5	3	1	1	0	4	3
O55029	Coatomer subunit beta	Copb2		905	102.45	0.0011806	7.9375	0	0	0	0	0	0	1	1	1	0	0	0	1	2	0	0	0	0	0	0	1	1	1	0	0	0	1	2	0	0	0	0	0	0	1	1	1	0	0	0	1	2
D3Z315;O89079;E9Q6I5	Coatomer subunit epsilon	Cope		227	25.37	0	14.016	2	2	2	3	2	1	1	2	2	1	1	3	3	2	2	2	2	3	2	1	1	2	2	1	1	3	3	2	2	2	2	3	2	1	1	2	2	1	1	3	3	2
Q9QZE5	Coatomer subunit gamma-1	Copg1		874	97.512	0	15.056	0	0	2	0	1	1	0	2	1	0	0	0	5	4	0	0	2	0	1	1	0	2	1	0	0	0	5	4	0	0	2	0	1	1	0	2	1	0	0	0	5	4
D3Z036;O88543	COP9 signalosome complex subunit 3	Cops3		106	11.465	0.0010277	5.4292	1	0	1	0	1	0	0	0	0	1	0	0	0	0	1	0	1	0	1	0	0	0	0	1	0	0	0	0	1	0	1	0	1	0	0	0	0	1	0	0	0	0
P61924;A0A2R8VJV3;Q8R3M1	Coatomer subunit zeta-1	Copz1		177	20.198	0.00091912	4.1667	0	0	0	0	0	0	0	2	0	0	0	0	0	0	0	0	0	0	0	0	0	2	0	0	0	0	0	0	0	0	0	0	0	0	0	2	0	0	0	0	0	0
O89053;G3UYK8;D3YW57;A0A0U1RPY8	Coronin-1A;Coronin	Coro1a		461	50.989	0	26.966	2	0	4	0	3	0	0	0	0	1	0	0	3	0	2	0	4	0	3	0	0	0	0	1	0	0	3	0	2	0	4	0	3	0	0	0	0	1	0	0	3	0
Q9WUM3;D3YUG6	Coronin-1B;Coronin	Coro1b		484	53.912	0.0011038	6.615	0	0	0	0	0	1	0	0	1	1	0	0	1	2	0	0	0	0	0	1	0	0	1	1	0	0	1	2	0	0	0	0	0	1	0	0	1	1	0	0	1	2
Q9WUM4	Coronin-1C	Coro1c		474	53.12	0	17.83	3	1	3	0	2	1	1	3	4	1	0	2	3	5	3	1	3	0	2	1	1	3	4	1	0	2	3	5	3	1	3	0	2	1	1	3	4	1	0	2	3	5
Q9CQI6	Coactosin-like protein	Cotl1		142	15.944	0	26.5	4	0	3	0	5	0	0	0	0	4	0	0	0	0	4	0	3	0	5	0	0	0	0	4	0	0	0	0	4	0	3	0	5	0	0	0	0	4	0	0	0	0
M0QWX7;P19783	Cytochrome c oxidase subunit 4 isoform 1, mitochondrial	Cox4i1		92	10.846	0.00079872	2.818	1	0	1	0	0	0	0	0	0	1	0	0	0	0	1	0	1	0	0	0	0	0	0	1	0	0	0	0	1	0	1	0	0	0	0	0	0	1	0	0	0	0
P12787	Cytochrome c oxidase subunit 5A, mitochondrial	Cox5a		146	16.101	0.0012005	8.3869	2	0	1	1	2	0	0	0	0	0	0	0	0	0	2	0	1	1	2	0	0	0	0	0	0	0	0	0	2	0	1	1	2	0	0	0	0	0	0	0	0	0
A0A140LIU3;P56391	Cytochrome c oxidase subunit 6B1	Cox6b1		43	4.8655	0.0015049	2.3229	0	0	0	0	1	0	0	0	0	1	0	0	0	0	0	0	0	0	1	0	0	0	0	1	0	0	0	0	0	0	0	0	1	0	0	0	0	1	0	0	0	0
Q9CPQ1	Cytochrome c oxidase subunit 6C	Cox6c		76	8.4689	0.00082713	3.1353	1	0	1	0	1	0	0	0	0	2	0	1	0	0	1	0	1	0	1	0	0	0	0	2	0	1	0	0	1	0	1	0	1	0	0	0	0	2	0	1	0	0
Q6P8K8	Carboxypeptidase A4	Cpa4		420	47.338	0	116.54	1	1	1	1	1	1	1	1	1	1	1	1	1	1	1	1	1	1	1	1	1	1	1	1	1	1	1	1	1	1	1	1	1	1	1	1	1	1	1	1	1	1
Q00493	Carboxypeptidase E	Cpe		476	53.255	0	17.279	0	0	0	0	0	0	0	1	3	1	0	0	4	2	0	0	0	0	0	0	0	1	3	1	0	0	4	2	0	0	0	0	0	0	0	1	3	1	0	0	4	2
Q9JI95;Q64433	10 kDa heat shock protein, mitochondrial	Cpn10-rs1;Hspe1		102	10.978	0	12.635	4	0	3	0	4	0	0	1	1	3	0	0	0	0	4	0	3	0	4	0	0	1	1	3	0	0	0	0	4	0	3	0	4	0	0	1	1	3	0	0	0	0
V9GXM6;F6R587;A3KGK7;B7ZCP4;Q8C166	Copine-1	Cpne1		197	21.923	0.001497	2.2903	0	0	0	0	0	0	0	0	1	0	0	0	1	0	0	0	0	0	0	0	0	0	1	0	0	0	1	0	0	0	0	0	0	0	0	0	1	0	0	0	1	0
Q8BT60	Copine-3	Cpne3		533	59.584	0.00123	8.7781	1	0	0	1	0	0	1	1	2	0	2	0	1	2	1	0	0	1	0	0	1	1	2	0	2	0	1	2	1	0	0	1	0	0	1	1	2	0	2	0	1	2
Q8C196	Carbamoyl-phosphate synthase [ammonia], mitochondrial	Cps1		1500	164.62	0.0014848	2.2462	0	0	2	0	0	0	0	0	0	0	0	0	0	0	0	0	2	0	0	0	0	0	0	0	0	0	0	0	0	0	2	0	0	0	0	0	0	0	0	0	0	0
P97742	Carnitine O-palmitoyltransferase 1, liver isoform	Cpt1a		773	88.25	0.0013089	10.395	0	0	1	1	0	0	0	0	1	1	2	0	1	2	0	0	1	1	0	0	0	0	1	1	2	0	1	2	0	0	1	1	0	0	0	0	1	1	2	0	1	2
A0A3Q4EIC0;Q9JLL0	Cysteine-rich motor neuron 1 protein	Crim1		812	89.679	0.00087336	3.611	0	0	0	1	0	0	0	1	0	0	1	0	1	0	0	0	0	1	0	0	0	1	0	0	1	0	1	0	0	0	0	1	0	0	0	1	0	0	1	0	1	0
Q9DCT8	Cysteine-rich protein 2	Crip2		208	22.727	0	108.6	3	0	3	1	2	1	0	4	4	3	1	2	2	4	3	0	3	1	2	1	0	4	4	3	1	2	2	4	3	0	3	1	2	1	0	4	4	3	1	2	2	4
O70333	Cysteine-rich PDZ-binding protein	Cript		101	11.271	0.0014599	2.1712	0	0	0	0	1	0	0	0	0	0	0	0	0	1	0	0	0	0	1	0	0	0	0	0	0	0	0	1	0	0	0	0	1	0	0	0	0	0	0	0	0	1
Q9CZU6;Q80X68	Citrate synthase, mitochondrial;Citrate synthase	Cs;Csl		464	51.736	0.0008547	3.4049	1	0	1	0	1	0	0	0	0	1	0	0	0	0	1	0	1	0	1	0	0	0	0	1	0	0	0	0	1	0	1	0	1	0	0	0	0	1	0	0	0	0
A0A0G2JF72;Q8JZN2;Q91W50	Cold shock domain-containing protein E1	Csde1		668	74.482	0	45.804	2	0	2	1	2	1	0	1	1	1	0	1	0	0	2	0	2	1	2	1	0	1	1	1	0	1	0	0	2	0	2	1	2	1	0	1	1	1	0	1	0	0
H7BXB1;E9Q4G7;E9PWB2;Q8BK63;E9Q2U6;E9Q3W1	Casein kinase I isoform alpha	Csnk1a1		334	38.559	0.00090992	4.0224	0	0	0	0	0	0	0	2	0	0	0	0	1	1	0	0	0	0	0	0	0	2	0	0	0	0	1	1	0	0	0	0	0	0	0	2	0	0	0	0	1	1
A0A0U1RPD7;A0A0U1RNW0;A0A0U1RPM8;Q6P2B2;A0A0U1RP94;Q8BTH8	Casein kinase I isoform gamma-1	Csnk1g1		390	45.076	0.00094697	4.4719	0	0	0	0	0	0	0	0	1	0	0	0	2	2	0	0	0	0	0	0	0	0	1	0	0	0	2	2	0	0	0	0	0	0	0	0	1	0	0	0	2	2
Q60737	Casein kinase II subunit alpha	Csnk2a1		391	45.133	0	13.537	0	0	0	0	0	0	0	2	1	0	0	2	1	1	0	0	0	0	0	0	0	2	1	0	0	2	1	1	0	0	0	0	0	0	0	2	1	0	0	2	1	1
O54833;A0A1D5RLE4;A0A1D5RM74	Casein kinase II subunit alpha	Csnk2a2		350	41.215	0	13.831	0	0	0	0	0	0	0	0	0	0	0	4	0	0	0	0	0	0	0	0	0	0	0	0	0	4	0	0	0	0	0	0	0	0	0	0	0	0	0	4	0	0
G3UZJ5;P67871;G3UZA4;G3UXG7;G3UXU2;G3UZX4	Casein kinase II subunit beta	Csnk2b		206	23.621	0.0010526	5.8284	0	0	1	0	1	0	0	0	0	0	0	2	0	0	0	0	1	0	1	0	0	0	0	0	0	2	0	0	0	0	1	0	1	0	0	0	0	0	0	2	0	0
P97315	Cysteine and glycine-rich protein 1	Csrp1		193	20.583	0	11.705	1	0	0	0	1	0	0	3	3	1	1	0	1	4	1	0	0	0	1	0	0	3	3	1	1	0	1	4	1	0	0	0	1	0	0	3	3	1	1	0	1	4
P97314;A0A1W2P845;A0A1W2P758;A0A1W2P7N8;A0A1W2P6I3	Cysteine and glycine-rich protein 2	Csrp2		193	20.926	0	19.531	0	1	5	0	4	2	0	3	4	1	1	0	2	2	0	1	5	0	4	2	0	3	4	1	1	0	2	2	0	1	5	0	4	2	0	3	4	1	1	0	2	2
Q62426	Cystatin-B	Cstb		98	11.045	0.00818	1.8523	0	0	1	0	1	0	0	0	0	0	0	0	0	0	0	0	1	0	1	0	0	0	0	0	0	0	0	0	0	0	1	0	1	0	0	0	0	0	0	0	0	0
Q8BX07	Carboxy-terminal domain RNA polymerase II polypeptide A small phosphatase 2	Ctdsp2		270	30.546	0.00094967	4.5065	0	0	0	1	1	0	0	0	0	0	0	2	1	0	0	0	0	1	1	0	0	0	0	0	0	2	1	0	0	0	0	1	1	0	0	0	0	0	0	2	1	0
H3BJW0;P29268	Connective tissue growth factor	Ctgf		293	31.508	0	26.017	0	0	0	1	0	0	1	0	0	0	0	4	0	0	0	0	0	1	0	0	1	0	0	0	0	4	0	0	0	0	0	1	0	0	1	0	0	0	0	4	0	0
P26231	Catenin alpha-1	Ctnna1		906	100.11	0	12.218	0	0	0	0	0	0	0	4	0	0	0	0	0	0	0	0	0	0	0	0	0	4	0	0	0	0	0	0	0	0	0	0	0	0	0	4	0	0	0	0	0	0
Q8BS72;E0CXB9;Q61301	Catenin alpha-2	Ctnna2		356	39.329	0.0021802	2.1461	0	0	0	0	0	0	0	1	0	0	0	0	0	0	0	0	0	0	0	0	0	1	0	0	0	0	0	0	0	0	0	0	0	0	0	1	0	0	0	0	0	0
D3Z2H7;E9Q986;E9Q8Z6;E9Q8Z5;G3X9V2;E9Q904;E9Q901;E9Q903;D3Z2H2;E9Q8Z9;E9Q8Z4;E9Q905;E9Q907;E9Q906;D3Z7H6;E9Q8Z8;P30999	Catenin delta-1	Ctnnd1		609	67.935	0.00098135	4.8721	0	0	0	0	0	0	0	1	0	0	0	0	2	0	0	0	0	0	0	0	0	1	0	0	0	0	2	0	0	0	0	0	0	0	0	1	0	0	0	0	2	0
P10605	Cathepsin B;Cathepsin B light chain;Cathepsin B heavy chain	Ctsb		339	37.279	0.00084531	3.2889	1	0	1	0	0	0	0	0	0	1	0	0	0	0	1	0	1	0	0	0	0	0	0	1	0	0	0	0	1	0	1	0	0	0	0	0	0	1	0	0	0	0
F6Y6L6;F8WIR1;P18242;A0A1B0GT66	Cathepsin D	Ctsd		278	29.842	0	17.707	2	1	1	1	1	1	1	1	2	1	2	1	2	4	2	1	1	1	1	1	1	1	2	1	2	1	2	4	2	1	1	1	1	1	1	1	2	1	2	1	2	4
F6WR04;O70370	Cathepsin S	Ctss		341	38.63	0.0009009	3.9176	1	0	1	0	1	0	0	0	0	1	0	0	0	0	1	0	1	0	1	0	0	0	0	1	0	0	0	0	1	0	1	0	1	0	0	0	0	1	0	0	0	0
Q60598;Q921L6	Src substrate cortactin	Cttn		546	61.249	0	165.85	5	3	3	4	3	6	1	4	3	7	4	12	5	3	5	3	3	4	3	6	1	4	3	7	4	12	5	3	5	3	3	4	3	6	1	4	3	7	4	12	5	3
Q9JLV5;F6R0N8;F6ZZK0;E9Q4T8	Cullin-3	Cul3		768	88.947	0.0007776	2.5742	0	0	0	0	0	0	0	0	1	0	0	1	1	0	0	0	0	0	0	0	0	0	1	0	0	1	1	0	0	0	0	0	0	0	0	0	1	0	0	1	1	0
H7BX38;P40224	Stromal cell-derived factor 1	Cxcl12		119	13.634	0.00083056	3.1601	0	0	0	0	1	0	0	0	1	1	0	0	1	1	0	0	0	0	1	0	0	0	1	1	0	0	1	1	0	0	0	0	1	0	0	0	1	1	0	0	1	1
G5E850;P56395;E0CY88	Cytochrome b5	Cyb5a		98	11.142	0.00082305	3.1071	0	0	0	0	0	0	0	1	0	1	0	0	0	0	0	0	0	0	0	0	0	1	0	1	0	0	0	0	0	0	0	0	0	0	0	1	0	1	0	0	0	0
Q9CQX2	Cytochrome b5 type B	Cyb5b		146	16.318	0.00086881	3.5255	1	0	1	0	0	0	0	0	0	1	0	0	0	0	1	0	1	0	0	0	0	0	0	1	0	0	0	0	1	0	1	0	0	0	0	0	0	1	0	0	0	0
Q9D0M3;A0A2R8VHK1	Cytochrome c1, heme protein, mitochondrial	Cyc1		325	35.327	0	120.1	6	4	7	5	6	4	2	4	5	6	7	5	5	5	6	4	7	5	6	4	2	4	5	6	7	5	5	5	6	4	7	5	6	4	2	4	5	6	7	5	5	5
A0A1B0GSE5;Z4YJJ5;Q80TQ2	Ubiquitin carboxyl-terminal hydrolase CYLD	Cyld		770	87.097	0.0013441	10.864	0	1	0	0	3	0	0	0	1	0	0	0	0	0	0	1	0	0	3	0	0	0	1	0	0	0	0	0	0	1	0	0	3	0	0	0	1	0	0	0	0	0
Q64429;Q3UTK2;A0A3Q4L2V1	Cytochrome P450 1B1	Cyp1b1		543	60.537	0.003574	2.0638	0	0	1	0	1	0	0	0	0	0	0	0	0	0	0	0	1	0	1	0	0	0	0	0	0	0	0	0	0	0	1	0	1	0	0	0	0	0	0	0	0	0
Q8BGU0		Cyp4f39		532	61.933	0.00083822	3.2263	0	0	0	0	0	0	0	2	0	0	0	0	0	0	0	0	0	0	0	0	0	2	0	0	0	0	0	0	0	0	0	0	0	0	0	2	0	0	0	0	0	0
F2Z497;Q5SZV5	Dyslexia-associated protein KIAA0319 homolog	D130043K22Rik;Kiaa0319		782	84.453	0.009901	1.7206	0	0	0	1	0	0	0	0	0	0	0	0	0	0	0	0	0	1	0	0	0	0	0	0	0	0	0	0	0	0	0	1	0	0	0	0	0	0	0	0	0	0
Q922B2	Aspartate--tRNA ligase, cytoplasmic	Dars		501	57.147	0.0010684	6.0493	1	0	0	0	1	0	0	1	0	0	0	1	0	0	1	0	0	0	1	0	0	1	0	0	0	1	0	0	1	0	0	0	1	0	0	1	0	0	0	1	0	0
Q9QXS6;A0A0R4J1E3	Drebrin	Dbn1		706	77.286	0	71.293	4	4	6	1	5	9	5	0	1	1	0	8	0	0	4	4	6	1	5	9	5	0	1	1	0	8	0	0	4	4	6	1	5	9	5	0	1	1	0	8	0	0
Q62418	Drebrin-like protein	Dbnl		436	48.699	0.0010929	6.5084	0	0	0	0	0	0	0	3	0	0	0	0	0	0	0	0	0	0	0	0	0	3	0	0	0	0	0	0	0	0	0	0	0	0	0	3	0	0	0	0	0	0
Q8BHC4	Dephospho-CoA kinase domain-containing protein	Dcakd		231	26.476	0	19.003	0	0	5	0	4	0	0	2	6	0	0	0	2	1	0	0	5	0	4	0	0	2	6	0	0	0	2	1	0	0	5	0	4	0	0	2	6	0	0	0	2	1
Q9DAR7	m7GpppX diphosphatase	Dcps		338	38.988	0.0094149	1.8121	0	0	1	0	0	0	0	0	0	0	0	0	0	0	0	0	1	0	0	0	0	0	0	0	0	0	0	0	0	0	1	0	0	0	0	0	0	0	0	0	0	0
Q99KJ8	Dynactin subunit 2	Dctn2		402	44.116	0.0010537	5.8406	0	0	0	0	0	2	0	1	0	2	0	0	0	0	0	0	0	0	0	2	0	1	0	2	0	0	0	0	0	0	0	0	0	2	0	1	0	2	0	0	0	0
Q8CBY8	Dynactin subunit 4	Dctn4		467	53.056	0	37.057	5	1	5	6	1	3	2	4	2	6	2	4	5	6	5	1	5	6	1	3	2	4	2	6	2	4	5	6	5	1	5	6	1	3	2	4	2	6	2	4	5	6
H3BJ75;Q9QZB9	Dynactin subunit 5	Dctn5		54	6.2671	0.00086059	3.4515	1	0	1	0	1	0	0	1	1	1	1	0	1	1	1	0	1	0	1	0	0	1	1	1	1	0	1	1	1	0	1	0	1	0	0	1	1	1	1	0	1	1
Q3U1J4	DNA damage-binding protein 1	Ddb1		1140	126.85	0.0010661	6.0107	0	0	0	0	1	1	0	2	0	2	2	0	0	0	0	0	0	0	1	1	0	2	0	2	2	0	0	0	0	0	0	0	1	1	0	2	0	2	2	0	0	0
O54734	Dolichyl-diphosphooligosaccharide--protein glycosyltransferase 48 kDa subunit	Ddost		441	49.027	0	11.487	1	0	0	0	1	0	0	1	2	0	0	0	1	1	1	0	0	0	1	0	0	1	2	0	0	0	1	1	1	0	0	0	1	0	0	1	2	0	0	0	1	1
Q03146	Epithelial discoidin domain-containing receptor 1	Ddr1		911	101.16	0	19.453	2	3	2	3	1	2	0	1	6	1	1	2	6	1	1	3	2	3	0	2	0	1	6	0	0	1	6	1	1	3	2	3	0	2	0	1	6	0	0	1	6	1
Q62371	Discoidin domain-containing receptor 2	Ddr2		854	96.481	0	193.52	14	10	10	16	4	6	3	12	11	15	10	15	17	13	14	10	10	16	4	6	3	12	11	15	10	15	17	13	13	10	10	16	3	6	3	12	11	14	9	14	17	13
Q91VR5	ATP-dependent RNA helicase DDX1	Ddx1		740	82.499	0	19.373	0	0	1	0	1	0	0	1	2	0	0	3	0	2	0	0	1	0	1	0	0	1	2	0	0	3	0	2	0	0	1	0	1	0	0	1	2	0	0	3	0	2
Q3TU25;Q3U741;Q501J6	Probable ATP-dependent RNA helicase DDX17	Ddx17		418	47.385	0.00085034	3.3433	0	0	1	0	4	0	1	4	1	2	0	1	0	1	0	0	0	0	1	0	0	2	0	0	0	0	0	0	0	0	0	0	1	0	0	2	0	0	0	0	0	0
Q9Z1N5	Spliceosome RNA helicase Ddx39b	Ddx39b		428	49.035	0	13.07	2	0	2	0	1	0	0	2	0	2	0	0	0	1	2	0	2	0	1	0	0	2	0	2	0	0	0	1	1	0	1	0	1	0	0	1	0	1	0	0	0	0
Q62167;P16381;Q62095	ATP-dependent RNA helicase DDX3X;Putative ATP-dependent RNA helicase Pl10;ATP-dependent RNA helicase DDX3Y	Ddx3x;D1Pas1;Ddx3y		662	73.101	0	93.287	2	2	4	1	3	4	9	10	6	6	4	3	2	5	2	2	4	1	3	4	9	10	6	6	4	3	2	5	2	2	4	1	2	4	8	9	6	5	4	3	2	5
Q61656;Q8BTS0;S4R1I6	Probable ATP-dependent RNA helicase DDX5	Ddx5		614	69.289	0	14.385	2	1	5	0	7	1	1	4	2	3	0	4	0	2	2	1	5	0	6	1	0	3	2	2	0	4	0	2	2	1	4	0	4	1	0	2	1	1	0	3	0	1
P54823	Probable ATP-dependent RNA helicase DDX6	Ddx6		483	54.191	0.00092764	4.2998	0	0	0	0	0	0	0	0	1	1	0	0	0	1	0	0	0	0	0	0	0	0	1	1	0	0	0	1	0	0	0	0	0	0	0	0	1	1	0	0	0	1
Q9CQ62	2,4-dienoyl-CoA reductase, mitochondrial	Decr1		335	36.213	0.00083963	3.2306	0	0	0	0	1	0	0	0	0	0	0	1	0	0	0	0	0	0	1	0	0	0	0	0	0	1	0	0	0	0	0	0	1	0	0	0	0	0	0	1	0	0
Q99J56	Derlin-1	Derl1		251	28.834	0	17.531	2	1	2	2	2	1	0	0	0	3	2	0	0	0	2	1	2	2	2	1	0	0	0	3	2	0	0	0	2	1	2	2	2	1	0	0	0	3	2	0	0	0
A0A2I3BQ25;A0A2I3BRG8;A0A2I3BPY3;Q9D2U3;Q99LB2	Dehydrogenase/reductase SDR family member 4	Dhrs4		124	13.189	0.0008643	3.4956	1	0	0	0	0	0	0	0	0	1	0	1	0	0	1	0	0	0	0	0	0	0	0	1	0	1	0	0	1	0	0	0	0	0	0	0	0	1	0	1	0	0
Z4YKT6;Q99J47	Dehydrogenase/reductase SDR family member 7B	Dhrs7b		308	33.225	0.00083893	3.2285	0	0	2	0	0	0	0	0	1	0	0	0	0	1	0	0	2	0	0	0	0	0	1	0	0	0	0	1	0	0	2	0	0	0	0	0	1	0	0	0	0	1
A0A0G2JG10;Q497W9;O35286;A0A0G2JGQ5	Pre-mRNA-splicing factor ATP-dependent RNA helicase DHX15	Dhx15		608	68.578	0.0021786	2.1431	0	0	0	0	0	1	0	1	1	0	0	0	0	0	0	0	0	0	0	1	0	1	1	0	0	0	0	0	0	0	0	0	0	1	0	1	1	0	0	0	0	0
A0A087WPL5;E9QNN1;O70133;Q3UR42	ATP-dependent RNA helicase A	Dhx9		1383	149.62	0	24.466	2	0	2	0	2	0	0	9	2	0	0	1	1	3	2	0	2	0	2	0	0	9	2	0	0	1	1	3	2	0	2	0	2	0	0	9	2	0	0	1	1	3
F6S1S5;B7ZCL7;Q9ESX5	H/ACA ribonucleoprotein complex subunit 4	Dkc1		74	8.4496	0.00091659	4.1191	0	0	0	0	0	0	0	1	0	0	0	0	0	0	0	0	0	0	0	0	0	1	0	0	0	0	0	0	0	0	0	0	0	0	0	1	0	0	0	0	0	0
Q8BMF4	Dihydrolipoyllysine-residue acetyltransferase component of pyruvate dehydrogenase complex, mitochondrial	Dlat		642	67.941	0.0014837	2.2444	0	1	0	0	0	0	0	1	1	0	0	0	0	0	0	1	0	0	0	0	0	1	1	0	0	0	0	0	0	1	0	0	0	0	0	1	1	0	0	0	0	0
E9Q7P0;A2A520;K3W4R0;Q69Z23	Dynein heavy chain 17, axonemal	Dnah17		4453	509.03	0.00079302	2.7399	0	0	0	1	0	1	0	0	0	0	2	0	0	0	0	0	0	1	0	1	0	0	0	0	2	0	0	0	0	0	0	1	0	1	0	0	0	0	2	0	0	0
P63037	DnaJ homolog subfamily A member 1	Dnaja1		397	44.868	0.0062543	1.9385	0	0	0	0	0	0	0	0	0	0	0	0	1	1	0	0	0	0	0	0	0	0	0	0	0	0	1	1	0	0	0	0	0	0	0	0	0	0	0	0	1	1
Q9QYJ0	DnaJ homolog subfamily A member 2	Dnaja2		412	45.745	0	14.061	0	0	0	1	1	1	0	1	0	1	1	0	0	1	0	0	0	1	1	1	0	1	0	1	1	0	0	1	0	0	0	1	1	1	0	1	0	1	1	0	0	1
Q99M87	DnaJ homolog subfamily A member 3, mitochondrial	Dnaja3		480	52.443	0.00096432	4.6769	1	0	0	0	0	0	0	0	1	0	0	0	1	1	1	0	0	0	0	0	0	0	1	0	0	0	1	1	1	0	0	0	0	0	0	0	1	0	0	0	1	1
Q9JMC3	DnaJ homolog subfamily A member 4	Dnaja4		397	44.901	0.010033	1.7995	0	1	1	0	1	1	0	1	0	1	0	0	0	0	0	1	1	0	1	1	0	1	0	1	0	0	0	0	0	1	1	0	1	1	0	1	0	1	0	0	0	0
Q99KV1	DnaJ homolog subfamily B member 11	Dnajb11		358	40.555	0	35.606	1	0	2	1	0	1	0	0	0	1	2	0	1	2	1	0	2	1	0	1	0	0	0	1	2	0	1	2	1	0	2	1	0	1	0	0	0	1	2	0	1	2
A0A0G2JER9;O54946;G3X8S5	DnaJ homolog subfamily B member 6	Dnajb6		243	26.998	0	34.579	2	1	1	1	2	1	0	1	2	2	1	1	1	1	2	1	1	1	2	1	0	1	2	2	1	1	1	1	2	1	1	1	2	1	0	1	2	2	1	1	1	1
Q5U458;E9Q8B3	DnaJ homolog subfamily C member 11	Dnajc11		559	63.232	0	24.747	0	0	1	0	1	0	0	1	5	0	0	0	5	5	0	0	1	0	1	0	0	1	5	0	0	0	5	5	0	0	1	0	1	0	0	1	5	0	0	0	5	5
Q3T9X3;Q3TCR7;G3X9G4;F8WIV5;P39054;G3UZZ3	Dynamin-2	Dnm2		860	97.194	0.0011123	6.7428	0	0	0	0	0	0	0	4	0	0	0	0	0	0	0	0	0	0	0	0	0	4	0	0	0	0	0	0	0	0	0	0	0	0	0	4	0	0	0	0	0	0
O70152;A2BDX2	Dolichol-phosphate mannosyltransferase subunit 1	Dpm1		260	29.174	0.00093897	4.3781	1	0	2	0	0	0	0	1	1	1	1	0	0	1	1	0	2	0	0	0	0	1	1	1	1	0	0	1	1	0	2	0	0	0	0	1	1	1	1	0	0	1
O08553	Dihydropyrimidinase-related protein 2	Dpysl2		572	62.277	0.000998	5.0505	0	0	0	0	2	0	0	1	1	1	0	0	0	0	0	0	0	0	2	0	0	1	1	1	0	0	0	0	0	0	0	0	2	0	0	1	1	1	0	0	0	0
P55849;Q32ME9;A0A286YCT9	Desmocollin-1	Dsc1		886	98.937	0.0056101	1.9903	0	0	0	0	1	1	1	0	1	0	1	0	1	1	0	0	0	0	1	1	1	0	1	0	1	0	1	1	0	0	0	0	1	1	1	0	1	0	1	0	1	1
P55850	Desmocollin-3	Dsc3		896	100.2	0.00085324	3.3936	0	0	0	0	0	0	0	1	1	0	0	0	1	1	0	0	0	0	0	0	0	1	1	0	0	0	1	1	0	0	0	0	0	0	0	1	1	0	0	0	1	1
Q7TSF1;Q61495;Q7TSF0	Desmoglein-1-beta;Desmoglein-1-alpha;Desmoglein-1-gamma	Dsg1b;Dsg1a;Dsg1c		1060	114.45	0	58.796	2	2	2	1	1	1	2	3	4	3	3	2	4	3	2	2	2	1	1	1	2	3	4	3	3	2	4	3	2	2	2	1	1	1	2	3	4	3	3	2	4	3
E9Q557;E9PZW0	Desmoplakin	Dsp		2883	332.91	0	323.31	37	31	24	24	37	30	37	61	61	26	39	17	54	57	37	31	24	24	37	30	37	61	61	26	39	17	54	57	37	31	24	24	37	30	37	61	61	26	39	17	54	57
Q9R0P5	Destrin	Dstn		165	18.521	0	30.23	3	4	7	4	5	7	5	1	3	6	3	4	1	1	3	4	7	4	5	7	5	1	3	6	3	4	1	1	3	4	7	4	5	7	5	1	3	6	3	4	1	1
A0A0R4IZY1;Q8R3P2	Probable E3 ubiquitin-protein ligase DTX2	Dtx2		618	67.066	0.0015314	2.4573	0	0	0	0	0	0	0	0	0	0	0	0	1	0	0	0	0	0	0	0	0	0	0	0	0	0	1	0	0	0	0	0	0	0	0	0	0	0	0	0	1	0
B1AQF4;Q9D7X3;Q3V2Y9;H3BKD1;H3BKL8	Dual specificity protein phosphatase 3	Dusp3		210	23.223	0.00088496	3.7573	0	0	0	0	0	0	0	1	0	0	0	0	2	0	0	0	0	0	0	0	0	1	0	0	0	0	2	0	0	0	0	0	0	0	0	1	0	0	0	0	2	0
Q9JHU4	Cytoplasmic dynein 1 heavy chain 1	Dync1h1		4644	532.04	0	17.256	0	0	0	0	0	0	0	10	0	0	0	0	1	1	0	0	0	0	0	0	0	10	0	0	0	0	1	1	0	0	0	0	0	0	0	10	0	0	0	0	1	1
A2BFF8;Q3TPJ8;A2BFF5;A2BFF9;O88487	Cytoplasmic dynein 1 intermediate chain 2	Dync1i2		611	68.265	0.00094607	4.4642	0	0	0	0	0	0	0	1	0	0	0	0	0	0	0	0	0	0	0	0	0	1	0	0	0	0	0	0	0	0	0	0	0	0	0	1	0	0	0	0	0	0
P63168	Dynein light chain 1, cytoplasmic	Dynll1		89	10.366	0	11.278	0	1	1	1	2	0	1	4	3	1	1	1	1	2	0	1	1	1	2	0	1	4	3	1	1	1	1	2	0	1	1	1	2	0	1	4	3	1	1	1	1	2
E9QL12;E9PXU9;A0A0N4SUJ2;E9Q423;A0A0N4SWH3;A0A0N4SWG7;A0A0N4SUN3;A0A0N4SVX9;A0A0N4SV63;Q9ESD7	Dysferlin	Dysf		2082	237.19	0.0015302	2.4475	0	1	0	0	0	0	0	0	1	0	0	0	0	0	0	1	0	0	0	0	0	0	1	0	0	0	0	0	0	1	0	0	0	0	0	0	1	0	0	0	0	0
Q923L6;P97426;P97425	Eosinophil cationic protein 1;Eosinophil cationic protein 2	Ear10;Ear1;Ear2		156	17.63	0.00097182	4.784	1	0	2	0	1	0	0	0	0	0	0	0	0	0	1	0	2	0	1	0	0	0	0	0	0	0	0	0	1	0	2	0	1	0	0	0	0	0	0	0	0	0
P10126;D3YZ68	Elongation factor 1-alpha 1	Eef1a1		462	50.113	0	213.71	16	9	16	12	13	11	10	13	13	14	11	12	14	13	16	9	16	12	13	11	10	13	13	14	11	12	14	13	8	5	9	6	7	6	4	8	8	7	6	6	8	8
A0A087WS46;O70251;M0QWK5;M0QWH8;G3UX43;G3UZ47	Elongation factor 1-beta	Eef1b2;Eef1b		184	20.136	0	15.798	1	0	1	0	1	0	0	1	0	1	0	1	0	0	1	0	1	0	1	0	0	1	0	1	0	1	0	0	1	0	1	0	1	0	0	1	0	1	0	1	0	0
E9QN08;Q80T06;P57776;D3YUQ9;A0A0R4J1L2;Q91VK2;A0A0R4J1E2;D3Z7N2;D3YY68;D3YZT9;F6ZFU0	Elongation factor 1-delta	Eef1d		245	27.217	0	11.313	0	0	1	0	1	0	0	0	0	2	0	3	0	1	0	0	1	0	1	0	0	0	0	2	0	3	0	1	0	0	1	0	1	0	0	0	0	2	0	3	0	1
Q9D8N0	Elongation factor 1-gamma	Eef1g		437	50.06	0	96.151	2	2	3	2	5	2	5	6	3	5	3	5	4	9	2	2	3	2	5	2	5	6	3	5	3	5	4	9	2	2	3	2	5	2	5	6	3	5	3	5	4	9
P58252	Elongation factor 2	Eef2		858	95.313	0	323.31	21	18	19	19	20	20	19	25	21	15	24	15	29	26	21	18	19	19	20	20	19	25	21	15	24	15	29	26	20	18	19	19	20	20	19	25	21	15	23	15	29	26
G5E8D6;Q9WVJ9;E9Q3N9;E9Q3F3	EGF-containing fibulin-like extracellular matrix protein 2	Efemp2		462	51.349	0	19.428	0	0	0	0	4	1	0	1	4	2	2	0	1	1	0	0	0	0	4	1	0	1	4	2	2	0	1	1	0	0	0	0	4	1	0	1	4	2	2	0	1	1
Q8C845;Q9D8Y0	EF-hand domain-containing protein D2	Efhd2		240	26.8	0	65.491	5	0	0	0	0	2	0	0	0	4	0	9	1	3	5	0	0	0	0	2	0	0	0	4	0	9	1	3	5	0	0	0	0	2	0	0	0	4	0	9	1	3
G3UX01		Efr3a		41	4.6125	0.0099734	1.7704	0	0	0	0	0	0	0	0	0	0	1	0	0	0	0	0	0	0	0	0	0	0	0	0	1	0	0	0	0	0	0	0	0	0	0	0	0	0	1	0	0	0
Q9WVK4	EH domain-containing protein 1	Ehd1		534	60.602	0	12.358	0	0	0	0	0	0	0	4	0	0	0	0	2	0	0	0	0	0	0	0	0	4	0	0	0	0	2	0	0	0	0	0	0	0	0	4	0	0	0	0	2	0
Q9Z2B5;E9QQ30	Eukaryotic translation initiation factor 2-alpha kinase 3	Eif2ak3		1114	124.68	0	20.311	0	2	2	3	3	6	0	0	0	2	2	0	0	0	0	2	2	3	3	6	0	0	0	2	2	0	0	0	0	2	2	3	3	6	0	0	0	2	2	0	0	0
Q6ZWX6	Eukaryotic translation initiation factor 2 subunit 1	Eif2s1		315	36.108	0	32.976	0	1	2	0	1	1	0	3	1	1	1	2	1	1	0	1	2	0	1	1	0	3	1	1	1	2	1	1	0	1	2	0	1	1	0	3	1	1	1	2	1	1
Q99L45;E0CXJ3	Eukaryotic translation initiation factor 2 subunit 2	Eif2s2		331	38.092	0.001182	7.9766	0	1	2	0	2	0	0	1	1	0	0	1	2	1	0	1	2	0	2	0	0	1	1	0	0	1	2	1	0	1	2	0	2	0	0	1	1	0	0	1	2	1
Q9Z0N1;A2AAW9	Eukaryotic translation initiation factor 2 subunit 3, X-linked	Eif2s3x		472	51.065	0	54.679	3	2	2	1	4	2	0	7	4	1	3	1	6	7	3	2	2	1	4	2	0	7	4	1	3	1	6	7	0	1	1	1	1	1	0	2	2	0	1	0	1	2
Q9Z0N2	Eukaryotic translation initiation factor 2 subunit 3, Y-linked	Eif2s3y		472	51.13	0.00083403	3.199	3	1	1	0	3	1	0	6	2	1	2	1	5	5	0	0	0	0	0	0	0	1	0	0	0	0	0	0	0	0	0	0	0	0	0	1	0	0	0	0	0	0
P23116	Eukaryotic translation initiation factor 3 subunit A	Eif3a		1344	161.93	0.0012151	8.5866	0	0	0	0	0	0	0	4	0	0	0	0	0	0	0	0	0	0	0	0	0	4	0	0	0	0	0	0	0	0	0	0	0	0	0	4	0	0	0	0	0	0
Q8JZQ9	Eukaryotic translation initiation factor 3 subunit B	Eif3b		803	91.369	0.00087184	3.5815	0	0	1	0	1	0	0	0	0	1	0	0	0	0	0	0	1	0	1	0	0	0	0	1	0	0	0	0	0	0	1	0	1	0	0	0	0	1	0	0	0	0
P60229	Eukaryotic translation initiation factor 3 subunit E	Eif3e		445	52.22	0.00084818	3.322	0	0	0	0	0	0	0	2	0	0	0	0	0	0	0	0	0	0	0	0	0	2	0	0	0	0	0	0	0	0	0	0	0	0	0	2	0	0	0	0	0	0
Q9DCH4	Eukaryotic translation initiation factor 3 subunit F	Eif3f		361	37.984	0.0010718	6.1242	1	0	3	0	1	0	0	0	0	1	0	0	0	1	1	0	3	0	1	0	0	0	0	1	0	0	0	1	1	0	3	0	1	0	0	0	0	1	0	0	0	1
Q9QZD9	Eukaryotic translation initiation factor 3 subunit I	Eif3i		325	36.46	0.0011351	7.0628	0	0	0	0	0	0	0	2	2	0	0	0	0	0	0	0	0	0	0	0	0	2	2	0	0	0	0	0	0	0	0	0	0	0	0	2	2	0	0	0	0	0
Q8QZY1	Eukaryotic translation initiation factor 3 subunit L	Eif3l		564	66.612	0.0010823	6.3535	0	0	0	0	0	0	0	2	0	0	0	0	0	2	0	0	0	0	0	0	0	2	0	0	0	0	0	2	0	0	0	0	0	0	0	2	0	0	0	0	0	2
Q99JX4;A2A701;A2A702	Eukaryotic translation initiation factor 3 subunit M	Eif3m		374	42.516	0.00084674	3.3003	2	0	1	0	1	0	0	0	0	0	0	0	0	0	2	0	1	0	1	0	0	0	0	0	0	0	0	0	2	0	1	0	1	0	0	0	0	0	0	0	0	0
P60843	Eukaryotic initiation factor 4A-I	Eif4a1		406	46.153	0	78.924	3	2	4	0	10	2	4	8	5	6	3	4	4	6	3	2	4	0	10	2	4	8	5	6	3	4	4	6	3	2	3	0	8	2	4	7	5	5	2	3	4	5
A0A0N4SVP8;Q91VC3;E9PV04;A2AFK7	Eukaryotic initiation factor 4A-III;Eukaryotic initiation factor 4A-III, N-terminally processed	Eif4a3;Gm8994		411	46.959	0.001065	6.0031	1	0	2	0	5	0	0	3	1	1	1	1	0	1	1	0	1	0	3	0	0	2	1	0	0	0	0	0	1	0	1	0	3	0	0	2	1	0	0	0	0	0
B2RWE8;Q8BGD9	Eukaryotic translation initiation factor 4B	Eif4b		403	46.478	0.00098717	4.9677	0	0	1	0	0	0	0	0	0	1	0	0	1	0	0	0	1	0	0	0	0	0	0	1	0	0	1	0	0	0	1	0	0	0	0	0	0	1	0	0	1	0
A0A0J9YUS5;E9PVC6;E9Q9E1;E9PVC5;Q6NZJ6	Eukaryotic translation initiation factor 4 gamma 1	Eif4g1		1303	145.31	0.00079365	2.751	0	0	0	0	1	0	0	1	0	0	0	0	0	0	0	0	0	0	1	0	0	1	0	0	0	0	0	0	0	0	0	0	1	0	0	1	0	0	0	0	0	0
A0A0A0MQM0;P63242	Eukaryotic translation initiation factor 5A;Eukaryotic translation initiation factor 5A-1	Eif5a		149	16.302	0	20.321	4	0	3	0	3	0	0	3	1	4	0	1	1	1	4	0	3	0	3	0	0	3	1	4	0	1	1	1	4	0	3	0	3	0	0	3	1	4	0	1	1	1
O55135	Eukaryotic translation initiation factor 6	Eif6		245	26.511	0.0013141	10.487	1	1	1	1	0	0	0	2	1	0	1	2	1	1	1	1	1	1	0	0	0	2	1	0	1	2	1	1	1	1	1	1	0	0	0	2	1	0	1	2	1	1
P70372	ELAV-like protein 1	Elavl1		326	36.169	0	15.794	1	1	4	0	4	1	1	0	2	3	1	3	0	1	1	1	4	0	4	1	1	0	2	3	1	3	0	1	1	1	4	0	4	1	1	0	2	3	1	3	0	1
Q99K41	EMILIN-1	Emilin1		1017	107.58	0.0012121	8.5757	0	0	0	0	0	0	0	1	0	0	0	2	0	0	0	0	0	0	0	0	0	1	0	0	0	2	0	0	0	0	0	0	0	0	0	1	0	0	0	2	0	0
Q3V188	Poly(U)-specific endoribonuclease	Endou		412	47.01	0.00094429	4.4472	0	0	0	0	0	0	0	2	0	0	0	0	0	0	0	0	0	0	0	0	0	2	0	0	0	0	0	0	0	0	0	0	0	0	0	2	0	0	0	0	0	0
P17182;Q6PHC1	Alpha-enolase	Eno1		434	47.14	0	323.31	14	8	14	4	15	9	8	12	12	11	7	8	9	9	14	8	14	4	15	9	8	12	12	11	7	8	9	9	14	8	14	4	15	9	8	12	12	11	7	8	9	9
Q03145	Ephrin type-A receptor 2	Epha2		977	108.85	0	114.64	5	14	10	7	6	8	6	13	14	1	2	12	20	11	5	14	10	7	6	8	6	13	14	1	2	12	20	11	4	13	9	6	5	8	6	12	13	1	2	11	19	10
E9PWK7;Q8C8K1;P54761;E0CYA3;P54754	Receptor protein-tyrosine kinase;Ephrin type-B receptor 4;Ephrin type-B receptor 3	Ephb4;Ephb3		935	103.15	0.001073	6.1537	1	2	2	1	1	0	0	2	1	1	0	2	2	1	0	1	1	0	0	0	0	1	0	1	0	1	1	0	0	1	1	0	0	0	0	1	0	1	0	1	1	0
O08644	Ephrin type-B receptor 6	Ephb6		1014	110.11	0.00078125	2.6156	0	0	0	0	0	0	0	1	1	0	0	0	0	1	0	0	0	0	0	0	0	1	1	0	0	0	0	1	0	0	0	0	0	0	0	1	1	0	0	0	0	1
A0A2I3BRT4;Q8R0W0	Epiplakin	Eppk1		3458	381.72	0	101.52	3	1	4	1	3	1	2	8	3	4	4	2	3	3	1	1	2	1	1	1	2	6	1	2	2	0	2	2	1	1	2	1	1	1	2	6	1	2	2	0	2	2
P70424	Receptor tyrosine-protein kinase erbB-2	Erbb2		1256	138.58	0	11.433	0	0	0	0	0	0	0	0	1	0	0	0	4	2	0	0	0	0	0	0	0	0	1	0	0	0	4	2	0	0	0	0	0	0	0	0	1	0	0	0	4	2
Q61526	Receptor tyrosine-protein kinase erbB-3	Erbb3		1339	147.61	0	25.507	0	0	0	0	0	0	0	0	0	0	0	0	11	7	0	0	0	0	0	0	0	0	0	0	0	0	11	7	0	0	0	0	0	0	0	0	0	0	0	0	11	7
P84089;A0A1W2P7H9;A0A1W2P7T3;G3UW85	Enhancer of rudimentary homolog	Erh		104	12.259	0	75.551	0	0	0	0	1	0	1	3	2	1	0	1	3	2	0	0	0	0	1	0	1	3	2	1	0	1	3	2	0	0	0	0	1	0	1	3	2	1	0	1	3	2
A0A1B0GSD8;Q8BFZ9;A0A1B0GRG7;A0A1B0GT43;A0A1B0GRQ1;A0A1B0GQZ0;A0A1B0GT70	Erlin-2	Erlin2		220	24.588	0.002886	2.1172	1	0	0	0	0	0	0	0	0	0	0	0	1	0	1	0	0	0	0	0	0	0	0	0	0	0	1	0	1	0	0	0	0	0	0	0	0	0	0	0	1	0
Q3UVK0;F6TQS9	Endoplasmic reticulum metallopeptidase 1	Ermp1		898	100.15	0	20.654	1	0	0	2	0	0	0	0	0	2	4	0	3	3	1	0	0	2	0	0	0	0	0	2	4	0	3	3	1	0	0	2	0	0	0	0	0	2	4	0	3	3
Q8R180	ERO1-like protein alpha	Ero1l		464	54.084	0.00099108	4.9795	0	0	0	0	1	0	0	2	0	0	0	0	0	0	0	0	0	0	1	0	0	2	0	0	0	0	0	0	0	0	0	0	1	0	0	2	0	0	0	0	0	0
H3BJP2;H3BK43;H3BLJ9;H3BJL6;H3BKH6;Q9R0P3;H3BL99;H3BJC6	S-formylglutathione hydrolase	Esd		247	27.131	0.00084962	3.3426	0	0	1	0	1	0	0	0	0	0	0	0	0	0	0	0	1	0	1	0	0	0	0	0	0	0	0	0	0	0	1	0	1	0	0	0	0	0	0	0	0	0
Q8BWY3	Eukaryotic peptide chain release factor subunit 1	Etf1		437	49.03	0.0035945	2.0934	0	0	0	0	0	0	0	2	0	0	0	0	0	0	0	0	0	0	0	0	0	2	0	0	0	0	0	0	0	0	0	0	0	0	0	2	0	0	0	0	0	0
Q99LC5	Electron transfer flavoprotein subunit alpha, mitochondrial	Etfa		333	35.009	0.0014588	2.1698	0	0	0	0	0	0	0	1	0	0	0	0	0	0	0	0	0	0	0	0	0	1	0	0	0	0	0	0	0	0	0	0	0	0	0	1	0	0	0	0	0	0
Q9DCW4;A0A0U1RQB4;A0A0N4SWE9;A0A0U1RNK9;A0A0U1RNR3;A0A0U1RNP5;A0A0N4SVE0	Electron transfer flavoprotein subunit beta	Etfb		255	27.623	0.0014903	2.2666	1	0	1	0	0	0	0	0	0	0	0	0	0	0	1	0	1	0	0	0	0	0	0	0	0	0	0	0	1	0	1	0	0	0	0	0	0	0	0	0	0	0
Q9D952	Envoplakin	Evpl		2035	232.01	0.0010638	6.0014	1	0	0	0	0	0	0	3	0	1	0	0	0	0	1	0	0	0	0	0	0	3	0	1	0	0	0	0	1	0	0	0	0	0	0	3	0	1	0	0	0	0
Q5SUT0;Q5SUS9;Q61545	RNA-binding protein EWS	Ewsr1		618	64.988	0.0012531	9.207	1	0	1	0	2	0	0	0	1	2	0	0	0	1	1	0	1	0	2	0	0	0	1	2	0	0	0	1	1	0	1	0	2	0	0	0	1	2	0	0	0	1
P26040	Ezrin	Ezr		586	69.406	0	16.8	1	0	1	0	3	0	1	7	1	2	0	1	1	1	0	0	0	0	2	0	0	4	1	0	0	0	1	1	0	0	0	0	2	0	0	4	1	0	0	0	1	1
P12710	Fatty acid-binding protein, liver	Fabp1		127	14.245	0.00099602	5.0236	0	1	1	2	0	1	0	0	0	1	0	2	0	0	0	1	1	2	0	1	0	0	0	1	0	2	0	0	0	1	1	2	0	1	0	0	0	1	0	2	0	0
Q05816	Fatty acid-binding protein, epidermal	Fabp5		135	15.137	0.00079681	2.7819	0	1	0	1	1	1	1	2	2	1	1	1	2	2	0	1	0	1	1	1	1	2	2	1	1	1	2	2	0	1	0	1	1	1	1	2	2	1	1	1	2	2
Q920L1	Fatty acid desaturase 1	Fads1		447	52.322	0	16.237	3	0	0	3	0	0	0	0	1	3	2	2	2	3	3	0	0	3	0	0	0	0	1	3	2	2	2	3	3	0	0	3	0	0	0	0	1	3	2	2	2	3
Q9Z0R9	Fatty acid desaturase 2	Fads2		444	52.387	0	13.404	0	0	0	2	0	0	0	1	0	1	1	0	4	3	0	0	0	2	0	0	0	1	0	1	1	0	4	3	0	0	0	2	0	0	0	1	0	1	1	0	4	3
D3YUP4;Q3TDN2	FAS-associated factor 2	Faf2		132	15.56	0.00085763	3.4228	0	0	0	0	0	0	0	1	0	0	0	0	1	1	0	0	0	0	0	0	0	1	0	0	0	0	1	1	0	0	0	0	0	0	0	1	0	0	0	0	1	1
Q6A0A9	Constitutive coactivator of PPAR-gamma-like protein 1	FAM120A		1112	121.64	0	13.597	0	1	2	0	1	0	0	2	2	0	0	0	0	2	0	1	2	0	1	0	0	2	2	0	0	0	0	2	0	1	2	0	1	0	0	2	2	0	0	0	0	2
Q8R1F1	Niban-like protein 1	Fam129b		749	84.818	0	13.881	0	0	0	0	0	0	0	3	0	0	0	0	0	0	0	0	0	0	0	0	0	3	0	0	0	0	0	0	0	0	0	0	0	0	0	3	0	0	0	0	0	0
Q9D6U8;A0A338P6X2	Protein FAM162A	Fam162a		155	17.725	0.00092937	4.3038	0	0	0	0	1	0	0	0	0	1	0	0	0	0	0	0	0	0	1	0	0	0	0	1	0	0	0	0	0	0	0	0	1	0	0	0	0	1	0	0	0	0
Q3UGS4	Protein FAM195B	Fam195b		97	11.101	0.00081169	2.9503	0	0	1	0	0	0	0	0	1	0	0	0	0	0	0	0	1	0	0	0	0	0	1	0	0	0	0	0	0	0	1	0	0	0	0	0	1	0	0	0	0	0
A0A2I3BQK1;A0A2I3BPH9;A0A2I3BRN5;Q921M7	Protein FAM49B	Fam49b		76	8.6745	0.0014993	2.2935	1	0	0	0	1	0	0	0	0	1	0	0	0	0	1	0	0	0	1	0	0	0	0	1	0	0	0	0	1	0	0	0	1	0	0	0	0	1	0	0	0	0
A0A3Q4EBV4;Q3TJZ6	Protein FAM98A	Fam98a		308	33.951	0.001321	10.559	0	0	0	0	0	1	0	0	0	0	0	1	0	0	0	0	0	0	0	1	0	0	0	0	0	1	0	0	0	0	0	0	0	1	0	0	0	0	0	1	0	0
Q922J9	Fatty acyl-CoA reductase 1	Far1		515	59.434	0	110.68	4	8	11	8	7	13	5	13	14	7	5	6	10	12	4	8	11	8	7	13	5	13	14	7	5	6	10	12	4	8	11	8	7	13	5	13	14	7	5	6	10	12
D3Z4C0;Q91VS8	FERM, RhoGEF and pleckstrin domain-containing protein 2	Farp2		795	87.861	0.0099075	1.7229	0	0	1	0	0	0	0	0	0	0	0	0	0	0	0	0	1	0	0	0	0	0	0	0	0	0	0	0	0	0	1	0	0	0	0	0	0	0	0	0	0	0
Q8C0C7;E9PWY9	Phenylalanine--tRNA ligase alpha subunit	Farsa		508	57.598	0	18.488	2	2	7	0	5	1	0	1	2	2	1	1	2	2	2	2	7	0	5	1	0	1	2	2	1	1	2	2	2	2	7	0	5	1	0	1	2	2	1	1	2	2
P19096;A0A0U1RNJ1	Fatty acid synthase;[Acyl-carrier-protein] S-acetyltransferase;[Acyl-carrier-protein] S-malonyltransferase;3-oxoacyl-[acyl-carrier-protein] synthase;3-oxoacyl-[acyl-carrier-protein] reductase;3-hydroxyacyl-[acyl-carrier-protein] dehydratase;Enoyl-[acyl-carrier-protein] reductase;Oleoyl-[acyl-carrier-protein] hydrolase	Fasn		2504	272.43	0	17.223	1	0	0	0	1	0	0	0	2	0	0	0	0	6	1	0	0	0	1	0	0	0	2	0	0	0	0	6	1	0	0	0	1	0	0	0	2	0	0	0	0	6
F2Z4A3;A0A087WRT4;A0A1L1SQU7		Fat1		4590	506.26	0	323.31	48	11	61	32	42	45	11	21	30	65	44	58	52	35	48	11	61	32	42	45	11	21	30	65	44	58	52	35	48	11	61	32	42	45	11	21	30	65	44	58	52	35
Q2PZL6	Protocadherin Fat 4	Fat4		4981	540.31	0.00079745	2.7956	0	0	1	0	1	0	0	0	0	0	0	0	0	0	0	0	1	0	1	0	0	0	0	0	0	0	0	0	0	0	1	0	1	0	0	0	0	0	0	0	0	0
Q642K5;P62862	40S ribosomal protein S30	Fau		133	14.416	0.0014652	2.1906	0	0	0	0	0	0	0	2	2	0	0	0	2	1	0	0	0	0	0	0	0	2	2	0	0	0	2	1	0	0	0	0	0	0	0	2	2	0	0	0	2	1
P35550;Q80WS3	rRNA 2-O-methyltransferase fibrillarin;rRNA/tRNA 2-O-methyltransferase fibrillarin-like protein 1	Fbl;Fbll1		327	34.306	0.00095238	4.5364	0	0	0	0	0	0	0	2	0	0	0	0	1	1	0	0	0	0	0	0	0	2	0	0	0	0	1	1	0	0	0	0	0	0	0	2	0	0	0	0	1	1
P37889	Fibulin-2	Fbln2		1221	131.83	0	84.512	2	0	3	1	8	6	1	6	10	11	5	4	9	7	2	0	3	1	8	6	1	6	10	11	5	4	9	7	2	0	3	1	8	6	1	6	10	11	5	4	9	7
Q544X6;P22315	Ferrochelatase;Ferrochelatase, mitochondrial	Fech		422	47.421	0	18.643	1	0	0	0	0	0	0	1	0	1	0	0	1	1	1	0	0	0	0	0	0	1	0	1	0	0	1	1	1	0	0	0	0	0	0	1	0	1	0	0	1	1
J3QN85;P16092	Fibroblast growth factor receptor;Fibroblast growth factor receptor 1	Fgfr1		833	92.98	0.00099404	5.0138	0	0	0	0	0	0	0	1	2	0	0	0	2	1	0	0	0	0	0	0	0	1	2	0	0	0	2	1	0	0	0	0	0	0	0	1	2	0	0	0	2	1
E9Q7E6;E9Q700;E9Q7E8;E9PVU6;E9Q7T0;E9PX67;E9Q708;E9Q7C7;E9PXV8;E9Q5C2;D3Z5M8;E9PX90;E9PX88;E9Q5C3;E9PX60;E9QK53;P21803	Receptor protein-tyrosine kinase;Fibroblast growth factor receptor;Fibroblast growth factor receptor 2	Fgfr2		608	68.289	0.0007716	2.5213	0	0	0	0	0	0	0	0	0	0	0	0	1	0	0	0	0	0	0	0	0	0	0	0	0	0	1	0	0	0	0	0	0	0	0	0	0	0	0	0	1	0
A0A0J9YUB8;A0A0J9YU20;Q61563;A0A0R4IZY3;Q7TSI8;F6TK14;E9QNJ9;Q03142;Q61851	Fibroblast growth factor receptor;Fibroblast growth factor receptor 4;Fibroblast growth factor receptor 3	Fgfr3;Fgfr4		222	24.358	0.0015291	2.4457	0	0	0	0	0	0	1	0	0	0	0	0	1	0	0	0	0	0	0	0	1	0	0	0	0	0	1	0	0	0	0	0	0	0	1	0	0	0	0	0	1	0
Q3UER8;Q8VCM7	Fibrinogen gamma chain	Fgg		443	50.349	0.0035511	2.0299	0	0	1	0	1	1	1	0	0	0	0	1	0	0	0	0	1	0	1	1	1	0	0	0	0	1	0	0	0	0	1	0	1	1	1	0	0	0	0	1	0	0
P97807;H3BKG7	Fumarate hydratase, mitochondrial	Fh;Fh1		507	54.356	0.00095785	4.5945	1	0	0	0	0	0	0	2	0	0	0	0	0	0	1	0	0	0	0	0	0	2	0	0	0	0	0	0	1	0	0	0	0	0	0	2	0	0	0	0	0	0
A2AEX8;A2AEX6;P97447;A2AEY1;A2AEY2	Four and a half LIM domains protein 1	Fhl1		296	33.563	0	16.742	0	0	0	0	0	0	0	1	3	0	0	0	6	5	0	0	0	0	0	0	0	1	3	0	0	0	6	5	0	0	0	0	0	0	0	1	3	0	0	0	6	5
O70433	Four and a half LIM domains protein 2	Fhl2		279	32.072	0	36.744	2	0	1	5	1	1	0	0	0	4	1	0	0	1	2	0	1	5	1	1	0	0	0	4	1	0	0	1	2	0	1	5	1	1	0	0	0	4	1	0	0	1
E0CYM1;E0CYH7;Q6P6L0	Filamin A-interacting protein 1-like	Filip1l		893	101.92	0	39.967	4	6	8	8	2	5	1	2	1	1	3	5	1	0	4	6	8	8	2	5	1	2	1	1	3	5	1	0	4	6	8	8	2	5	1	2	1	1	3	5	1	0
F6X9I3;P26883	Peptidyl-prolyl cis-trans isomerase;Peptidyl-prolyl cis-trans isomerase FKBP1A	Fkbp1a		161	18.297	0.001087	6.4081	0	0	0	0	0	0	0	0	0	1	0	0	1	0	0	0	0	0	0	0	0	0	0	1	0	0	1	0	0	0	0	0	0	0	0	0	0	1	0	0	1	0
O35465	Peptidyl-prolyl cis-trans isomerase FKBP8	Fkbp8		402	43.528	0.0021723	2.1345	0	0	0	0	1	0	0	0	0	0	0	0	0	0	0	0	0	0	1	0	0	0	0	0	0	0	0	0	0	0	0	0	1	0	0	0	0	0	0	0	0	0
Q9JJ28	Protein flightless-1 homolog	Flii		1271	144.8	0	323.31	8	12	10	19	8	21	4	10	5	10	31	34	10	18	8	12	10	19	8	21	4	10	5	10	31	34	10	18	8	12	10	19	8	21	4	10	5	10	31	34	10	18
B7FAU9;Q8BTM8;B7FAV1	Filamin-A	Flna		2639	280.5	0	192.18	11	6	16	5	30	12	8	17	21	17	5	25	25	14	11	6	16	5	30	12	8	17	21	17	5	25	25	14	9	6	14	5	28	11	8	17	21	15	5	23	24	14
Q80X90	Filamin-B	Flnb		2602	277.82	0	54.358	4	0	2	0	6	1	1	19	1	3	2	10	2	2	2	0	0	0	4	0	1	19	1	1	2	8	1	2	2	0	0	0	4	0	1	18	1	1	2	7	1	2
Q60634;Q5SS83	Flotillin-2	Flot2		428	47.037	0.0012092	8.5049	0	0	2	0	0	0	0	1	3	0	0	0	3	1	0	0	2	0	0	0	0	1	3	0	0	0	3	1	0	0	2	0	0	0	0	1	3	0	0	0	3	1
A0A087WR50;P11276;Q3UHL6;A0A087WS56	Fibronectin;Anastellin	Fn1		2386	262.84	0	323.31	61	9	30	30	74	53	56	60	66	78	60	108	53	66	61	9	30	30	74	53	56	60	66	78	60	108	53	66	2	0	1	0	4	1	4	3	3	3	4	4	1	2
A0A087WSN6;B9EHT6;B7ZNJ1		Fn1		2296	253.01	0	38.034	60	9	29	30	71	53	52	58	64	76	57	105	53	65	1	0	0	0	1	1	0	1	1	1	1	1	1	1	1	0	0	0	1	1	0	1	1	1	1	1	1	1
Q8C180	Fibroblast growth factor receptor substrate 2	Frs2		508	56.793	0.0012739	9.7042	1	0	3	2	0	0	0	1	2	0	1	0	3	3	1	0	3	2	0	0	0	1	2	0	1	0	3	3	1	0	3	2	0	0	0	1	2	0	1	0	3	3
Q61553;A0A0G2JDU7;F7BDR1	Fascin	Fscn1		493	54.507	0.0011299	7.0223	0	0	0	0	0	0	0	3	1	1	0	0	1	1	0	0	0	0	0	0	0	3	1	1	0	0	1	1	0	0	0	0	0	0	0	3	1	1	0	0	1	1
A0A1B0GR60;Q9CPX4;P29391	Ferritin;Ferritin light chain 1	Ftl1		160	17.999	0.0011403	7.145	1	0	1	0	2	0	0	1	0	0	0	0	0	0	1	0	1	0	2	0	0	1	0	0	0	0	0	0	1	0	1	0	2	0	0	1	0	0	0	0	0	0
A0A0G2JG00;Q3TUE1;A0A0G2JGW9;A0A0G2JFY5;Q3UUU2;Q91WJ8;A0A0G2JFK2	Far upstream element-binding protein 1	Fubp1		523	54.844	0.0015152	2.3605	1	0	1	0	0	0	0	0	0	1	0	0	0	0	1	0	1	0	0	0	0	0	0	1	0	0	0	0	1	0	1	0	0	0	0	0	0	1	0	0	0	0
Q8CFQ9;P56959;G3UXT7	RNA-binding protein FUS	Fus		517	52.601	0	23.111	4	1	5	0	3	0	1	1	3	4	2	1	0	3	4	1	5	0	3	0	1	1	3	4	2	1	0	3	4	1	5	0	3	0	1	1	3	4	2	1	0	3
P97855	Ras GTPase-activating protein-binding protein 1	G3bp1		465	51.828	0.00096899	4.7422	0	0	1	0	1	0	0	2	1	0	0	0	0	0	0	0	1	0	1	0	0	2	1	0	0	0	0	0	0	0	1	0	1	0	0	2	1	0	0	0	0	0
Q00612;A3KG36	Glucose-6-phosphate 1-dehydrogenase X;Glucose-6-phosphate 1-dehydrogenase	G6pdx		515	59.262	0	47.072	3	3	4	5	8	5	0	6	6	3	3	1	5	2	3	3	4	5	8	5	0	6	6	3	3	1	5	2	3	3	4	5	8	5	0	6	6	3	3	1	5	2
Q8BHN3	Neutral alpha-glucosidase AB	Ganab		944	106.91	0.0012107	8.5371	0	0	2	0	1	0	0	1	0	0	0	0	1	0	0	0	2	0	1	0	0	1	0	0	0	0	1	0	0	0	2	0	1	0	0	1	0	0	0	0	1	0
A0A0A0MQF6;P16858;S4R1W1;A0A1D5RLD8;S4R257	Glyceraldehyde-3-phosphate dehydrogenase	Gapdh;Gm3839		359	38.653	0	321.11	15	13	13	13	15	14	13	14	12	15	15	13	11	11	15	13	13	13	15	14	13	14	12	15	15	13	11	11	11	9	9	9	11	10	10	12	11	11	11	9	10	10
Q9CZD3	Glycine--tRNA ligase	Gars		729	81.877	0.001139	7.1201	0	0	0	0	1	0	0	0	1	3	0	0	2	1	0	0	0	0	1	0	0	0	1	3	0	0	2	1	0	0	0	0	1	0	0	0	1	3	0	0	2	1
Q8VC88	Grancalcin	Gca		220	24.663	0.00084746	3.3156	0	0	0	0	0	0	0	0	0	0	0	0	2	0	0	0	0	0	0	0	0	0	0	0	0	0	2	0	0	0	0	0	0	0	0	0	0	0	0	0	2	0
E9PVA8		Gcn1l1		2671	293.02	0.00093371	4.3338	0	0	0	0	0	1	0	2	0	0	0	0	2	1	0	0	0	0	0	1	0	2	0	0	0	0	2	1	0	0	0	0	0	1	0	2	0	0	0	0	2	1
P50396	Rab GDP dissociation inhibitor alpha	Gdi1		447	50.521	0.0011186	6.9208	1	0	0	0	1	0	1	4	1	1	0	0	2	2	0	0	0	0	0	0	0	2	0	0	0	0	0	1	0	0	0	0	0	0	0	2	0	0	0	0	0	1
Q61598;A0A1Y7VL99	Rab GDP dissociation inhibitor beta	Gdi2		445	50.537	0	51.715	3	0	1	0	2	0	1	8	6	4	0	0	5	6	3	0	1	0	2	0	1	8	6	4	0	0	5	6	2	0	1	0	1	0	0	6	5	3	0	0	3	5
P47856;D3YYD9;Q9Z2Z9	Glutamine--fructose-6-phosphate aminotransferase [isomerizing] 1;Glutamine--fructose-6-phosphate aminotransferase [isomerizing] 2	Gfpt1;Gfpt2		697	78.538	0.0010132	5.2244	0	0	0	0	0	2	0	0	0	0	0	0	0	0	0	0	0	0	0	2	0	0	0	0	0	0	0	0	0	0	0	0	0	2	0	0	0	0	0	0	0	0
A0A0N4SWE8;Q9D7X8	Gamma-glutamylcyclotransferase	Ggct		124	13.929	0	12.892	1	1	1	0	1	0	1	2	1	1	1	0	1	2	1	1	1	0	1	0	1	2	1	1	1	0	1	2	1	1	1	0	1	0	1	2	1	1	1	0	1	2
Q3UP14;P16882	Growth hormone receptor;Growth hormone-binding protein	Ghr		650	72.622	0.00091158	4.0307	1	0	1	1	0	0	0	0	0	1	1	0	3	1	1	0	1	1	0	0	0	0	0	1	1	0	3	1	1	0	1	1	0	0	0	0	0	1	1	0	3	1
Q9D7M1	Glucose-induced degradation protein 8 homolog	Gid8		228	26.778	0.0011468	7.3243	0	0	2	0	0	0	0	0	0	0	0	1	0	0	0	0	2	0	0	0	0	0	0	0	0	1	0	0	0	0	2	0	0	0	0	0	0	0	0	1	0	0
Q99JY3	GTPase IMAP family member 4	Gimap4		328	38.044	0.00086356	3.492	1	0	0	0	2	0	0	0	0	0	0	0	0	0	1	0	0	0	2	0	0	0	0	0	0	0	0	0	1	0	0	0	2	0	0	0	0	0	0	0	0	0
P23242	Gap junction alpha-1 protein	Gja1		382	43.004	0	52.797	0	2	1	2	1	1	0	1	0	1	2	6	4	4	0	2	1	2	1	1	0	1	0	1	2	6	4	4	0	2	1	2	1	1	0	1	0	1	2	6	4	4
Q61543;F8WHM5	Golgi apparatus protein 1	Glg1		1175	133.73	0	13.385	1	0	0	0	0	0	0	0	0	0	1	2	0	2	1	0	0	0	0	0	0	0	0	0	1	2	0	2	1	0	0	0	0	0	0	0	0	0	1	2	0	2
Q9CYL5;B1AWD6	Golgi-associated plant pathogenesis-related protein 1	Glipr2		154	17.09	0	12.315	1	0	0	0	1	0	0	0	0	2	1	2	0	1	1	0	0	0	1	0	0	0	0	2	1	2	0	1	1	0	0	0	1	0	0	0	0	2	1	2	0	1
Q9CPU0	Lactoylglutathione lyase	Glo1		184	20.809	0.0049645	2.0177	1	0	1	0	0	0	0	0	0	1	0	0	0	0	1	0	1	0	0	0	0	0	0	1	0	0	0	0	1	0	1	0	0	0	0	0	0	1	0	0	0	0
A0A1Y7VM65;Q9QUH0	Glutaredoxin-1	Glrx		84	9.3868	0.00082919	3.1492	0	0	0	0	0	0	1	1	1	0	0	0	1	1	0	0	0	0	0	0	1	1	1	0	0	0	1	1	0	0	0	0	0	0	1	1	1	0	0	0	1	1
A0A1Y7VN70;Q80Y14	Glutaredoxin-related protein 5, mitochondrial	Glrx5		118	12.168	0.0014804	2.2383	0	0	1	0	0	0	0	0	0	0	0	0	0	0	0	0	1	0	0	0	0	0	0	0	0	0	0	0	0	0	1	0	0	0	0	0	0	0	0	0	0	0
P26443	Glutamate dehydrogenase 1, mitochondrial	Glud1		558	61.336	0	52.109	0	0	0	0	0	0	0	2	0	4	0	0	1	0	0	0	0	0	0	0	0	2	0	4	0	0	1	0	0	0	0	0	0	0	0	2	0	4	0	0	1	0
P15105	Glutamine synthetase	Glul		373	42.119	0	83.25	0	0	0	0	0	0	0	3	0	0	0	0	0	0	0	0	0	0	0	0	0	3	0	0	0	0	0	0	0	0	0	0	0	0	0	3	0	0	0	0	0	0
F6YVP7;P62270;S4R1N6;A0A1Y7VKY1	40S ribosomal protein S18	Gm10260;Rps18		152	17.671	0	72.949	11	5	8	6	10	9	4	3	3	9	6	6	4	2	11	5	8	6	10	9	4	3	3	9	6	6	4	2	11	5	8	6	10	9	4	3	3	9	6	6	4	2
E9PW43;Q9CQS8	Protein transport protein Sec61 subunit beta	Gm10320;Sec61b		113	11.788	0.00084246	3.2561	1	0	1	1	1	1	0	0	0	1	0	0	0	0	1	0	1	1	1	1	0	0	0	1	0	0	0	0	1	0	1	1	1	1	0	0	0	1	0	0	0	0
A2A752		Gm13124		406	45.735	0.00080257	2.8637	0	0	0	0	0	1	0	0	0	0	1	0	0	0	0	0	0	0	0	1	0	0	0	0	1	0	0	0	0	0	0	0	0	1	0	0	0	0	1	0	0	0
A0A1L1SUN1;A0A1L1SS27;F6QL70;W4VSN7;Q5M8M8;P47915	60S ribosomal protein L29	Gm17669;Gm3550;Rpl29		94	10.533	0.0007758	2.5579	1	0	0	0	1	1	0	0	0	0	1	1	0	0	1	0	0	0	1	1	0	0	0	0	1	1	0	0	1	0	0	0	1	1	0	0	0	0	1	1	0	0
E9PZF0;Q01768;Q5NC80;P15532	Nucleoside diphosphate kinase;Nucleoside diphosphate kinase B;Nucleoside diphosphate kinase A	Gm20390;Nme2;Nme1		267	30.2	0.001297	10.148	3	0	4	0	2	0	2	3	2	3	0	1	2	2	3	0	4	0	2	0	2	3	2	3	0	1	2	2	3	0	4	0	2	0	2	3	2	3	0	1	2	2
E9Q035;P47758;Q921I1	Signal recognition particle receptor subunit beta;Serotransferrin	Gm20425;Srprb;Tf		978	107.8	0.0010142	5.2284	0	0	2	0	1	0	0	0	0	1	0	0	0	0	0	0	2	0	1	0	0	0	0	1	0	0	0	0	0	0	2	0	1	0	0	0	0	1	0	0	0	0
F7CZD1;F6TXD3;Q9Z1J3	Cysteine desulfurase, mitochondrial	Gm28036;Nfs1		164	18.052	0.00080128	2.8479	0	1	0	0	0	1	0	0	0	0	0	0	0	0	0	1	0	0	0	1	0	0	0	0	0	0	0	0	0	1	0	0	0	1	0	0	0	0	0	0	0	0
F6SVV1;P62082	40S ribosomal protein S7	Gm9493;Rps7		192	21.882	0	13.665	3	3	4	2	4	3	1	2	2	3	1	1	2	1	3	3	4	2	4	3	1	2	2	3	1	1	2	1	3	3	4	2	4	3	1	2	2	3	1	1	2	1
D3YUD8;A0A0A6YVU8;Q9JKV1	Proteasomal ubiquitin receptor ADRM1	Gm9774;Adrm1		309	32.939	0.0015337	2.4611	0	0	0	0	0	0	0	0	0	1	0	0	1	0	0	0	0	0	0	0	0	0	0	1	0	0	1	0	0	0	0	0	0	0	0	0	0	1	0	0	1	0
Q922H4	Mannose-1-phosphate guanyltransferase alpha	Gmppa		420	46.244	0.00098328	4.929	0	0	0	0	1	0	0	1	0	2	1	0	0	0	0	0	0	0	1	0	0	1	0	2	1	0	0	0	0	0	0	0	1	0	0	1	0	2	1	0	0	0
P21278	Guanine nucleotide-binding protein subunit alpha-11	Gna11		359	42.024	0.0011574	7.5417	1	0	0	0	0	0	0	0	0	0	0	0	4	4	1	0	0	0	0	0	0	0	0	0	0	0	4	4	1	0	0	0	0	0	0	0	0	0	0	0	4	4
P08752;A0A0A6YWA9	Guanine nucleotide-binding protein G(i) subunit alpha-2	Gnai2		355	40.489	0	34.284	3	1	3	2	2	1	0	4	2	2	1	1	10	5	3	1	3	2	2	1	0	4	2	2	1	1	10	5	0	1	1	1	1	1	0	2	1	1	1	0	8	4
Q9DC51	Guanine nucleotide-binding protein G(k) subunit alpha	Gnai3		354	40.538	0.001199	8.3789	3	0	3	2	2	0	0	2	1	2	0	3	4	3	0	0	1	1	1	0	0	0	0	1	0	2	2	2	0	0	1	1	1	0	0	0	0	1	0	2	2	2
P62874;H3BLF7;H3BKR2	Guanine nucleotide-binding protein G(I)/G(S)/G(T) subunit beta-1	Gnb1		340	37.377	0	11.672	4	0	3	2	3	0	0	1	1	2	0	1	3	3	2	0	2	2	2	0	0	0	0	1	0	0	2	2	2	0	2	2	2	0	0	0	0	1	0	0	2	2
P62880;E9QKR0;D3Z1T4;D3Z1M1;D3YZX3	Guanine nucleotide-binding protein G(I)/G(S)/G(T) subunit beta-2	Gnb2		340	37.331	0	42.153	4	1	3	1	3	0	2	2	2	2	1	1	4	3	4	1	3	1	3	0	2	2	2	2	1	1	4	3	1	1	2	1	1	0	1	1	1	0	1	0	2	1
P68040	Guanine nucleotide-binding protein subunit beta-2-like 1;Guanine nucleotide-binding protein subunit beta-2-like 1, N-terminally processed	Gnb2l1		317	35.076	0	48.109	6	2	9	1	8	5	3	3	4	7	1	7	5	5	6	2	9	1	8	5	3	3	4	7	1	7	5	5	6	2	9	1	8	5	3	3	4	7	1	7	5	5
P29387	Guanine nucleotide-binding protein subunit beta-4	Gnb4		340	37.379	0.00090909	4.0148	3	0	1	0	2	0	1	1	1	2	0	1	2	2	1	0	1	0	0	0	0	0	0	0	0	0	0	0	1	0	1	0	0	0	0	0	0	0	0	0	0	0
A0A0N4SVT3;A0A0N4SW28;Q9DAS9	Guanine nucleotide-binding protein G(I)/G(S)/G(O) subunit gamma-12	Gng12		65	7.1971	0.00084459	3.2821	0	0	0	1	0	1	0	0	0	0	1	0	2	1	0	0	0	1	0	1	0	0	0	0	1	0	2	1	0	0	0	1	0	1	0	0	0	0	1	0	2	1
P36916	Guanine nucleotide-binding protein-like 1	Gnl1		607	68.77	0.0081967	1.862	0	0	0	0	0	0	0	1	0	0	0	0	0	0	0	0	0	0	0	0	0	1	0	0	0	0	0	0	0	0	0	0	0	0	0	1	0	0	0	0	0	0
Q9CR60	Vesicle transport protein GOT1B	Golt1b		138	15.421	0.0028839	2.1129	1	0	1	0	0	1	0	0	0	1	0	0	0	0	1	0	1	0	0	1	0	0	0	1	0	0	0	0	1	0	1	0	0	1	0	0	0	1	0	0	0	0
O88630	Golgi SNAP receptor complex member 1	Gosr1		250	28.489	0.0011062	6.6438	0	0	0	0	0	0	0	2	0	0	0	0	3	2	0	0	0	0	0	0	0	2	0	0	0	0	3	2	0	0	0	0	0	0	0	2	0	0	0	0	3	2
F7ALS6;P05201	Aspartate aminotransferase, cytoplasmic	Got1		182	20.267	0.0056022	1.987	0	0	0	0	0	0	0	0	0	1	0	0	0	0	0	0	0	0	0	0	0	0	0	1	0	0	0	0	0	0	0	0	0	0	0	0	0	1	0	0	0	0
P05202	Aspartate aminotransferase, mitochondrial	Got2		430	47.411	0.00096339	4.6443	2	0	2	0	2	0	1	0	0	2	0	0	0	0	2	0	2	0	2	0	1	0	0	2	0	0	0	0	2	0	2	0	2	0	1	0	0	2	0	0	0	0
Q9QZF2	Glypican-1;Secreted glypican-1	Gpc1		557	61.359	0	47.41	1	0	0	3	0	0	0	0	0	2	1	8	3	2	1	0	0	3	0	0	0	0	0	2	1	8	3	2	1	0	0	3	0	0	0	0	0	2	1	8	3	2
P51655	Glypican-4;Secreted glypican-4	Gpc4		557	62.586	0	43.667	2	2	3	3	2	1	1	6	7	2	3	7	8	8	2	2	3	3	2	1	1	6	7	2	3	7	8	8	1	1	2	2	2	1	1	5	6	2	2	6	7	7
Q8R3X6;Q9R087	Glypican-6;Secreted glypican-6	Gpc6		565	64.34	0.0010989	6.552	1	1	1	1	0	0	0	1	1	0	1	4	1	1	0	0	0	0	0	0	0	0	0	0	0	3	0	0	0	0	0	0	0	0	0	0	0	0	0	3	0	0
P06745	Glucose-6-phosphate isomerase	Gpi		558	62.766	0	18.897	1	0	2	0	2	0	0	3	0	1	0	0	1	0	1	0	2	0	2	0	0	3	0	1	0	0	1	0	0	0	2	0	0	0	0	1	0	0	0	0	0	0
Q8BVA0;Q99P91	Transmembrane glycoprotein NMB	Gpnmb		526	58.25	0.00081833	3.0236	0	0	0	1	0	0	0	0	0	1	1	0	0	0	0	0	0	1	0	0	0	0	0	1	1	0	0	0	0	0	0	1	0	0	0	0	0	1	1	0	0	0
Q80WT4	Probable G-protein coupled receptor 176	Gpr176		515	57.142	0.0012821	9.8096	0	0	0	1	0	0	0	0	0	0	1	1	2	2	0	0	0	1	0	0	0	0	0	0	1	1	2	2	0	0	0	1	0	0	0	0	0	0	1	1	2	2
A0A0A6YY34;A0A0A6YVV2;P11352	Glutathione peroxidase;Glutathione peroxidase 1	Gpx1		144	16.353	0.0014728	2.2063	0	0	0	0	0	0	0	0	0	1	0	0	0	0	0	0	0	0	0	0	0	0	0	1	0	0	0	0	0	0	0	0	0	0	0	0	0	1	0	0	0	0
Q3U9N4;P28798	Granulins;Acrogranin;Granulin-1;Granulin-2;Granulin-3;Granulin-4;Granulin-5;Granulin-6;Granulin-7	Grn		602	65.018	0	36.249	3	5	6	5	6	6	4	5	6	6	2	2	3	3	3	5	6	5	6	6	4	5	6	6	2	2	3	3	3	5	6	5	6	6	4	5	6	6	2	2	3	3
Q99LP6	GrpE protein homolog 1, mitochondrial	Grpel1		217	24.307	0	12.241	0	0	1	0	1	0	0	0	2	3	1	0	1	4	0	0	1	0	1	0	0	0	2	3	1	0	1	4	0	0	1	0	1	0	0	0	2	3	1	0	1	4
Q810D6;A0A1B0GSW5;A0A1B0GRR2	Glutamate-rich WD repeat-containing protein 1	Grwd1		446	49.223	0.00080645	2.9074	0	0	0	0	0	0	0	0	0	0	0	1	1	0	0	0	0	0	0	0	0	0	0	0	0	1	1	0	0	0	0	0	0	0	0	0	0	0	0	1	1	0
Q9EST1;Q32M21	Gasdermin-A;Gasdermin-A2	Gsdma;Gsdma2		446	49.592	0.0012723	9.6969	2	2	1	1	2	1	3	3	3	0	4	1	3	2	2	2	1	1	2	1	3	3	3	0	4	1	3	2	2	2	1	1	2	1	3	3	3	0	4	1	3	2
P13020	Gelsolin	Gsn		780	85.941	0	323.31	17	16	18	19	20	19	15	10	9	20	18	26	13	15	17	16	18	19	20	19	15	10	9	20	18	26	13	15	3	2	3	3	3	3	2	1	1	3	3	4	1	1
A6PWS5		Gsn		251	28.059	0.00094518	4.4632	5	6	5	7	6	7	5	3	3	7	6	11	5	6	1	1	1	2	1	2	0	1	1	1	1	2	2	2	1	1	1	2	1	2	0	1	1	1	1	2	2	2
Q8R050;Q149F3	Eukaryotic peptide chain release factor GTP-binding subunit ERF3A;Eukaryotic peptide chain release factor GTP-binding subunit ERF3B	Gspt1;Gspt2		636	68.625	0.00089847	3.9084	1	0	1	0	1	1	0	1	0	1	0	1	0	0	1	0	1	0	1	1	0	1	0	1	0	1	0	0	1	0	1	0	1	1	0	1	0	1	0	1	0	0
A2AE89;P10649;F6Y363;D3YZ29;D3YVP6;D3YX76;A2AE91;E9QAC8;F6WHQ7;D3YVP5;Q8R5I6;Q80W21;P15626	Glutathione S-transferase Mu 1;Glutathione S-transferase Mu 7;Glutathione S-transferase Mu 2	Gstm1;Gm6665;Gstm7;Gstm2;Gstm4		244	28.556	0.00079428	2.7537	0	0	2	0	0	0	1	0	0	1	0	0	0	0	0	0	2	0	0	0	1	0	0	1	0	0	0	0	0	0	2	0	0	0	1	0	0	1	0	0	0	0
P19157	Glutathione S-transferase P 1	Gstp1		210	23.609	0	44.177	3	1	3	0	2	1	2	0	3	1	0	1	0	1	3	1	3	0	2	1	2	0	3	1	0	1	0	1	3	1	3	0	2	1	2	0	3	1	0	1	0	1
P10922	Histone H1.0;Histone H1.0, N-terminally processed	H1f0		194	20.861	0.0035562	2.0314	0	0	0	0	0	0	0	1	0	0	0	0	1	0	0	0	0	0	0	0	0	1	0	0	0	0	1	0	0	0	0	0	0	0	0	1	0	0	0	0	1	0
P14483;P06342;P01921	H-2 class II histocompatibility antigen, A beta chain;H-2 class II histocompatibility antigen, A-Q beta chain;H-2 class II histocompatibility antigen, A-D beta chain	H2-Ab1		265	30.128	0.0010582	5.9305	2	0	2	0	0	0	0	0	0	1	0	0	0	0	2	0	2	0	0	0	0	0	0	1	0	0	0	0	2	0	2	0	0	0	0	0	0	1	0	0	0	0
Q3THW5;P0C0S6;Q8R029;Q3UA95	Histone H2A.V;Histone H2A.Z;Histone H2A	H2afv;H2afz		128	13.509	0.0010977	6.534	2	2	3	1	2	2	2	3	1	3	2	1	4	1	1	0	1	0	0	0	0	1	0	1	0	0	3	0	1	0	1	0	0	0	0	1	0	1	0	0	3	0
P27661;Q64522	Histone H2AX;Histone H2A type 2-B	H2afx;Hist2h2ab		143	15.142	0	21.608	3	2	3	1	3	2	2	5	1	3	2	1	4	2	2	0	1	0	1	0	0	2	0	1	0	0	2	0	2	0	1	0	1	0	0	2	0	1	0	0	2	0
Q9QZQ8	Core histone macro-H2A.1	H2afy		372	39.735	0	71.141	0	0	0	0	0	0	0	2	0	0	0	0	3	0	0	0	0	0	0	0	0	2	0	0	0	0	3	0	0	0	0	0	0	0	0	2	0	0	0	0	3	0
P01900;P01895	H-2 class I histocompatibility antigen, D-D alpha chain;H-2 class I histocompatibility antigen, alpha chain	H2-D1		365	41.11	0.001218	8.6361	3	1	2	3	1	2	1	1	2	3	2	2	2	2	2	0	2	2	1	1	0	1	2	2	1	2	1	1	1	0	1	2	1	1	0	1	1	2	1	2	1	1
P01899;L7N260;E9PWT4;E9QJR9;P79568;P14431;P14430;P14429;P01897	H-2 class I histocompatibility antigen, D-B alpha chain;H-2 class I histocompatibility antigen, Q9 alpha chain;H-2 class I histocompatibility antigen, Q8 alpha chain;H-2 class I histocompatibility antigen, Q7 alpha chain;H-2 class I histocompatibility antigen, L-D alpha chain	H2-D1;H2-Q7;H2-Q6;H2-Q9;H2-Q8;H2-L		362	40.836	0.0093897	1.8086	2	0	2	1	0	0	0	0	1	2	0	0	0	0	1	0	1	0	0	0	0	0	0	1	0	0	0	0	1	0	1	0	0	0	0	0	0	1	0	0	0	0
P03991;P04223	H-2 class I histocompatibility antigen, K-W28 alpha chain;H-2 class I histocompatibility antigen, K-K alpha chain	H2-K1		368	41.103	0.007581	1.909	1	0	1	1	0	1	0	0	1	0	0	0	0	0	0	0	0	1	0	1	0	0	1	0	0	0	0	0	0	0	0	1	0	1	0	0	1	0	0	0	0	0
P01902	H-2 class I histocompatibility antigen, K-D alpha chain	H2-K1		368	41.489	0	19.778	3	3	1	6	0	1	1	1	1	3	4	1	2	2	3	3	1	6	0	1	1	1	1	3	4	1	2	2	2	1	1	2	0	0	0	1	0	1	1	0	0	0
E0CZ27;P84244;P02301	Histone H3;Histone H3.3;Histone H3.3C	H3f3a;H3f3c		119	13.322	0	29.339	1	0	1	1	1	1	1	3	0	1	1	0	3	0	1	0	1	1	1	1	1	3	0	1	1	0	3	0	0	0	0	0	0	0	0	1	0	0	0	0	1	0
Q8K2C9	Very-long-chain (3R)-3-hydroxyacyl-CoA dehydratase 3	Hacd3		362	43.131	0.00083612	3.2066	0	0	0	0	0	0	0	2	1	0	0	0	0	0	0	0	0	0	0	0	0	2	1	0	0	0	0	0	0	0	0	0	0	0	0	2	1	0	0	0	0	0
Q8BMS1	Trifunctional enzyme subunit alpha, mitochondrial;Long-chain enoyl-CoA hydratase;Long chain 3-hydroxyacyl-CoA dehydrogenase	Hadha		763	82.669	0	13.581	1	0	1	0	0	0	0	0	1	0	0	1	6	4	1	0	1	0	0	0	0	0	1	0	0	1	6	4	1	0	1	0	0	0	0	0	1	0	0	1	6	4
Q99JY0;D3YXU1	Trifunctional enzyme subunit beta, mitochondrial;3-ketoacyl-CoA thiolase	Hadhb		475	51.386	0	18.123	2	1	0	2	0	1	0	0	2	2	2	5	5	3	2	1	0	2	0	1	0	0	2	2	2	5	5	3	2	1	0	2	0	1	0	0	2	2	2	5	5	3
Q91VB8		haemaglobin alpha 2		142	15.112	0	21.306	2	2	5	2	6	4	2	1	1	5	2	3	2	1	2	2	5	2	4	3	1	0	1	4	2	2	1	0	1	0	1	0	1	0	0	0	0	0	0	0	0	0
P35492	Histidine ammonia-lyase	Hal		657	72.257	0	38.319	2	2	1	1	2	1	4	7	9	0	7	0	8	8	2	2	1	1	2	1	4	7	9	0	7	0	8	8	2	2	1	1	2	1	4	7	9	0	7	0	8	8
Q61035	Histidine--tRNA ligase, cytoplasmic	Hars		509	57.432	0.0010834	6.3595	0	0	0	0	0	0	0	2	1	0	0	0	1	2	0	0	0	0	0	0	0	2	1	0	0	0	1	2	0	0	0	0	0	0	0	2	1	0	0	0	1	2
Q8QZX2;A0A0J9YVC8;A0A0J9YU78	HAUS augmin-like complex subunit 3	Haus3		570	66.308	0.0098749	1.711	0	0	1	0	1	0	0	0	0	0	0	0	0	0	0	0	1	0	1	0	0	0	0	0	0	0	0	0	0	0	1	0	1	0	0	0	0	0	0	0	0	0
P02089	Hemoglobin subunit beta-2	Hbb-b2		147	15.878	0.00094162	4.414	4	2	5	4	5	4	5	2	1	4	5	2	1	1	0	0	0	1	1	0	1	0	0	0	1	0	0	0	0	0	0	1	1	0	1	0	0	0	1	0	0	0
A8DUK4;P02088;E9Q223	Hemoglobin subunit beta-1	Hbbt1;Hbb-b1;Hbb-bs		147	15.748	0	117.73	9	5	10	6	8	6	7	2	2	7	8	4	1	1	7	4	8	5	6	4	5	0	1	5	6	3	0	0	5	3	5	3	4	2	3	0	1	3	4	2	0	0
E0CYW7;E0CXA0;P51859	Hepatoma-derived growth factor	Hdgf		84	9.4116	0.0075653	1.9019	1	0	0	0	0	0	0	1	0	0	0	0	0	0	1	0	0	0	0	0	0	1	0	0	0	0	0	0	1	0	0	0	0	0	0	1	0	0	0	0	0	0
D6RI20;Q9CR20	Immediate early response 3-interacting protein 1	Hdhd2;Ier3ip1		152	16.254	0.0021755	2.1414	0	0	1	0	0	0	0	0	0	1	0	0	1	0	0	0	1	0	0	0	0	0	0	1	0	0	1	0	0	0	1	0	0	0	0	0	0	1	0	0	1	0
A0A087WP83;Q8VDJ3;A0A087WS92	Vigilin	Hdlbp		1199	134.21	0.0011086	6.6977	1	0	1	0	0	0	0	3	0	0	0	0	0	0	1	0	1	0	0	0	0	3	0	0	0	0	0	0	1	0	1	0	0	0	0	3	0	0	0	0	0	0
Q14B70	Highly divergent homeobox	Hdx		692	76.86	0.00096618	4.6939	0	0	0	0	1	1	0	1	1	0	0	0	0	0	0	0	0	0	1	1	0	1	1	0	0	0	0	0	0	0	0	0	1	1	0	1	1	0	0	0	0	0
Q4U2R1;A0A0U1RPZ3	E3 ubiquitin-protein ligase HERC2	Herc2		4836	527.45	0.0015038	2.3168	0	0	0	0	0	0	0	0	1	0	0	0	1	0	0	0	0	0	0	0	0	0	1	0	0	0	1	0	0	0	0	0	0	0	0	0	1	0	0	0	1	0
P20060	Beta-hexosaminidase subunit beta	Hexb		536	61.115	0.0088136	1.8368	0	1	0	0	0	0	1	0	1	0	0	0	1	1	0	1	0	0	0	0	1	0	1	0	0	0	1	1	0	1	0	0	0	0	1	0	1	0	0	0	1	1
A0A1L1SR69;A0A1L1ST61;A0A1L1SV00;Q8R472;Q9JLR9	HIG1 domain family member 1A, mitochondrial	Higd1a		63	6.91	0	55.534	1	0	1	1	1	1	0	0	0	1	1	1	0	0	1	0	1	1	1	1	0	0	0	1	1	1	0	0	1	0	1	1	1	1	0	0	0	1	1	1	0	0
B0R1E3;P70349	Histidine triad nucleotide-binding protein 1	Hint1		119	13.438	0.0010081	5.1039	2	0	1	0	2	0	0	1	1	1	0	0	0	1	2	0	1	0	2	0	0	1	1	1	0	0	0	1	2	0	1	0	2	0	0	1	1	1	0	0	0	1
P43275	Histone H1.1	Hist1h1a		213	21.785	0.0012077	8.4708	3	0	3	0	3	0	0	2	2	1	0	0	2	2	2	0	2	0	2	0	0	1	1	1	0	0	1	1	2	0	2	0	2	0	0	1	1	1	0	0	1	1
P43276	Histone H1.5	Hist1h1b		223	22.576	0.0010183	5.3059	0	0	1	0	0	0	0	0	0	0	0	0	3	0	0	0	1	0	0	0	0	0	0	0	0	0	3	0	0	0	1	0	0	0	0	0	0	0	0	0	3	0
P15864	Histone H1.2	Hist1h1c		212	21.266	0	23.003	4	0	6	0	4	0	0	3	1	3	0	1	4	2	4	0	6	0	4	0	0	3	1	3	0	1	4	2	0	0	1	0	0	0	0	0	0	0	0	0	0	0
P43277	Histone H1.3	Hist1h1d		221	22.099	0.0014782	2.232	4	0	6	0	4	0	0	3	2	3	0	1	5	3	0	0	1	0	0	0	0	0	1	0	0	0	1	1	0	0	1	0	0	0	0	0	1	0	0	0	1	1
P43274	Histone H1.4	Hist1h1e		219	21.977	0.0010121	5.2232	3	0	4	0	3	0	0	4	1	2	0	0	4	1	1	0	1	0	1	0	0	1	0	1	0	0	1	0	1	0	1	0	1	0	0	1	0	1	0	0	1	0
A0A0N4SV66;Q8CGP4;C0HKE9;C0HKE8;C0HKE7;C0HKE6;C0HKE5;C0HKE4;C0HKE3;C0HKE2;C0HKE1;Q8CGP6;Q8R1M2;Q8CGP7;Q8CGP5;Q8BFU2	Histone H2A;Histone H2A type 1-H;Histone H2A.J;Histone H2A type 1-K;Histone H2A type 1-F;Histone H2A type 3	Hist1h2aa;Hist1h2ah;H2afj;Hist1h2ak;Hist1h2af;Hist3h2a		126	13.66	0.0062413	1.9353	2	3	3	2	3	3	3	4	2	3	2	2	4	3	0	0	0	0	0	0	0	0	0	0	0	0	1	0	0	0	0	0	0	0	0	0	0	0	0	0	1	0
Q8CBB6;Q8CGP2;Q8CGP1;Q6ZWY9;Q64525;Q64478;Q64475;P10854;P10853	Histone H2B;Histone H2B type 1-P;Histone H2B type 1-K;Histone H2B type 1-C/E/G;Histone H2B type 2-B;Histone H2B type 1-H;Histone H2B type 1-B;Histone H2B type 1-M;Histone H2B type 1-F/J/L	Hist1h2br;Hist1h2bp;Hist1h2bk;Hist1h2bc;Hist2h2bb;Hist1h2bh;Hist1h2bb;Hist1h2bm;Hist1h2bf		134	14.888	0	29.304	4	2	4	2	5	3	3	3	1	5	3	2	4	3	4	2	4	2	5	3	3	3	1	5	3	2	4	3	2	1	2	0	2	1	1	1	0	2	1	0	2	1
P68433	Histone H3.1	Hist1h3a		136	15.404	0.0010299	5.4392	1	0	1	1	1	1	1	2	0	1	1	0	3	0	0	0	0	0	0	0	0	0	0	0	0	0	1	0	0	0	0	0	0	0	0	0	0	0	0	0	1	0
P84228;A0A1W2P768;F8WI35	Histone H3.2;Histone H3	Hist1h3b;H3f3a		136	15.388	0.0012771	9.7687	1	0	1	1	1	1	1	3	0	1	1	0	3	0	0	0	0	0	0	0	0	1	0	0	0	0	1	0	0	0	0	0	0	0	0	1	0	0	0	0	1	0
P62806	Histone H4	Hist1h4a		103	11.367	0	76.904	5	4	6	3	7	3	4	9	4	7	5	4	9	3	5	4	6	3	7	3	4	9	4	7	5	4	9	3	5	4	6	3	7	3	4	9	4	7	5	4	9	3
Q64523;Q6GSS7	Histone H2A type 2-C;Histone H2A type 2-A	Hist2h2ac;Hist2h2aa1		129	13.988	0	57.325	2	3	3	2	3	3	3	5	2	3	2	2	4	4	2	3	3	2	3	3	3	5	2	3	2	2	4	4	0	0	0	0	0	0	0	1	0	0	0	0	1	1
Q9D2U9;Q8CGP0;Q64524	Histone H2B type 3-A;Histone H2B type 3-B;Histone H2B type 2-E	Hist3h2ba;Hist3h2bb;Hist2h2be		126	13.994	0.00077882	2.5847	2	1	2	2	3	2	2	3	1	3	2	2	3	2	0	0	0	0	0	0	0	1	0	0	0	0	1	0	0	0	0	0	0	0	0	1	0	0	0	0	1	0
G3UVV4;P17710	Hexokinase;Hexokinase-1	Hk1		917	101.87	0.00080515	2.8849	0	0	0	0	0	0	0	1	0	0	0	0	0	0	0	0	0	0	0	0	0	1	0	0	0	0	0	0	0	0	0	0	0	0	0	1	0	0	0	0	0	0
Q3TE85;A0A338P6F6;P17095	High mobility group protein HMG-I/HMG-Y	Hmga1		106	11.485	0.00081235	2.9505	0	0	0	0	0	0	0	1	0	0	0	0	0	0	0	0	0	0	0	0	0	1	0	0	0	0	0	0	0	0	0	0	0	0	0	1	0	0	0	0	0	0
A0A0J9YUD8;A0A0J9YUZ4;P63158;D3YZ18	High mobility group protein B1	Hmgb1		171	19.774	0	25.042	1	0	1	0	4	0	0	2	0	4	0	0	5	0	1	0	1	0	4	0	0	2	0	4	0	0	5	0	0	0	0	0	3	0	0	2	0	3	0	0	4	0
P30681;A0A1B0GQX9	High mobility group protein B2	Hmgb2		210	24.162	0	15.847	1	0	3	0	1	0	0	0	0	2	0	0	3	0	0	0	2	0	0	0	0	0	0	1	0	0	2	0	0	0	2	0	0	0	0	0	0	1	0	0	2	0
Q8JZK9;A0A286YDE3;P54869	Hydroxymethylglutaryl-CoA synthase, cytoplasmic;Hydroxymethylglutaryl-CoA synthase, mitochondrial	Hmgcs1;Hmgcs2		520	57.568	0.01	1.788	0	0	0	1	0	0	0	1	0	0	0	0	0	0	0	0	0	1	0	0	0	1	0	0	0	0	0	0	0	0	0	1	0	0	0	1	0	0	0	0	0	0
P14901	Heme oxygenase 1	Hmox1		289	32.928	0.0010482	5.7404	0	0	0	0	0	0	0	3	0	0	0	0	0	0	0	0	0	0	0	0	0	3	0	0	0	0	0	0	0	0	0	0	0	0	0	3	0	0	0	0	0	0
Q9CX86	Heterogeneous nuclear ribonucleoprotein A0	Hnrnpa0		305	30.53	0	20.313	2	1	2	1	2	2	1	3	2	4	1	2	1	3	2	1	2	1	2	2	1	3	2	4	1	2	1	3	2	1	2	1	2	2	1	3	2	4	1	2	1	3
P49312;Q5EBP8	Heterogeneous nuclear ribonucleoprotein A1;Heterogeneous nuclear ribonucleoprotein A1, N-terminally processed	Hnrnpa1		320	34.196	0	89.684	5	5	7	3	7	2	0	7	8	4	2	9	5	10	5	5	7	3	7	2	0	7	8	4	2	9	5	10	5	5	7	3	7	2	0	7	8	4	2	9	5	10
O88569;A0A0N4SUM2	Heterogeneous nuclear ribonucleoproteins A2/B1	Hnrnpa2b1		353	37.402	0	64.178	3	3	5	0	3	1	0	7	3	3	1	0	2	6	3	3	5	0	3	1	0	7	3	3	1	0	2	6	3	3	5	0	3	1	0	7	3	3	1	0	2	6
A2AL12;Q8BG05	Heterogeneous nuclear ribonucleoprotein A3	Hnrnpa3		318	34.476	0	36.987	4	2	5	1	6	0	1	9	3	5	1	3	3	8	4	2	5	1	6	0	1	9	3	5	1	3	3	8	0	0	0	0	0	0	0	0	0	0	0	0	0	1
Q20BD0;Q80XR6;Q99020	Heterogeneous nuclear ribonucleoprotein A/B	Hnrnpab		332	36.21	0	66.874	3	6	4	2	3	2	3	3	5	3	2	2	3	5	3	6	4	2	3	2	3	3	5	3	2	2	3	5	3	6	4	2	3	2	3	3	5	3	2	2	3	5
Q9Z204;A0A2I3BRM6;A0A2I3BQH3	Heterogeneous nuclear ribonucleoproteins C1/C2	Hnrnpc		313	34.384	0.0012315	8.8335	1	0	2	0	3	0	1	3	0	1	1	0	0	0	1	0	2	0	3	0	1	3	0	1	1	0	0	0	1	0	2	0	3	0	1	3	0	1	1	0	0	0
F6ZV59;G5E8G0;G3X9W0;Q60668;E9Q5B6;F6SHF3	Heterogeneous nuclear ribonucleoprotein D0	Hnrnpd		216	24.611	0	29.945	2	1	2	1	1	1	0	3	2	1	1	0	2	1	2	1	2	1	1	1	0	3	2	1	1	0	2	1	2	1	1	1	1	1	0	3	2	1	1	0	2	1
Q9Z130;D3YTQ3;F6VQH5	Heterogeneous nuclear ribonucleoprotein D-like	Hnrnpdl		301	33.558	0.00090662	3.9953	0	0	1	0	0	0	0	0	0	0	0	0	0	2	0	0	0	0	0	0	0	0	0	0	0	0	0	2	0	0	0	0	0	0	0	0	0	0	0	0	0	2
Q9Z2X1	Heterogeneous nuclear ribonucleoprotein F;Heterogeneous nuclear ribonucleoprotein F, N-terminally processed	Hnrnpf		415	45.729	0	114.01	6	4	6	4	5	4	5	2	4	6	1	6	2	3	4	2	4	3	3	2	3	0	2	4	1	4	1	2	4	2	4	3	3	2	3	0	2	4	1	4	1	2
Q8C2Q7;O35737	Heterogeneous nuclear ribonucleoprotein H;Heterogeneous nuclear ribonucleoprotein H, N-terminally processed	Hnrnph1		472	51.217	0	108.17	4	5	4	1	4	3	3	7	7	5	1	5	4	4	4	5	4	1	4	3	3	7	7	5	1	5	4	4	0	1	0	0	0	0	0	2	2	1	1	1	1	1
P70333	Heterogeneous nuclear ribonucleoprotein H2	Hnrnph2		449	49.279	0.00078186	2.6197	4	4	4	1	3	3	2	5	5	3	0	4	3	4	1	1	1	0	0	1	0	1	1	0	0	1	1	1	1	1	1	0	0	1	0	1	1	0	0	1	1	1
P61979;B2M1R6;H3BLL4;A0A286YDM3;H3BK96;H3BKD0;A0A286YCM2;H3BKI8	Heterogeneous nuclear ribonucleoprotein K	Hnrnpk		463	50.976	0	159.93	7	2	9	2	8	0	2	3	7	4	2	3	3	6	7	2	9	2	8	0	2	3	7	4	2	3	3	6	7	2	9	2	8	0	2	3	7	4	2	3	3	6
G5E924;Q8R081;G3UY38	Heterogeneous nuclear ribonucleoprotein L	Hnrnpl		615	66.821	0	43.386	0	0	0	0	0	0	0	5	6	2	0	0	2	7	0	0	0	0	0	0	0	5	6	2	0	0	2	7	0	0	0	0	0	0	0	5	6	2	0	0	2	7
B8JK33;B8JK32;Q9D0E1	Heterogeneous nuclear ribonucleoprotein M	Hnrnpm		640	68.161	0	19.343	2	0	3	1	2	1	0	2	2	1	0	3	2	3	2	0	3	1	2	1	0	2	2	1	0	3	2	3	2	0	3	1	2	1	0	2	2	1	0	3	2	3
Q8VHM5;F7B5B5		Hnrnpr		632	70.887	0	13.689	2	0	2	0	1	0	1	4	5	1	0	1	2	6	0	0	0	0	0	0	0	3	3	0	0	0	2	4	0	0	0	0	0	0	0	3	3	0	0	0	2	4
Q8VEK3	Heterogeneous nuclear ribonucleoprotein U	Hnrnpu		800	87.917	0	47.473	2	1	4	0	2	0	0	4	5	0	0	0	4	4	2	1	4	0	2	0	0	4	5	0	0	0	4	4	2	1	4	0	2	0	0	4	5	0	0	0	4	4
Q8VDM6	Heterogeneous nuclear ribonucleoprotein U-like protein 1	Hnrnpul1		859	96.001	0.00095969	4.5964	0	0	0	0	0	0	0	1	0	0	0	1	0	0	0	0	0	0	0	0	0	1	0	0	0	1	0	0	0	0	0	0	0	0	0	1	0	0	0	1	0	0
Q8R3H7	Heparan sulfate 2-O-sulfotransferase 1	Hs2st1		356	41.813	0.0012626	9.5025	1	2	1	1	3	3	2	2	1	1	2	1	1	0	1	2	1	1	3	3	2	2	1	1	2	1	1	0	1	2	1	1	3	3	2	2	1	1	2	1	1	0
O70503	Very-long-chain 3-oxoacyl-CoA reductase	Hsd17b12		312	34.741	0	67.28	8	5	7	4	4	5	6	8	9	8	5	3	8	10	8	5	7	4	4	5	6	8	9	8	5	3	8	10	8	5	7	4	4	5	6	8	9	8	5	3	8	10
P51660	Peroxisomal multifunctional enzyme type 2;(3R)-hydroxyacyl-CoA dehydrogenase;Enoyl-CoA hydratase 2	Hsd17b4		735	79.481	0.0010215	5.3244	0	0	1	0	0	0	0	3	0	0	1	0	0	0	0	0	1	0	0	0	0	3	0	0	1	0	0	0	0	0	1	0	0	0	0	3	0	0	1	0	0	0
P07901	Heat shock protein HSP 90-alpha	Hsp90aa1		733	84.787	0	116.17	4	3	5	4	9	3	5	10	4	10	4	7	5	6	1	1	2	0	4	0	1	6	2	3	1	3	3	4	1	1	2	0	4	0	1	6	2	3	1	3	3	4
P11499	Heat shock protein HSP 90-beta	Hsp90ab1		724	83.28	0	237.98	14	7	14	7	18	9	10	18	14	23	13	13	13	16	14	7	14	7	18	9	10	18	14	23	13	13	13	16	10	4	10	3	12	6	5	13	11	15	9	9	10	13
P08113	Endoplasmin	Hsp90b1		802	92.475	0	81.986	5	1	8	1	12	0	3	5	2	7	1	2	2	2	4	0	7	1	11	0	2	4	1	6	0	2	1	1	4	0	7	1	11	0	2	4	1	6	0	2	1	1
Q61696;P17879	Heat shock 70 kDa protein 1A;Heat shock 70 kDa protein 1B	Hspa1a;Hspa1b		641	70.078	0	24.05	5	4	2	3	4	2	3	7	3	3	2	3	6	4	3	2	0	1	2	0	1	6	3	1	0	1	4	3	2	1	0	0	2	0	1	3	1	0	0	0	2	2
P16627	Heat shock 70 kDa protein 1-like	Hspa1l		641	70.636	0.0008673	3.5188	3	3	2	3	2	2	2	5	3	3	2	3	4	2	0	0	0	0	0	0	0	1	0	0	0	0	0	0	0	0	0	0	0	0	0	1	0	0	0	0	0	0
Q3U2G2;Q61316	Heat shock 70 kDa protein 4	Hspa4		842	94.208	0.0010695	6.0502	0	0	2	0	1	0	0	1	0	1	0	1	0	0	0	0	2	0	1	0	0	1	0	1	0	1	0	0	0	0	2	0	1	0	0	1	0	1	0	1	0	0
P20029	78 kDa glucose-regulated protein	Hspa5		655	72.421	0	294.22	13	9	15	10	14	5	5	16	12	11	9	5	13	11	12	8	14	9	13	4	4	15	11	10	8	4	12	10	12	8	14	9	13	4	4	15	11	10	8	4	12	10
P63017;Q504P4	Heat shock cognate 71 kDa protein	Hspa8		646	70.87	0	276.06	20	12	17	14	19	17	13	18	12	19	17	16	18	14	20	12	17	14	19	17	13	18	12	19	17	16	18	14	17	9	14	11	16	14	10	16	11	16	14	13	15	12
P38647	Stress-70 protein, mitochondrial	Hspa9		679	73.46	0	323.31	20	17	22	19	23	16	11	15	23	23	22	19	24	24	20	17	22	19	23	16	11	15	23	23	22	19	24	24	20	17	22	19	23	16	11	15	23	23	22	19	24	24
D3YZ06;P14602	Heat shock protein beta-1	Hspb1		147	16.818	0.0082248	1.8892	0	0	0	0	1	0	0	2	1	0	0	0	0	1	0	0	0	0	1	0	0	2	1	0	0	0	0	1	0	0	0	0	1	0	0	2	1	0	0	0	0	1
P63038	60 kDa heat shock protein, mitochondrial	Hspd1		573	60.955	0	55.582	11	0	10	0	11	1	1	6	1	5	1	2	2	0	11	0	10	0	11	1	1	6	1	5	1	2	2	0	11	0	10	0	11	1	1	6	1	5	1	2	2	0
E9PZ16;B1B0C7		Hspg2		4383	469.78	0	77.059	0	0	0	0	2	0	0	0	1	0	0	28	0	0	0	0	0	0	2	0	0	0	1	0	0	28	0	0	0	0	0	0	0	0	0	0	0	0	0	6	0	0
Q05793	Basement membrane-specific heparan sulfate proteoglycan core protein;Endorepellin;LG3 peptide	Hspg2		3707	398.29	0.00093023	4.3054	0	0	0	0	2	0	0	0	1	0	0	24	0	0	0	0	0	0	0	0	0	0	0	0	0	2	0	0	0	0	0	0	0	0	0	0	0	0	0	2	0	0
Q9R118	Serine protease HTRA1	Htra1		480	51.213	0.0011211	6.9348	0	0	0	0	0	0	0	1	3	0	0	0	0	0	0	0	0	0	0	0	0	1	3	0	0	0	0	0	0	0	0	0	0	0	0	1	3	0	0	0	0	0
A2AFQ0;Q7TMY8	E3 ubiquitin-protein ligase HUWE1	Huwe1		4378	482.69	0	15.916	0	0	0	0	0	0	0	0	0	0	0	0	4	3	0	0	0	0	0	0	0	0	0	0	0	0	4	3	0	0	0	0	0	0	0	0	0	0	0	0	4	3
F6RPJ9;Q9JHR7	Insulin-degrading enzyme	Ide		987	114.15	0	35.703	0	0	0	0	0	0	0	12	3	0	0	0	3	1	0	0	0	0	0	0	0	12	3	0	0	0	3	1	0	0	0	0	0	0	0	12	3	0	0	0	3	1
P54071	Isocitrate dehydrogenase [NADP], mitochondrial	Idh2		452	50.906	0.0014641	2.1903	0	0	0	0	0	0	0	1	0	0	0	0	0	0	0	0	0	0	0	0	0	1	0	0	0	0	0	0	0	0	0	0	0	0	0	1	0	0	0	0	0	0
Q91VA7	Isocitrate dehydrogenase [NAD] subunit, mitochondrial	Idh3b		384	42.194	0.0012469	9.0439	0	0	0	0	0	0	0	0	2	0	0	0	3	2	0	0	0	0	0	0	0	0	2	0	0	0	3	2	0	0	0	0	0	0	0	0	2	0	0	0	3	2
Q9R002	Interferon-activable protein 202	Ifi202		445	50.466	0	139.7	0	0	0	0	0	0	0	0	0	0	0	7	0	0	0	0	0	0	0	0	0	0	0	0	0	7	0	0	0	0	0	0	0	0	0	0	0	0	0	7	0	0
Q64282	Interferon-induced protein with tetratricopeptide repeats 1	Ifit1		463	53.737	0	39.769	4	0	0	2	0	0	0	0	0	2	3	0	0	1	4	0	0	2	0	0	0	0	0	2	3	0	0	1	4	0	0	2	0	0	0	0	0	2	3	0	0	1
Q99J93;A0A1B0GT68	Interferon-induced transmembrane protein 2	Ifitm2		144	15.743	0	104.37	3	2	2	2	2	2	2	2	2	3	2	2	2	2	2	1	1	1	1	1	1	2	2	2	1	1	2	2	2	1	1	1	1	1	1	2	2	2	1	1	2	2
Q9CQW9	Interferon-induced transmembrane protein 3	Ifitm3		137	14.954	0	166.85	4	4	4	4	4	4	4	3	3	5	4	4	4	4	4	4	4	4	4	4	4	3	3	5	4	4	4	4	3	3	3	3	3	3	3	3	3	4	3	3	4	4
P33896	Interferon alpha/beta receptor 1	Ifnar1		590	65.795	0.0035868	2.0816	0	0	0	0	0	0	0	1	1	0	0	0	0	0	0	0	0	0	0	0	0	1	1	0	0	0	0	0	0	0	0	0	0	0	0	1	1	0	0	0	0	0
P15261	Interferon gamma receptor 1	Ifngr1		477	52.343	0	12.748	0	0	0	0	0	0	0	0	0	0	0	0	2	1	0	0	0	0	0	0	0	0	0	0	0	0	2	1	0	0	0	0	0	0	0	0	0	0	0	0	2	1
E9QNX9;Q60751	Tyrosine-protein kinase receptor;Insulin-like growth factor 1 receptor;Insulin-like growth factor 1 receptor alpha chain;Insulin-like growth factor 1 receptor beta chain	Igf1r		1369	155.28	0.0011249	6.9747	0	0	0	0	0	0	1	0	0	0	0	0	2	1	0	0	0	0	0	0	1	0	0	0	0	0	2	1	0	0	0	0	0	0	1	0	0	0	0	0	2	1
A6X8Z3;Q5SF07	Insulin-like growth factor 2 mRNA-binding protein 2	Igf2bp2		524	58.039	0.0055827	1.9755	0	0	0	0	0	0	0	0	1	0	0	1	0	0	0	0	0	0	0	0	0	0	1	0	0	1	0	0	0	0	0	0	0	0	0	0	1	0	0	1	0	0
A0A075B5P4;A0A0A6YWR2;P01868;P01869	Ig gamma-1 chain C region secreted form;Ig gamma-1 chain C region, membrane-bound form	Ighg1		324	35.633	0	82.562	3	4	5	2	4	4	5	0	0	4	1	4	0	5	3	4	5	2	4	4	5	0	0	4	1	4	0	5	3	4	5	2	4	4	5	0	0	4	1	4	0	5
A0A140T8M0;A0A0B4J1I0;A0A075B5K8;F6XWB2;A0A140T8N1;P01631;A0A140T8M9;A0A075B5N0;A0A0G2JDE5	Ig kappa chain V-II region 26-10	Igkv1-110;Igkv1-99;Igkv1-115;Igkv1-35		119	13.117	0	15.064	0	1	0	0	1	0	0	0	0	0	1	0	0	2	0	1	0	0	1	0	0	0	0	0	1	0	0	2	0	1	0	0	1	0	0	0	0	0	1	0	0	2
A2AIA8;A0A0A6YWE1;Q9QYY1	Interleukin-36 receptor antagonist protein	Il1f5;IL36RN		72	7.5529	0.0099536	1.7496	0	0	0	0	0	0	0	1	0	0	0	0	0	0	0	0	0	0	0	0	0	1	0	0	0	0	0	0	0	0	0	0	0	0	0	1	0	0	0	0	0	0
Q61730	Interleukin-1 receptor accessory protein	Il1rap		570	65.74	0.0011655	7.6644	0	0	0	0	0	0	0	0	1	0	0	0	3	1	0	0	0	0	0	0	0	0	1	0	0	0	3	1	0	0	0	0	0	0	0	0	1	0	0	0	3	1
P14719	Interleukin-1 receptor-like 1	Il1rl1		567	64.801	0	32.926	1	1	0	3	0	1	0	1	3	1	0	3	9	9	1	1	0	3	0	1	0	1	3	1	0	3	9	9	1	1	0	3	0	1	0	1	3	1	0	3	9	9
P16382	Interleukin-4 receptor subunit alpha;Soluble interleukin-4 receptor subunit alpha	Il4r		810	87.626	0	11.76	1	1	1	1	0	2	0	3	2	0	1	1	2	1	1	1	1	1	0	2	0	3	2	0	1	1	2	1	1	1	1	1	0	2	0	3	2	0	1	1	2	1
Q00560;V9GX00	Interleukin-6 receptor subunit beta	Il6st		917	102.45	0	20.862	1	1	0	2	0	0	0	0	0	0	1	2	5	2	1	1	0	2	0	0	0	0	0	0	1	2	5	2	1	1	0	2	0	0	0	0	0	0	1	2	5	2
Q9CXY6	Interleukin enhancer-binding factor 2	Ilf2		390	43.062	0	16.348	0	0	1	0	1	0	0	5	1	1	0	0	0	4	0	0	1	0	1	0	0	5	1	1	0	0	0	4	0	0	1	0	1	0	0	5	1	1	0	0	0	4
Q45VK5;A0A1L1STE4;Q9Z1X4	Interleukin enhancer-binding factor 3	Ilf3		703	76.347	0.0010776	6.2408	0	0	1	0	0	0	0	3	0	0	0	0	0	1	0	0	1	0	0	0	0	3	0	0	0	0	0	1	0	0	1	0	0	0	0	3	0	0	0	0	0	1
O55222;D3YZA5	Integrin-linked protein kinase	Ilk		452	51.373	0	17.407	3	0	2	0	0	0	0	0	4	4	1	1	4	4	3	0	2	0	0	0	0	0	4	4	1	1	4	4	3	0	2	0	0	0	0	0	4	4	1	1	4	4
Q8BU33;A0A1W2P8E1;A0A1W2P727;A0A1W2P8D6	Acetolactate synthase-like protein	Ilvbl		632	68.155	0	140.09	16	8	15	10	9	8	3	6	9	16	14	14	14	11	16	8	15	10	9	8	3	6	9	16	14	14	14	11	16	8	15	10	9	8	3	6	9	16	14	14	14	11
E9Q800;Q8CAQ8;E9QAY6;A0A0U1RP81	MICOS complex subunit Mic60	Immt		679	75.6	0	169.54	1	1	3	0	5	5	0	3	5	4	2	3	6	5	1	1	3	0	5	5	0	3	5	4	2	3	6	5	1	1	3	0	5	5	0	3	5	4	2	3	6	5
A0A0A6YY72;P24547	Inosine-5-monophosphate dehydrogenase 2	Impdh2		320	34.129	0.00080064	2.8313	0	0	0	0	1	1	1	0	0	0	1	0	0	1	0	0	0	0	1	1	1	0	0	0	1	0	0	1	0	0	0	0	1	1	1	0	0	0	1	0	0	1
F6R4N2;A0A0R4J0Q2;E9QAD0;Q3UEQ1;E9Q9A0;F6V2U0;D3YUD3;D3YUL8;D3Z230;Q9EPW0	Type I inositol 3,4-bisphosphate 4-phosphatase	Inpp4a		679	76.493	0.0035537	2.0303	0	0	0	0	0	1	0	0	0	0	0	0	0	0	0	0	0	0	0	1	0	0	0	0	0	0	0	0	0	0	0	0	0	1	0	0	0	0	0	0	0	0
Q8BKC5	Importin-5	Ipo5		1097	123.59	0.0014674	2.1913	0	0	0	0	1	0	0	1	0	1	0	0	0	0	0	0	0	0	1	0	0	1	0	1	0	0	0	0	0	0	0	0	1	0	0	1	0	1	0	0	0	0
Q9EPL8	Importin-7	Ipo7		1038	119.49	0.0082023	1.8769	0	0	0	0	0	0	0	0	0	1	0	0	0	0	0	0	0	0	0	0	0	0	0	1	0	0	0	0	0	0	0	0	0	0	0	0	0	1	0	0	0	0
Q9JKF1	Ras GTPase-activating-like protein IQGAP1	Iqgap1		1657	188.74	0	76.311	3	0	2	1	4	1	1	12	1	3	0	10	7	3	3	0	2	1	4	1	1	12	1	3	0	10	7	3	3	0	2	1	4	1	1	12	1	3	0	10	7	3
J7NUP1;Q60766	Immunity-related GTPase family M protein 1	Irgm1		393	44.887	0	17.574	2	0	0	3	1	0	0	3	1	2	2	1	7	4	2	0	0	3	1	0	0	3	1	2	2	1	7	4	2	0	0	3	1	0	0	3	1	2	2	1	7	4
Q64339	Ubiquitin-like protein ISG15	Isg15		161	17.897	0.0014937	2.2744	0	0	0	0	0	0	0	0	0	1	0	0	0	0	0	0	0	0	0	0	0	0	0	1	0	0	0	0	0	0	0	0	0	0	0	0	0	1	0	0	0	0
Q91V64	Isochorismatase domain-containing protein 1	Isoc1		297	32.032	0.0014948	2.2756	0	0	0	0	0	0	0	1	0	0	0	0	0	0	0	0	0	0	0	0	0	1	0	0	0	0	0	0	0	0	0	0	0	0	0	1	0	0	0	0	0	0
Q9CX00	IST1 homolog	Ist1		362	39.468	0.00095329	4.5395	0	0	0	0	2	2	0	1	0	0	0	0	0	0	0	0	0	0	2	2	0	1	0	0	0	0	0	0	0	0	0	0	2	2	0	1	0	0	0	0	0	0
Q62469	Integrin alpha-2	Itga2		1178	128.95	0.0008244	3.1092	1	1	1	0	0	0	1	0	0	1	0	0	0	1	1	1	1	0	0	0	1	0	0	1	0	0	0	1	1	1	1	0	0	0	1	0	0	1	0	0	0	1
Q62470	Integrin alpha-3;Integrin alpha-3 heavy chain;Integrin alpha-3 light chain	Itga3		1053	116.74	0	16.154	0	1	1	0	1	2	0	3	4	1	0	0	4	4	0	1	1	0	1	2	0	3	4	1	0	0	4	4	0	1	1	0	1	2	0	3	4	1	0	0	4	4
P09055	Integrin beta-1	Itgb1		798	88.231	0.00091575	4.113	0	0	1	1	0	0	0	0	0	0	0	1	0	0	0	0	1	1	0	0	0	0	0	0	0	1	0	0	0	0	1	1	0	0	0	0	0	0	0	1	0	0
Q61500	Integral membrane protein 2A	Itm2a		263	29.691	0.0010246	5.4116	0	1	1	0	1	1	0	2	1	0	0	0	0	0	0	1	1	0	1	1	0	2	1	0	0	0	0	0	0	1	1	0	1	1	0	2	1	0	0	0	0	0
O89051;A0A2I3BPW7	Integral membrane protein 2B;BRI2, membrane form;BRI2 intracellular domain;BRI2C, soluble form;Bri23 peptide	Itm2b		266	30.26	0	57.714	8	4	4	8	5	4	1	4	2	12	7	9	6	4	8	4	4	8	5	4	1	4	2	12	7	9	6	4	8	4	4	8	5	4	1	4	2	12	7	9	6	4
Q91VK4;A0A087WRM2	Integral membrane protein 2C;CT-BRI3	Itm2c		269	30.482	0	34.285	4	1	2	2	1	1	1	3	1	3	1	4	4	2	4	1	2	2	1	1	1	3	1	3	1	4	4	2	4	1	2	2	1	1	1	3	1	3	1	4	4	2
B1ASP2;P52332	Tyrosine-protein kinase;Tyrosine-protein kinase JAK1	Jak1		1153	133.35	0	303.91	17	26	29	24	33	37	8	25	27	23	25	29	26	26	17	26	29	24	33	37	8	25	27	23	25	29	26	26	17	26	29	24	33	37	8	25	27	23	25	29	26	26
Q02257	Junction plakoglobin	Jup		745	81.8	0	323.31	19	18	12	16	14	13	18	23	24	11	19	10	25	24	19	18	12	16	14	13	18	23	24	11	19	10	25	24	19	18	12	16	14	13	18	23	24	11	19	10	25	24
Q8R2P8;Q99MN1	Lysine--tRNA ligase	Kars		624	71.29	0.0099668	1.7661	0	0	0	0	0	0	0	2	0	0	0	0	0	0	0	0	0	0	0	0	0	2	0	0	0	0	0	0	0	0	0	0	0	0	0	2	0	0	0	0	0	0
E0CYQ0;F7B6A4;E0CZ97;F6SYN4;E0CYD2;F7C1U0;A0A2R8VHM0		Kctd17		296	33.342	0	85.602	0	4	1	3	1	4	1	3	2	0	4	4	1	1	0	4	1	3	1	4	1	3	2	0	4	4	1	1	0	4	1	3	1	4	1	3	2	0	4	4	1	1
A0A0R4J000;Q8VC57	BTB/POZ domain-containing protein KCTD5	Kctd5		234	26.135	0	49.674	0	4	1	3	2	4	3	4	5	1	4	2	5	5	0	4	1	3	2	4	3	4	5	1	4	2	5	5	0	4	1	3	2	4	3	4	5	1	4	2	5	5
Q6P9L6;A0A1L1SS78	Kinesin-like protein KIF15	Kif15		1387	160.12	0.0035894	2.0851	0	0	1	0	0	0	0	0	0	1	0	0	0	0	0	0	1	0	0	0	0	0	0	1	0	0	0	0	0	0	1	0	0	0	0	0	0	1	0	0	0	0
Q61768;E9QAK5	Kinesin-1 heavy chain;Kinesin-like protein	Kif5b		963	109.55	0	11.65	0	0	0	0	0	0	0	3	0	0	0	0	0	0	0	0	0	0	0	0	0	3	0	0	0	0	0	0	0	0	0	0	0	0	0	3	0	0	0	0	0	0
Q80W68	Kin of IRRE-like protein 1	Kirrel		789	87.175	0	156.35	5	8	4	7	1	7	0	11	12	4	3	15	17	13	5	8	4	7	1	7	0	11	12	4	3	15	17	13	5	8	4	7	1	7	0	11	12	4	3	15	17	13
Q9D140		Klk5		293	31.908	0.0082136	1.8823	0	0	0	0	0	0	0	1	1	0	0	0	1	1	0	0	0	0	0	0	0	1	1	0	0	0	1	1	0	0	0	0	0	0	0	1	1	0	0	0	1	1
Q4FJZ2;O35345;Q60960	Importin subunit alpha;Importin subunit alpha-7;Importin subunit alpha-5;Importin subunit alpha-5, N-terminally processed	Kpna6;Kpna1		533	59.602	0.0094086	1.8121	0	0	0	0	0	0	0	1	0	0	0	0	0	0	0	0	0	0	0	0	0	1	0	0	0	0	0	0	0	0	0	0	0	0	0	1	0	0	0	0	0	0
P70168	Importin subunit beta-1	Kpnb1		876	97.183	0.00090416	3.9756	0	0	0	0	0	0	0	2	0	0	0	0	1	0	0	0	0	0	0	0	0	2	0	0	0	0	1	0	0	0	0	0	0	0	0	2	0	0	0	0	1	0
Q3UV17	Keratin, type II cytoskeletal 2 oral	Krt76		594	62.844	0	42.801	10	9	9	8	8	8	11	8	10	8	11	9	8	9	1	1	1	1	1	1	1	1	1	1	1	1	1	1	1	1	1	1	1	1	1	1	1	1	1	1	1	1
Q9EP89;A0A1L1SVF9	Serine beta-lactamase-like protein LACTB, mitochondrial	Lactb		551	60.705	0.0013459	10.896	0	0	0	0	0	0	0	0	0	0	0	5	0	0	0	0	0	0	0	0	0	0	0	0	0	5	0	0	0	0	0	0	0	0	0	0	0	0	0	5	0	0
G5E874;Q61092	Laminin subunit gamma-2	Lamc2		1193	130.34	0.0014738	2.2123	0	0	0	0	1	0	1	0	0	0	0	0	0	0	0	0	0	0	1	0	1	0	0	0	0	0	0	0	0	0	0	0	1	0	1	0	0	0	0	0	0	0
Q9R0B6;A2ATM9	Laminin subunit gamma-3	Lamc3		1581	172.32	0.01002	1.7984	0	0	0	0	0	1	0	0	0	0	1	0	0	0	0	0	0	0	0	1	0	0	0	0	1	0	0	0	0	0	0	0	0	1	0	0	0	0	1	0	0	0
P11438	Lysosome-associated membrane glycoprotein 1	Lamp1		406	43.865	0.00091324	4.0447	0	0	0	0	1	0	0	0	0	1	0	0	0	0	0	0	0	0	1	0	0	0	0	1	0	0	0	0	0	0	0	0	1	0	0	0	0	1	0	0	0	0
E9QLR3;Q60961	Lysosomal-associated transmembrane protein 4A	Laptm4a		308	35.003	0.0010941	6.5195	1	1	1	1	1	1	1	1	1	1	1	1	1	1	1	1	1	1	1	1	1	1	1	1	1	1	1	1	1	1	1	1	1	1	1	1	1	1	1	1	1	1
A0A2I3BQL3;Q91XQ6	Lysosomal-associated transmembrane protein 4B	Laptm4b		89	9.8561	0.00082508	3.1192	1	0	0	1	0	0	0	0	0	0	0	0	1	1	1	0	0	1	0	0	0	0	0	0	0	0	1	1	1	0	0	1	0	0	0	0	0	0	0	0	1	1
Z4YJT3;Q6ZQ58	La-related protein 1	Larp1		1072	121.15	0.0011416	7.1951	0	0	0	0	0	0	0	1	1	0	0	0	1	1	0	0	0	0	0	0	0	1	1	0	0	0	1	1	0	0	0	0	0	0	0	1	1	0	0	0	1	1
Q8BMJ2	Leucine--tRNA ligase, cytoplasmic	Lars		1178	134.19	0.00097752	4.8185	0	0	1	0	0	0	0	1	0	0	0	0	0	0	0	0	1	0	0	0	0	1	0	0	0	0	0	0	0	0	1	0	0	0	0	1	0	0	0	0	0	0
A4QPF5;Q8C351	Layilin	Layn		320	36.448	0.0015209	2.3901	0	0	0	0	0	0	0	0	0	0	0	0	1	0	0	0	0	0	0	0	0	0	0	0	0	0	1	0	0	0	0	0	0	0	0	0	0	0	0	0	1	0
A0A3B2WDB3;Q3UN02	Lysocardiolipin acyltransferase 1	Lclat1		355	41.839	0.0055749	1.9653	0	0	0	1	0	0	0	0	0	1	0	0	0	0	0	0	0	1	0	0	0	0	0	1	0	0	0	0	0	0	0	1	0	0	0	0	0	1	0	0	0	0
P11672	Neutrophil gelatinase-associated lipocalin	Lcn2		200	22.875	0.0075758	1.9075	1	0	1	0	0	0	0	0	0	1	0	0	0	0	1	0	1	0	0	0	0	0	0	1	0	0	0	0	1	0	1	0	0	0	0	0	0	1	0	0	0	0
Q61233	Plastin-2	Lcp1		627	70.148	0	81.957	8	0	12	0	9	0	1	4	1	7	0	0	4	0	8	0	12	0	9	0	1	4	1	7	0	0	4	0	8	0	11	0	7	0	1	4	1	7	0	0	3	0
P06151;Q564E2;A0A1B0GSX0;A0A1B0GSR9;D3YZQ9;A0A1B0GT41;A0A1B0GQX5	L-lactate dehydrogenase A chain;L-lactate dehydrogenase	Ldha		332	36.498	0	31.246	6	2	8	0	7	2	1	3	2	7	1	2	2	5	6	2	8	0	7	2	1	3	2	7	1	2	2	5	6	2	8	0	7	2	1	3	2	7	1	2	2	5
P35951;A0A1L1SRE8	Low-density lipoprotein receptor	Ldlr		862	94.946	0	33.331	0	0	0	0	0	0	0	1	0	0	0	2	6	3	0	0	0	0	0	0	0	1	0	0	0	2	6	3	0	0	0	0	0	0	0	1	0	0	0	2	6	3
P16045	Galectin-1	Lgals1		135	14.866	0	160.84	4	4	5	5	6	5	5	4	4	6	5	5	5	5	4	4	5	5	6	5	5	4	4	6	5	5	5	5	4	4	5	5	6	5	5	4	4	6	5	5	5	5
Q8C253;P16110	Galectin;Galectin-3	Lgals3		264	27.414	0	12.898	2	0	1	0	1	0	0	2	3	4	1	0	4	5	2	0	1	0	1	0	0	2	3	4	1	0	4	5	2	0	1	0	1	0	0	2	3	4	1	0	4	5
Q07797	Galectin-3-binding protein	Lgals3bp		577	64.49	0	14.768	0	0	0	0	0	0	0	0	0	4	2	2	2	0	0	0	0	0	0	0	0	0	0	4	2	2	2	0	0	0	0	0	0	0	0	0	0	4	2	2	2	0
Q9JL15;A8DIL0;Q8C6H0	Galectin-8;Galectin	Lgals8		316	36.161	0	14.807	0	1	0	2	1	2	0	0	0	0	3	2	3	3	0	1	0	2	1	2	0	0	0	0	3	2	3	3	0	1	0	2	1	2	0	0	0	0	3	2	3	3
B1AQR8;G3X9T7;O08573	Galectin;Galectin-9	Lgals9		352	39.907	0.00094787	4.4981	0	1	0	1	0	2	0	0	0	1	2	0	0	0	0	1	0	1	0	2	0	0	0	1	2	0	0	0	0	1	0	1	0	2	0	0	0	1	2	0	0	0
Q8VED9	Galectin-related protein	Lgalsl		172	18.955	0.0008658	3.5051	0	0	0	0	0	0	0	2	1	0	0	0	1	1	0	0	0	0	0	0	0	2	1	0	0	0	1	1	0	0	0	0	0	0	0	2	1	0	0	0	1	1
A2ARI4	Leucine-rich repeat-containing G-protein coupled receptor 4	Lgr4		951	104.15	0.0012642	9.5763	1	0	0	2	0	0	0	0	0	0	0	1	3	0	1	0	0	2	0	0	0	0	0	0	0	1	3	0	1	0	0	2	0	0	0	0	0	0	0	1	3	0
P42703;A0A2I3BRT7	Leukemia inhibitory factor receptor	Lifr		1092	122.57	0.0011723	7.8389	0	0	0	0	0	0	0	0	0	0	0	0	3	3	0	0	0	0	0	0	0	0	0	0	0	0	3	3	0	0	0	0	0	0	0	0	0	0	0	0	3	3
Q9ERG0	LIM domain and actin-binding protein 1	Lima1		753	84.059	0	63.979	4	0	1	1	1	3	1	2	2	4	3	14	1	2	4	0	1	1	1	3	1	2	2	4	3	14	1	2	4	0	1	1	1	3	1	2	2	4	3	14	1	2
Q8BGB5	LIM domain-containing protein 2	Limd2		128	14.237	0	138.81	1	0	1	0	2	1	0	0	2	1	0	0	1	1	1	0	1	0	2	1	0	0	2	1	0	0	1	1	1	0	1	0	2	1	0	0	2	1	0	0	1	1
A0A0R4J005;E9QP62;Q9D7B2;Q99JW4	LIM and senescent cell antigen-like-containing domain protein 1	Lims1		337	38.387	0	18.709	1	0	1	1	1	0	0	1	3	1	1	1	2	4	1	0	1	1	1	0	0	1	3	1	1	1	2	4	1	0	1	1	1	0	0	1	3	1	1	1	2	4
Q8C3X8	Lipase maturation factor 2	Lmf2		702	79.996	0.00087032	3.5637	1	0	1	1	0	0	1	0	1	0	1	1	1	0	1	0	1	1	0	0	1	0	1	0	1	1	1	0	1	0	1	1	0	0	1	0	1	0	1	1	1	0
P48678	Prelamin-A/C;Lamin-A/C	Lmna		665	74.237	0	118.61	0	0	0	0	6	0	0	13	6	0	0	0	4	7	0	0	0	0	6	0	0	13	6	0	0	0	4	7	0	0	0	0	6	0	0	13	6	0	0	0	4	7
P14733	Lamin-B1	Lmnb1		588	66.785	0.0035997	2.0965	0	0	0	0	1	0	0	0	0	0	0	0	1	0	0	0	0	0	1	0	0	0	0	0	0	0	1	0	0	0	0	0	1	0	0	0	0	0	0	0	1	0
F6TFN2		Lmo7		1189	133.84	0.0021771	2.1414	0	0	0	0	0	0	0	0	0	0	0	1	0	0	0	0	0	0	0	0	0	0	0	0	0	1	0	0	0	0	0	0	0	0	0	0	0	0	0	1	0	0
P28301	Protein-lysine 6-oxidase	Lox		411	46.7	0	117.47	9	5	10	6	12	9	3	7	10	9	10	11	9	10	9	5	10	6	12	9	3	7	10	9	10	11	9	10	9	5	10	6	12	9	3	7	10	9	10	11	9	10
E9Q600;Q924C6	Lysyl oxidase homolog 4	Loxl4		758	84.906	0.00083126	3.1632	0	0	0	0	0	0	0	0	0	0	0	2	0	0	0	0	0	0	0	0	0	0	0	0	0	2	0	0	0	0	0	0	0	0	0	0	0	0	0	2	0	0
A0A0G2JFV3;A0A0G2JDE3;A0A0G2JG66;A0A0G2JDF4;A0A0G2JFF5;A0A0G2JDK6;A0A0G2JGM8;Q8JZZ7;A0A0G2JEQ8;A0A0G2JH16	Latrophilin-2	Lphn2		1341	151.05	0	22.347	0	0	0	1	0	0	0	0	0	0	0	0	3	4	0	0	0	1	0	0	0	0	0	0	0	0	3	4	0	0	0	1	0	0	0	0	0	0	0	0	3	4
Q8BFW7	Lipoma-preferred partner homolog	Lpp		613	65.89	0.0010672	6.0309	0	0	0	0	1	0	0	0	0	1	0	0	0	0	0	0	0	0	1	0	0	0	0	1	0	0	0	0	0	0	0	0	1	0	0	0	0	1	0	0	0	0
E9PZA9		Lppr3		217	24.334	0.0081855	1.8557	0	0	0	0	0	1	0	0	0	0	0	0	0	0	0	0	0	0	0	1	0	0	0	0	0	0	0	0	0	0	0	0	0	1	0	0	0	0	0	0	0	0
Q91ZX7;A0A0R4J0I9	Prolow-density lipoprotein receptor-related protein 1;Low-density lipoprotein receptor-related protein 1 85 kDa subunit;Low-density lipoprotein receptor-related protein 1 515 kDa subunit;Low-density lipoprotein receptor-related protein 1 intracellular domain	Lrp1		4545	504.74	0	28.369	4	0	1	1	0	3	0	2	3	8	1	4	8	2	4	0	1	1	0	3	0	2	3	8	1	4	8	2	4	0	1	1	0	3	0	2	3	8	1	4	8	2
Q7TQH7	Low-density lipoprotein receptor-related protein 10	Lrp10		713	76.461	0.00097087	4.7642	1	0	0	0	0	0	0	1	1	0	0	0	2	2	1	0	0	0	0	0	0	1	1	0	0	0	2	2	1	0	0	0	0	0	0	1	1	0	0	0	2	2
Q8BUJ9	Low-density lipoprotein receptor-related protein 12	Lrp12		858	94.55	0.0056219	1.9941	0	0	0	0	0	0	0	0	0	0	0	0	1	0	0	0	0	0	0	0	0	0	0	0	0	0	1	0	0	0	0	0	0	0	0	0	0	0	0	0	1	0
Q80X72	Leucine-rich repeat-containing protein 15	Lrrc15		579	64.176	0.00094251	4.4295	0	0	0	0	0	0	0	1	0	0	0	0	0	2	0	0	0	0	0	0	0	1	0	0	0	0	0	2	0	0	0	0	0	0	0	1	0	0	0	0	0	2
Q922Q8	Leucine-rich repeat-containing protein 59	Lrrc59		307	34.877	0	66.741	3	7	8	4	4	5	3	7	5	2	1	3	4	6	3	7	8	4	4	5	3	7	5	2	1	3	4	6	3	7	8	4	4	5	3	7	5	2	1	3	4	6
G5E8E1;A0A087WNU6		Lrrfip1		428	48.918	0	128.8	6	8	7	8	5	10	2	3	1	5	11	15	1	6	2	3	3	3	1	3	1	1	0	1	4	7	0	2	0	0	0	0	0	0	0	0	0	0	0	0	0	0
Q3UZ39	Leucine-rich repeat flightless-interacting protein 1	Lrrfip1		729	79.248	0	298.95	6	10	6	10	5	9	1	4	1	6	15	18	2	9	6	10	6	10	5	9	1	4	1	6	15	18	2	9	2	4	2	4	1	2	0	2	0	2	7	8	1	4
A0A0R4J169;E9QN52;A0A0G2JEP4;A0A0G2JFV5;Q91WK0;A0A1L1SVG1;A0A1L1SQW1	Leucine-rich repeat flightless-interacting protein 2	Lrrfip2		400	45.524	0	212.77	1	1	0	1	0	5	0	0	0	1	1	12	0	3	1	1	0	1	0	5	0	0	0	1	1	12	0	3	1	1	0	1	0	5	0	0	0	1	1	12	0	3
Q3UHC2	Leucine-rich repeat serine/threonine-protein kinase 1	Lrrk1		2014	225.47	0.010027	1.7992	0	0	0	0	0	0	0	0	0	0	1	0	1	0	0	0	0	0	0	0	0	0	0	0	1	0	1	0	0	0	0	0	0	0	0	0	0	0	1	0	1	0
Q9D0R8;A0A0A0MQC9	Protein LSM12 homolog	Lsm12		195	21.701	0	13.903	1	3	3	0	0	1	1	0	2	2	3	4	1	0	1	3	3	0	0	1	1	0	2	2	3	4	1	0	1	3	3	0	0	1	1	0	2	2	3	4	1	0
O35901;O35900	U6 snRNA-associated Sm-like protein LSm2	Lsm2		131	14.857	0.004961	2.0152	1	0	0	0	1	0	0	1	0	1	0	0	0	0	1	0	0	0	1	0	0	1	0	1	0	0	0	0	1	0	0	0	1	0	0	1	0	1	0	0	0	0
Q6ZWM4	U6 snRNA-associated Sm-like protein LSm8	Lsm8		96	10.403	0.0098814	1.7118	0	0	1	0	0	0	0	0	0	1	0	0	0	0	0	0	1	0	0	0	0	0	0	1	0	0	0	0	0	0	1	0	0	0	0	0	0	1	0	0	0	0
A2A6J4;A2A6J7;P19973;A0A1B0GRF5	Lymphocyte-specific protein 1	Lsp1		322	35.763	0.0011494	7.3687	1	0	2	0	2	0	0	0	0	1	0	0	0	0	1	0	2	0	2	0	0	0	0	1	0	0	0	0	1	0	2	0	2	0	0	0	0	1	0	0	0	0
P24527	Leukotriene A-4 hydrolase	Lta4h		611	69.05	0.0010616	5.9697	0	0	0	0	0	0	0	2	0	0	0	0	2	0	0	0	0	0	0	0	0	2	0	0	0	0	2	0	0	0	0	0	0	0	0	2	0	0	0	0	2	0
Q8CG19;A0A3Q4EGK3;B1B1E2	Latent-transforming growth factor beta-binding protein 1	Ltbp1		1712	186.72	0	207.59	13	7	6	16	10	8	5	11	15	19	18	9	25	24	13	7	6	16	10	8	5	11	15	19	18	9	25	24	13	7	6	16	10	8	5	11	15	19	18	9	25	24
P50284	Tumor necrosis factor receptor superfamily member 3	Ltbr		415	44.956	0.0012516	9.1554	1	2	3	3	0	0	0	0	1	1	0	2	3	2	1	2	3	3	0	0	0	0	1	1	0	2	3	2	1	2	3	3	0	0	0	0	1	1	0	2	3	2
P08071	Lactotransferrin	Ltf		707	77.837	0	14.908	6	1	4	0	2	0	2	1	1	2	1	1	1	1	6	1	4	0	2	0	2	1	1	2	1	1	1	1	6	1	4	0	2	0	2	1	1	2	1	1	1	1
Q8K2P1	Leucine rich adaptor protein 1-like	Lurap1l		221	23.728	0.00998	1.774	0	0	0	0	0	0	1	0	0	0	0	1	0	0	0	0	0	0	0	0	1	0	0	0	0	1	0	0	0	0	0	0	0	0	1	0	0	0	0	1	0	0
D3Z269;D3YUG4;J3QP56;P97823	Acyl-protein thioesterase 1	Lypla1		142	14.801	0.0015094	2.3383	0	0	0	0	0	0	0	1	1	0	0	0	1	1	0	0	0	0	0	0	0	1	1	0	0	0	1	1	0	0	0	0	0	0	0	1	1	0	0	0	1	1
P17897	Lysozyme C-1	Lyz1		148	16.794	0	29.696	1	1	1	1	1	1	2	1	1	2	1	1	1	1	1	0	1	1	1	1	1	1	1	1	1	1	1	1	1	0	1	1	1	1	1	1	1	1	1	1	1	1
P08905	Lysozyme C-2	Lyz2		148	16.689	0	38.298	1	1	1	0	1	0	1	0	0	2	0	0	0	0	1	1	1	0	1	0	1	0	0	2	0	0	0	0	1	0	1	0	1	0	0	0	0	1	0	0	0	0
A2A9R3		Mageb4		556	60.922	0.0035817	2.069	0	0	0	0	0	0	2	0	0	0	0	0	0	0	0	0	0	0	0	0	2	0	0	0	0	0	0	0	0	0	0	0	0	0	2	0	0	0	0	0	0	0
F6USD5;F6T4L3;Q80ZP8;Q3TMX5;Q9CXI5	Mesencephalic astrocyte-derived neurotrophic factor	Manf		121	13.637	0.0035613	2.0419	1	0	0	0	1	0	0	0	0	0	0	0	0	0	1	0	0	0	1	0	0	0	0	0	0	0	0	0	1	0	0	0	1	0	0	0	0	0	0	0	0	0
P63085	Mitogen-activated protein kinase 1	Mapk1		358	41.275	0.00099305	5.0021	0	0	0	0	0	0	0	2	0	0	0	0	0	2	0	0	0	0	0	0	0	2	0	0	0	0	0	2	0	0	0	0	0	0	0	2	0	0	0	0	0	2
Q61166	Microtubule-associated protein RP/EB family member 1	Mapre1		268	30.016	0.0094467	1.8193	0	0	1	0	0	0	0	0	0	0	0	0	0	0	0	0	1	0	0	0	0	0	0	0	0	0	0	0	0	0	1	0	0	0	0	0	0	0	0	0	0	0
A0A0U1RNT6;A0A0U1RNK6;Q3THS6;A0A0U1RQ95	S-adenosylmethionine synthase isoform type-2	Mat2a		362	39.738	0.00094073	4.4087	0	0	0	1	0	1	0	1	0	1	0	0	0	0	0	0	0	1	0	1	0	1	0	1	0	0	0	0	0	0	0	1	0	1	0	1	0	1	0	0	0	0
P04247;A0A2R8W6F8	Myoglobin	Mb		154	17.069	0	14.748	2	3	3	4	3	5	3	0	0	4	3	4	0	0	2	3	3	4	3	5	3	0	0	4	3	4	0	0	2	3	3	4	3	5	3	0	0	4	3	4	0	0
Q3U581;A0A0A6YXE3;G3X9Q0;Q9JKP5;A0A0A6YWJ5;A0A2I3BRX8;Q3U570;A0A0A6YWG1;A0A0A6YXQ4;A0A0A6YWB0;A0A2K6EDM5;A0A0A6YVV8;Q8C181	Muscleblind-like protein 1;Muscleblind-like protein 2	Mbnl1;Mbnl2		289	30.353	0.0010225	5.3516	0	0	1	0	0	0	0	0	0	1	0	0	0	1	0	0	1	0	0	0	0	0	0	1	0	0	0	1	0	0	1	0	0	0	0	0	0	1	0	0	0	1
A0A1L1SQC5;Q8R2Y2;D6RFP0	Cell surface glycoprotein MUC18	Mcam		142	15.999	0.00077519	2.5503	0	0	1	0	0	0	0	1	0	0	0	0	0	1	0	0	1	0	0	0	0	1	0	0	0	0	0	1	0	0	1	0	0	0	0	1	0	0	0	0	0	1
Q99MR8	Methylcrotonoyl-CoA carboxylase subunit alpha, mitochondrial	Mccc1		717	79.343	0	316.01	2	5	11	12	8	12	0	22	30	9	12	0	24	26	2	5	11	12	8	12	0	22	30	9	12	0	24	26	2	5	11	12	8	12	0	22	30	9	12	0	24	26
Q3ULD5;Q6PD20	Methylcrotonoyl-CoA carboxylase beta chain, mitochondrial	Mccc2		563	61.378	0	323.31	10	16	19	23	22	23	2	30	28	22	21	3	28	31	10	16	19	23	22	23	2	30	28	22	21	3	28	31	10	16	19	23	22	23	2	30	28	22	21	3	28	31
P25206	DNA replication licensing factor MCM3	Mcm3		812	91.545	0.0088016	1.8306	0	0	0	1	0	0	0	0	0	0	0	0	0	0	0	0	0	1	0	0	0	0	0	0	0	0	0	0	0	0	0	1	0	0	0	0	0	0	0	0	0	0
P49718	DNA replication licensing factor MCM5	Mcm5		734	82.406	0.001292	10.108	0	0	1	1	0	0	0	2	1	0	0	0	3	5	0	0	1	1	0	0	0	2	1	0	0	0	3	5	0	0	1	1	0	0	0	2	1	0	0	0	3	5
D3Z6N3;Q61881	DNA replication licensing factor MCM7	Mcm7		389	44.609	0.0021739	2.136	0	0	0	0	0	0	0	0	0	0	0	0	0	1	0	0	0	0	0	0	0	0	0	0	0	0	0	1	0	0	0	0	0	0	0	0	0	0	0	0	0	1
Q3UMR5	Calcium uniporter protein, mitochondrial	Mcu		350	39.681	0	14.002	0	0	1	0	0	0	0	1	0	1	1	1	6	5	0	0	1	0	0	0	0	1	0	1	1	1	6	5	0	0	1	0	0	0	0	1	0	1	1	1	6	5
P14152	Malate dehydrogenase, cytoplasmic	Mdh1		334	36.511	0	20.369	3	0	4	0	5	0	0	2	0	3	0	0	0	1	3	0	4	0	5	0	0	2	0	3	0	0	0	1	3	0	4	0	5	0	0	2	0	3	0	0	0	1
P08249	Malate dehydrogenase, mitochondrial	Mdh2		338	35.611	0	65.418	6	0	9	1	7	0	2	2	0	8	0	0	2	2	6	0	9	1	7	0	2	2	0	8	0	0	2	2	6	0	9	1	7	0	2	2	0	8	0	0	2	2
Q3TQP6;P06801	Malic enzyme;NADP-dependent malic enzyme	Me1		552	61.48	0.00096525	4.6884	0	0	0	0	0	0	1	3	1	0	0	0	1	1	0	0	0	0	0	0	1	3	1	0	0	0	1	1	0	0	0	0	0	0	1	3	1	0	0	0	1	1
A0A3B2WCC1;A0A3B2W4I2;A0A3F2YNL8;Q91VH6	Protein MEMO1	Memo1		107	11.827	0.001007	5.0971	0	0	0	0	0	0	0	1	0	0	0	0	1	1	0	0	0	0	0	0	0	1	0	0	0	0	1	1	0	0	0	0	0	0	0	1	0	0	0	0	1	1
Q9EQQ9	Protein O-GlcNAcase	Mgea5		916	103.16	0.010047	1.8012	0	0	0	0	0	0	0	1	0	0	0	1	0	0	0	0	0	0	0	0	0	1	0	0	0	1	0	0	0	0	0	0	0	0	0	1	0	0	0	1	0	0
P19788	Matrix Gla protein	Mgp		104	12.359	0	44.565	1	0	1	1	1	1	1	1	1	1	2	1	1	1	1	0	1	1	1	1	1	1	1	1	2	1	1	1	1	0	1	1	1	1	1	1	1	1	2	1	1	1
Q9CPU4	Microsomal glutathione S-transferase 3	Mgst3		153	16.958	0.0088076	1.8346	0	0	0	0	0	0	0	0	1	0	0	0	1	1	0	0	0	0	0	0	0	0	1	0	0	0	1	1	0	0	0	0	0	0	0	0	1	0	0	0	1	1
P34884	Macrophage migration inhibitory factor	Mif		115	12.504	0.00086207	3.4694	0	0	0	0	2	0	0	0	0	1	0	0	0	0	0	0	0	0	2	0	0	0	0	1	0	0	0	0	0	0	0	0	2	0	0	0	0	1	0	0	0	0
Q6ZQI3	Malectin	Mlec		291	32.342	0.0081911	1.8619	0	0	1	0	1	0	0	0	0	0	0	0	0	0	0	0	1	0	1	0	0	0	0	0	0	0	0	0	0	0	1	0	1	0	0	0	0	0	0	0	0	0
Q99KX1;A0A0N4SVX3;A0A0N4SVM2	Myeloid leukemia factor 2	Mlf2		247	28.055	0.00097371	4.8028	0	0	0	0	0	0	0	1	1	0	0	0	2	1	0	0	0	0	0	0	0	1	1	0	0	0	2	1	0	0	0	0	0	0	0	1	1	0	0	0	2	1
P33435	Collagenase 3	Mmp13		472	54.181	0	13.362	0	0	0	0	0	0	0	2	4	0	0	0	0	0	0	0	0	0	0	0	0	2	4	0	0	0	0	0	0	0	0	0	0	0	0	2	4	0	0	0	0	0
P53690;A0A286YED2	Matrix metalloproteinase-14	Mmp14		582	65.918	0	11.754	1	1	1	4	1	1	0	1	0	2	0	4	4	3	1	1	1	4	1	1	0	1	0	2	0	4	4	3	1	1	1	4	1	1	0	1	0	2	0	4	4	3
Q80UM7	Mannosyl-oligosaccharide glucosidase	Mogs		834	91.83	0.0075862	1.9142	0	0	1	0	0	0	0	1	0	0	0	0	0	0	0	0	1	0	0	0	0	1	0	0	0	0	0	0	0	0	1	0	0	0	0	1	0	0	0	0	0	0
D3Z3E8;E9PW39;D3YVL0;P23249	Putative helicase MOV-10	Mov10		1004	113.6	0	14.738	0	0	3	0	0	0	0	2	1	1	0	0	0	2	0	0	3	0	0	0	0	2	1	1	0	0	0	2	0	0	3	0	0	0	0	2	1	1	0	0	0	2
P11247	Myeloperoxidase;Myeloperoxidase light chain;Myeloperoxidase heavy chain	Mpo		718	81.181	0	13.778	1	0	0	0	0	0	0	0	1	1	0	0	7	1	1	0	0	0	0	0	0	0	1	1	0	0	7	1	1	0	0	0	0	0	0	0	1	1	0	0	7	1
F6S5I0;F6RND9;Q5SWZ5;P97434	Myosin phosphatase Rho-interacting protein	Mprip		848	96.201	0	23.625	1	0	0	0	0	0	0	0	0	0	0	7	0	0	1	0	0	0	0	0	0	0	0	0	0	7	0	0	1	0	0	0	0	0	0	0	0	0	0	7	0	0
Q9DB15	39S ribosomal protein L12, mitochondrial	Mrpl12		201	21.708	0	22.725	0	1	0	0	2	0	0	1	0	0	1	0	0	1	0	1	0	0	2	0	0	1	0	0	1	0	0	1	0	1	0	0	2	0	0	1	0	0	1	0	0	1
Q9D1I6	39S ribosomal protein L14, mitochondrial	Mrpl14		145	15.874	0.00095057	4.5178	0	0	1	0	0	0	0	0	0	0	0	2	1	0	0	0	1	0	0	0	0	0	0	0	0	2	1	0	0	0	1	0	0	0	0	0	0	0	0	2	1	0
Q9JKF7	39S ribosomal protein L39, mitochondrial	Mrpl39		336	38.549	0.00089686	3.8722	0	0	1	0	1	0	0	1	0	0	0	0	0	1	0	0	1	0	1	0	0	1	0	0	0	0	0	1	0	0	1	0	1	0	0	1	0	0	0	0	0	1
Q9D0Q7	39S ribosomal protein L45, mitochondrial	Mrpl45		306	35.41	0.00080841	2.9191	0	0	0	0	0	0	0	1	0	0	0	0	0	0	0	0	0	0	0	0	0	1	0	0	0	0	0	0	0	0	0	0	0	0	0	1	0	0	0	0	0	0
Q9EQI8	39S ribosomal protein L46, mitochondrial	Mrpl46		283	32.131	0.00083542	3.2052	0	0	0	0	0	0	0	1	1	0	0	0	0	1	0	0	0	0	0	0	0	1	1	0	0	0	0	1	0	0	0	0	0	0	0	1	1	0	0	0	0	1
A0A338P7I7;Q8BK72	28S ribosomal protein S27, mitochondrial	Mrps27		289	33.47	0.00079618	2.7786	0	0	1	0	0	0	0	0	0	0	0	0	0	0	0	0	1	0	0	0	0	0	0	0	0	0	0	0	0	0	1	0	0	0	0	0	0	0	0	0	0	0
P26041	Moesin	Msn		577	67.766	0	54.069	4	0	4	0	6	0	1	9	1	5	0	2	1	0	4	0	4	0	6	0	1	9	1	5	0	2	1	0	3	0	3	0	5	0	0	6	1	3	0	1	1	0
Q9CQ65	S-methyl-5-thioadenosine phosphorylase	Mtap		283	31.062	0	28.533	1	0	1	1	2	1	1	2	2	1	1	0	1	2	1	0	1	1	2	1	1	2	2	1	1	0	1	2	1	0	1	1	2	1	1	2	2	1	1	0	1	2
P03930	ATP synthase protein 8	Mtatp8		67	7.7662	0.0028902	2.1299	0	0	0	0	1	0	0	0	0	1	0	0	0	0	0	0	0	0	1	0	0	0	0	1	0	0	0	0	0	0	0	0	1	0	0	0	0	1	0	0	0	0
Q791V5;A2AFW6;Q9D050	Mitochondrial carrier homolog 2	Mtch2		303	33.499	0.00081367	2.9779	0	0	0	0	1	0	0	0	0	0	0	0	1	1	0	0	0	0	1	0	0	0	0	0	0	0	1	1	0	0	0	0	1	0	0	0	0	0	0	0	1	1
P00405	Cytochrome c oxidase subunit 2	Mtco2		227	25.976	0.0010331	5.5233	3	0	3	0	1	0	0	1	1	1	0	0	2	1	3	0	3	0	1	0	0	1	1	1	0	0	2	1	3	0	3	0	1	0	0	1	1	1	0	0	2	1
Q80WJ7;E9PUX0	Protein LYRIC	Mtdh		579	63.845	0.00088968	3.7988	0	0	2	0	1	0	0	0	1	0	0	1	0	1	0	0	2	0	1	0	0	0	1	0	0	1	0	1	0	0	2	0	1	0	0	0	1	0	0	1	0	1
Q3V3R1	Monofunctional C1-tetrahydrofolate synthase, mitochondrial	Mthfd1l		977	105.73	0	98.666	8	3	6	10	12	6	0	3	4	8	8	9	13	9	8	3	6	10	12	6	0	3	4	8	8	9	13	9	8	3	6	10	12	6	0	3	4	8	8	9	13	9
P18155	Bifunctional methylenetetrahydrofolate dehydrogenase/cyclohydrolase, mitochondrial;NAD-dependent methylenetetrahydrofolate dehydrogenase;Methenyltetrahydrofolate cyclohydrolase	Mthfd2		350	37.863	0.0014881	2.2605	0	0	0	0	1	0	0	0	0	0	0	0	0	0	0	0	0	0	1	0	0	0	0	0	0	0	0	0	0	0	0	0	1	0	0	0	0	0	0	0	0	0
P62774	Myotrophin	Mtpn		118	12.861	0	16.973	1	0	1	0	1	0	0	0	0	1	0	0	0	0	1	0	1	0	1	0	0	0	0	1	0	0	0	0	1	0	1	0	1	0	0	0	0	1	0	0	0	0
D3YTP3		Mtx3		312	34.89	0.006237	1.9341	0	1	1	1	1	1	0	1	1	0	1	0	1	0	0	1	1	1	1	1	0	1	1	0	1	0	1	0	0	1	1	1	1	1	0	1	1	0	1	0	1	0
Q4FZE8;A2BIN1;P11589;P04938;B5X0G2;P02762;A2BIM8;B8JI96;A2CEK7;A2AKN9;A2AKN8;A2BIN0;A2CEK6;A9C496;A9C497;A9R9W0;A2CEL1;Q58EV3;E9PVW0;P11588	Major urinary protein 2;Major urinary proteins 11 and 8;Major urinary protein 17;Major urinary protein 6;Major urinary protein 1	Mup1;Mup10;Mup2;Mup8;Mup17;Mup6;Mup9;Mup14;Mup4;Mup11;Mup13;Mup19;Mup15		181	20.776	0	11.532	1	0	0	2	0	2	0	2	2	0	1	1	1	1	1	0	0	2	0	2	0	2	2	0	1	1	1	1	1	0	0	2	0	2	0	2	2	0	1	1	1	1
E9Q3X0;Q9EQK5	Major vault protein	Mvp		870	96.856	0.0088315	1.8408	0	0	0	1	0	0	0	0	0	0	0	0	0	0	0	0	0	1	0	0	0	0	0	0	0	0	0	0	0	0	0	1	0	0	0	0	0	0	0	0	0	0
Q9DBV4;A2AD97	Matrix-remodeling-associated protein 8	Mxra8		442	49.75	0	13.346	1	0	5	2	0	1	0	0	0	2	2	2	1	1	1	0	5	2	0	1	0	0	0	2	2	2	1	1	1	0	5	2	0	1	0	0	0	2	2	2	1	1
O35682	Myeloid-associated differentiation marker	Myadm		320	35.284	0.0012136	8.5772	0	0	0	1	1	0	0	1	0	0	0	1	3	2	0	0	0	1	1	0	0	1	0	0	0	1	3	2	0	0	0	1	1	0	0	1	0	0	0	1	3	2
Q7TPV4	Myb-binding protein 1A	Mybbp1a		1344	152.04	0.0010811	6.3093	0	0	2	0	1	0	0	2	1	0	0	0	1	2	0	0	2	0	1	0	0	2	1	0	0	0	1	2	0	0	2	0	1	0	0	2	1	0	0	0	1	2
A2A7K5;Q9EQS3	C-Myc-binding protein	Mycbp		146	16.614	0	11.179	0	2	2	1	2	3	1	2	1	1	1	1	1	1	0	2	2	1	2	3	1	2	1	1	1	1	1	1	0	2	2	1	2	3	1	2	1	1	1	1	1	1
Q5SV64;Q3UH59;Q61879	Myosin-10	Myh10		2007	232.47	0	323.31	26	6	6	6	10	8	6	10	6	22	9	75	10	21	13	0	0	0	0	0	0	1	0	9	1	55	1	9	12	0	0	0	0	0	0	1	0	9	1	52	1	9
Q6URW6;K3W4R2;A0A140LI60	Myosin-14	Myh14		2000	228.58	0	19.688	5	4	4	5	6	5	4	9	3	5	5	8	2	4	1	1	1	1	1	1	1	6	1	1	1	2	0	1	1	1	1	1	1	1	1	6	1	1	1	2	0	1
Q02566;Q91Z83	Myosin-6;Myosin-7	Myh6;Myh7		1938	223.56	0	26.269	1	2	1	7	3	6	4	0	0	3	7	4	0	0	0	1	0	6	2	5	3	0	0	2	6	3	0	0	0	1	0	6	2	5	3	0	0	2	6	3	0	0
Q8VDD5	Myosin-9	Myh9		1960	226.37	0	323.31	85	39	31	44	46	59	50	54	29	76	51	135	45	80	85	39	31	44	46	59	50	54	29	76	51	135	45	80	68	30	23	36	34	49	41	43	21	59	40	109	34	65
Q6ZWQ9;D3YV37		Myl12a		172	19.895	0	323.31	9	8	8	9	9	10	5	10	10	10	7	11	10	10	9	8	8	9	9	10	5	10	10	10	7	11	10	10	2	2	2	2	2	2	1	2	2	2	1	3	2	2
Q3THE2	Myosin regulatory light chain 12B	Myl12b		172	19.779	0	115.39	9	7	8	9	8	9	6	10	9	11	7	10	10	10	2	1	2	2	1	1	2	2	1	3	1	2	2	2	1	1	1	1	1	1	1	1	0	2	1	1	1	1
A0A0G2JDW2;P09542;A0A0G2JDM3	Myosin light chain 3	Myl3		184	20.183	0	26.177	2	2	3	4	2	5	4	1	1	3	3	3	1	1	2	2	3	4	2	5	4	1	1	3	3	3	1	1	2	2	3	4	2	5	4	1	1	3	3	3	1	1
Q60605;A0A1W2P7Q9;A0A1W2P6F6	Myosin light polypeptide 6	Myl6		151	16.93	0	323.31	9	8	9	8	9	9	9	9	8	9	9	10	8	9	9	8	9	8	9	9	9	9	8	9	9	10	8	9	3	3	3	3	3	3	3	4	3	3	3	4	3	3
Q8CI43	Myosin light chain 6B	Myl6b		207	22.749	0.00083682	3.2137	1	1	1	1	1	1	1	1	1	1	1	3	1	3	0	0	0	0	0	0	0	0	0	0	0	2	0	2	0	0	0	0	0	0	0	0	0	0	0	2	0	2
Q9CQ19	Myosin regulatory light polypeptide 9	Myl9		172	19.854	0	129.04	9	6	6	9	7	8	5	9	9	9	7	10	9	9	3	2	1	3	3	3	0	4	4	3	3	4	4	4	3	2	1	3	3	3	0	4	4	3	3	4	4	4
E9Q405;A0A1C7ZN10;K3W4L0;B2RRE2;E9QAX2;Q9JMH9;E9QA74	Unconventional myosin-XVIIIa	Myo18a		1700	193.64	0	31.282	0	0	0	1	2	2	0	5	1	0	0	5	0	2	0	0	0	1	2	2	0	5	1	0	0	5	0	2	0	0	0	1	2	2	0	5	1	0	0	5	0	2
E9QNH6;E9Q580;Q7TQD7;P46735	Unconventional myosin-Ib	Myo1b		1078	125.03	0	69.442	3	0	1	2	1	0	0	0	0	6	1	23	0	1	3	0	1	2	1	0	0	0	0	6	1	23	0	1	3	0	1	2	1	0	0	0	0	6	1	22	0	1
Q9WTI7	Unconventional myosin-Ic	Myo1c		1063	121.94	0	323.31	19	14	15	21	20	23	15	17	8	23	20	47	16	25	19	14	15	21	20	23	15	17	8	23	20	47	16	25	19	14	15	21	20	23	15	17	8	23	20	46	16	25
Q5SYD0	Unconventional myosin-Id	Myo1d		1006	116.08	0	147.62	4	0	0	12	5	5	0	5	2	10	8	29	3	7	4	0	0	12	5	5	0	5	2	10	8	29	3	7	4	0	0	12	5	5	0	5	2	10	8	29	3	7
E9Q634	Unconventional myosin-Ie	Myo1e		1107	126.82	0	126.8	5	0	2	1	0	0	0	1	0	4	3	21	1	4	5	0	2	1	0	0	0	1	0	4	3	21	1	4	5	0	2	1	0	0	0	1	0	4	3	21	1	4
D3YZ62;D3Z4J3;Q99104	Unconventional myosin-Va	Myo5a		1828	212.33	0	62.268	0	0	0	0	0	0	0	0	0	0	0	14	0	0	0	0	0	0	0	0	0	0	0	0	0	14	0	0	0	0	0	0	0	0	0	0	0	0	0	14	0	0
E9Q175;E9PVU0;E9Q3L1;E9Q174;V9GXM4;V9GX76;Q64331	Unconventional myosin-VI	Myo6		1253	144.77	0	136.88	1	0	1	1	1	5	0	2	0	6	2	17	2	13	1	0	1	1	1	5	0	2	0	6	2	17	2	13	1	0	1	1	1	5	0	2	0	6	2	17	2	13
E9Q390;A0A286YDF5;Q69ZN7;A0A286YCZ3	Myoferlin	Myof		2048	233.32	0	63.134	1	0	0	4	0	0	0	1	1	2	2	6	18	9	1	0	0	4	0	0	0	1	1	2	2	6	18	9	1	0	0	4	0	0	0	1	1	2	2	6	18	9
Q60817;P70670	Nascent polypeptide-associated complex subunit alpha;Nascent polypeptide-associated complex subunit alpha, muscle-specific form	Naca		215	23.384	0	29.126	2	0	3	0	3	0	1	2	1	1	1	0	1	2	2	0	3	0	3	0	1	2	1	1	1	0	1	2	2	0	3	0	3	0	1	2	1	1	1	0	1	2
Q99KQ4	Nicotinamide phosphoribosyltransferase	Nampt		491	55.446	0.0011848	8.0123	0	0	0	0	0	0	0	2	0	0	1	0	1	0	0	0	0	0	0	0	0	2	0	0	1	0	1	0	0	0	0	0	0	0	0	2	0	0	1	0	1	0
Q3TF41;Q8BSH9;P28656	Nucleosome assembly protein 1-like 1	Nap1l1		368	42.732	0	18.547	1	1	1	0	0	2	0	1	1	2	3	3	4	4	1	1	1	0	0	2	0	1	1	2	3	3	4	4	0	0	0	0	0	1	0	1	1	1	2	2	4	4
A0A2R8VHP2;Q8CC86	Nicotinate phosphoribosyltransferase	Naprt		344	37.067	0.0011962	8.2802	0	0	0	0	0	0	0	3	0	0	0	0	1	1	0	0	0	0	0	0	0	3	0	0	0	0	1	1	0	0	0	0	0	0	0	3	0	0	0	0	1	1
Q8BP47	Asparagine--tRNA ligase, cytoplasmic	Nars		559	64.279	0	17.625	1	0	4	2	2	2	0	1	2	2	1	2	0	0	1	0	4	2	2	2	0	1	2	2	1	2	0	0	1	0	4	2	2	2	0	1	2	2	1	2	0	0
A0A0A0MQ97;G3X9C2	F-box only protein 50	Nccrp1		291	33.027	0	33.069	1	3	1	1	1	1	2	1	0	0	3	1	0	1	1	3	1	1	1	1	2	1	0	0	3	1	0	1	1	3	1	1	1	1	2	1	0	0	3	1	0	1
P09405	Nucleolin	Ncl		707	76.722	0	142.27	12	7	14	5	10	7	5	12	12	11	6	10	5	14	12	7	14	5	10	7	5	12	12	11	6	10	5	14	12	7	14	5	10	7	5	12	12	11	6	10	5	14
Q8VCB1;J3QPB5	Nucleoporin NDC1	Ndc1		673	75.409	0	13.588	1	2	0	2	1	0	1	0	4	1	1	1	5	2	1	2	0	2	1	0	1	0	4	1	1	1	5	2	1	2	0	2	1	0	1	0	4	1	1	1	5	2
Q8R0W6	NEDD4 family-interacting protein 1	Ndfip1		221	24.914	0	19.884	2	1	1	2	0	2	1	1	1	0	0	1	3	2	2	1	1	2	0	2	1	1	1	0	0	1	3	2	2	1	1	2	0	2	1	1	1	0	0	1	3	2
Q62433;F6VLR8;E9Q514;E9Q5I8;E9Q3F9;E9PVF3	Protein NDRG1	Ndrg1		394	43.008	0.00081301	2.9512	0	0	0	0	0	0	0	2	0	0	0	0	0	0	0	0	0	0	0	0	0	2	0	0	0	0	0	0	0	0	0	0	0	0	0	2	0	0	0	0	0	0
A0A0N4SVQ1;Q62425	Cytochrome c oxidase subunit NDUFA4	Ndufa4		49	5.8765	0.00095602	4.5715	1	1	1	1	1	1	1	1	0	1	1	0	1	2	1	1	1	1	1	1	1	1	0	1	1	0	1	2	1	1	1	1	1	1	1	1	0	1	1	0	1	2
Q9DCJ5	NADH dehydrogenase [ubiquinone] 1 alpha subcomplex subunit 8	Ndufa8		172	19.992	0.001328	10.62	3	1	2	1	1	2	1	0	1	2	1	1	0	2	3	1	2	1	1	2	1	0	1	2	1	1	0	2	3	1	2	1	1	2	1	0	1	2	1	1	0	2
A0A0R3P9C8;Q9DC69	NADH dehydrogenase [ubiquinone] 1 alpha subcomplex subunit 9, mitochondrial	Ndufa9		373	42.121	0.0049296	2.0086	0	0	0	0	1	0	0	0	0	0	0	0	1	1	0	0	0	0	1	0	0	0	0	0	0	0	1	1	0	0	0	0	1	0	0	0	0	0	0	0	1	1
Q9CQC7	NADH dehydrogenase [ubiquinone] 1 beta subcomplex subunit 4	Ndufb4		129	15.081	0.000815	2.9956	0	0	0	1	0	1	0	1	1	0	0	0	0	0	0	0	0	1	0	1	0	1	1	0	0	0	0	0	0	0	0	1	0	1	0	1	1	0	0	0	0	0
D3Z568;F6Y6V5;D3YX99;D3Z6W9;Q9CQH3	NADH dehydrogenase [ubiquinone] 1 beta subcomplex subunit 5, mitochondrial	Ndufb5		119	14.038	0.0015083	2.3349	0	0	0	0	1	0	0	0	0	0	0	0	0	0	0	0	0	0	1	0	0	0	0	0	0	0	0	0	0	0	0	0	1	0	0	0	0	0	0	0	0	0
Q9D6J6	NADH dehydrogenase [ubiquinone] flavoprotein 2, mitochondrial	Ndufv2		248	27.285	0.00086655	3.5156	1	0	1	0	1	0	0	0	0	1	0	0	0	0	1	0	1	0	1	0	0	0	0	1	0	0	0	0	1	0	1	0	1	0	0	0	0	1	0	0	0	0
P46935	E3 ubiquitin-protein ligase NEDD4	Nedd4		887	102.71	0	34.25	3	1	4	4	4	3	0	3	5	5	6	4	8	7	3	1	4	4	4	3	0	3	5	5	6	4	8	7	3	1	4	4	4	3	0	3	5	5	6	4	8	7
P29595	NEDD8	Nedd8		81	8.9723	0.0009311	4.3083	0	0	0	0	0	0	0	1	0	2	0	1	1	1	0	0	0	0	0	0	0	1	0	2	0	1	1	1	0	0	0	0	0	0	0	1	0	2	0	1	1	1
A2ATN9;Q9ES70	Serine/threonine-protein kinase Nek6	Nek6		302	34.721	0.0035791	2.0675	0	0	0	0	1	1	0	0	0	0	0	0	0	0	0	0	0	0	1	1	0	0	0	0	0	0	0	0	0	0	0	0	1	1	0	0	0	0	0	0	0	0
A0A2R8VHV8;Q8BM06;Q61220	Protein kinase C-binding protein NELL2	Nell2		806	90.086	0.0055983	1.9866	0	0	1	0	0	0	0	1	0	1	0	0	0	0	0	0	1	0	0	0	0	1	0	1	0	0	0	0	0	0	1	0	0	0	0	1	0	1	0	0	0	0
Q7TQG5;E9QK04;P97798	Neogenin	Neo1		1465	159.97	0	18.381	0	0	0	0	0	0	0	0	0	1	0	1	6	1	0	0	0	0	0	0	0	0	0	1	0	1	6	1	0	0	0	0	0	0	0	0	0	1	0	1	6	1
A0A0G2JEX1;Q7TPW1;A0A0G2JG59;A0A0G2JFD8;A0A0G2JDY6;A0A0G2JGI1	Nexilin	Nexn		671	80.035	0	19.5	0	0	0	0	0	0	0	0	0	0	0	8	0	1	0	0	0	0	0	0	0	0	0	0	0	8	0	1	0	0	0	0	0	0	0	0	0	0	0	8	0	1
O08692	Neutrophilic granule protein	Ngp		167	19.331	0.0013193	10.557	3	0	3	0	2	0	0	0	0	3	0	0	0	0	3	0	3	0	2	0	0	0	0	3	0	0	0	0	3	0	3	0	2	0	0	0	0	3	0	0	0	0
Q99K48	Non-POU domain-containing octamer-binding protein	Nono		473	54.54	0	29.323	0	0	0	0	1	0	0	0	0	0	0	8	0	7	0	0	0	0	1	0	0	0	0	0	0	8	0	7	0	0	0	0	1	0	0	0	0	0	0	8	0	7
O35516	Neurogenic locus notch homolog protein 2;Notch 2 extracellular truncation;Notch 2 intracellular domain	Notch2		2473	265.63	0	88.315	2	1	3	4	0	3	0	11	12	1	1	3	15	8	2	1	3	4	0	3	0	11	12	1	1	3	15	8	2	1	3	4	0	3	0	11	12	1	1	3	15	8
A2AJ23;A2AJ21;Q64322	Neural proliferation differentiation and control protein 1	Npdc1		274	29.669	0.00093985	4.3788	0	0	0	0	0	0	0	1	2	0	0	0	2	1	0	0	0	0	0	0	0	1	2	0	0	0	2	1	0	0	0	0	0	0	0	1	2	0	0	0	2	1
E9Q039;Q11011;E9Q6F4;F6QYF8	Puromycin-sensitive aminopeptidase	Npepps		889	100.13	0.0011601	7.5782	0	0	0	0	0	1	1	3	0	0	0	0	0	0	0	0	0	0	0	1	1	3	0	0	0	0	0	0	0	0	0	0	0	1	1	3	0	0	0	0	0	0
Q5SQB0;Q61937;Q9DAY9;Q5SQB5	Nucleophosmin	Npm1		264	29.524	0	55.406	5	3	4	2	6	2	2	3	3	2	2	4	3	2	5	3	4	2	6	2	2	3	3	2	2	4	3	2	5	3	4	2	6	2	2	3	3	2	2	4	3	2
Q9CPP0	Nucleoplasmin-3	Npm3		175	19.023	0.0010753	6.1758	1	0	1	0	0	0	0	0	1	1	0	0	2	1	1	0	1	0	0	0	0	0	1	1	0	0	2	1	1	0	1	0	0	0	0	0	1	1	0	0	2	1
Q8CJ26	Death domain-containing membrane protein NRADD	Nradd		228	24.727	0.00083472	3.2039	0	0	0	0	0	0	0	0	0	0	0	0	1	0	0	0	0	0	0	0	0	0	0	0	0	0	1	0	0	0	0	0	0	0	0	0	0	0	0	0	1	0
O35375	Neuropilin-2	Nrp2		931	104.63	0	72.542	1	2	2	8	1	2	0	4	5	2	3	5	10	5	1	2	2	8	1	2	0	4	5	2	3	5	10	5	1	2	2	8	1	2	0	4	5	2	3	5	10	5
Q9R1J0	Sterol-4-alpha-carboxylate 3-dehydrogenase, decarboxylating	Nsdhl		362	40.685	0.0010858	6.3769	0	0	0	0	0	0	0	0	0	0	1	1	1	1	0	0	0	0	0	0	0	0	0	0	1	1	1	1	0	0	0	0	0	0	0	0	0	0	1	1	1	1
P46460	Vesicle-fusing ATPase	Nsf		744	82.613	0.0042583	2.0232	1	0	0	0	1	0	1	0	0	1	0	0	0	0	1	0	0	0	1	0	1	0	0	1	0	0	0	0	1	0	0	0	1	0	1	0	0	1	0	0	0	0
Q9R060	Cytosolic Fe-S cluster assembly factor NUBP1	Nubp1		320	34.085	0.0049505	2.0121	0	0	0	0	0	0	0	0	0	0	1	0	0	0	0	0	0	0	0	0	0	0	0	0	1	0	0	0	0	0	0	0	0	0	0	0	0	0	1	0	0	0
Q8BVU5	ADP-ribose pyrophosphatase, mitochondrial	Nudt9		350	38.604	0.0094213	1.8133	0	0	0	0	0	0	0	0	1	0	0	0	0	1	0	0	0	0	0	0	0	0	1	0	0	0	0	1	0	0	0	0	0	0	0	0	1	0	0	0	0	1
Q5F2E7	Nuclear fragile X mental retardation-interacting protein 2	Nufip2		692	75.656	0.00092507	4.2519	0	0	0	0	0	0	0	0	1	0	0	0	1	1	0	0	0	0	0	0	0	0	1	0	0	0	1	1	0	0	0	0	0	0	0	0	1	0	0	0	1	1
P61971	Nuclear transport factor 2	Nutf2		127	14.478	0	13.132	0	0	0	0	1	0	0	2	0	0	0	0	0	0	0	0	0	0	1	0	0	2	0	0	0	0	0	0	0	0	0	0	1	0	0	2	0	0	0	0	0	0
P29758	Ornithine aminotransferase, mitochondrial	Oat		439	48.354	0.000999	5.0581	1	0	2	0	1	0	0	0	0	0	0	0	0	0	1	0	2	0	1	0	0	0	0	0	0	0	0	0	1	0	2	0	1	0	0	0	0	0	0	0	0	0
B1AYJ9;Q9CZ30	Obg-like ATPase 1	Ola1		281	31.711	0.00494	2.0107	0	0	0	0	0	0	0	1	0	0	0	0	0	1	0	0	0	0	0	0	0	1	0	0	0	0	0	1	0	0	0	0	0	0	0	1	0	0	0	0	0	1
Q7TQW4	Olfactory receptor	Olfr1321		319	35.402	0.0094403	1.8167	0	0	1	0	0	0	0	0	0	0	0	0	0	0	0	0	1	0	0	0	0	0	0	0	0	0	0	0	0	0	1	0	0	0	0	0	0	0	0	0	0	0
Q8K3K8	Optineurin	Optn		584	67.017	0.0010194	5.3161	0	0	0	0	1	1	0	1	1	0	0	1	1	1	0	0	0	0	1	1	0	1	1	0	0	1	1	1	0	0	0	0	1	1	0	1	1	0	0	1	1	1
Q8K2C7	Protein OS-9	Os9		672	76.107	0.0088255	1.8379	0	0	0	1	0	0	0	0	0	0	0	0	0	0	0	0	0	1	0	0	0	0	0	0	0	0	0	0	0	0	0	1	0	0	0	0	0	0	0	0	0	0
A0A0R4J268;G3X8V6;O70458	Oncostatin-M-specific receptor subunit beta	Osmr		970	110.07	0.0011947	8.2254	0	1	0	0	0	0	0	0	1	0	0	0	2	0	0	1	0	0	0	0	0	0	1	0	0	0	2	0	0	1	0	0	0	0	0	0	1	0	0	0	2	0
Q78XF5	Oligosaccharyltransferase complex subunit OSTC	Ostc		149	16.815	0.00097276	4.7984	1	0	1	0	1	0	0	1	1	1	1	1	1	1	1	0	1	0	1	0	0	1	1	1	1	1	1	1	1	0	1	0	1	0	0	1	1	1	1	1	1	1
Q62422	Osteoclast-stimulating factor 1	Ostf1		215	23.782	0.00085543	3.4059	0	0	0	0	0	0	0	0	0	0	0	0	1	0	0	0	0	0	0	0	0	0	0	0	0	0	1	0	0	0	0	0	0	0	0	0	0	0	0	0	1	0
Q7TQI3;D3YWF6;D3Z7K0	Ubiquitin thioesterase OTUB1	Otub1		271	31.27	0.0010173	5.2958	1	0	1	1	2	0	0	2	0	1	1	0	1	1	1	0	1	1	2	0	0	2	0	1	1	0	1	1	1	0	1	1	2	0	0	2	0	1	1	0	1	1
Q60715;E9Q7B0	Prolyl 4-hydroxylase subunit alpha-1	P4ha1		534	60.909	0	75.51	1	0	1	0	7	2	0	0	3	2	1	8	0	2	1	0	1	0	7	2	0	0	3	2	1	8	0	2	1	0	1	0	7	2	0	0	3	2	1	8	0	2
P09103	Protein disulfide-isomerase	P4hb		509	57.058	0	240.89	6	2	7	0	12	7	4	8	7	12	3	11	7	9	6	2	7	0	12	7	4	8	7	12	3	11	7	9	6	2	7	0	12	7	4	8	7	12	3	11	7	9
Q3TGU7;P50580	Proliferation-associated protein 2G4	Pa2g4		394	43.698	0.0011792	7.9035	2	0	0	0	1	0	0	3	0	0	0	0	0	1	2	0	0	0	1	0	0	3	0	0	0	0	0	1	2	0	0	0	1	0	0	3	0	0	0	0	0	1
P29341	Polyadenylate-binding protein 1	Pabpc1		636	70.67	0	323.31	25	20	24	21	21	21	18	20	20	24	18	24	24	24	25	20	24	21	21	21	18	20	20	24	18	24	24	24	13	11	13	11	12	12	8	12	12	13	10	13	15	16
Q91YZ8;A3KFU5;A3KFU8;Q6PHQ9	Polyadenylate-binding protein	Pabpc4		615	67.852	0	52.783	13	6	14	8	10	9	9	11	14	12	6	12	12	15	5	0	7	2	5	2	3	7	9	5	1	5	6	10	4	0	6	2	4	2	3	7	9	5	1	5	6	10
G3UY42;Q8CCS6;D3YUB9;D3Z055;G3UWS5;D3Z5F7	Polyadenylate-binding protein 2	Pabpn1;Gm20521		319	34.003	0	47.125	1	0	1	1	2	2	2	2	2	1	0	2	1	1	1	0	1	1	2	2	2	2	2	1	0	2	1	1	1	0	1	1	2	2	2	2	2	1	0	2	1	1
Q9DCL9	Multifunctional protein ADE2;Phosphoribosylaminoimidazole-succinocarboxamide synthase;Phosphoribosylaminoimidazole carboxylase	Paics		425	47.006	0.0012063	8.4611	0	0	0	0	1	0	0	3	2	0	0	0	2	2	0	0	0	0	1	0	0	3	2	0	0	0	2	2	0	0	0	0	1	0	0	3	2	0	0	0	2	2
A2A813;Q99LX0;A2A817;A2A816;A2A815	Protein deglycase DJ-1	Park7		175	18.474	0.0013387	10.726	3	0	3	0	1	0	1	1	2	3	1	0	2	1	3	0	3	0	1	0	1	1	2	3	1	0	2	1	3	0	3	0	1	0	1	1	2	3	1	0	2	1
Q921K2;P11103	Poly [ADP-ribose] polymerase 1	Parp1		1014	112.72	0	64.908	7	0	5	2	4	5	2	10	14	1	1	4	10	8	7	0	5	2	4	5	2	10	14	1	1	4	10	8	7	0	5	2	4	5	2	10	14	1	1	4	10	8
Q2EMV9	Poly [ADP-ribose] polymerase 14	Parp14		1817	203.8	0.0099404	1.7436	0	0	0	0	2	0	0	0	0	0	0	0	0	0	0	0	0	0	2	0	0	0	0	0	0	0	0	0	0	0	0	0	2	0	0	0	0	0	0	0	0	0
Q925B0	PRKC apoptosis WT1 regulator protein	Pawr		333	35.908	0.00088417	3.7334	0	0	0	0	0	0	0	0	0	0	0	2	0	0	0	0	0	0	0	0	0	0	0	0	0	2	0	0	0	0	0	0	0	0	0	0	0	0	0	2	0	0
Q9D0B6	Protein PBDC1	Pbdc1		198	22.223	0.0011587	7.558	2	0	2	0	1	0	0	0	2	2	2	0	2	1	2	0	2	0	1	0	0	0	2	2	2	0	2	1	2	0	2	0	1	0	0	0	2	2	2	0	2	1
P60335	Poly(rC)-binding protein 1	Pcbp1		356	37.497	0	108.19	5	5	7	5	6	5	5	6	6	5	5	5	7	4	5	5	7	5	6	5	5	6	6	5	5	5	7	4	3	3	5	3	4	3	3	5	5	3	3	3	6	3
A0A2R8VJY1;A0A2R8VHZ0;A0A2R8VHP9;A0A2R8VKF0;A0A2R8VHL8;A0A2R8VHY9;A0A2R8VI25;Q3TT81;A0A2R8VHN3;A0A2R8VI15		Pcbp2		205	21.814	0	31.277	3	3	3	3	3	3	3	6	5	3	2	3	4	4	1	1	1	1	1	1	1	5	4	1	0	1	3	3	0	0	0	0	0	0	0	1	0	0	0	0	0	1
Q80TF3;E9Q5E1;A2AGW4	Protocadherin-19	Pcdh19		1145	126.03	0	20.508	0	1	0	0	0	0	0	2	2	0	0	4	5	5	0	1	0	0	0	0	0	2	2	0	0	4	5	5	0	1	0	0	0	0	0	2	2	0	0	4	5	5
Q91Y04		Pcdhb15		786	86.291	0.00098522	4.9447	1	0	1	0	0	0	0	0	0	0	0	1	1	0	1	0	1	0	0	0	0	0	0	0	0	1	1	0	0	0	1	0	0	0	0	0	0	0	0	0	0	0
Q91XY5		Pcdhga3		928	100.17	0.0035971	2.0961	0	0	0	0	0	1	0	0	1	0	1	2	2	2	0	0	0	0	0	1	0	0	0	0	1	1	0	1	0	0	0	0	0	1	0	0	0	0	1	1	0	1
Q91XX1		Pcdhgc3		934	101.05	0	15.559	2	0	0	0	0	0	0	0	2	0	1	2	4	3	2	0	0	0	0	0	0	0	2	0	1	2	4	3	2	0	0	0	0	0	0	0	1	0	1	1	2	2
F7D432;E9PWE0;E0CYV0;P23506	Protein-L-isoaspartate O-methyltransferase;Protein-L-isoaspartate(D-aspartate) O-methyltransferase	Pcmt1		271	29.167	0.0008881	3.7687	0	0	0	0	0	0	0	1	0	0	0	0	1	0	0	0	0	0	0	0	0	1	0	0	0	0	1	0	0	0	0	0	0	0	0	1	0	0	0	0	1	0
S4R2K3;P59913	Protein-L-isoaspartate O-methyltransferase domain-containing protein 1	Pcmtd1		87	9.7793	0.00082034	3.043	1	0	0	0	0	0	0	0	0	1	0	0	0	1	1	0	0	0	0	0	0	0	0	1	0	0	0	1	1	0	0	0	0	0	0	0	0	1	0	0	0	1
P17918;A0A140T8V5	Proliferating cell nuclear antigen	Pcna		261	28.785	0	307.92	9	5	5	7	7	7	4	3	3	9	9	6	7	5	9	5	5	7	7	7	4	3	3	9	9	6	7	5	9	5	5	7	7	7	4	3	3	9	9	6	7	5
Q61398;D3YUE2;A0A0G2JE29;D3YZE3	Procollagen C-endopeptidase enhancer 1	Pcolce		468	50.167	0	46.506	0	0	0	0	5	5	1	2	6	10	6	4	4	7	0	0	0	0	5	5	1	2	6	10	6	4	4	7	0	0	0	0	5	5	1	2	6	10	6	4	4	7
P12815	Programmed cell death protein 6	Pdcd6		191	21.867	0.0010917	6.4954	1	0	1	0	0	0	0	2	1	0	0	0	1	1	1	0	1	0	0	0	0	2	1	0	0	0	1	1	1	0	1	0	0	0	0	2	1	0	0	0	1	1
Q9WU78	Programmed cell death 6-interacting protein	Pdcd6ip		869	96.023	0	18.894	0	0	0	0	0	0	0	4	1	0	0	0	1	1	0	0	0	0	0	0	0	4	1	0	0	0	1	1	0	0	0	0	0	0	0	4	1	0	0	0	1	1
Q8CI19	Platelet-derived growth factor C;Platelet-derived growth factor C, latent form;Platelet-derived growth factor C, receptor-binding form	Pdgfc		345	38.741	0.00083195	3.167	0	0	0	0	0	0	0	0	0	0	0	0	2	1	0	0	0	0	0	0	0	0	0	0	0	0	2	1	0	0	0	0	0	0	0	0	0	0	0	0	2	1
Q925I7	Platelet-derived growth factor D;Platelet-derived growth factor D, latent form;Platelet-derived growth factor D, receptor-binding form	Pdgfd		370	42.809	0.0049435	2.0112	0	0	0	0	0	0	0	0	0	0	0	0	1	0	0	0	0	0	0	0	0	0	0	0	0	0	1	0	0	0	0	0	0	0	0	0	0	0	0	0	1	0
P26618;A0A0J9YV87	Platelet-derived growth factor receptor alpha	Pdgfra		1089	122.68	0	22.89	1	0	2	5	0	0	0	0	2	3	1	3	4	2	1	0	1	5	0	0	0	0	2	2	1	2	4	2	1	0	1	5	0	0	0	0	2	2	1	2	4	2
E9QN12;E9QPE2;P05622	Platelet-derived growth factor receptor beta	Pdgfrb		1103	123.35	0	160.13	22	16	14	19	12	10	8	14	12	20	17	19	18	15	22	16	14	19	12	10	8	14	12	20	17	19	18	15	22	16	13	19	12	10	8	14	12	19	17	18	18	15
Q9D051	Pyruvate dehydrogenase E1 component subunit beta, mitochondrial	Pdhb		359	38.937	0.001002	5.0658	0	0	1	0	2	0	0	1	0	0	1	0	0	0	0	0	1	0	2	0	0	1	0	0	1	0	0	0	0	0	1	0	2	0	0	1	0	0	1	0	0	0
P27773	Protein disulfide-isomerase A3	Pdia3		505	56.678	0	11.577	2	0	4	0	3	0	0	1	0	4	0	0	0	0	2	0	4	0	3	0	0	1	0	4	0	0	0	0	2	0	4	0	3	0	0	1	0	4	0	0	0	0
A0A0R4J0Z1;P08003	Protein disulfide-isomerase A4	Pdia4		641	72.369	0.0035638	2.0432	0	0	1	0	0	0	0	0	0	0	0	0	0	0	0	0	1	0	0	0	0	0	0	0	0	0	0	0	0	0	1	0	0	0	0	0	0	0	0	0	0	0
Q922R8;Q3TML0	Protein disulfide-isomerase A6	Pdia6		440	48.1	0.0012048	8.4533	1	0	2	0	1	0	0	4	1	2	0	0	1	0	1	0	2	0	1	0	0	4	1	2	0	0	1	0	1	0	2	0	1	0	0	4	1	2	0	0	1	0
E9Q996;Q8R1G6	PDZ and LIM domain protein 2	Pdlim2		217	22.965	0.00083752	3.2145	0	0	0	0	0	0	0	1	1	0	0	0	1	1	0	0	0	0	0	0	0	1	1	0	0	0	1	1	0	0	0	0	0	0	0	1	1	0	0	0	1	1
D9J2Z9;D9J300;D9J301;D9J302;Q8CI51;Q9CRA2;A0A0G2JGZ5;D9J303;F8WJI6;E9Q8P5;A0A0G2JEJ0	PDZ and LIM domain protein 5	Pdlim5		482	52.396	0.00093284	4.3298	1	1	1	0	1	0	0	1	1	1	0	0	1	2	1	1	1	0	1	0	0	1	1	1	0	0	1	2	1	1	1	0	1	0	0	1	1	1	0	0	1	2
Q3TJD7;Q8BVJ7;B8JJB3	PDZ and LIM domain protein 7	Pdlim7		457	50.118	0.0013587	11.05	0	0	4	0	2	0	0	1	3	1	0	0	0	1	0	0	4	0	2	0	0	1	3	1	0	0	0	1	0	0	4	0	2	0	0	1	3	1	0	0	0	1
P70296;D6RHS6;D3Z1V4	Phosphatidylethanolamine-binding protein 1;Hippocampal cholinergic neurostimulating peptide	Pebp1		187	20.83	0	11.587	2	0	3	0	2	0	0	0	0	2	0	0	0	2	2	0	3	0	2	0	0	0	0	2	0	0	0	2	2	0	3	0	2	0	0	0	0	2	0	0	0	2
Q9CQF7;Q9CWM4	Prefoldin subunit 1	Pfdn1		122	14.255	0.0069204	1.9295	0	0	1	0	0	0	0	0	0	0	0	0	0	0	0	0	1	0	0	0	0	0	0	0	0	0	0	0	0	0	1	0	0	0	0	0	0	0	0	0	0	0
P12382	ATP-dependent 6-phosphofructokinase, liver type	Pfkl		780	85.359	0.0010091	5.1357	0	0	0	0	1	0	0	1	0	0	0	1	1	0	0	0	0	0	1	0	0	1	0	0	0	1	1	0	0	0	0	0	0	0	0	1	0	0	0	1	0	0
P62962;Q5SX49	Profilin-1;Profilin	Pfn1		140	14.957	0	77.288	4	1	3	2	3	2	2	2	4	3	1	3	1	3	4	1	3	2	3	2	2	2	4	3	1	3	1	3	2	0	2	0	2	1	1	1	3	2	0	1	0	2
Q9DBJ1	Phosphoglycerate mutase 1	Pgam1		254	28.832	0	64.046	7	1	4	1	9	1	3	7	2	6	2	3	3	3	7	1	4	1	9	1	3	7	2	6	2	3	3	3	7	1	4	1	9	1	3	7	2	6	2	3	3	3
Q9DCD0	6-phosphogluconate dehydrogenase, decarboxylating	Pgd		483	53.247	0.0011364	7.0963	0	0	0	0	0	0	1	3	0	2	0	0	2	1	0	0	0	0	0	0	1	3	0	2	0	0	2	1	0	0	0	0	0	0	1	3	0	2	0	0	2	1
P09411;S4R2M7	Phosphoglycerate kinase 1;Phosphoglycerate kinase	Pgk1		417	44.55	0	74.034	4	0	6	0	9	0	2	6	2	3	0	1	1	1	4	0	6	0	9	0	2	6	2	3	0	1	1	1	4	0	6	0	9	0	2	6	2	3	0	1	1	1
D3Z4X1;F6X8L5;Q8CBG6;Q9CQ60	6-phosphogluconolactonase	Pgls		174	18.666	0.00078989	2.7104	1	0	0	0	0	0	0	0	0	1	0	0	0	0	1	0	0	0	0	0	0	0	0	1	0	0	0	0	1	0	0	0	0	0	0	0	0	1	0	0	0	0
Q80UU9	Membrane-associated progesterone receptor component 2	Pgrmc2		217	23.334	0.00089445	3.8561	1	0	1	0	1	1	0	0	0	0	0	0	0	0	1	0	1	0	1	1	0	0	0	0	0	0	0	0	1	0	1	0	1	1	0	0	0	0	0	0	0	0
Q8BHF7;F8WI04	CDP-diacylglycerol--glycerol-3-phosphate 3-phosphatidyltransferase, mitochondrial	Pgs1		553	62.488	0.0011136	6.8125	0	0	0	0	0	0	0	1	2	0	0	0	5	2	0	0	0	0	0	0	0	1	2	0	0	0	5	2	0	0	0	0	0	0	0	1	2	0	0	0	5	2
P67778;Q5SQG5	Prohibitin	Phb		272	29.82	0	323.31	9	9	12	9	10	10	7	10	6	7	8	8	6	7	9	9	12	9	10	10	7	10	6	7	8	8	6	7	9	9	12	9	10	10	7	10	6	7	8	8	6	7
O35129;F6QPR1;F6Q8V7	Prohibitin-2	Phb2		299	33.296	0	78.788	7	7	11	6	9	6	6	7	4	7	9	8	4	3	7	7	11	6	9	6	6	7	4	7	9	8	4	3	7	7	11	6	9	6	6	7	4	7	9	8	4	3
Q61753	D-3-phosphoglycerate dehydrogenase	Phgdh		533	56.585	0	53.866	0	0	2	0	4	2	0	1	2	3	1	2	1	3	0	0	2	0	4	2	0	1	2	3	1	2	1	3	0	0	2	0	4	2	0	1	2	3	1	2	1	3
Q9WV95	Pleckstrin homology-like domain family A member 3	Phlda3		125	13.719	0.00088652	3.7604	0	0	1	0	1	1	0	0	0	1	0	0	0	1	0	0	1	0	1	1	0	0	0	1	0	0	0	1	0	0	1	0	1	1	0	0	0	1	0	0	0	1
Q2TBE6	Phosphatidylinositol 4-kinase type 2-alpha	Pi4k2a		479	54.257	0.001233	8.8416	0	0	0	0	0	0	0	1	0	0	0	0	6	1	0	0	0	0	0	0	0	1	0	0	0	0	6	1	0	0	0	0	0	0	0	1	0	0	0	0	6	1
F6QY99;F6PYU5;E9PUQ9;F7AC58;E2JF22	Piezo-type mechanosensitive ion channel component;Piezo-type mechanosensitive ion channel component 1	Piezo1		1003	116.48	0.0014815	2.2413	0	0	0	1	0	0	1	1	1	0	0	0	1	0	0	0	0	1	0	0	1	1	1	0	0	0	1	0	0	0	0	1	0	0	1	1	1	0	0	0	1	0
Q8BL63;Q9CXY9;E9Q421;Q8BXX3	GPI-anchor transamidase	Pigk		442	49.784	0.00097466	4.8038	0	0	1	0	0	0	0	0	2	0	0	0	0	1	0	0	1	0	0	0	0	0	2	0	0	0	0	1	0	0	1	0	0	0	0	0	2	0	0	0	0	1
Q6PD26	GPI transamidase component PIG-S	Pigs		555	61.71	0	24.202	2	0	2	0	3	0	1	1	1	3	0	0	0	3	2	0	2	0	3	0	1	1	1	3	0	0	0	3	2	0	2	0	3	0	1	1	1	3	0	0	0	3
B7ZC19;Q8BXQ2	GPI transamidase component PIG-T	Pigt		435	49.149	0.00080906	2.9246	0	0	0	0	0	0	0	0	1	0	0	0	2	1	0	0	0	0	0	0	0	0	1	0	0	0	2	1	0	0	0	0	0	0	0	0	1	0	0	0	2	1
Q3TAA8;Q8K358	Phosphatidylinositol glycan anchor biosynthesis class U protein	Pigu		435	49.951	0.00098232	4.8746	1	0	0	0	1	0	0	1	1	1	0	1	1	1	1	0	0	0	1	0	0	1	1	1	0	1	1	1	1	0	0	0	1	0	0	1	1	1	0	1	1	1
P26450;A0A087WQM2;B1AUG0;Q80UI5;A0A1L1ST33;Q64143;O08908	Phosphatidylinositol 3-kinase regulatory subunit alpha;Phosphatidylinositol 3-kinase regulatory subunit gamma;Phosphatidylinositol 3-kinase regulatory subunit beta	Pik3r1;Pik3r3;Pik3r2		724	83.516	0.0094276	1.8152	0	0	0	0	0	0	0	1	0	0	0	1	0	0	0	0	0	0	0	0	0	1	0	0	0	1	0	0	0	0	0	0	0	0	0	1	0	0	0	1	0	0
P52480	Pyruvate kinase PKM	Pkm		531	57.844	0	276.88	18	8	17	6	21	12	12	17	19	21	11	10	15	13	18	8	17	6	21	12	12	17	19	21	11	10	15	13	18	8	17	6	21	12	12	17	19	21	11	10	15	13
P97350	Plakophilin-1	Pkp1		728	80.895	0	263.67	4	5	4	4	8	2	6	11	11	4	6	3	11	11	4	5	4	4	8	2	6	11	11	4	6	3	11	11	4	5	4	4	8	2	6	11	11	4	6	3	11	11
Q9QY23	Plakophilin-3	Pkp3		797	87.331	0.001368	11.141	0	0	0	0	0	0	0	5	2	0	0	0	1	1	0	0	0	0	0	0	0	5	2	0	0	0	1	1	0	0	0	0	0	0	0	5	2	0	0	0	1	1
A0A0R4J0B2;Q8VCI0	Phospholipase B-like 1;Phospholipase B-like 1 chain A;Phospholipase B-like 1 chain B;Phospholipase B-like 1 chain C	Plbd1		550	63.018	0.00087413	3.6157	0	1	0	0	1	0	0	1	2	0	1	0	0	2	0	1	0	0	1	0	0	1	2	0	1	0	0	2	0	1	0	0	1	0	0	1	2	0	1	0	0	2
F7AAE0;Q8K2J0	Phosphoinositide phospholipase C;1-phosphatidylinositol 4,5-bisphosphate phosphodiesterase delta-3	Plcd3		471	52.377	0.0075601	1.9019	0	0	0	0	0	0	0	0	0	0	0	0	1	0	0	0	0	0	0	0	0	0	0	0	0	0	1	0	0	0	0	0	0	0	0	0	0	0	0	0	1	0
O35405	Phospholipase D3	Pld3		488	54.388	0.0011876	8.105	0	0	0	1	0	0	0	0	0	2	0	0	1	1	0	0	0	1	0	0	0	0	0	2	0	0	1	1	0	0	0	1	0	0	0	0	0	2	0	0	1	1
Q9QXS1;E9Q3W4	Plectin	Plec		4691	534.18	0	323.31	94	1	48	1	77	15	4	24	23	109	22	110	38	65	94	1	48	1	77	15	4	24	23	109	22	110	38	65	91	1	46	1	75	15	4	22	21	107	19	107	37	64
Q8VCE9	Pleckstrin homology domain-containing family H member 3	Plekhh3		796	85.841	0.00090009	3.9174	0	0	0	0	0	0	0	0	0	1	0	0	2	1	0	0	0	0	0	0	0	0	0	1	0	0	2	1	0	0	0	0	0	0	0	0	0	1	0	0	2	1
Q07832	Serine/threonine-protein kinase PLK1	Plk1		603	68.3	0	44.016	1	0	0	3	1	5	1	2	4	2	7	1	8	9	1	0	0	3	1	5	1	2	4	2	7	1	8	9	1	0	0	3	1	5	1	2	4	2	7	1	8	9
Q9R0E2	Procollagen-lysine,2-oxoglutarate 5-dioxygenase 1	Plod1		728	83.594	0.0012346	8.848	0	0	2	0	1	0	0	1	2	1	0	0	1	0	0	0	2	0	1	0	0	1	2	1	0	0	1	0	0	0	2	0	1	0	0	1	2	1	0	0	1	0
E9Q718;Q9R0B9	Procollagen-lysine,2-oxoglutarate 5-dioxygenase 2	Plod2		758	86.9	0.0013351	10.702	0	4	3	0	0	0	2	0	0	0	0	1	0	0	0	4	3	0	0	0	2	0	0	0	0	1	0	0	0	4	3	0	0	0	2	0	0	0	0	1	0	0
A0A1C7CYV0;B1AX58;Q99K51	Plastin-3	Pls3		629	70.642	0	36.051	0	0	1	0	2	0	0	8	1	0	0	0	2	1	0	0	0	0	0	0	0	8	1	0	0	0	1	1	0	0	0	0	0	0	0	8	1	0	0	0	1	1
A2A5K2;P55065;A2A5K3;A2A5K4	Phospholipid transfer protein	Pltp		441	49.022	0.00089767	3.8918	0	0	0	0	0	0	0	0	0	2	0	0	0	0	0	0	0	0	0	0	0	0	0	2	0	0	0	0	0	0	0	0	0	0	0	0	0	2	0	0	0	0
B2RXS4	Plexin-B2	Plxnb2		1842	206.23	0	165.21	11	11	10	22	5	14	0	9	14	13	6	25	29	20	11	11	10	22	5	14	0	9	14	13	6	25	29	20	11	11	10	22	5	14	0	9	14	13	6	25	29	20
Q543K9;P23492;A0A2I3BQH2	Purine nucleoside phosphorylase	Pnp		289	32.263	0.0010363	5.5443	1	1	2	0	1	1	1	1	1	2	1	0	1	1	1	1	2	0	1	1	1	1	1	2	1	0	1	1	1	1	2	0	1	1	1	1	1	2	1	0	1	1
Q8K4L4	Protein POF1B	Pof1b		587	67.784	0	65.473	2	2	0	2	3	2	4	5	4	0	3	0	3	4	2	2	0	2	3	2	4	5	4	0	3	0	3	4	2	2	0	2	3	2	4	5	4	0	3	0	3	4
Q9D819	Inorganic pyrophosphatase	Ppa1		289	32.667	0	29.841	1	0	3	1	0	3	0	2	1	2	3	3	2	1	1	0	3	1	0	3	0	2	1	2	3	3	2	1	1	0	3	1	0	3	0	2	1	2	3	3	2	1
P17742;A0A1L1SST0	Peptidyl-prolyl cis-trans isomerase A;Peptidyl-prolyl cis-trans isomerase A, N-terminally processed	Ppia		164	17.971	0	128.32	11	3	9	3	10	2	3	6	5	10	2	6	5	2	11	3	9	3	10	2	3	6	5	10	2	6	5	2	11	3	9	3	10	2	3	6	5	10	2	6	5	2
P24369	Peptidyl-prolyl cis-trans isomerase B	Ppib		216	23.713	0.0013072	10.349	2	0	1	0	2	0	0	4	0	1	0	0	0	0	2	0	1	0	2	0	0	4	0	1	0	0	0	0	2	0	1	0	2	0	0	4	0	1	0	0	0	0
G5E898;Q9R269	Periplakin	Ppl		1754	203.78	0	14.969	0	0	0	0	0	0	0	6	0	0	0	0	0	0	0	0	0	0	0	0	0	6	0	0	0	0	0	0	0	0	0	0	0	0	0	6	0	0	0	0	0	0
Q99NF7;P36993	Protein phosphatase 1B	Ppm1b		477	52.11	0.0012658	9.5855	0	0	0	1	2	2	0	2	1	0	2	0	2	0	0	0	0	1	2	2	0	2	1	0	2	0	2	0	0	0	0	1	2	2	0	2	1	0	2	0	2	0
Q9QZ67	Protein phosphatase 1D	Ppm1d		598	65.722	0.0014609	2.1751	0	0	0	0	0	0	0	1	1	0	0	0	1	1	0	0	0	0	0	0	0	1	1	0	0	0	1	1	0	0	0	0	0	0	0	1	1	0	0	0	1	1
P62137	Serine/threonine-protein phosphatase PP1-alpha catalytic subunit	Ppp1ca		330	37.54	0	12.243	7	0	3	1	2	4	2	3	5	6	2	12	4	5	3	0	0	0	0	0	0	2	2	2	0	3	1	1	2	0	0	0	0	0	0	2	2	2	0	2	1	1
P62141	Serine/threonine-protein phosphatase PP1-beta catalytic subunit	Ppp1cb		327	37.186	0	72.451	6	0	5	1	3	6	2	4	4	6	3	14	4	6	6	0	5	1	3	6	2	4	4	6	3	14	4	6	1	0	1	0	1	1	0	2	0	1	0	4	0	1
Q9DBR7	Protein phosphatase 1 regulatory subunit 12A	Ppp1r12a		1029	114.99	0	29.163	1	0	0	0	0	0	0	0	0	0	0	10	0	0	1	0	0	0	0	0	0	0	0	0	0	10	0	0	1	0	0	0	0	0	0	0	0	0	0	10	0	0
P63330;P62715	Serine/threonine-protein phosphatase 2A catalytic subunit alpha isoform;Serine/threonine-protein phosphatase 2A catalytic subunit beta isoform	Ppp2ca;Ppp2cb		309	35.608	0	15.944	0	0	0	0	4	0	0	3	2	0	0	0	1	1	0	0	0	0	4	0	0	3	2	0	0	0	1	1	0	0	0	0	4	0	0	3	2	0	0	0	1	1
Q76MZ3	Serine/threonine-protein phosphatase 2A 65 kDa regulatory subunit A alpha isoform	Ppp2r1a		589	65.322	0	15.009	0	0	0	0	0	0	0	5	1	0	0	0	2	0	0	0	0	0	0	0	0	5	1	0	0	0	2	0	0	0	0	0	0	0	0	5	1	0	0	0	2	0
Q6P1F6;Q9CWU3	Serine/threonine-protein phosphatase 2A 55 kDa regulatory subunit B alpha isoform;Serine/threonine-protein phosphatase 2A 55 kDa regulatory subunit B	Ppp2r2a		447	51.691	0	142.35	8	6	10	8	9	11	9	8	5	7	8	7	6	4	8	6	10	8	9	11	9	8	5	7	8	7	6	4	8	6	10	8	9	11	9	8	5	7	8	7	6	4
A0A0N4SVE2;A0A0N4SVL9;Q9CQR6	Serine/threonine-protein phosphatase 6 catalytic subunit;Serine/threonine-protein phosphatase 6 catalytic subunit, N-terminally processed	Ppp6c		81	9.1036	0.0062587	1.9506	0	0	0	0	0	0	0	0	0	0	0	0	1	0	0	0	0	0	0	0	0	0	0	0	0	0	1	0	0	0	0	0	0	0	0	0	0	0	0	0	1	0
P35700;B1AXW5;B1AXW6;B1AXW4	Peroxiredoxin-1	Prdx1		199	22.176	0	36.485	7	4	8	6	7	7	6	6	7	7	7	5	5	7	7	4	8	6	7	7	6	6	7	7	7	5	5	7	6	3	7	5	6	6	5	6	7	6	6	5	5	7
Q61171;D3Z4A4	Peroxiredoxin-2	Prdx2		198	21.778	0	23.773	2	1	3	1	1	2	1	2	1	1	1	1	1	4	2	1	3	1	1	2	1	2	1	1	1	1	1	4	2	1	3	1	1	2	1	2	1	1	1	1	1	4
P20108	Thioredoxin-dependent peroxide reductase, mitochondrial	Prdx3		257	28.127	0	12.189	1	0	2	0	1	0	0	0	0	2	0	0	0	0	1	0	2	0	1	0	0	0	0	2	0	0	0	0	1	0	2	0	1	0	0	0	0	2	0	0	0	0
B1AZS9;O08807	Peroxiredoxin-4	Prdx4		229	26.391	0.0012547	9.2616	2	2	2	2	2	2	2	1	1	2	2	1	1	1	1	1	1	1	1	1	1	1	1	1	1	1	1	1	1	1	1	1	1	1	1	1	1	1	1	1	1	1
P99029;H3BJQ7;G3UZJ4	Peroxiredoxin-5, mitochondrial	Prdx5		210	21.897	0.0011696	7.7877	0	0	5	0	0	0	0	0	0	2	0	0	0	0	0	0	5	0	0	0	0	0	0	2	0	0	0	0	0	0	5	0	0	0	0	0	0	2	0	0	0	0
Q6GT24;O08709;D3Z0Y2	Peroxiredoxin-6	Prdx6		224	24.826	0	26.463	2	1	3	0	2	0	0	1	0	1	1	0	0	0	2	1	3	0	2	0	0	1	0	1	1	0	0	0	2	1	3	0	2	0	0	1	0	1	1	0	0	0
Q9QUR6	Prolyl endopeptidase	Prep		710	80.751	0.0011312	7.04	0	0	0	0	1	0	0	0	1	1	0	0	1	1	0	0	0	0	1	0	0	0	1	1	0	0	1	1	0	0	0	0	1	0	0	0	1	1	0	0	1	1
P05132	cAMP-dependent protein kinase catalytic subunit alpha	Prkaca		351	40.57	0.0087897	1.8263	0	0	0	0	0	0	0	1	0	0	0	0	1	1	0	0	0	0	0	0	0	1	0	0	0	0	1	1	0	0	0	0	0	0	0	1	0	0	0	0	1	1
A0A0G2JFT9;H6TMF5;P68181	cAMP-dependent protein kinase catalytic subunit beta	Prkacb		106	12.684	0.00088731	3.7663	0	0	0	0	0	0	0	1	0	0	0	0	1	0	0	0	0	0	0	0	0	1	0	0	0	0	1	0	0	0	0	0	0	0	0	1	0	0	0	0	1	0
A0A0R4J049;Q8CIG8;A0A2I3BRG2;S4R295;F6QQQ6	Protein arginine N-methyltransferase 5	Prmt5		637	72.737	0.0035842	2.0746	0	0	1	0	1	0	0	0	0	0	0	0	0	0	0	0	1	0	1	0	0	0	0	0	0	0	0	0	0	0	1	0	1	0	0	0	0	0	0	0	0	0
Q99KP6	Pre-mRNA-processing factor 19	Prpf19		504	55.238	0	11.925	1	1	0	0	1	1	0	2	0	1	0	2	0	1	1	1	0	0	1	1	0	2	0	1	0	2	0	1	1	1	0	0	1	1	0	2	0	1	0	2	0	1
Q9CS42;G3UXL2;Q9D7G0	Ribose-phosphate pyrophosphokinase 2;Ribose-phosphate pyrophosphokinase 1	Prps2;Prps1l3;Prps1		318	34.786	0.0012579	9.3046	0	0	0	0	0	0	0	0	1	1	0	0	2	2	0	0	0	0	0	0	0	0	1	1	0	0	2	2	0	0	0	0	0	0	0	0	1	1	0	0	2	2
B1AT82;Q9D0M1;B1AT84	Phosphoribosyl pyrophosphate synthase-associated protein 1	Prpsap1		385	42.467	0	22.104	0	0	2	2	4	3	0	3	4	1	2	0	4	3	0	0	2	2	4	3	0	3	4	1	2	0	4	3	0	0	1	2	3	2	0	3	4	1	2	0	4	3
Q8R574	Phosphoribosyl pyrophosphate synthase-associated protein 2	Prpsap2		369	40.88	0.00079177	2.7304	0	0	2	0	1	1	0	0	1	0	0	0	1	1	0	0	1	0	0	0	0	0	1	0	0	0	1	1	0	0	1	0	0	0	0	0	1	0	0	0	1	1
Q52KR3	Protein prune homolog 2	Prune2		3084	339.51	0.0011737	7.859	0	0	1	2	0	2	0	0	0	1	4	0	0	0	0	0	1	2	0	2	0	0	0	1	4	0	0	0	0	0	1	2	0	2	0	0	0	1	4	0	0	0
E9PZ00;Q8BFQ1;K3W4L3;J3QPG5;Q61207	Prosaposin	Psap		551	60.672	0.0012887	10.02	1	0	1	1	3	0	1	0	0	3	0	1	0	1	1	0	1	1	3	0	1	0	0	3	0	1	0	1	1	0	1	1	3	0	1	0	0	3	0	1	0	1
Q99K85;Q3U6K9;E9Q6P1	Phosphoserine aminotransferase	Psat1		370	40.472	0.00096154	4.624	0	0	1	0	1	0	0	0	0	2	0	0	0	0	0	0	1	0	1	0	0	0	0	2	0	0	0	0	0	0	1	0	1	0	0	0	0	2	0	0	0	0
Q9R1P4;A0A1B0GS70	Proteasome subunit alpha type-1	Psma1		263	29.546	0	29.233	1	0	1	1	1	0	0	2	1	3	4	0	5	5	1	0	1	1	1	0	0	2	1	3	4	0	5	5	1	0	1	1	1	0	0	2	1	3	4	0	5	5
P49722;Q8BKE0	Proteasome subunit alpha type-2	Psma2		234	25.926	0	25.985	3	4	4	3	5	3	4	5	4	3	4	2	6	6	3	4	4	3	5	3	4	5	4	3	4	2	6	6	3	4	4	3	5	3	4	5	4	3	4	2	6	6
O70435	Proteasome subunit alpha type-3	Psma3		255	28.405	0	23.565	2	0	2	0	1	0	0	4	5	3	3	1	4	5	2	0	2	0	1	0	0	4	5	3	3	1	4	5	2	0	2	0	1	0	0	4	5	3	3	1	4	5
Q9R1P0;E9PW69	Proteasome subunit alpha type-4;Proteasome subunit alpha type	Psma4		261	29.47	0	31.393	1	1	3	2	5	4	2	1	4	2	4	2	4	5	1	1	3	2	5	4	2	1	4	2	4	2	4	5	1	1	3	2	5	4	2	1	4	2	4	2	4	5
Q9Z2U1	Proteasome subunit alpha type-5	Psma5		241	26.411	0	34.372	3	0	5	1	4	2	1	2	2	4	5	4	5	5	3	0	5	1	4	2	1	2	2	4	5	4	5	5	3	0	5	1	4	2	1	2	2	4	5	4	5	5
Q9QUM9;E0CXB1	Proteasome subunit alpha type-6	Psma6		246	27.372	0	22.126	4	5	6	3	7	5	7	4	2	8	7	6	6	7	4	5	6	3	7	5	7	4	2	8	7	6	6	7	4	5	6	3	7	5	7	4	2	8	7	6	6	7
Q9Z2U0;A0A338P7D7	Proteasome subunit alpha type-7	Psma7		248	27.855	0	217.17	2	3	3	4	4	4	5	5	4	6	6	1	8	8	2	3	3	4	4	4	5	5	4	6	6	1	8	8	2	3	3	4	4	4	5	5	4	6	6	1	8	8
O09061;A0A338P7C0;A0A338P7F1	Proteasome subunit beta type-1	Psmb1		240	26.372	0	29.493	4	2	1	2	3	1	2	4	3	3	5	1	5	6	4	2	1	2	3	1	2	4	3	3	5	1	5	6	4	2	1	2	3	1	2	4	3	3	5	1	5	6
Q9R1P3	Proteasome subunit beta type-2	Psmb2		201	22.906	0	46.173	1	2	1	1	1	0	1	2	2	2	3	1	2	4	1	2	1	1	1	0	1	2	2	2	3	1	2	4	1	2	1	1	1	0	1	2	2	2	3	1	2	4
Q9R1P1	Proteasome subunit beta type-3	Psmb3		205	22.965	0	29.324	4	1	3	2	2	1	2	4	2	4	4	2	3	2	4	1	3	2	2	1	2	4	2	4	4	2	3	2	4	1	3	2	2	1	2	4	2	4	4	2	3	2
P99026	Proteasome subunit beta type-4	Psmb4		264	29.116	0	111.71	3	1	2	1	3	2	1	0	1	3	5	2	2	2	3	1	2	1	3	2	1	0	1	3	5	2	2	2	3	1	2	1	3	2	1	0	1	3	5	2	2	2
O55234;Q8BTY5	Proteasome subunit beta type-5	Psmb5		264	28.532	0	37.429	2	1	1	0	3	2	2	1	1	4	4	1	5	5	2	1	1	0	3	2	2	1	1	4	4	1	5	5	2	1	1	0	3	2	2	1	1	4	4	1	5	5
Q60692	Proteasome subunit beta type-6	Psmb6		238	25.378	0	16.042	0	0	0	0	1	0	0	1	2	0	0	0	2	3	0	0	0	0	1	0	0	1	2	0	0	0	2	3	0	0	0	0	1	0	0	1	2	0	0	0	2	3
P70195	Proteasome subunit beta type-7	Psmb7		277	29.891	0	25.527	0	0	0	0	0	0	0	1	0	0	0	0	1	1	0	0	0	0	0	0	0	1	0	0	0	0	1	1	0	0	0	0	0	0	0	1	0	0	0	0	1	1
P62192	26S protease regulatory subunit 4	Psmc1		440	49.184	0	15.878	0	0	0	0	0	0	0	3	0	2	0	0	3	5	0	0	0	0	0	0	0	3	0	2	0	0	3	5	0	0	0	0	0	0	0	3	0	2	0	0	3	5
Q8BVQ9;P46471	26S protease regulatory subunit 7	Psmc2		475	52.866	0	18.286	0	0	0	0	1	0	0	1	1	2	2	2	2	4	0	0	0	0	1	0	0	1	1	2	2	2	2	4	0	0	0	0	1	0	0	1	1	2	2	2	2	4
A2AGN7;O88685;B7ZCF1	26S protease regulatory subunit 6A	Psmc3		400	44.669	0	18.67	0	0	0	0	2	0	0	4	2	2	1	1	6	6	0	0	0	0	2	0	0	4	2	2	1	1	6	6	0	0	0	0	0	0	0	0	1	1	0	0	3	3
A0A087WPH7;F6Q2E3		Psmc3		305	34.02	0.0011905	8.1681	0	0	0	0	2	0	0	4	1	2	1	2	4	4	0	0	0	0	0	0	0	0	0	1	0	1	1	1	0	0	0	0	0	0	0	0	0	1	0	1	1	1
P54775;A0A140LIZ5	26S protease regulatory subunit 6B	Psmc4		418	47.408	0	37.583	0	0	0	0	0	1	0	6	4	3	2	2	9	10	0	0	0	0	0	1	0	6	4	3	2	2	9	10	0	0	0	0	0	1	0	6	4	3	2	2	9	10
Q8K1K2;P62196	26S protease regulatory subunit 8	Psmc5		348	38.751	0	18.411	0	0	0	0	1	0	0	3	2	1	0	0	2	5	0	0	0	0	1	0	0	3	2	1	0	0	2	5	0	0	0	0	1	0	0	3	2	1	0	0	2	5
P62334	26S protease regulatory subunit 10B	Psmc6		389	44.172	0	14.79	0	0	0	0	0	0	0	3	0	1	0	0	3	6	0	0	0	0	0	0	0	3	0	1	0	0	3	6	0	0	0	0	0	0	0	3	0	1	0	0	3	6
Q3TXS7	26S proteasome non-ATPase regulatory subunit 1	Psmd1		953	105.73	0	42.414	1	0	0	1	1	1	0	6	2	1	1	1	7	11	1	0	0	1	1	1	0	6	2	1	1	1	7	11	1	0	0	1	1	1	0	6	2	1	1	1	7	11
Q8BG32	26S proteasome non-ATPase regulatory subunit 11	Psmd11		422	47.436	0	12.972	0	0	0	0	1	0	0	4	1	3	1	0	4	5	0	0	0	0	1	0	0	4	1	3	1	0	4	5	0	0	0	0	0	0	0	1	1	2	1	0	1	2
Q9D8W5;B1AT36;Q3TRH2	26S proteasome non-ATPase regulatory subunit 12	Psmd12		456	52.895	0	20.497	0	0	0	0	0	0	0	3	1	1	0	0	3	6	0	0	0	0	0	0	0	3	1	1	0	0	3	6	0	0	0	0	0	0	0	3	1	1	0	0	3	6
E9Q5I9;Q9WVJ2;E9Q0U1	26S proteasome non-ATPase regulatory subunit 13	Psmd13		349	39.694	0	24.44	0	0	0	0	0	0	0	2	1	0	0	0	4	4	0	0	0	0	0	0	0	2	1	0	0	0	4	4	0	0	0	0	0	0	0	2	1	0	0	0	4	4
O35593	26S proteasome non-ATPase regulatory subunit 14	Psmd14		310	34.577	0	28.802	1	0	0	0	1	0	0	3	1	3	1	0	2	2	1	0	0	0	1	0	0	3	1	3	1	0	2	2	1	0	0	0	1	0	0	3	1	3	1	0	2	2
Q8VDM4	26S proteasome non-ATPase regulatory subunit 2	Psmd2		908	100.2	0	54.038	2	1	1	1	4	2	1	5	3	3	10	2	8	10	2	1	1	1	4	2	1	5	3	3	10	2	8	10	2	1	1	1	4	2	1	5	3	3	10	2	8	10
P14685;F7B7L8	26S proteasome non-ATPase regulatory subunit 3	Psmd3		530	60.718	0	26.516	0	0	0	0	0	0	0	4	5	2	0	1	6	8	0	0	0	0	0	0	0	4	5	2	0	1	6	8	0	0	0	0	0	0	0	4	5	2	0	1	6	8
O35226	26S proteasome non-ATPase regulatory subunit 4	Psmd4		376	40.703	0	62.958	1	0	5	2	3	3	3	4	4	2	2	4	8	4	1	0	5	2	3	3	3	4	4	2	2	4	8	4	1	0	5	2	3	3	2	4	4	2	1	4	7	4
F7AI87		Psmd4		194	21.316	0.00085911	3.4365	0	0	0	0	0	0	1	0	0	0	1	1	2	0	0	0	0	0	0	0	0	0	0	0	0	1	1	0	0	0	0	0	0	0	0	0	0	0	0	1	1	0
Q99JI4	26S proteasome non-ATPase regulatory subunit 6	Psmd6		389	45.536	0	14.944	0	0	0	0	1	0	0	2	0	2	1	0	4	4	0	0	0	0	1	0	0	2	0	2	1	0	4	4	0	0	0	0	1	0	0	2	0	2	1	0	4	4
P26516	26S proteasome non-ATPase regulatory subunit 7	Psmd7		321	36.539	0	11.736	0	0	0	0	0	0	0	2	0	1	0	0	1	5	0	0	0	0	0	0	0	2	0	1	0	0	1	5	0	0	0	0	0	0	0	2	0	1	0	0	1	5
Q3TG45;Q9CPS5;Q9CX56	26S proteasome non-ATPase regulatory subunit 8	Psmd8		253	28.526	0.0055672	1.9586	0	0	0	0	0	0	0	1	0	0	0	0	0	0	0	0	0	0	0	0	0	1	0	0	0	0	0	0	0	0	0	0	0	0	0	1	0	0	0	0	0	0
Q8BGJ5;Q922I7;Q8CB58;P17225;E9QMW9	Polypyrimidine tract-binding protein 1	Ptbp1		529	56.891	0	83.53	7	1	10	0	6	3	3	8	10	6	1	6	6	11	7	1	10	0	6	3	3	8	10	6	1	6	6	11	7	1	10	0	6	3	3	8	10	6	1	6	6	11
D3Z7C6;Q9R0Q7	Prostaglandin E synthase 3	Ptges3		130	14.982	0.00082988	3.1589	0	0	0	0	0	0	0	0	1	0	0	0	0	0	0	0	0	0	0	0	0	0	1	0	0	0	0	0	0	0	0	0	0	0	0	0	1	0	0	0	0	0
Q8BKG3	Inactive tyrosine-protein kinase 7	Ptk7		1062	117.53	0.0012019	8.4032	1	0	1	2	0	0	0	0	2	1	0	0	0	1	1	0	1	2	0	0	0	0	2	1	0	0	0	1	1	0	1	2	0	0	0	0	2	1	0	0	0	1
P26350;A0A087WP98;A0A087WPN6;A0A087WQN2	Prothymosin alpha;Prothymosin alpha, N-terminally processed;Thymosin alpha	Ptma		111	12.254	0	17.967	2	0	2	0	2	0	1	0	0	2	0	1	0	0	2	0	2	0	2	0	1	0	0	2	0	1	0	0	2	0	2	0	2	0	1	0	0	2	0	1	0	0
Q66GT5	Phosphatidylglycerophosphatase and protein-tyrosine phosphatase 1	Ptpmt1		193	21.942	0.0010515	5.7961	1	0	0	1	0	0	0	1	1	1	0	1	2	2	1	0	0	1	0	0	0	1	1	1	0	1	2	2	1	0	0	1	0	0	0	1	1	1	0	1	2	2
P18052;Q91V35;A0A2R8VHH6	Receptor-type tyrosine-protein phosphatase alpha;Receptor-type tyrosine-protein phosphatase	Ptpra		829	93.696	0.0009542	4.5425	1	0	0	0	0	0	0	0	0	0	0	0	1	0	1	0	0	0	0	0	0	0	0	0	0	0	1	0	1	0	0	0	0	0	0	0	0	0	0	0	1	0
F6Y3V0;F6S1X8;A2A8L5	Receptor-type tyrosine-protein phosphatase F	Ptprf		1291	145.38	0.0012563	9.2636	0	0	1	0	0	0	0	3	1	1	0	0	3	0	0	0	1	0	0	0	0	2	1	1	0	0	2	0	0	0	0	0	0	0	0	1	1	0	0	0	1	0
E9Q6E7;F8VQD7;Q05909	Protein-tyrosine-phosphatase;Receptor-type tyrosine-protein phosphatase gamma	Ptprg		667	75.954	0.00089928	3.911	0	0	0	0	0	0	0	0	0	0	0	0	2	0	0	0	0	0	0	0	0	0	0	0	0	0	2	0	0	0	0	0	0	0	0	0	0	0	0	0	2	0
B2RRF0;A0A1W2P7Y1;P35822	Protein-tyrosine-phosphatase;Receptor-type tyrosine-protein phosphatase kappa	Ptprk		1445	163	0	16.178	0	3	2	0	0	0	0	2	2	0	0	1	3	3	0	3	2	0	0	0	0	2	2	0	0	1	3	3	0	2	2	0	0	0	0	2	2	0	0	1	3	3
B0V2N1	Receptor-type tyrosine-protein phosphatase S	Ptprs		1907	211.9	0	33.088	1	1	0	1	0	0	0	4	3	1	0	0	8	3	1	1	0	1	0	0	0	4	3	1	0	0	8	3	0	0	0	1	0	0	0	3	3	1	0	0	6	2
O54724	Polymerase I and transcript release factor	Ptrf		392	43.953	0	17.674	0	0	0	0	0	0	0	1	0	0	0	5	1	1	0	0	0	0	0	0	0	1	0	0	0	5	1	1	0	0	0	0	0	0	0	1	0	0	0	5	1	1
Q3UEB3	Poly(U)-binding-splicing factor PUF60	Puf60		564	60.248	0.00082781	3.1376	0	0	0	0	0	0	0	1	1	0	0	0	1	1	0	0	0	0	0	0	0	1	1	0	0	0	1	1	0	0	0	0	0	0	0	1	1	0	0	0	1	1
E9Q6M7;Q3TTW5;Q80U78;A8WHM8;F6YD01;Q3TQ29;Q3UR91;Q80U58	Pumilio homolog 1;Pumilio homolog 2	Pum1;Pum2		944	100.36	0.0081688	1.8503	0	0	0	0	1	0	1	0	0	0	0	0	0	0	0	0	0	0	1	0	1	0	0	0	0	0	0	0	0	0	0	0	1	0	1	0	0	0	0	0	0	0
P42669	Transcriptional activator protein Pur-alpha	Pura		321	34.883	0.0011614	7.5815	0	0	1	0	2	0	0	2	0	0	0	1	0	1	0	0	1	0	2	0	0	2	0	0	0	1	0	1	0	0	1	0	2	0	0	2	0	0	0	1	0	1
O35295	Transcriptional activator protein Pur-beta	Purb		324	33.901	0	17.281	1	0	2	0	0	0	0	1	1	0	0	0	0	2	1	0	2	0	0	0	0	1	1	0	0	0	0	2	1	0	2	0	0	0	0	1	1	0	0	0	0	2
Q8CI94	Glycogen phosphorylase, brain form	Pygb		843	96.729	0.00083264	3.1876	0	0	0	0	0	0	0	2	0	0	0	0	0	0	0	0	0	0	0	0	0	2	0	0	0	0	0	0	0	0	0	0	0	0	0	2	0	0	0	0	0	0
Q8BH73	Glutaminyl-peptide cyclotransferase-like protein	Qpctl		383	42.691	0.00092081	4.2081	0	0	0	0	0	0	0	0	1	0	0	0	0	1	0	0	0	0	0	0	0	0	1	0	0	0	0	1	0	0	0	0	0	0	0	0	1	0	0	0	0	1
Q8BND5	Sulfhydryl oxidase 1	Qsox1		748	82.784	0.0012788	9.7727	1	1	1	1	0	0	1	2	3	1	0	0	0	1	1	1	1	1	0	0	1	2	3	1	0	0	0	1	1	1	1	1	0	0	1	2	3	1	0	0	0	1
Q5SW88;P62821;Q5SW87	Ras-related protein Rab-1A	Rab1;Rab1A		202	22.372	0.0010881	6.4363	3	0	1	1	3	0	1	4	0	2	0	1	2	2	1	0	1	1	2	0	1	2	0	1	0	1	2	2	1	0	1	1	2	0	1	2	0	1	0	1	2	2
P61027	Ras-related protein Rab-10	Rab10		200	22.541	0.001046	5.6992	1	0	0	0	0	0	0	3	0	0	0	0	0	1	1	0	0	0	0	0	0	3	0	0	0	0	0	1	1	0	0	0	0	0	0	3	0	0	0	0	0	1
G3UY29;E9Q3P9;F8WGS1;G3UZD3;P62492;P46638;G3UZL4	Ras-related protein Rab-11A;Ras-related protein Rab-11B	Rab11b;Rab11a		149	16.924	0.00096805	4.7328	1	1	1	0	1	0	0	2	0	0	0	0	0	0	1	1	1	0	1	0	0	2	0	0	0	0	0	0	1	1	1	0	1	0	0	2	0	0	0	0	0	0
Q91V41;Q50HX3;A0A2R8VHW9	Ras-related protein Rab-14	Rab14		215	23.897	0	12.91	0	0	1	0	0	0	1	1	2	2	0	0	3	2	0	0	1	0	0	0	1	1	2	2	0	0	3	2	0	0	1	0	0	0	1	1	2	2	0	0	3	2
P35293;A0A3Q4EI12;A0A452J8C1	Ras-related protein Rab-18	Rab18		206	23.035	0	15.868	0	0	0	0	1	0	0	1	0	2	1	0	3	2	0	0	0	0	1	0	0	1	0	2	1	0	3	2	0	0	0	0	1	0	0	1	0	2	1	0	3	2
Q9D1G1	Ras-related protein Rab-1B	Rab1b		201	22.187	0	20.228	3	0	2	1	4	1	0	3	0	3	0	1	0	0	3	0	2	1	4	1	0	3	0	3	0	1	0	0	1	0	2	1	3	1	0	1	0	2	0	1	0	0
P35282	Ras-related protein Rab-21	Rab21		222	24.106	0	16.562	1	0	1	0	0	0	0	3	3	2	0	1	4	3	1	0	1	0	0	0	0	3	3	2	0	1	4	3	1	0	1	0	0	0	0	3	3	2	0	1	4	3
P53994;Q3TEG7;P59279	Ras-related protein Rab-2A;Ras-related protein Rab-2B	Rab2a;Rab2b		212	23.547	0	21.707	1	0	2	0	2	0	0	4	1	2	0	0	1	1	1	0	2	0	2	0	0	4	1	2	0	0	1	1	1	0	2	0	2	0	0	4	1	2	0	0	1	1
Q9CQD1	Ras-related protein Rab-5A	Rab5a		215	23.598	0	16.393	2	0	1	0	1	0	1	4	0	1	0	0	1	1	2	0	1	0	1	0	1	4	0	1	0	0	1	1	1	0	0	0	1	0	0	2	0	0	0	0	0	1
P35278;Q8C266	Ras-related protein Rab-5C	Rab5c		216	23.412	0	17.472	2	0	2	0	2	0	1	2	0	1	0	0	1	0	1	0	1	0	2	0	0	0	0	0	0	0	0	0	1	0	1	0	2	0	0	0	0	0	0	0	0	0
P61294;P35279	Ras-related protein Rab-6B;Ras-related protein Rab-6A	Rab6b;Rab6a		208	23.461	0	16.235	1	1	1	0	2	0	1	3	1	3	2	0	2	0	1	1	1	0	2	0	1	3	1	3	2	0	2	0	1	1	1	0	2	0	1	3	1	3	2	0	2	0
P51150;A0A0N4SVG9	Ras-related protein Rab-7a	Rab7a		207	23.489	0	21.453	2	0	2	0	1	0	0	4	0	2	0	0	2	1	2	0	2	0	1	0	0	4	0	2	0	0	2	1	2	0	2	0	1	0	0	4	0	2	0	0	2	1
P55258;P61028	Ras-related protein Rab-8A;Ras-related protein Rab-8B	Rab8a;Rab8b		207	23.668	0	16.559	0	0	1	0	0	0	0	1	1	1	0	0	1	1	0	0	1	0	0	0	0	1	1	1	0	0	1	1	0	0	1	0	0	0	0	1	1	1	0	0	1	1
Q3TLP8;P63001;P60764	Ras-related C3 botulinum toxin substrate 1;Ras-related C3 botulinum toxin substrate 3	Rac1;Rac3		211	23.432	0.0007722	2.5217	0	0	2	0	2	0	0	1	0	2	0	1	0	0	0	0	0	0	1	0	0	1	0	1	0	0	0	0	0	0	0	0	1	0	0	1	0	1	0	0	0	0
Q05144;A0A2R8VHH0	Ras-related C3 botulinum toxin substrate 2	Rac2		192	21.441	0.0010384	5.6169	0	0	2	0	2	0	0	0	0	1	0	1	2	0	0	0	2	0	2	0	0	0	0	1	0	1	2	0	0	0	0	0	1	0	0	0	0	0	0	0	2	0
A0A2I3BPY7;Q9EP71	Ankycorbin	Rai14		950	105.71	0	35.219	0	0	0	0	0	0	0	0	0	0	0	8	0	0	0	0	0	0	0	0	0	0	0	0	0	8	0	0	0	0	0	0	0	0	0	0	0	0	0	8	0	0
P63321;A0A1Y7VL93;Q9JIW9	Ras-related protein Ral-A;Ras-related protein Ral-B	Rala;Ralb		206	23.553	0.00089366	3.8491	1	0	0	0	1	0	1	1	0	0	0	0	0	1	1	0	0	0	1	0	1	1	0	0	0	0	0	1	1	0	0	0	1	0	1	1	0	0	0	0	0	1
P62827;Q14AA6;Q61820	GTP-binding nuclear protein Ran;GTP-binding nuclear protein Ran, testis-specific isoform	Ran;1700009N14Rik;Rasl2-9		216	24.423	0	21.747	4	0	6	0	6	1	0	3	3	5	0	2	3	4	4	0	6	0	6	1	0	3	3	5	0	2	3	4	4	0	6	0	6	1	0	3	3	5	0	2	3	4
Q9ERU9	E3 SUMO-protein ligase RanBP2	Ranbp2		3053	341.12	0.0014892	2.2636	0	0	0	0	0	0	0	0	1	0	0	1	0	0	0	0	0	0	0	0	0	0	1	0	0	1	0	0	0	0	0	0	0	0	0	0	1	0	0	1	0	0
E9Q5D6;P69566	Ran-binding protein 9	Ranbp9		710	75.767	0.0011669	7.7204	2	0	1	0	0	0	0	0	0	0	0	0	0	0	2	0	1	0	0	0	0	0	0	0	0	0	0	0	2	0	1	0	0	0	0	0	0	0	0	0	0	0
P62835;A0A0G2JDL9;A0A0G2JE52;A0A0G2JED9	Ras-related protein Rap-1A	Rap1a		184	20.987	0.00079936	2.8299	2	0	1	0	2	0	0	0	0	2	2	0	2	0	0	0	0	0	0	0	0	0	0	0	0	0	2	0	0	0	0	0	0	0	0	0	0	0	0	0	2	0
Q99JI6	Ras-related protein Rap-1b	Rap1b		184	20.825	0	14.142	3	0	1	0	2	0	0	0	0	3	2	0	1	0	3	0	1	0	2	0	0	0	0	3	2	0	1	0	1	0	0	0	0	0	0	0	0	1	0	0	1	0
Q8BU31;Q80ZJ1;P61226	Ras-related protein Rap-2c;Ras-related protein Rap-2a;Ras-related protein Rap-2b	Rap2c;Rap2a;Rap2b		183	20.745	0.0082079	1.8773	0	0	0	0	0	0	0	1	1	0	0	0	0	0	0	0	0	0	0	0	0	1	1	0	0	0	0	0	0	0	0	0	0	0	0	1	1	0	0	0	0	0
Q3U186	Probable arginine--tRNA ligase, mitochondrial	Rars2		578	65.335	0.0014925	2.271	0	0	0	0	0	0	0	0	0	1	0	0	0	0	0	0	0	0	0	0	0	0	0	1	0	0	0	0	0	0	0	0	0	0	0	0	0	1	0	0	0	0
Q60972;A2AFI9;A2AFJ1;Q60973	Histone-binding protein RBBP4;Histone-binding protein RBBP7	Rbbp4;Rbbp7		425	47.655	0.00088339	3.7314	0	0	0	0	0	0	1	1	0	1	0	1	0	0	0	0	0	0	0	0	1	1	0	1	0	1	0	0	0	0	0	0	0	0	1	1	0	1	0	1	0	0
Q8BP71	RNA binding protein fox-1 homolog 2	Rbfox2		449	47.33	0.0013245	10.582	0	0	2	0	0	0	0	0	1	0	0	1	0	0	0	0	2	0	0	0	0	0	1	0	0	1	0	0	0	0	2	0	0	0	0	0	1	0	0	1	0	0
E9QL13;Q8C2Q3;J3QN51;J3QPT3;B0LM42;F7BGR7	RNA-binding protein 14	Rbm14;Gm21992		614	62.674	0.001224	8.6714	1	1	1	0	0	0	0	1	1	0	0	0	1	1	1	1	1	0	0	0	0	1	1	0	0	0	1	1	1	1	1	0	0	0	0	1	1	0	0	0	1	1
S4R2M6;Q8BG13;O89086	RNA-binding protein 3	Rbm3		90	9.7265	0.00085985	3.4424	1	0	1	0	1	0	0	0	1	1	0	0	1	1	1	0	1	0	1	0	0	0	1	1	0	0	1	1	1	0	1	0	1	0	0	0	1	1	0	0	1	1
F7AA45;E9Q8F0;Q8VH51;B7ZD63;B7ZD61	RNA-binding protein 39	Rbm39		311	33.828	0.0008071	2.9094	0	0	0	0	1	0	0	0	0	0	0	0	0	1	0	0	0	0	1	0	0	0	0	0	0	0	0	1	0	0	0	0	1	0	0	0	0	0	0	0	0	1
E9PZ21;Q91W59	RNA-binding motif, single-stranded-interacting protein 1	Rbms1		417	45.02	0	21.408	2	2	3	1	2	1	1	1	3	1	2	1	3	3	2	2	3	1	2	1	1	1	3	1	2	1	3	3	2	2	3	1	2	1	1	1	3	1	2	1	3	3
Q8VC70;E9Q7G6	RNA-binding motif, single-stranded-interacting protein 2	Rbms2		383	40.724	0.0010341	5.5316	1	0	1	0	1	0	0	0	2	0	0	0	1	2	1	0	1	0	1	0	0	0	2	0	0	0	1	2	1	0	1	0	1	0	0	0	2	0	0	0	1	2
A2AFI4;A2AFI3;A0A2I3BRL8;Q91VM5;Q9WV02;A0A2I3BQC0	RNA binding motif protein, X-linked-like-1;RNA-binding motif protein, X chromosome;RNA-binding motif protein, X chromosome, N-terminally processed	Rbmx;Rbmxl1		103	11.298	0.00087951	3.6937	1	0	1	0	2	0	0	0	0	0	0	0	0	0	1	0	1	0	2	0	0	0	0	0	0	0	0	0	1	0	1	0	2	0	0	0	0	0	0	0	0	0
P62878;A0A2R8W6G1;A0A2R8W6R3	E3 ubiquitin-protein ligase RBX1;E3 ubiquitin-protein ligase RBX1, N-terminally processed	Rbx1		108	12.274	0.00076923	2.4956	0	0	0	0	1	0	0	0	0	0	0	1	0	0	0	0	0	0	1	0	0	0	0	0	0	1	0	0	0	0	0	0	1	0	0	0	0	0	0	1	0	0
Q05186	Reticulocalbin-1	Rcn1		325	38.113	0.0010111	5.1823	1	0	0	1	1	0	0	0	0	1	2	0	0	1	1	0	0	1	1	0	0	0	0	1	2	0	0	1	1	0	0	1	1	0	0	0	0	1	2	0	0	1
Q8BP92	Reticulocalbin-2	Rcn2		320	37.27	0	43.064	2	2	5	3	3	3	0	0	2	4	1	1	1	1	2	2	5	3	3	3	0	0	2	4	1	1	1	1	2	2	5	3	3	3	0	0	2	4	1	1	1	1
Q9R1R8;Q9QYF1	Retinol dehydrogenase 11	Rdh11		300	33.24	0.00077459	2.5338	1	0	0	1	0	0	0	0	1	0	0	0	1	1	1	0	0	1	0	0	0	0	1	0	0	0	1	1	1	0	0	1	0	0	0	0	1	0	0	0	1	1
Q04207	Transcription factor p65	Rela		549	60.211	0.00080192	2.8599	0	0	0	0	0	0	0	0	1	0	0	0	0	0	0	0	0	0	0	0	0	0	1	0	0	0	0	0	0	0	0	0	0	0	0	0	1	0	0	0	0	0
Q8K2J7	RELT-like protein 1	Rell1		272	29.351	0.0010604	5.9638	0	0	0	0	0	0	0	0	0	0	0	0	3	1	0	0	0	0	0	0	0	0	0	0	0	0	3	1	0	0	0	0	0	0	0	0	0	0	0	0	3	1
Q9CQU3	Protein RER1	Rer1		196	22.988	0	29.987	2	1	3	1	1	1	0	1	3	1	3	0	2	0	2	1	3	1	1	1	0	1	3	1	3	0	2	0	2	1	3	1	1	1	0	1	3	1	3	0	2	0
Q8R323	Replication factor C subunit 3	Rfc3		356	40.526	0.00078003	2.6104	0	0	0	0	0	0	0	1	0	0	0	0	0	0	0	0	0	0	0	0	0	1	0	0	0	0	0	0	0	0	0	0	0	0	0	1	0	0	0	0	0	0
Q8CIK8	E3 ubiquitin-protein ligase RFWD3	Rfwd3		774	84.311	0.0099141	1.7333	0	0	0	0	0	0	0	0	1	0	0	0	1	0	0	0	0	0	0	0	0	0	1	0	0	0	1	0	0	0	0	0	0	0	0	0	1	0	0	0	1	0
H3BL56;A0A0A6YXF6;Q9QUI0;Q62159;A0A0G2JEP8;Q9CR99;A0A0A6YWJ1;P62746	Transforming protein RhoA;Rho-related GTP-binding protein RhoC;Rho-related GTP-binding protein RhoB	Rhoc;Rhoa;4930544G11Rik;Rhob		149	17.05	0	16.437	0	0	0	0	1	0	0	1	2	2	2	2	2	2	0	0	0	0	1	0	0	1	2	2	2	2	2	2	0	0	0	0	1	0	0	1	2	2	2	2	2	2
Q3U2C5	E3 ubiquitin-protein ligase RNF149	Rnf149		394	42.552	0.00078431	2.6395	0	0	0	0	0	0	0	1	0	0	0	0	1	0	0	0	0	0	0	0	0	1	0	0	0	0	1	0	0	0	0	0	0	0	0	1	0	0	0	0	1	0
Q8K2Y0;G3X8V5;A0A2I3BRT6	RING finger protein 219	Rnf219		722	79.957	0.00076982	2.5016	0	0	0	0	0	0	0	0	0	0	0	0	1	1	0	0	0	0	0	0	0	0	0	0	0	0	1	1	0	0	0	0	0	0	0	0	0	0	0	0	1	1
Q91VI7;A0A1B0GSG5	Ribonuclease inhibitor	Rnh1		456	49.816	0	235.47	9	4	9	6	5	7	1	2	2	12	15	4	9	11	9	4	9	6	5	7	1	2	2	12	15	4	9	11	9	4	9	6	5	7	1	2	2	12	15	4	9	11
Q5SWN2;Q8VEE4	Replication protein A 70 kDa DNA-binding subunit;Replication protein A 70 kDa DNA-binding subunit, N-terminally processed	Rpa1		644	71.413	0	237.51	13	0	10	3	14	1	1	2	8	12	6	15	8	9	13	0	10	3	14	1	1	2	8	12	6	15	8	9	13	0	10	3	14	1	1	2	8	12	6	15	8	9
Q62193;Q3TE40	Replication protein A 32 kDa subunit	Rpa2		270	29.718	0	14.278	0	0	0	0	0	0	0	1	1	0	1	4	1	2	0	0	0	0	0	0	0	1	1	0	1	4	1	2	0	0	0	0	0	0	0	1	1	0	1	4	1	2
Q9CQ71	Replication protein A 14 kDa subunit	Rpa3		121	13.584	0	14.372	2	0	2	0	1	0	0	0	4	0	1	1	4	5	2	0	2	0	1	0	0	0	4	0	1	1	4	5	2	0	2	0	1	0	0	0	4	0	1	1	4	5
I7HLV2;Q6ZWV3;P86048	60S ribosomal protein L10;60S ribosomal protein L10-like	Rpl10;Rpl10l		201	23.072	0	51.013	2	2	2	1	0	2	1	4	4	1	2	3	4	4	2	2	2	1	0	2	1	4	4	1	2	3	4	4	2	2	2	1	0	2	1	4	4	1	2	3	4	4
A0A3B2WDD2;A0A3B2WBL1;Q5XJF6;P53026;A0A3B2W824;A0A3B2W820	Ribosomal protein;60S ribosomal protein L10a	Rpl10a		190	21.636	0	23.616	3	0	5	0	5	3	0	2	3	4	1	4	3	5	3	0	5	0	5	3	0	2	3	4	1	4	3	5	3	0	5	0	5	3	0	2	3	4	1	4	3	5
Q9CXW4;A2BH06	60S ribosomal protein L11	Rpl11		178	20.252	0	63.185	4	6	5	5	4	5	3	2	2	4	4	5	3	3	4	6	5	5	4	5	3	2	2	4	4	5	3	3	4	6	5	5	4	5	3	2	2	4	4	5	3	3
P35979	60S ribosomal protein L12	Rpl12		165	17.804	0	81.598	5	4	6	2	4	4	2	5	2	4	3	5	3	3	5	4	6	2	4	4	2	5	2	4	3	5	3	3	5	4	6	2	4	4	2	5	2	4	3	5	3	3
P47963	60S ribosomal protein L13	Rpl13		211	24.305	0	62.927	3	2	4	3	2	2	1	3	1	2	2	2	2	2	3	2	4	3	2	2	1	3	1	2	2	2	2	2	3	2	4	3	2	2	1	3	1	2	2	2	2	2
P19253;A0A1B0GSB2;A0A1B0GSQ6;A0A1B0GS68;A0A1B0GSL5;A0A1B0GSC2;A0A1B0GRH1;A0A1B0GTA1;A0A140T8K2	60S ribosomal protein L13a	Rpl13a		203	23.464	0	15.114	2	2	3	0	1	2	0	3	0	0	1	2	0	2	2	2	3	0	1	2	0	3	0	0	1	2	0	2	2	2	3	0	1	2	0	3	0	0	1	2	0	2
Q9CR57;A0A1L1SUF6	60S ribosomal protein L14	Rpl14		217	23.564	0	17.574	1	1	3	1	2	2	1	3	3	1	1	2	3	3	1	1	3	1	2	2	1	3	3	1	1	2	3	3	1	1	3	1	2	2	1	3	3	1	1	2	3	3
Q9CZM2	60S ribosomal protein L15	Rpl15		204	24.146	0	18.811	4	2	4	1	4	3	2	2	2	3	1	4	1	1	4	2	4	1	4	3	2	2	2	3	1	4	1	1	4	2	4	1	4	3	2	2	2	3	1	4	1	1
Q6ZWZ7;Q9CPR4	60S ribosomal protein L17	Rpl17		184	21.397	0	16.009	2	2	1	1	2	3	0	2	0	0	1	1	1	1	2	2	1	1	2	3	0	2	0	0	1	1	1	1	2	2	1	1	2	3	0	2	0	0	1	1	1	1
A0A1B0GQU8;P35980;A0A1B0GSF7;A0A1B0GSS8;A0A1B0GSA8	60S ribosomal protein L18	Rpl18		159	18.101	0	17.621	2	1	3	1	2	2	0	1	0	2	1	2	0	0	2	1	3	1	2	2	0	1	0	2	1	2	0	0	2	1	3	1	2	2	0	1	0	2	1	2	0	0
A0A1D5RME4;A0A1D5RLW5;A0A1D5RM85;P62717;A0A1D5RM79	60S ribosomal protein L18a	Rpl18a		123	14.364	0.0012361	8.8655	0	1	2	0	3	1	0	1	0	1	1	0	0	0	0	1	2	0	3	1	0	1	0	1	1	0	0	0	0	1	2	0	3	1	0	1	0	1	1	0	0	0
A2A547;P84099	Ribosomal protein L19;60S ribosomal protein L19	Rpl19		194	23.247	0	74.702	1	2	1	1	2	1	1	3	2	1	1	2	1	2	1	2	1	1	2	1	1	3	2	1	1	2	1	2	1	2	1	1	2	1	1	3	2	1	1	2	1	2
Q9CQM8;O09167	60S ribosomal protein L21	Rpl21		160	18.579	0.00089526	3.8616	2	0	1	0	2	1	0	1	1	0	1	0	0	1	2	0	1	0	2	1	0	1	1	0	1	0	0	1	2	0	1	0	2	1	0	1	1	0	1	0	0	1
P67984	60S ribosomal protein L22	Rpl22		128	14.759	0	65.673	3	3	3	3	4	3	2	1	1	3	3	3	1	1	3	3	3	3	4	3	2	1	1	3	3	3	1	1	3	3	3	3	4	3	2	1	1	3	3	3	1	1
P62830	60S ribosomal protein L23	Rpl23		140	14.865	0	46.391	2	2	2	1	2	2	1	2	3	2	2	2	3	4	2	2	2	1	2	2	1	2	3	2	2	2	3	4	2	2	2	1	2	2	1	2	3	2	2	2	3	4
P62751	60S ribosomal protein L23a	Rpl23a		156	17.695	0	14.05	4	4	5	3	4	3	3	4	4	3	3	3	3	5	4	4	5	3	4	3	3	4	4	3	3	3	3	5	4	4	5	3	4	3	3	4	4	3	3	3	3	5
Q8BP67	60S ribosomal protein L24	Rpl24		157	17.779	0.0012225	8.6437	2	3	4	3	2	3	2	1	2	2	2	1	1	2	2	3	4	3	2	3	2	1	2	2	2	1	1	2	2	3	4	3	2	3	2	1	2	2	2	1	1	2
B1ARA3;B1ARA5;P61255	60S ribosomal protein L26	Rpl26		103	12.217	0.0010438	5.6874	1	2	2	0	2	1	0	3	1	0	1	0	0	0	1	2	2	0	2	1	0	3	1	0	1	0	0	0	1	2	2	0	2	1	0	3	1	0	1	0	0	0
P61358	60S ribosomal protein L27	Rpl27		136	15.798	0.0011001	6.5641	0	0	1	0	2	0	0	4	0	1	0	0	0	0	0	0	1	0	2	0	0	4	0	1	0	0	0	0	0	0	1	0	2	0	0	4	0	1	0	0	0	0
P14115	60S ribosomal protein L27a	Rpl27a		148	16.605	0.0011325	7.0459	0	0	1	0	0	0	0	1	2	0	0	0	1	2	0	0	1	0	0	0	0	1	2	0	0	0	1	2	0	0	1	0	0	0	0	1	2	0	0	0	1	2
P41105	60S ribosomal protein L28	Rpl28		137	15.733	0.00084388	3.2621	1	0	1	0	0	0	0	1	0	0	0	0	0	0	1	0	1	0	0	0	0	1	0	0	0	0	0	0	1	0	1	0	0	0	0	1	0	0	0	0	0	0
P27659;A0A087WNS0;A0A087WQK0	60S ribosomal protein L3	Rpl3		403	46.109	0	30.679	0	2	6	1	2	0	0	5	4	0	0	1	3	2	0	2	6	1	2	0	0	5	4	0	0	1	3	2	0	2	6	1	2	0	0	5	4	0	0	1	3	2
A0A2I3BQF4;P62889	60S ribosomal protein L30	Rpl30		94	10.457	0	31.287	2	1	3	2	3	2	1	4	4	2	2	4	4	3	2	1	3	2	3	2	1	4	4	2	2	4	4	3	2	1	3	2	3	2	1	4	4	2	2	4	4	3
P62900;A0A0A6YX26;A0A0A6YXL3	60S ribosomal protein L31	Rpl31		125	14.463	0.0013477	10.896	1	2	2	2	2	3	1	1	2	1	2	1	1	2	1	2	2	2	2	3	1	1	2	1	2	1	1	2	1	2	2	2	2	3	1	1	2	1	2	1	1	2
P62911	60S ribosomal protein L32	Rpl32		135	15.86	0.001056	5.8959	0	1	1	0	1	0	0	2	0	0	0	0	0	0	0	1	1	0	1	0	0	2	0	0	0	0	0	0	0	1	1	0	1	0	0	2	0	0	0	0	0	0
Q9D1R9;A0A0G2JGY8;A0A0G2JEY6	60S ribosomal protein L34	Rpl34		117	13.293	0.00089047	3.8038	1	0	2	0	1	0	0	0	0	0	0	0	0	0	1	0	2	0	1	0	0	0	0	0	0	0	0	0	1	0	2	0	1	0	0	0	0	0	0	0	0	0
Q6ZWV7	60S ribosomal protein L35	Rpl35		123	14.552	0.00095511	4.5587	1	1	1	0	1	1	0	1	0	0	1	0	0	1	1	1	1	0	1	1	0	1	0	0	1	0	0	1	1	1	1	0	1	1	0	1	0	0	1	0	0	1
O55142	60S ribosomal protein L35a	Rpl35a		110	12.554	0.0099602	1.7588	0	1	1	0	1	0	0	0	0	0	1	0	0	0	0	1	1	0	1	0	0	0	0	0	1	0	0	0	0	1	1	0	1	0	0	0	0	0	1	0	0	0
Q6ZWZ4	60S ribosomal protein L36	Rpl36		105	12.254	0.0010101	5.1471	0	1	2	0	0	1	0	2	0	0	0	0	0	0	0	1	2	0	0	1	0	2	0	0	0	0	0	0	0	1	2	0	0	1	0	2	0	0	0	0	0	0
A0A2I3BPG9;P83882	60S ribosomal protein L36a	Rpl36a		106	12.455	0.0035587	2.0382	0	0	2	0	0	0	0	0	0	0	0	0	0	0	0	0	2	0	0	0	0	0	0	0	0	0	0	0	0	0	2	0	0	0	0	0	0	0	0	0	0	0
P61514	60S ribosomal protein L37a	Rpl37a		92	10.275	0	28.633	1	1	2	1	3	1	0	0	0	1	1	1	0	0	1	1	2	1	3	1	0	0	0	1	1	1	0	0	1	1	2	1	3	1	0	0	0	1	1	1	0	0
Q9JJI8	60S ribosomal protein L38	Rpl38		70	8.2038	0	30.307	3	2	3	3	5	5	4	2	0	5	4	4	3	2	3	2	3	3	5	5	4	2	0	5	4	4	3	2	3	2	3	3	5	5	4	2	0	5	4	4	3	2
P62892	60S ribosomal protein L39	Rpl39		51	6.4066	0.0014771	2.2284	0	0	0	0	0	0	0	1	1	0	0	0	1	1	0	0	0	0	0	0	0	1	1	0	0	0	1	1	0	0	0	0	0	0	0	1	1	0	0	0	1	1
Q9D8E6	60S ribosomal protein L4	Rpl4		419	47.153	0	58.546	9	9	9	4	7	7	4	9	2	5	4	6	5	2	9	9	9	4	7	7	4	9	2	5	4	6	5	2	9	9	9	4	7	7	4	9	2	5	4	6	5	2
P47962;D3YYV8	60S ribosomal protein L5	Rpl5		297	34.4	0.0009901	4.9769	0	0	0	0	1	0	0	4	1	0	0	0	0	0	0	0	0	0	1	0	0	4	1	0	0	0	0	0	0	0	0	0	1	0	0	4	1	0	0	0	0	0
P47911	60S ribosomal protein L6	Rpl6		296	33.509	0	49.764	6	5	7	4	7	5	5	6	3	3	4	5	3	3	6	5	7	4	7	5	5	6	3	3	4	5	3	3	6	5	7	4	7	5	5	6	3	3	4	5	3	3
P14148;F6XI62	60S ribosomal protein L7	Rpl7		270	31.419	0	25.763	5	4	7	2	2	5	0	3	2	0	2	3	0	0	5	4	7	2	2	5	0	3	2	0	2	3	0	0	5	4	7	2	2	5	0	3	2	0	2	3	0	0
P12970	60S ribosomal protein L7a	Rpl7a		266	29.976	0	110.37	6	6	8	3	5	7	4	7	4	5	4	6	2	7	6	6	8	3	5	7	4	7	4	5	4	6	2	7	6	6	8	3	5	7	4	7	4	5	4	6	2	7
P62918	60S ribosomal protein L8	Rpl8		257	28.024	0	16.385	2	1	3	0	4	1	0	3	1	1	0	1	1	0	2	1	3	0	4	1	0	3	1	1	0	1	1	0	2	1	3	0	4	1	0	3	1	1	0	1	1	0
A0A140T8T4;P51410;A0A0G2JES3;D3Z629	60S ribosomal protein L9	Rpl9		192	21.853	0	22.203	3	3	3	0	3	2	1	4	1	3	1	1	0	1	3	3	3	0	3	2	1	4	1	3	1	1	0	1	3	3	3	0	3	2	1	4	1	3	1	1	0	1
P14869;S4R1N1;D3YVM5	60S acidic ribosomal protein P0	Rplp0		317	34.216	0	232.6	8	9	13	6	9	8	9	6	8	8	8	9	8	8	8	9	13	6	9	8	9	6	8	8	8	9	8	8	8	9	13	6	9	8	9	6	8	8	8	9	8	8
P47955	60S acidic ribosomal protein P1	Rplp1		114	11.475	0	86.41	2	2	3	3	3	3	2	3	4	2	3	3	3	2	2	2	3	3	3	3	2	3	4	2	3	3	3	2	2	2	3	3	3	3	2	3	4	2	3	3	3	2
P99027	60S acidic ribosomal protein P2	Rplp2		115	11.651	0	203.81	5	5	6	5	6	5	4	7	6	6	5	5	5	5	5	5	6	5	6	5	4	7	6	6	5	5	5	5	5	5	6	5	6	5	4	7	6	6	5	5	5	5
Q91YQ5	Dolichyl-diphosphooligosaccharide--protein glycosyltransferase subunit 1	Rpn1		608	68.527	0	21.057	2	0	2	0	0	0	0	4	0	1	1	0	5	2	2	0	2	0	0	0	0	4	0	1	1	0	5	2	2	0	2	0	0	0	0	4	0	1	1	0	5	2
A2ACG7;Q9DBG6	Dolichyl-diphosphooligosaccharide--protein glycosyltransferase subunit 2	Rpn2		615	67.501	0.0011148	6.8368	1	0	1	0	1	0	0	0	0	1	0	0	1	0	1	0	1	0	1	0	0	0	0	1	0	0	1	0	1	0	1	0	1	0	0	0	0	1	0	0	1	0
P63325;A0A338P731;Q3UW83;A0A338P7K4;A0A3B2W864	40S ribosomal protein S10	Rps10		165	18.916	0	25.563	3	2	3	3	3	2	1	1	1	3	3	4	3	3	3	2	3	3	3	2	1	1	1	3	3	4	3	3	3	2	3	3	3	2	1	1	1	3	3	4	3	3
P62281;A0A1B0GRR3;A0A1B0GSE8	40S ribosomal protein S11	Rps11		158	18.431	0.0012853	9.9189	2	1	2	0	2	1	1	4	1	0	0	3	2	2	2	1	2	0	2	1	1	4	1	0	0	3	2	2	2	1	2	0	2	1	1	4	1	0	0	3	2	2
Q6ZWZ6;F7AEH4;A0A1W2P7A1;P63323	40S ribosomal protein S12	Rps12		132	14.515	0	49.103	5	2	4	4	3	4	1	5	6	4	3	1	6	6	5	2	4	4	3	4	1	5	6	4	3	1	6	6	5	2	4	4	3	4	1	5	6	4	3	1	6	6
P62301;Q921R2	40S ribosomal protein S13	Rps13		151	17.222	0	19.598	2	2	4	1	3	2	1	7	4	3	1	3	6	3	2	2	4	1	3	2	1	7	4	3	1	3	6	3	2	2	4	1	3	2	1	7	4	3	1	3	6	3
P62264;D3YVF4;D3Z7I1	40S ribosomal protein S14	Rps14		151	16.273	0	43.407	3	3	4	3	2	3	2	2	4	2	2	3	5	5	3	3	4	3	2	3	2	2	4	2	2	3	5	5	3	3	4	3	2	3	2	2	4	2	2	3	5	5
D3YTQ9;P62843	40S ribosomal protein S15	Rps15		118	13.742	0.0011891	8.1292	1	1	1	0	1	1	1	1	1	1	1	1	2	1	1	1	1	0	1	1	1	1	1	1	1	1	2	1	1	1	1	0	1	1	1	1	1	1	1	1	2	1
P62245;F8WJ41;D3YVB4;D3Z712	40S ribosomal protein S15a	Rps15a		130	14.839	0	32.821	5	4	5	5	5	5	4	3	3	5	3	3	2	3	5	4	5	5	5	5	4	3	3	5	3	3	2	3	5	4	5	5	5	5	4	3	3	5	3	3	2	3
P14131	40S ribosomal protein S16	Rps16		146	16.445	0	22.753	6	3	5	3	4	3	4	6	2	4	4	4	7	6	6	3	5	3	4	3	4	6	2	4	4	4	7	6	6	3	5	3	4	3	4	6	2	4	4	4	7	6
P63276	40S ribosomal protein S17	Rps17		135	15.524	0	75.592	4	2	4	2	4	1	2	5	5	2	2	2	4	4	4	2	4	2	4	1	2	5	5	2	2	2	4	4	4	2	4	2	4	1	2	5	5	2	2	2	4	4
D3YUT3;D3YUG3;D3Z5R8;D3Z722;Q9CZX8;S4R223	40S ribosomal protein S19	Rps19		133	14.896	0	15.764	2	1	1	1	2	2	0	3	1	1	0	1	2	0	2	1	1	1	2	2	0	3	1	1	0	1	2	0	2	1	1	1	2	2	0	3	1	1	0	1	2	0
P25444;D3YVC1;D3YWJ3	40S ribosomal protein S2	Rps2		293	31.231	0	14.238	1	1	4	2	2	1	1	3	3	2	2	2	3	5	1	1	4	2	2	1	1	3	3	2	2	2	3	5	1	1	4	2	2	1	1	3	3	2	2	2	3	5
P60867	40S ribosomal protein S20	Rps20		119	13.373	0	81.052	5	2	4	3	4	4	4	3	3	4	2	4	4	4	5	2	4	3	4	4	4	3	3	4	2	4	4	4	5	2	4	3	4	4	4	3	3	4	2	4	4	4
Q9CQR2	40S ribosomal protein S21	Rps21		83	9.1413	0.0010787	6.2571	2	0	2	0	2	0	0	1	1	2	0	1	1	1	2	0	2	0	2	0	0	1	1	2	0	1	1	1	2	0	2	0	2	0	0	1	1	2	0	1	1	1
P62267	40S ribosomal protein S23	Rps23		143	15.807	0.0008	2.8308	1	1	1	1	2	1	1	1	0	1	1	1	0	0	1	1	1	1	2	1	1	1	0	1	1	1	0	0	1	1	1	1	2	1	1	1	0	1	1	1	0	0
A0A286YEB7;P62849	40S ribosomal protein S24	Rps24		118	13.605	0.0013624	11.108	1	2	2	1	2	2	2	3	1	2	2	3	1	1	1	2	2	1	2	2	2	3	1	2	2	3	1	1	1	2	2	1	2	2	2	3	1	2	2	3	1	1
A0A1L1SQA8;P62852	40S ribosomal protein S25	Rps25		93	10.309	0	23.763	2	2	2	2	3	2	3	2	3	2	1	2	3	2	2	2	2	2	3	2	3	2	3	2	1	2	3	2	2	2	2	2	3	2	3	2	3	2	1	2	3	2
P62855	40S ribosomal protein S26	Rps26		115	13.015	0.0013106	10.424	1	1	2	1	1	1	1	2	2	1	1	2	1	2	1	1	2	1	1	1	1	2	2	1	1	2	1	2	1	1	2	1	1	1	1	2	2	1	1	2	1	2
A0A0G2JDW7;Q6ZWU9;A0A0G2JG29	40S ribosomal protein S27	Rps27		82	9.2327	0.001355	11.005	2	2	3	3	4	4	3	2	2	4	3	1	3	2	2	2	3	3	4	4	3	2	2	4	3	1	3	2	0	0	1	1	2	2	1	1	1	2	1	1	2	1
P62983	Ubiquitin-40S ribosomal protein S27a;Ubiquitin;40S ribosomal protein S27a	Rps27a		156	17.951	0	163.29	1	2	2	2	3	3	3	6	7	3	3	3	4	4	1	2	2	2	3	3	3	6	7	3	3	3	4	4	0	0	0	0	0	0	0	2	2	0	0	0	1	2
Q6ZWY3;D6RH49;D3YYB0	40S ribosomal protein S27-like;40S ribosomal protein S27	Rps27l		84	9.4771	0.0010799	6.2934	3	2	3	3	3	3	3	3	2	3	3	1	2	2	1	0	1	1	1	1	1	2	1	1	1	1	1	1	1	0	1	1	1	1	1	2	1	1	1	1	1	1
P62274	40S ribosomal protein S29	Rps29		56	6.6767	0	47.313	3	2	3	3	3	3	2	1	1	3	3	2	1	1	3	2	3	3	3	3	2	1	1	3	3	2	1	1	3	2	3	3	3	3	2	1	1	3	3	2	1	1
P62908;D3YV43;A0A140LI77	40S ribosomal protein S3	Rps3		243	26.674	0	125.88	14	10	15	9	12	10	11	8	11	12	11	11	12	12	14	10	15	9	12	10	11	8	11	12	11	11	12	12	14	10	15	9	12	10	11	8	11	12	11	11	12	12
P97351	40S ribosomal protein S3a	Rps3a		264	29.885	0	29.52	1	1	6	1	2	1	1	5	4	2	0	1	3	6	1	1	6	1	2	1	1	5	4	2	0	1	3	6	1	1	6	1	2	1	1	5	4	2	0	1	3	6
P62702	40S ribosomal protein S4, X isoform	Rps4x		263	29.597	0	65.172	4	4	6	3	7	3	3	7	4	4	3	4	7	7	4	4	6	3	7	3	3	7	4	4	3	4	7	7	4	4	6	3	7	3	3	7	4	4	3	4	7	7
D3YYM6;D3Z1S8;Q91V55;P97461	40S ribosomal protein S5;40S ribosomal protein S5, N-terminally processed	Rps5		182	20.413	0	131.72	7	5	6	4	6	6	5	4	5	4	4	7	5	4	7	5	6	4	6	6	5	4	5	4	4	7	5	4	7	5	6	4	6	6	5	4	5	4	4	7	5	4
P62754	40S ribosomal protein S6	Rps6		249	28.68	0	58.778	3	1	3	1	2	2	1	4	1	2	1	2	1	4	3	1	3	1	2	2	1	4	1	2	1	2	1	4	3	1	3	1	2	2	1	4	1	2	1	2	1	4
P62242	40S ribosomal protein S8	Rps8		208	24.205	0	95.37	3	4	4	2	3	6	3	3	3	4	2	4	3	4	3	4	4	2	3	6	3	3	3	4	2	4	3	4	3	4	4	2	3	6	3	3	3	4	2	4	3	4
Q6ZWN5;F7CJS8;D3YWH9;Q9CXW7	40S ribosomal protein S9	Rps9		194	22.591	0.0011161	6.8516	2	0	3	0	2	0	0	4	1	2	0	2	0	2	2	0	3	0	2	0	0	4	1	2	0	2	0	2	2	0	3	0	2	0	0	4	1	2	0	2	0	2
P14206;A0A1L1SUK3	40S ribosomal protein SA	Rpsa		295	32.838	0	159.35	8	6	9	4	9	5	1	9	3	8	6	3	3	5	8	6	9	4	9	5	1	9	3	8	6	3	3	5	8	6	9	4	9	5	1	9	3	8	6	3	3	5
P62071;A0A1B0GRG1;A0A1B0GRT5;P10833	Ras-related protein R-Ras2;Ras-related protein R-Ras	Rras2;Rras		204	23.399	0.00090498	3.9822	1	0	0	0	1	0	0	1	0	0	0	1	2	1	1	0	0	0	1	0	0	1	0	0	0	1	2	1	1	0	0	0	1	0	0	1	0	0	0	1	2	1
A2AVJ7;Q99PL5	Ribosome-binding protein 1	Rrbp1		1464	158.39	0.0011779	7.9019	0	0	4	0	1	0	0	1	1	0	1	1	0	0	0	0	4	0	1	0	0	1	1	0	1	1	0	0	0	0	4	0	1	0	0	1	1	0	1	1	0	0
Q9D7H3;D6REI7;D6RD00	RNA 3-terminal phosphate cyclase	RtcA;Rtca		366	39.254	0.00090334	3.9654	0	0	0	0	0	0	0	1	1	0	0	0	1	2	0	0	0	0	0	0	0	1	1	0	0	0	1	2	0	0	0	0	0	0	0	1	1	0	0	0	1	2
Q99LF4	tRNA-splicing ligase RtcB homolog	Rtcb		505	55.249	0	15.145	1	0	2	0	2	1	2	2	1	0	1	4	1	4	1	0	2	0	2	1	2	2	1	0	1	4	1	4	1	0	2	0	2	1	2	2	1	0	1	4	1	4
Q99P72	Reticulon-4	Rtn4		1162	126.61	0.0009434	4.4462	0	0	0	0	0	0	0	1	1	0	0	0	0	1	0	0	0	0	0	0	0	1	1	0	0	0	0	1	0	0	0	0	0	0	0	1	1	0	0	0	0	1
F6TRA6;E0CZC6;E0CZ12;E0CY45;E9PUK7;F8WHN7;Q08775	Runt-related transcription factor 2	Runx2		231	25.132	0.00088028	3.6969	0	0	1	0	0	0	0	0	2	0	0	0	0	0	0	0	1	0	0	0	0	0	2	0	0	0	0	0	0	0	1	0	0	0	0	0	2	0	0	0	0	0
P60122	RuvB-like 1	Ruvbl1		456	50.213	0	11.626	0	0	2	0	3	0	0	1	1	2	0	3	1	1	0	0	2	0	3	0	0	1	1	2	0	3	1	1	0	0	2	0	3	0	0	1	1	2	0	3	1	1
P08207	Protein S100-A10	S100a10		97	11.186	0.0009058	3.9945	1	1	0	0	1	0	1	0	1	2	0	1	0	1	1	1	0	0	1	0	1	0	1	2	0	1	0	1	1	1	0	0	1	0	1	0	1	2	0	1	0	1
P50543	Protein S100-A11	S100a11		98	11.083	0	53.137	1	1	1	1	2	0	1	2	1	1	0	1	2	1	1	1	1	1	2	0	1	2	1	1	0	1	2	1	1	1	1	1	2	0	1	2	1	1	0	1	2	1
Q9D2Q8	Protein S100-A14	S100a14		104	11.599	0	52.324	1	0	1	0	2	1	1	1	2	1	1	0	2	2	1	0	1	0	2	1	1	1	2	1	1	0	2	2	1	0	1	0	2	1	1	1	2	1	1	0	2	2
Q9D708		S100a16		124	14.324	0.0012953	10.132	1	1	0	0	1	0	2	1	1	1	1	0	1	1	1	1	0	0	1	0	2	1	1	1	1	0	1	1	1	1	0	0	1	0	2	1	1	1	1	0	1	1
A0A0G2JGD2;P07091	Protein S100-A4	S100a4		78	9.0621	0.0013643	11.114	2	1	2	2	3	2	2	1	0	3	2	3	1	2	2	1	2	2	3	2	2	1	0	3	2	3	1	2	2	1	2	2	3	2	2	1	0	3	2	3	1	2
P27005	Protein S100-A8	S100a8		89	10.294	0	15.18	2	0	2	0	2	0	0	0	0	2	0	0	0	0	2	0	2	0	2	0	0	0	0	2	0	0	0	0	2	0	2	0	2	0	0	0	0	2	0	0	0	0
P31725	Protein S100-A9	S100a9		113	13.049	0	30.92	2	0	3	0	2	0	0	0	0	1	0	0	0	0	2	0	3	0	2	0	0	0	0	1	0	0	0	0	2	0	3	0	2	0	0	0	0	1	0	0	0	0
O08530	Sphingosine 1-phosphate receptor 1	S1pr1		382	42.639	0.0049261	2.0062	0	0	0	1	0	0	0	0	0	0	0	0	0	0	0	0	0	1	0	0	0	0	0	0	0	0	0	0	0	0	0	1	0	0	0	0	0	0	0	0	0	0
Q9EP69	Phosphatidylinositide phosphatase SAC1	Sacm1l		587	66.943	0.00091743	4.1241	0	0	0	0	0	0	0	1	0	0	0	0	2	1	0	0	0	0	0	0	0	1	0	0	0	0	2	1	0	0	0	0	0	0	0	1	0	0	0	0	2	1
Q60710;E9PYG9;F6TVP2	Deoxynucleoside triphosphate triphosphohydrolase SAMHD1	Samhd1		658	75.892	0.0013605	11.06	1	0	2	0	3	0	0	0	1	2	0	1	1	2	1	0	2	0	3	0	0	0	1	2	0	1	1	2	1	0	2	0	3	0	0	0	1	2	0	1	1	2
A0A1W2P7W8;Q7TNB8;F7CVW0;B2RRI2;Q689Z5	Protein strawberry notch homolog 2;Protein strawberry notch homolog 1	Sbno2;Sbno1		1230	136.75	0.0021834	2.1615	0	0	1	0	0	0	1	0	0	0	0	0	0	0	0	0	1	0	0	0	1	0	0	0	0	0	0	0	0	0	1	0	0	0	1	0	0	0	0	0	0	0
Q8R127;J3QNN5	Saccharopine dehydrogenase-like oxidoreductase	Sccpdh		429	47.129	0.0012034	8.4334	1	0	2	0	0	0	0	2	1	0	0	0	1	0	1	0	2	0	0	0	0	2	1	0	0	0	1	0	1	0	2	0	0	0	0	2	1	0	0	0	1	0
P13011	Acyl-CoA desaturase 2	Scd2		358	40.916	0.0012407	8.9215	0	0	0	0	0	0	0	1	1	0	0	1	3	1	0	0	0	0	0	0	0	1	1	0	0	1	3	1	0	0	0	0	0	0	0	1	1	0	0	1	3	1
Q8VCL2	Protein SCO2 homolog, mitochondrial	Sco2		255	28.944	0	13.058	2	0	0	0	0	0	0	0	1	3	2	0	2	2	2	0	0	0	0	0	0	0	1	3	2	0	2	2	2	0	0	0	0	0	0	0	1	3	2	0	2	2
Q920A5	Retinoid-inducible serine carboxypeptidase	Scpep1		452	50.964	0.0008569	3.4154	0	0	1	0	0	0	0	1	1	0	1	0	1	1	0	0	1	0	0	0	0	1	1	0	1	0	1	1	0	0	1	0	0	0	0	1	1	0	1	0	1	1
Q8CFE4;G5E8J9	SCY1-like protein 2	Scyl2		930	103.32	0	59.03	2	0	1	0	8	0	0	4	1	6	0	0	6	3	2	0	1	0	8	0	0	4	1	6	0	0	6	3	2	0	1	0	8	0	0	4	1	6	0	0	6	3
P18828	Syndecan-1	Sdc1		311	32.904	0.00084317	3.2606	0	0	0	0	0	0	0	1	1	0	0	1	0	0	0	0	0	0	0	0	0	1	1	0	0	1	0	0	0	0	0	0	0	0	0	1	1	0	0	1	0	0
P43407	Syndecan-2	Sdc2		202	22.131	0	13.993	0	0	0	1	0	0	0	0	0	1	1	4	0	0	0	0	0	1	0	0	0	0	0	1	1	4	0	0	0	0	0	1	0	0	0	0	0	1	1	4	0	0
O35988	Syndecan-4	Sdc4		198	21.482	0	36.401	0	0	0	1	0	1	0	0	1	0	0	3	0	0	0	0	0	1	0	1	0	0	1	0	0	3	0	0	0	0	0	1	0	1	0	0	1	0	0	3	0	0
O08992;H3BLG5;A2AKJ9	Syntenin-1	Sdcbp		299	32.379	0	245.52	9	5	8	9	8	7	5	5	8	8	8	6	9	10	9	5	8	9	8	7	5	5	8	8	8	6	9	10	0	0	0	1	0	0	0	1	1	0	0	0	0	1
Q3TMX0;A2AKJ6		Sdcbp		298	32.251	0.0081744	1.8515	9	5	8	8	8	7	5	4	7	8	8	6	9	10	0	0	0	0	0	0	0	0	0	0	0	0	0	1	0	0	0	0	0	0	0	0	0	0	0	0	0	1
Q9ESP1	Stromal cell-derived factor 2-like protein 1	Sdf2l1		221	23.648	0.0014981	2.2913	0	0	0	0	0	0	0	0	0	0	0	0	0	1	0	0	0	0	0	0	0	0	0	0	0	0	0	1	0	0	0	0	0	0	0	0	0	0	0	0	0	1
Q8K2B3;A0A1Y7VJ55	Succinate dehydrogenase [ubiquinone] flavoprotein subunit, mitochondrial	Sdha		664	72.585	0	29.581	1	3	4	1	1	4	0	0	0	2	1	0	0	0	1	3	4	1	1	4	0	0	0	2	1	0	0	0	1	3	4	1	1	4	0	0	0	2	1	0	0	0
Q9CQA3	Succinate dehydrogenase [ubiquinone] iron-sulfur subunit, mitochondrial	Sdhb		282	31.814	0.0010406	5.6442	1	0	3	0	1	1	0	0	1	1	0	0	0	0	1	0	3	0	1	1	0	0	1	1	0	0	0	0	1	0	3	0	1	1	0	0	1	1	0	0	0	0
Q7TQA3	Epidermal retinol dehydrogenase 2	Sdr16c5		309	34.193	0.0015198	2.3898	0	0	0	0	0	0	0	2	0	0	0	0	0	0	0	0	0	0	0	0	0	2	0	0	0	0	0	0	0	0	0	0	0	0	0	2	0	0	0	0	0	0
Q8K3P0	Short-chain dehydrogenase/reductase family 9C member 7	Sdr9c7		313	35.148	0.0011765	7.9008	0	0	0	1	1	0	2	1	2	0	1	0	0	2	0	0	0	1	1	0	2	1	2	0	1	0	0	2	0	0	0	1	1	0	2	1	2	0	1	0	0	2
D3YWT0;D3Z569;D3YTS1;Q9R0P6	Signal peptidase complex catalytic subunit SEC11;Signal peptidase complex catalytic subunit SEC11A	Sec11a		170	19.569	0.00092851	4.3026	0	0	0	0	1	0	1	1	0	0	0	0	0	0	0	0	0	0	1	0	1	1	0	0	0	0	0	0	0	0	0	0	1	0	1	1	0	0	0	0	0	0
Q9D1M0	Protein SEC13 homolog	Sec13		322	35.565	0	12.419	0	0	2	1	1	0	0	1	1	0	1	0	0	1	0	0	2	1	1	0	0	1	1	0	1	0	0	1	0	0	2	1	1	0	0	1	1	0	1	0	0	1
E9QAT4;F7BPW6		Sec16a		2357	254.2	0	12.943	0	0	1	0	1	1	0	0	1	1	1	0	3	1	0	0	1	0	1	1	0	0	1	1	1	0	3	1	0	0	1	0	1	1	0	0	1	1	1	0	3	1
Q9D662;A2AN97;A2AN98;A2AN99;A2ANA0	Protein transport protein Sec23B	Sec23b		767	86.436	0.0008726	3.6094	0	0	0	0	0	0	0	2	1	0	0	0	0	0	0	0	0	0	0	0	0	2	1	0	0	0	0	0	0	0	0	0	0	0	0	2	1	0	0	0	0	0
G3X972;A0A286YDI8;A0A286YD08		Sec24c		1096	118.58	0.00084175	3.254	0	0	0	0	0	0	0	3	0	0	0	0	0	0	0	0	0	0	0	0	0	3	0	0	0	0	0	0	0	0	0	0	0	0	0	3	0	0	0	0	0	0
Q3UPL0	Protein transport protein Sec31A	Sec31a		1230	133.57	0.0098684	1.7097	0	0	0	0	0	0	0	0	1	0	0	0	0	0	0	0	0	0	0	0	0	0	1	0	0	0	0	0	0	0	0	0	0	0	0	0	1	0	0	0	0	0
P61620	Protein transport protein Sec61 subunit alpha isoform 1	Sec61a1		476	52.264	0.0013158	10.498	2	0	2	1	0	0	0	1	1	0	1	1	2	1	2	0	2	1	0	0	0	1	1	0	1	1	2	1	2	0	2	1	0	0	0	1	1	0	1	1	2	1
P60060;G3UWH0	Protein transport protein Sec61 subunit gamma	Sec61g		68	7.7412	0.00085837	3.4296	0	0	1	0	1	0	0	2	1	0	0	0	1	1	0	0	1	0	1	0	0	2	1	0	0	0	1	1	0	0	1	0	1	0	0	2	1	0	0	0	1	1
A0A0J9YTY0;A0A0J9YUL3;Q8C1B7	Septin-11	Sept11		425	48.978	0	13.803	2	0	0	0	0	0	0	0	0	1	0	4	0	1	2	0	0	0	0	0	0	0	0	1	0	4	0	1	2	0	0	0	0	0	0	0	0	1	0	4	0	1
E9Q3V6;P42208;F6WYM0;D3YYB1;D3Z3C0	Septin-2	Sept2		321	36.978	0	77.748	1	0	0	0	0	0	0	1	0	4	3	7	2	8	1	0	0	0	0	0	0	1	0	4	3	7	2	8	1	0	0	0	0	0	0	1	0	4	3	7	2	8
E9Q9F5;E9Q1G8;O55131	Septin-7	Sept7		437	50.68	0	27.3	2	0	0	0	0	0	0	2	0	4	0	9	1	4	2	0	0	0	0	0	0	2	0	4	0	9	1	4	2	0	0	0	0	0	0	2	0	4	0	9	1	4
A2A6U5;A2A6U3;Q80UG5;A8Y5D3	Septin-9	Sept9		242	27.598	0.0055905	1.9809	0	0	0	0	0	0	0	2	0	0	0	0	0	0	0	0	0	0	0	0	0	2	0	0	0	0	0	0	0	0	0	0	0	0	0	2	0	0	0	0	0	0
A0A0N4SV32;Q3UMP4;Q9CY58;A0A0N4SUQ1;A0A0N4SUN8;A0A0N4SWH2	Plasminogen activator inhibitor 1 RNA-binding protein	Serbp1		362	39.644	0.001003	5.0769	0	0	2	0	0	1	0	0	0	1	0	0	0	0	0	0	2	0	0	1	0	0	0	1	0	0	0	0	0	0	2	0	0	1	0	0	0	1	0	0	0	0
Q8CDC0	Serpin B13	Serpinb13		389	44.316	0.0013423	10.821	0	0	0	0	0	0	0	2	1	0	0	0	1	2	0	0	0	0	0	0	0	2	1	0	0	0	1	2	0	0	0	0	0	0	0	2	1	0	0	0	1	2
Z4YK03;Q9D154	Leukocyte elastase inhibitor A	Serpinb1a		188	20.889	0.00084602	3.2986	0	0	2	0	0	0	0	0	0	1	0	0	0	0	0	0	2	0	0	0	0	0	0	1	0	0	0	0	0	0	2	0	0	0	0	0	0	1	0	0	0	0
F6ZFV0;P12388	Plasminogen activator inhibitor 2, macrophage	Serpinb2		189	21.612	0.0069156	1.9231	0	0	0	0	0	0	1	2	0	0	0	0	0	0	0	0	0	0	0	0	1	2	0	0	0	0	0	0	0	0	0	0	0	0	1	2	0	0	0	0	0	0
P70124	Serpin B5	Serpinb5		375	42.111	0	22.015	0	0	0	0	2	0	0	7	4	0	0	0	1	4	0	0	0	0	2	0	0	7	4	0	0	0	1	4	0	0	0	0	2	0	0	7	4	0	0	0	1	4
W4VSP4		Serpinb6c		379	42.914	0.0098945	1.7148	1	0	0	0	0	0	0	0	0	0	0	0	0	0	1	0	0	0	0	0	0	0	0	0	0	0	0	0	1	0	0	0	0	0	0	0	0	0	0	0	0	0
Q9D6A7;Q9DAV6;I7HJI5		Serpinb9c;Serpinb9b		359	41.091	0.0093834	1.8084	1	0	0	0	1	0	1	1	1	1	0	0	1	0	1	0	0	0	1	0	1	1	1	1	0	0	1	0	1	0	0	0	1	0	1	1	1	1	0	0	1	0
P32261	Antithrombin-III	Serpinc1		465	52.003	0.00084104	3.2446	2	0	0	0	1	0	0	0	1	1	0	0	0	0	1	0	0	0	1	0	0	0	1	1	0	0	0	0	1	0	0	0	1	0	0	0	1	1	0	0	0	0
P97298	Pigment epithelium-derived factor	Serpinf1		417	46.233	0.0015026	2.3162	0	2	2	1	0	2	1	2	2	2	2	3	2	2	0	0	0	0	0	0	0	1	1	0	0	1	1	1	0	0	0	0	0	0	0	1	1	0	0	1	1	1
P19324	Serpin H1	Serpinh1		417	46.533	0	74.424	4	0	3	0	3	2	1	4	8	3	1	6	9	3	4	0	3	0	3	2	1	4	8	3	1	6	9	3	4	0	3	0	3	2	1	4	8	3	1	6	9	3
Q9EQU5;A2BE93;A2BE92	Protein SET	Set		289	33.377	0.0011628	7.5824	2	0	2	0	2	0	0	2	1	3	0	0	0	0	2	0	2	0	2	0	0	2	1	3	0	0	0	0	2	0	2	0	2	0	0	2	1	3	0	0	0	0
G5E866;Q99NB9	Splicing factor 3B subunit 1	Sf3b1		1304	145.83	0.0015256	2.4399	0	0	0	0	0	0	0	1	0	0	0	0	0	0	0	0	0	0	0	0	0	1	0	0	0	0	0	0	0	0	0	0	0	0	0	1	0	0	0	0	0	0
Q921M3	Splicing factor 3B subunit 3	Sf3b3		1217	135.55	0	11.406	1	0	4	0	1	0	0	2	0	0	1	0	0	0	1	0	4	0	1	0	0	2	0	0	1	0	0	0	1	0	4	0	1	0	0	2	0	0	1	0	0	0
O70456	14-3-3 protein sigma	Sfn		248	27.706	0	40.732	1	1	1	1	8	0	2	7	0	1	1	1	1	4	0	0	0	0	6	0	1	6	0	0	0	0	1	3	0	0	0	0	6	0	1	6	0	0	0	0	1	3
Q8VIJ6	Splicing factor, proline- and glutamine-rich	Sfpq		699	75.441	0	37.234	0	0	3	0	1	0	1	4	2	1	0	5	0	5	0	0	3	0	1	0	1	4	2	1	0	5	0	5	0	0	3	0	1	0	1	4	2	1	0	5	0	5
Q99JR1	Sideroflexin-1	Sfxn1		322	35.649	0.0013661	11.128	1	0	0	1	0	1	0	1	2	1	1	0	4	2	0	0	0	0	0	1	0	0	1	0	0	0	3	1	0	0	0	0	0	1	0	0	1	0	0	0	3	1
Q91V61;Q3U4F0	Sideroflexin-3	Sfxn3		321	35.406	0	104.53	6	1	4	7	7	3	0	5	7	8	5	1	8	7	6	1	4	7	7	3	0	5	7	8	5	1	8	7	5	1	4	6	7	3	0	4	6	7	4	1	7	6
D6REF7;Q8R0X7	Sphingosine-1-phosphate lyase 1	Sgpl1		487	54.769	0.0011481	7.3344	0	0	0	1	0	0	0	0	1	1	1	2	3	1	0	0	0	1	0	0	0	0	1	1	1	2	3	1	0	0	0	1	0	0	0	0	1	1	1	2	3	1
Q9JJU8	SH3 domain-binding glutamic acid-rich-like protein	Sh3bgrl		114	12.811	0.0010449	5.6985	0	0	1	1	1	0	0	1	0	0	0	0	0	1	0	0	1	1	1	0	0	1	0	0	0	0	0	1	0	0	1	1	1	0	0	1	0	0	0	0	0	1
Q91VW3	SH3 domain-binding glutamic acid-rich-like protein 3	Sh3bgrl3		93	10.477	0.0010846	6.3694	2	0	2	0	2	0	0	1	0	2	0	0	1	0	2	0	2	0	2	0	0	1	0	2	0	0	1	0	2	0	2	0	2	0	0	1	0	2	0	0	1	0
P98083	SHC-transforming protein 1	Shc1		579	62.607	0.0011442	7.2584	0	0	0	1	0	0	0	0	0	0	0	0	2	1	0	0	0	1	0	0	0	0	0	0	0	0	2	1	0	0	0	1	0	0	0	0	0	0	0	0	2	1
Q9CZN7	Serine hydroxymethyltransferase	Shmt2		504	55.758	0.0011834	8.0082	2	0	3	0	1	0	0	0	0	2	0	0	0	0	2	0	3	0	1	0	0	0	0	2	0	0	0	0	2	0	3	0	1	0	0	0	0	2	0	0	0	0
Q9WTX5	S-phase kinase-associated protein 1	Skp1		163	18.672	0	119.47	3	3	2	3	7	7	4	5	5	9	8	8	9	8	3	3	2	3	7	7	4	5	5	9	8	8	9	8	3	3	2	3	7	7	4	5	5	9	8	8	9	8
E9QM38;P55012	Solute carrier family 12 member 2	Slc12a2		1206	130.67	0	46.079	1	3	2	6	3	2	0	6	7	1	1	1	8	4	1	3	2	6	3	2	0	6	7	1	1	1	8	4	1	3	2	5	3	2	0	6	7	1	1	1	8	4
F8WIJ0;Q9JIS8	Solute carrier family 12 member 4	Slc12a4		1087	120.81	0.0012453	9.0018	0	0	0	0	0	0	0	0	1	1	0	1	5	1	0	0	0	0	0	0	0	0	1	1	0	1	5	1	0	0	0	0	0	0	0	0	1	1	0	1	5	1
Q9WVL3	Solute carrier family 12 member 7	Slc12a7		1083	119.48	0	34.124	0	2	1	2	2	0	1	7	10	1	0	0	2	2	0	2	1	2	2	0	1	7	10	1	0	0	2	2	0	2	1	2	2	0	1	7	10	1	0	0	2	2
Q8JZU2	Tricarboxylate transport protein, mitochondrial	Slc25a1		311	33.931	0	18.835	3	4	2	3	4	2	0	2	2	4	4	1	3	3	3	4	2	3	4	2	0	2	2	4	4	1	3	3	3	4	2	3	4	2	0	2	2	4	4	1	3	3
Q9CR62;Q5SX46	Mitochondrial 2-oxoglutarate/malate carrier protein	Slc25a11		314	34.155	0	110.28	5	2	7	3	7	5	2	6	7	8	3	5	4	6	5	2	7	3	7	5	2	6	7	8	3	5	4	6	5	2	7	3	7	5	2	6	7	8	3	5	4	6
Q8BH59	Calcium-binding mitochondrial carrier protein Aralar1	Slc25a12		677	74.569	0	33.181	5	6	3	6	3	3	0	1	2	4	3	0	4	5	5	6	3	6	3	3	0	1	2	4	3	0	4	5	3	4	2	5	2	2	0	1	2	3	1	0	4	5
Q9QXX4	Calcium-binding mitochondrial carrier protein Aralar2	Slc25a13		676	74.466	0.0013004	10.292	2	3	1	3	2	2	0	0	1	2	2	0	3	2	0	1	0	2	1	1	0	0	1	1	0	0	3	2	0	1	0	2	1	1	0	0	1	1	0	0	3	2
O70579	Peroxisomal membrane protein PMP34	Slc25a17		307	34.412	0.0088195	1.8369	0	0	1	0	0	1	0	0	0	0	0	0	0	0	0	0	1	0	0	1	0	0	0	0	0	0	0	0	0	0	1	0	0	1	0	0	0	0	0	0	0	0
Q8VEM8;G5E902	Phosphate carrier protein, mitochondrial	Slc25a3		357	39.632	0	166.76	7	2	8	6	6	6	1	4	5	10	5	5	8	8	7	2	8	6	6	6	1	4	5	10	5	5	8	8	7	2	8	6	6	6	1	4	5	10	5	5	8	8
P48962	ADP/ATP translocase 1	Slc25a4		298	32.904	0	20.079	9	8	10	9	10	6	6	7	5	9	8	7	8	9	4	4	6	3	3	1	1	3	2	5	2	2	3	4	4	4	6	3	3	1	1	3	2	5	2	2	3	4
P51881	ADP/ATP translocase 2;ADP/ATP translocase 2, N-terminally processed	Slc25a5		298	32.931	0	113.31	11	10	11	9	12	11	9	8	9	12	12	9	12	10	11	10	11	9	12	11	9	8	9	12	12	9	12	10	6	6	7	3	5	6	4	4	6	8	6	4	7	5
Q91VE0	Long-chain fatty acid transport protein 4	Slc27a4		643	72.318	0.0010373	5.5658	0	0	1	1	0	0	0	2	0	1	0	1	2	0	0	0	1	1	0	0	0	2	0	1	0	1	2	0	0	0	1	1	0	0	0	2	0	1	0	1	2	0
A2AK40;O35149	Zinc transporter 4	Slc30a4		381	42.364	0.0012438	8.974	1	0	0	1	0	0	0	1	0	0	0	0	1	1	1	0	0	1	0	0	0	1	0	0	0	0	1	1	1	0	0	1	0	0	0	1	0	0	0	0	1	1
Q8CFE6	Sodium-coupled neutral amino acid transporter 2	Slc38a2		504	55.503	0.00077821	2.5835	0	0	0	1	0	0	0	0	0	1	1	0	0	0	0	0	0	1	0	0	0	0	0	1	1	0	0	0	0	0	0	1	0	0	0	0	0	1	1	0	0	0
P10852;A0A0U1RPK4	4F2 cell-surface antigen heavy chain	Slc3a2		526	58.336	0	18.554	1	0	0	0	0	0	0	0	0	0	1	0	6	4	1	0	0	0	0	0	0	0	0	0	1	0	6	4	1	0	0	0	0	0	0	0	0	0	1	0	6	4
Q8BTY2;A0A286YDJ7;A0A286YDK8;A0A286YD46;A0A286YD14;A0A286YCX8;A0A286YCU2;A0A286YCS4;A0A286YDA9;A0A286YDB4;A0A286YCH3;A0A286YDZ8;A0A286YED8;A0A286YCE1;A0A286YD88;A0A286YCQ1;A0A286YDX4;F8VQC9;A0A286YDR1	Sodium bicarbonate cotransporter 3;Anion exchange protein	Slc4a7		1034	116.51	0.00082576	3.1313	1	0	0	0	0	0	0	1	1	0	0	0	1	0	1	0	0	0	0	0	0	1	1	0	0	0	1	0	1	0	0	0	0	0	0	1	1	0	0	0	1	0
Q61165	Sodium/hydrogen exchanger 1	Slc9a1		820	91.467	0	12.423	0	0	0	0	0	0	0	1	2	0	0	0	1	0	0	0	0	0	0	0	0	1	2	0	0	0	1	0	0	0	0	0	0	0	0	1	2	0	0	0	1	0
F8WHU8;Q9D8T7	SRA stem-loop-interacting RNA-binding protein, mitochondrial	Slirp		102	11.444	0.00088183	3.7152	0	0	0	0	0	0	0	0	1	0	0	0	1	1	0	0	0	0	0	0	0	0	1	0	0	0	1	1	0	0	0	0	0	0	0	0	1	0	0	0	1	1
Q78PY7;Q3TJ56	Staphylococcal nuclease domain-containing protein 1	Snd1		910	102.09	0	18.423	0	0	0	0	1	0	0	2	3	1	0	0	0	4	0	0	0	0	1	0	0	2	3	1	0	0	0	4	0	0	0	0	1	0	0	2	3	1	0	0	0	4
Q62241	U1 small nuclear ribonucleoprotein C	Snrpc		159	17.364	0.0088375	1.8417	0	0	0	0	0	0	0	0	1	0	0	0	1	0	0	0	0	0	0	0	0	0	1	0	0	0	1	0	0	0	0	0	0	0	0	0	1	0	0	0	1	0
P62320	Small nuclear ribonucleoprotein Sm D3	Snrpd3		126	13.916	0.0012376	8.8982	1	1	1	1	1	0	0	2	2	1	0	1	2	2	1	1	1	1	1	0	0	2	2	1	0	1	2	2	1	1	1	1	1	0	0	2	2	1	0	1	2	2
P62307	Small nuclear ribonucleoprotein F	Snrpf		86	9.7251	0.00080775	2.918	1	0	1	0	1	0	0	1	1	1	0	0	1	1	1	0	1	0	1	0	0	1	1	1	0	0	1	1	1	0	1	0	1	0	0	1	1	1	0	0	1	1
P63163;P27048;A0A0G2JGN4	Small nuclear ribonucleoprotein-associated protein N;Small nuclear ribonucleoprotein-associated protein B	Snrpn;Snrpb		240	24.614	0.00091996	4.1714	1	0	0	0	0	0	0	2	2	0	0	0	1	1	1	0	0	0	0	0	0	2	2	0	0	0	1	1	1	0	0	0	0	0	0	2	2	0	0	0	1	1
D3Z7S9;Q8BVL3	Sorting nexin-17	Snx17		169	19.404	0.0035663	2.0494	0	0	0	0	0	0	0	0	0	0	0	0	1	0	0	0	0	0	0	0	0	0	0	0	0	0	1	0	0	0	0	0	0	0	0	0	0	0	0	0	1	0
D3Z789;Q78ZM0;O70492	Sorting nexin-3	Snx3		130	14.766	0.00080386	2.8671	0	0	0	1	0	0	0	0	0	0	0	0	1	0	0	0	0	1	0	0	0	0	0	0	0	0	1	0	0	0	0	1	0	0	0	0	0	0	0	0	1	0
Q4VAA7	Sorting nexin-33	Snx33		574	65.314	0.0015267	2.4451	0	0	0	0	0	0	0	0	0	0	0	2	0	0	0	0	0	0	0	0	0	0	0	0	0	2	0	0	0	0	0	0	0	0	0	0	0	0	0	2	0	0
Q91VH2	Sorting nexin-9	Snx9		595	66.545	0	45.19	1	0	1	1	0	0	0	0	0	1	3	14	0	4	1	0	1	1	0	0	0	0	0	1	3	14	0	4	1	0	1	1	0	0	0	0	0	1	3	14	0	4
A0A087WSJ5;A0A087WNN8;Q61263	Sterol O-acyltransferase 1	Soat1		32	3.7034	0.001487	2.2579	0	0	0	0	0	0	0	1	1	0	0	0	1	1	0	0	0	0	0	0	0	1	1	0	0	0	1	1	0	0	0	0	0	0	0	1	1	0	0	0	1	1
P08228	Superoxide dismutase [Cu-Zn]	Sod1		154	15.942	0	12.362	3	1	3	0	3	0	0	0	0	3	0	0	0	0	3	1	3	0	3	0	0	0	0	3	0	0	0	0	3	1	3	0	3	0	0	0	0	3	0	0	0	0
P09671;A0A3B2WBF0	Superoxide dismutase [Mn], mitochondrial	Sod2		222	24.603	0.00092421	4.2475	0	0	0	0	1	0	0	1	0	0	0	0	0	0	0	0	0	0	1	0	0	1	0	0	0	0	0	0	0	0	0	0	1	0	0	1	0	0	0	0	0	0
Q9EPR5	VPS10 domain-containing receptor SorCS2	Sorcs2		1159	128.9	0.00093197	4.3094	1	0	0	0	0	0	0	0	0	1	0	1	2	0	1	0	0	0	0	0	0	0	0	1	0	1	2	0	1	0	0	0	0	0	0	0	0	1	0	1	2	0
Q5NCU4;A0A1L1SSH9;P07214;Q5NCU3	SPARC	Sparc		301	34.322	0.0013038	10.308	0	0	0	0	0	0	0	0	0	2	0	3	2	0	0	0	0	0	0	0	0	0	0	2	0	3	2	0	0	0	0	0	0	0	0	0	0	2	0	3	2	0
A0A0R4J0J8;Q2KN98	Cytospin-A	Specc1l		1135	126.55	0.0008489	3.3397	0	0	0	0	0	0	0	0	0	0	0	2	0	0	0	0	0	0	0	0	0	0	0	0	0	2	0	0	0	0	0	0	0	0	0	0	0	0	0	2	0	0
Q924S8	Sprouty-related, EVH1 domain-containing protein 1	Spred1		444	50.664	0.00097943	4.8289	0	1	0	0	0	0	0	0	0	0	0	0	1	0	0	1	0	0	0	0	0	0	0	0	0	0	1	0	0	1	0	0	0	0	0	0	0	0	0	0	1	0
O70558;G5E8D1;A9JTY7;O70562;O70555;O70554;O70559	Small proline-rich protein 2G;Small proline-rich protein 2K;Small proline-rich protein 2D;Small proline-rich protein 2B;Small proline-rich protein 2H	Sprr2g;Sprr2k;Sprr2b;Sprr2d;Sprr2h		76	8.2959	0.00085179	3.3674	1	1	1	1	1	1	1	0	0	1	1	1	0	1	1	1	1	1	1	1	1	0	0	1	1	1	0	1	1	1	1	1	1	1	1	0	0	1	1	1	0	1
A3KGU5;A3KGU7;P16546;E9Q447;A3KGU9	Spectrin alpha chain, non-erythrocytic 1	Sptan1		2457	282.89	0	259.02	30	0	18	9	5	1	2	14	0	22	11	30	6	9	30	0	18	9	5	1	2	14	0	22	11	30	6	9	30	0	18	9	5	1	2	14	0	22	11	30	6	9
A0A0A0MQG2;Q62261	Spectrin beta chain, non-erythrocytic 1	Sptbn1		2092	244.25	0	99.731	12	0	17	0	2	0	1	2	0	9	2	6	1	1	12	0	17	0	2	0	1	2	0	9	2	6	1	1	11	0	16	0	2	0	1	1	0	8	2	5	1	1
Q68FG2		Sptbn2		2388	270.92	0	14.987	2	0	1	0	0	0	0	5	1	1	0	1	0	0	1	0	0	0	0	0	0	4	1	0	0	0	0	0	1	0	0	0	0	0	0	4	1	0	0	0	0	0
Q9R112;F6ZKZ3	Sulfide:quinone oxidoreductase, mitochondrial	Sqrdl		450	50.282	0	78.869	6	2	4	3	8	4	1	6	8	10	6	4	5	4	6	2	4	3	8	4	1	6	8	10	6	4	5	4	6	2	4	3	8	4	1	6	8	10	6	4	5	4
Q64337;D3YZJ1	Sequestosome-1	Sqstm1		442	48.162	0	92.102	3	1	2	1	2	5	3	4	6	7	9	10	6	4	3	1	2	1	2	5	3	4	6	7	9	10	6	4	3	1	2	1	2	5	3	4	6	7	9	10	6	4
Q9WUP4	Polyprenol reductase	Srd5a3		330	37.935	0.0087838	1.8251	0	0	0	0	0	0	0	0	1	0	0	0	0	1	0	0	0	0	0	0	0	0	1	0	0	0	0	1	0	0	0	0	0	0	0	0	1	0	0	0	0	1
A2AUM6;P16254	Signal recognition particle 14 kDa protein;Signal recognition particle 14 kDa protein, N-terminally processed	Srp14		97	11.234	0.009434	1.8163	0	0	0	0	0	0	0	1	0	0	0	0	0	0	0	0	0	0	0	0	0	1	0	0	0	0	0	0	0	0	0	0	0	0	0	1	0	0	0	0	0	0
A2AAN2;Q8BMA6	Signal recognition particle subunit SRP68	Srp68		587	65.952	0.000777	2.5657	0	0	0	0	0	0	0	1	0	0	0	0	0	0	0	0	0	0	0	0	0	1	0	0	0	0	0	0	0	0	0	0	0	0	0	1	0	0	0	0	0	0
Q6PDM2;H7BX95	Serine/arginine-rich splicing factor 1	Srsf1		248	27.744	0.00087566	3.6364	0	0	1	0	0	0	0	1	1	1	0	0	0	0	0	0	1	0	0	0	0	1	1	1	0	0	0	0	0	0	1	0	0	0	0	1	1	1	0	0	0	0
Q62093	Serine/arginine-rich splicing factor 2	Srsf2		221	25.476	0.009396	1.8098	0	0	0	0	1	0	0	1	0	0	0	0	0	0	0	0	0	0	1	0	0	1	0	0	0	0	0	0	0	0	0	0	1	0	0	1	0	0	0	0	0	0
P84104	Serine/arginine-rich splicing factor 3	Srsf3		164	19.329	0.0012755	9.7638	3	0	1	0	3	1	1	1	3	1	0	0	2	2	3	0	1	0	3	1	1	1	3	1	0	0	2	2	3	0	1	0	3	1	1	1	3	1	0	0	2	2
A0A3Q4EH04;A0A3Q4L335;A0A3Q4L393;Q8BL97	Serine/arginine-rich splicing factor 7	Srsf7		137	15.763	0.00093545	4.3438	0	0	1	0	0	0	0	3	0	0	0	0	0	0	0	0	1	0	0	0	0	3	0	0	0	0	0	0	0	0	1	0	0	0	0	3	0	0	0	0	0	0
P32067;A2AR07;D6RI87	Lupus La protein homolog	Ssb		415	47.756	0	26.542	3	1	3	2	2	1	0	1	3	2	1	0	2	6	3	1	3	2	2	1	0	1	3	2	1	0	2	6	3	1	3	2	2	1	0	1	3	2	1	0	2	6
Q8R2K3;Q9CYR0	Single-stranded DNA-binding protein;Single-stranded DNA-binding protein, mitochondrial	Ssbp1		148	17.156	0	99.936	2	0	2	0	3	0	0	1	1	3	0	5	1	3	2	0	2	0	3	0	0	1	1	3	0	5	1	3	2	0	2	0	3	0	0	1	1	3	0	5	1	3
Q9CY50	Translocon-associated protein subunit alpha	Ssr1		286	32.065	0.0012255	8.6964	1	1	2	1	2	1	1	1	1	3	1	1	1	1	1	1	2	1	2	1	1	1	1	3	1	1	1	1	0	0	1	0	0	0	0	0	0	1	0	0	0	0
Q9D8L3;Q62186	Translocon-associated protein subunit delta	Ssr4		173	19.007	0.0010764	6.1859	1	0	1	0	2	1	0	1	1	0	1	0	2	2	1	0	1	0	2	1	0	1	1	0	1	0	2	2	1	0	1	0	2	1	0	1	1	0	1	0	2	2
A0A087WSQ5;Q99K94;Q8C3V4;A0A087WSP5;P42225	Signal transducer and activator of transcription;Signal transducer and activator of transcription 1	Stat1		154	18.711	0.0015106	2.3441	1	0	0	0	0	0	0	0	0	0	1	0	0	0	1	0	0	0	0	0	0	0	0	0	1	0	0	0	1	0	0	0	0	0	0	0	0	0	1	0	0	0
P42227;B7ZC18	Signal transducer and activator of transcription 3;Signal transducer and activator of transcription	Stat3		770	88.053	0	12.558	0	0	1	0	0	0	0	3	2	0	0	0	0	0	0	0	1	0	0	0	0	3	2	0	0	0	0	0	0	0	1	0	0	0	0	3	2	0	0	0	0	0
Q8BWB6;D3YUM6;D3Z1C4	Metalloreductase STEAP2	Steap2		489	55.76	0	12.335	0	0	1	1	0	0	0	1	2	0	0	0	4	2	0	0	1	1	0	0	0	1	2	0	0	0	4	2	0	0	1	1	0	0	0	1	2	0	0	0	4	2
A0A0R4J1G9;E9QN92;Q8CI59;D3YTP0	Metalloreductase STEAP3	Steap3		488	54.747	0	29.317	1	0	1	5	0	0	0	1	2	2	2	3	8	5	1	0	1	5	0	0	0	1	2	2	2	3	8	5	1	0	1	5	0	0	0	1	2	2	2	3	8	5
Q60864	Stress-induced-phosphoprotein 1	Stip1		543	62.581	0.0013263	10.586	0	0	1	0	1	0	0	1	0	3	0	0	0	0	0	0	1	0	1	0	0	1	0	3	0	0	0	0	0	0	1	0	1	0	0	1	0	3	0	0	0	0
Q91VJ4;A0A3B2WD34	Serine/threonine-protein kinase 38	Stk38		465	54.174	0	72.054	1	1	3	5	5	5	0	11	8	2	5	1	7	8	1	1	3	5	5	5	0	11	8	2	5	1	7	8	1	1	2	4	5	4	0	10	7	1	4	1	6	7
Q7TSE6	Serine/threonine-protein kinase 38-like	Stk38l		464	53.771	0	42.795	0	1	2	4	1	3	0	4	2	3	3	2	7	5	0	1	1	3	1	2	0	3	1	2	2	2	6	4	0	1	1	3	1	2	0	3	1	2	2	2	6	4
P54116	Erythrocyte band 7 integral membrane protein	Stom		284	31.375	0	11.994	0	0	0	1	0	0	0	0	1	0	0	0	4	3	0	0	0	1	0	0	0	0	1	0	0	0	4	3	0	0	0	1	0	0	0	0	1	0	0	0	4	3
Q9Z1Z2	Serine-threonine kinase receptor-associated protein	Strap		350	38.442	0	56.935	0	5	4	2	2	4	2	4	4	1	2	1	3	6	0	5	4	2	2	4	2	4	4	1	2	1	3	6	0	5	4	2	2	4	2	4	4	1	2	1	3	6
Q9ER00	Syntaxin-12	Stx12		274	31.195	0.00089206	3.8395	0	0	0	0	0	0	0	1	0	0	0	0	1	0	0	0	0	0	0	0	0	1	0	0	0	0	1	0	0	0	0	0	0	0	0	1	0	0	0	0	1	0
Q9JKK1;A0A0A6YXG0	Syntaxin-6	Stx6		255	28.996	0	15.557	1	0	0	1	0	0	0	2	2	1	0	2	3	1	1	0	0	1	0	0	0	2	2	1	0	2	3	1	1	0	0	1	0	0	0	2	2	1	0	2	3	1
P11031	Activated RNA polymerase II transcriptional coactivator p15	Sub1		127	14.427	0.005618	1.9937	0	0	1	0	1	0	0	0	0	1	0	0	0	0	0	0	1	0	1	0	0	0	0	1	0	0	0	0	0	0	1	0	1	0	0	0	0	1	0	0	0	0
G3UZX6;H7BWX9;D3Z794;G3UZ60;G3UWI9;G3UWX9;G3UZA7;P61957;Q9Z172	Small ubiquitin-related modifier;Small ubiquitin-related modifier 2;Small ubiquitin-related modifier 3	Sumo3;Sumo2		47	5.2631	0.0055944	1.9814	1	0	1	0	1	0	0	0	0	1	0	0	0	0	1	0	1	0	1	0	0	0	0	1	0	0	0	0	1	0	1	0	1	0	0	0	0	1	0	0	0	0
Q8C0M5;Q8BGE4	Sushi domain-containing protein 6	Susd6		323	34.478	0.003592	2.0871	0	1	0	0	0	0	0	0	0	0	0	0	1	0	0	1	0	0	0	0	0	0	0	0	0	0	1	0	0	1	0	0	0	0	0	0	0	0	0	0	1	0
Q76I99		Sval3		144	16.368	0.0099867	1.7781	0	0	0	1	0	0	1	0	0	0	0	0	0	0	0	0	0	1	0	0	1	0	0	0	0	0	0	0	0	0	0	1	0	0	1	0	0	0	0	0	0	0
Q8K4L2;E9Q3Z5;A0A1B0GS91;Q8K4L3	Supervillin	Svil		2031	226.81	0.0014717	2.2011	0	0	0	0	0	0	1	0	0	0	0	1	0	0	0	0	0	0	0	0	1	0	0	0	0	1	0	0	0	0	0	0	0	0	1	0	0	0	0	1	0	0
P18419	Seminal vesicle secretory protein 4	Svs4		113	12.515	0	15.131	1	1	1	1	2	2	2	0	0	0	1	1	0	0	1	1	1	1	2	2	2	0	0	0	1	1	0	0	1	1	1	1	2	2	2	0	0	0	1	1	0	0
P30933	Seminal vesicle secretory protein 5	Svs5		122	13.019	0.0007837	2.6358	0	0	0	1	1	1	1	0	0	1	1	1	0	0	0	0	0	1	1	1	1	0	0	1	1	1	0	0	0	0	0	1	1	1	1	0	0	1	1	1	0	0
Q62209	Synaptonemal complex protein 1	Sycp1		993	115.93	0.00080972	2.929	1	0	0	0	0	0	0	0	0	2	0	1	0	0	1	0	0	0	0	0	0	0	0	2	0	1	0	0	1	0	0	0	0	0	0	0	0	2	0	1	0	0
A0A0R4J259;Q7TMK9;G3UZI2;G3V018;G3UZ48;G3UXJ6	Heterogeneous nuclear ribonucleoprotein Q	Syncrip		561	62.543	0	65.501	5	1	7	0	3	2	2	5	8	3	1	4	1	10	5	1	7	0	3	2	2	5	8	3	1	4	1	10	3	1	5	0	2	2	1	4	6	2	1	3	1	8
Q9WVA4	Transgelin-2	Tagln2		199	22.395	0	117.17	5	1	2	0	4	1	1	5	1	2	0	0	2	1	5	1	2	0	4	1	1	5	1	2	0	0	2	1	5	1	2	0	4	1	1	5	1	2	0	0	2	1
A0A1B0GR11;Q93092	Transaldolase	Taldo1		382	42.151	0.0010953	6.5233	2	0	3	0	2	0	0	1	0	1	0	0	1	1	2	0	3	0	2	0	0	1	0	1	0	0	1	1	2	0	3	0	2	0	0	1	0	1	0	0	1	1
Q6ZQ29	Serine/threonine-protein kinase TAO2	Taok2		1240	139.3	0.001476	2.2259	0	0	0	0	0	0	0	1	1	0	0	0	1	1	0	0	0	0	0	0	0	1	1	0	0	0	1	1	0	0	0	0	0	0	0	1	1	0	0	0	1	1
Q921F2;Q6VYI4;Q6VYI5;Q8BLD4;Q8R0B4;A0A087WRZ5;A0A087WR97;A0A087WSE4;A0A087WQA5	TAR DNA-binding protein 43	Tardbp		414	44.547	0	13.131	2	1	1	0	3	1	1	2	3	1	1	1	2	2	2	1	1	0	3	1	1	2	3	1	1	1	2	2	2	1	1	0	3	1	1	2	3	1	1	1	2	2
Q9CXF4	TBC1 domain family member 15	Tbc1d15		671	76.526	0.00087873	3.6881	0	0	0	0	2	0	0	0	1	0	0	0	1	1	0	0	0	0	2	0	0	0	1	0	0	0	1	1	0	0	0	0	2	0	0	0	1	0	0	0	1	1
Q921K8	TRPM8 channel-associated factor 2	Tcaf2		919	101.6	0	120.34	7	8	14	8	12	14	7	14	14	6	10	5	10	6	7	8	14	8	12	14	7	14	14	6	10	5	10	6	7	8	14	8	12	14	7	14	14	6	10	5	10	6
A0A087WQE6;A0A087WNT1;P83940;A0A087WPE4	Transcription elongation factor B polypeptide 1	Tceb1		95	10.657	0	11.836	1	2	2	3	3	2	1	0	1	3	2	2	2	2	1	2	2	3	3	2	1	0	1	3	2	2	2	2	1	2	2	3	3	2	1	0	1	3	2	2	2	2
P62869;A0A3B2WBM3	Transcription elongation factor B polypeptide 2	Tceb2		118	13.17	0.0013316	10.652	2	0	2	0	3	1	0	1	1	2	0	0	1	1	2	0	2	0	3	1	0	1	1	2	0	0	1	1	2	0	2	0	3	1	0	1	1	2	0	0	1	1
P11983	T-complex protein 1 subunit alpha	Tcp1		556	60.448	0	208.82	16	5	11	12	15	12	10	15	15	19	20	17	20	16	16	5	11	12	15	12	10	15	15	19	20	17	20	16	16	5	11	12	15	12	10	15	15	19	20	17	20	16
G3UWE1;Q52L67;Q9CY27	Very-long-chain enoyl-CoA reductase	Tecr		293	34.244	0	14.689	1	0	1	2	2	1	0	3	4	1	2	1	4	3	1	0	1	2	2	1	0	3	4	1	2	1	4	3	1	0	1	2	2	1	0	3	4	1	2	1	4	3
P40630;A0A0R4J1N9;D3Z0F3	Transcription factor A, mitochondrial	Tfam		243	27.987	0	157.98	2	1	3	1	2	1	3	3	2	3	2	1	3	3	2	1	3	1	2	1	3	3	2	3	2	1	3	3	2	1	3	1	2	1	3	3	2	3	2	1	3	3
B8JJG9;B8JJG7;B8JJG8;Q9Z1A1		Tfg		89	10.233	0.00081433	2.9917	0	0	0	0	0	0	0	1	0	0	0	0	0	0	0	0	0	0	0	0	0	1	0	0	0	0	0	0	0	0	0	0	0	0	0	1	0	0	0	0	0	0
Q62351;Q8C872	Transferrin receptor protein 1	Tfrc		763	85.73	0	41.756	3	0	0	5	1	3	0	4	3	1	2	4	12	5	3	0	0	5	1	3	0	4	3	1	2	4	12	5	3	0	0	5	1	3	0	4	3	1	2	4	12	5
Q62312	TGF-beta receptor type-2	Tgfbr2		592	67.121	0	32.618	2	1	2	2	2	3	1	3	5	0	0	3	7	6	2	1	2	2	2	3	1	3	5	0	0	3	7	6	2	1	2	2	2	3	1	3	5	0	0	3	7	6
A0A0R4J293;Q9JLF6	Protein-glutamine gamma-glutamyltransferase K	Tgm1		815	89.795	0	18.292	4	3	2	2	4	1	5	3	3	2	5	2	3	4	4	3	2	2	4	1	5	3	3	2	5	2	3	4	4	3	2	2	4	1	5	3	3	2	5	2	3	4
Q08189	Protein-glutamine gamma-glutamyltransferase E;Protein-glutamine gamma-glutamyltransferase E 50 kDa catalytic chain;Protein-glutamine gamma-glutamyltransferase E 27 kDa non-catalytic chain	Tgm3		693	77.308	0.001032	5.5055	2	1	2	1	2	1	2	0	1	0	1	1	1	1	2	1	2	1	2	1	2	0	1	0	1	1	1	1	2	1	2	1	2	1	2	0	1	0	1	1	1	1
Q9D7I9	Protein-glutamine gamma-glutamyltransferase 5	Tgm5		724	81.013	0.00078555	2.6454	0	0	0	0	0	0	0	0	0	0	1	0	0	1	0	0	0	0	0	0	0	0	0	0	1	0	0	1	0	0	0	0	0	0	0	0	0	0	1	0	0	1
P35441;Q80YQ1	Thrombospondin-1	Thbs1		1170	129.65	0	323.31	15	12	34	13	32	23	19	19	17	22	13	25	11	11	15	12	34	13	32	23	19	19	17	22	13	25	11	11	15	12	33	13	32	23	19	19	17	22	13	25	11	11
Q80ZW2	Protein THEM6	Them6		207	23.802	0.00099502	5.014	0	0	0	0	0	0	0	1	2	0	0	0	0	0	0	0	0	0	0	0	0	1	2	0	0	0	0	0	0	0	0	0	0	0	0	1	2	0	0	0	0	0
A0A1L1SUX8;P01831	Thy-1 membrane glycoprotein	Thy1		125	14.038	0	15.367	2	0	2	0	2	0	0	0	0	2	0	0	0	0	2	0	2	0	2	0	0	0	0	2	0	0	0	0	2	0	2	0	2	0	0	0	0	2	0	0	0	0
A0A1W2P756;P62075	Mitochondrial import inner membrane translocase subunit Tim13	Timm13		75	7.8048	0.0014695	2.1976	0	0	1	0	1	0	0	0	0	1	0	0	0	0	0	0	1	0	1	0	0	0	0	1	0	0	0	0	0	0	1	0	1	0	0	0	0	1	0	0	0	0
A2AES1;Q9Z0V7	Mitochondrial import inner membrane translocase subunit Tim17-B	Timm17b		146	15.557	0.0014749	2.2201	0	0	0	0	0	0	0	0	0	1	0	0	0	0	0	0	0	0	0	0	0	0	0	1	0	0	0	0	0	0	0	0	0	0	0	0	0	1	0	0	0	0
Q9WVA2;Q4FZG7	Mitochondrial import inner membrane translocase subunit Tim8 A;Putative mitochondrial import inner membrane translocase subunit Tim8 A-B	Timm8a1;Timm8a2		97	11.042	0.00081103	2.945	1	0	2	0	1	0	0	0	0	1	0	0	0	0	1	0	2	0	1	0	0	0	0	1	0	0	0	0	1	0	2	0	1	0	0	0	0	1	0	0	0	0
P39876	Metalloproteinase inhibitor 3	Timp3		211	24.182	0.00078864	2.7031	0	0	0	0	0	0	0	0	0	0	0	0	2	1	0	0	0	0	0	0	0	0	0	0	0	0	2	1	0	0	0	0	0	0	0	0	0	0	0	0	2	1
A0A0U1RPW2;B9EHJ3;P39447	Tight junction protein ZO-1	Tjp1		1128	127.25	0.00078064	2.6152	0	0	0	0	0	0	0	1	0	0	0	0	0	0	0	0	0	0	0	0	0	1	0	0	0	0	0	0	0	0	0	0	0	0	0	1	0	0	0	0	0	0
P04184	Thymidine kinase, cytosolic	Tk1		233	25.776	0.0011976	8.3028	0	0	0	0	0	0	0	0	0	0	0	2	3	2	0	0	0	0	0	0	0	0	0	0	0	2	3	2	0	0	0	0	0	0	0	0	0	0	0	2	3	2
P40142;A0A286YE28	Transketolase	Tkt		623	67.63	0	22.513	1	0	2	0	2	0	0	4	4	2	0	0	4	3	1	0	2	0	2	0	0	4	4	2	0	0	4	3	1	0	2	0	2	0	0	4	4	2	0	0	4	3
P26039	Talin-1	Tln1		2541	269.82	0.001006	5.0857	0	0	0	0	0	0	0	2	0	0	0	0	2	0	0	0	0	0	0	0	0	2	0	0	0	0	2	0	0	0	0	0	0	0	0	2	0	0	0	0	2	0
G3X8Y8;Q9QUN7	Toll-like receptor;Toll-like receptor 2	Tlr2		784	89.466	0.0021818	2.1615	0	0	0	0	0	0	0	0	0	0	0	0	1	0	0	0	0	0	0	0	0	0	0	0	0	0	1	0	0	0	0	0	0	0	0	0	0	0	0	0	1	0
A0A0A6YVS2;Q921L3	Transmembrane and coiled-coil domain-containing protein 1	Tmco1		200	22.283	0.0010204	5.3192	1	0	1	1	1	1	1	1	1	1	1	1	1	1	1	0	1	1	1	1	1	1	1	1	1	1	1	1	1	0	1	1	1	1	1	1	1	1	1	1	1	1
Q9D1D4;A0A1Y7VM54	Transmembrane emp24 domain-containing protein 10	Tmed10		219	24.911	0	52.118	2	3	4	3	4	2	0	2	3	4	3	0	3	2	2	3	4	3	4	2	0	2	3	4	3	0	3	2	2	3	4	3	4	2	0	2	3	4	3	0	3	2
Q9R0Q3;F6V6T4;Q8BPI2	Transmembrane emp24 domain-containing protein 2	Tmed2		201	22.705	0.00088574	3.7596	1	0	2	0	2	0	0	0	0	1	0	0	0	0	1	0	2	0	2	0	0	0	0	1	0	0	0	0	1	0	2	0	2	0	0	0	0	1	0	0	0	0
E9Q7G1;D3YZZ5		Tmed7		188	21.276	0	14.877	0	0	0	0	0	0	0	0	4	0	0	0	2	2	0	0	0	0	0	0	0	0	4	0	0	0	2	2	0	0	0	0	0	0	0	0	4	0	0	0	2	2
Q99KF1;A0A286YDS5	Transmembrane emp24 domain-containing protein 9	Tmed9		235	27.127	0.0013021	10.297	1	0	0	1	1	0	0	1	1	2	1	0	1	0	1	0	0	1	1	0	0	1	1	2	1	0	1	0	0	0	0	0	0	0	0	1	1	1	0	0	1	0
Q8BK08;E9Q933;Z4YN74	Transmembrane protein 11, mitochondrial	Tmem11		190	21.311	0.00090744	4.0053	0	1	1	1	1	1	0	0	1	1	1	0	0	1	0	1	1	1	1	1	0	0	1	1	1	0	0	1	0	1	1	1	1	1	0	0	1	1	1	0	0	1
G3UXI2;Q8BGP5	Transmembrane protein 127	Tmem127		145	15.261	0.00090827	4.0125	0	0	0	0	0	0	0	0	0	0	0	0	1	0	0	0	0	0	0	0	0	0	0	0	0	0	1	0	0	0	0	0	0	0	0	0	0	0	0	0	1	0
A0A0N4SUM7;A0A0N4SUY1;A0A0N4SVT4;A0A0N4SV46;Q9R1Q6	Transmembrane protein 176B	Tmem176b		172	18.131	0	16.632	0	0	0	0	0	0	0	1	2	0	0	0	0	0	0	0	0	0	0	0	0	1	2	0	0	0	0	0	0	0	0	0	0	0	0	1	2	0	0	0	0	0
Q9DAM7	Transmembrane protein 263	Tmem263		115	11.549	0.010007	1.789	0	0	0	0	0	1	0	0	0	0	0	0	0	0	0	0	0	0	0	1	0	0	0	0	0	0	0	0	0	0	0	0	0	1	0	0	0	0	0	0	0	0
A0A0R4J1Z3;Q9CR67;Q9CZM3	Transmembrane protein 33	Tmem33		246	27.932	0.001269	9.6224	1	1	1	2	1	2	1	0	1	2	2	0	1	2	1	1	1	2	1	2	1	0	1	2	2	0	1	2	1	1	1	2	1	2	1	0	1	2	2	0	1	2
Q9DBS1	Transmembrane protein 43	Tmem43		400	44.783	0	12.37	0	0	0	0	0	0	0	1	1	0	0	0	2	1	0	0	0	0	0	0	0	1	1	0	0	0	2	1	0	0	0	0	0	0	0	1	1	0	0	0	2	1
Q9CZX7	Type 2 phosphatidylinositol 4,5-bisphosphate 4-phosphatase	Tmem55a		257	28.038	0	20.179	1	0	0	2	1	1	0	2	2	2	1	1	5	4	1	0	0	2	1	1	0	2	2	2	1	1	5	4	1	0	0	2	1	1	0	2	2	2	1	1	5	4
Q3TWL2;F8WHW3;E0CYE6;E0CZ18	Type 1 phosphatidylinositol 4,5-bisphosphate 4-phosphatase	Tmem55b		284	30.047	0.001287	9.9736	2	0	0	1	0	0	0	0	1	2	1	0	3	1	2	0	0	1	0	0	0	0	1	2	1	0	3	1	2	0	0	1	0	0	0	0	1	2	1	0	3	1
Q9QY73;D3YVM2	Transmembrane protein 59	Tmem59		323	36.313	0	65.253	3	3	3	6	2	2	2	5	4	2	1	5	7	6	3	3	3	6	2	2	2	5	4	2	1	5	7	6	3	3	3	6	2	2	2	5	4	2	1	5	7	6
Q9JHJ0	Tropomodulin-3	Tmod3		352	39.502	0	313.53	9	12	10	13	9	11	8	5	6	12	10	14	7	7	9	12	10	13	9	11	8	5	6	12	10	14	7	7	9	12	10	13	9	11	8	5	6	12	10	14	7	7
Q61033;Q61029	Lamina-associated polypeptide 2, isoforms alpha/zeta;Lamina-associated polypeptide 2, isoforms beta/delta/epsilon/gamma	Tmpo		693	75.167	0	13.736	2	0	2	0	0	0	0	0	0	0	0	6	1	0	2	0	2	0	0	0	0	0	0	0	0	6	1	0	2	0	2	0	0	0	0	0	0	0	0	6	1	0
A0A0N4SVF0;Q6ZWY8	Thymosin beta-10	Tmsb10		67	7.2793	0.0012422	8.9451	1	0	1	0	1	0	0	0	0	1	0	0	0	0	1	0	1	0	1	0	0	0	0	1	0	0	0	0	1	0	1	0	1	0	0	0	0	1	0	0	0	0
P20065	Thymosin beta-4;Hematopoietic system regulatory peptide	Tmsb4x		50	5.6794	0.0012903	10.063	1	0	1	0	1	0	0	0	0	1	0	0	2	0	1	0	1	0	1	0	0	0	0	1	0	0	2	0	1	0	1	0	1	0	0	0	0	1	0	0	2	0
P25118	Tumor necrosis factor receptor superfamily member 1A	Tnfrsf1a		454	50.13	0	11.757	0	0	1	1	0	0	0	1	1	0	1	1	3	1	0	0	1	1	0	0	0	1	1	0	1	1	3	1	0	0	1	1	0	0	0	1	1	0	1	1	3	1
Q7TS55	Tumor necrosis factor ligand superfamily member 18	Tnfsf18		173	19.732	0	33.816	2	0	2	0	3	0	0	0	0	1	0	0	0	0	2	0	2	0	3	0	0	0	0	1	0	0	0	0	2	0	2	0	3	0	0	0	0	1	0	0	0	0
E9QM75;Q9WUU8	TNFAIP3-interacting protein 1	Tnip1		647	72.95	0.00096712	4.7111	0	0	0	0	23	21	16	19	22	13	18	15	15	17	0	0	0	0	1	1	1	1	1	0	0	0	0	0	0	0	0	0	1	1	1	1	1	0	0	0	0	0
Q99JG7;Q80VZ7;D3Z039	TNFAIP3-interacting protein 2	Tnip2		430	49.094	0	44.289	0	0	0	0	1	4	0	4	2	1	0	1	3	3	0	0	0	0	1	4	0	4	2	1	0	1	3	3	0	0	0	0	1	4	0	4	2	1	0	1	3	3
Q8C5G6;Q9QZ06;F7AT44	Toll-interacting protein	Tollip		220	24.54	0.0010627	5.988	0	0	0	0	0	0	0	0	0	1	2	0	0	1	0	0	0	0	0	0	0	0	0	1	2	0	0	1	0	0	0	0	0	0	0	0	0	1	2	0	0	1
O88746;Q3UDC3	Target of Myb protein 1	Tom1		492	54.325	0	20.149	1	0	0	0	0	0	0	0	0	0	1	1	4	4	1	0	0	0	0	0	0	0	0	0	1	1	4	4	1	0	0	0	0	0	0	0	0	0	1	1	4	4
Q9CPQ3;A0A2R8VHJ4	Mitochondrial import receptor subunit TOM22 homolog	Tomm22		142	15.537	0.001004	5.0771	2	0	0	0	1	0	0	0	0	0	0	0	0	0	2	0	0	0	1	0	0	0	0	0	0	0	0	0	2	0	0	0	1	0	0	0	0	0	0	0	0	0
Q04750	DNA topoisomerase 1	Top1		767	90.875	0.00081699	3.0103	0	0	0	0	0	0	0	0	2	0	0	0	0	0	0	0	0	0	0	0	0	0	2	0	0	0	0	0	0	0	0	0	0	0	0	0	2	0	0	0	0	0
P17751;H7BXC3	Triosephosphate isomerase	Tpi1		299	32.191	0	56.123	7	4	8	3	8	3	5	7	6	7	2	3	4	5	7	4	8	3	8	3	5	7	6	7	2	3	4	5	7	4	8	3	8	3	5	7	6	7	2	3	4	5
E9Q450;S4R2U0		Tpm1		284	32.848	0	323.31	15	10	4	9	10	9	14	13	8	14	16	27	18	18	15	10	4	9	10	9	14	13	8	14	16	27	18	18	0	0	0	0	0	0	0	0	0	0	0	0	0	0
P58771;E9Q452;E9Q454	Tropomyosin alpha-1 chain	Tpm1		284	32.68	0	56.626	15	12	5	10	10	10	14	13	8	13	15	26	16	18	2	2	1	2	1	2	2	1	0	1	1	3	0	2	0	0	0	0	0	0	0	0	0	0	0	0	0	0
G5E8R1;G5E8R0;E9Q455		Tpm1		248	28.556	0	156.97	12	6	2	8	9	8	8	10	5	12	12	17	9	11	2	0	0	1	1	1	0	0	0	2	2	4	0	0	0	0	0	0	0	0	0	0	0	0	0	0	0	0
F8WID5;B7ZNL3		Tpm1		326	37.412	0.0015015	2.306	14	9	3	9	10	8	13	11	6	13	15	23	14	16	0	0	0	0	0	0	0	0	0	0	0	1	0	0	0	0	0	0	0	0	0	0	0	0	0	0	0	0
P58774	Tropomyosin beta chain	Tpm2		284	32.836	0	323.31	14	6	5	7	7	11	7	8	5	10	12	26	14	19	8	2	2	3	2	7	2	2	2	5	6	19	6	14	0	0	0	0	0	0	0	0	0	0	0	2	0	2
E9Q7Q3;D3Z6I8		Tpm3		248	28.734	0	46.765	14	6	6	8	11	11	9	13	6	11	11	19	15	17	2	0	1	1	1	1	0	1	0	1	1	4	1	2	2	0	1	1	1	1	0	1	0	1	1	2	0	1
E9Q5J9		Tpm3		285	33.28	0	164.71	12	7	3	7	8	9	11	12	8	10	10	24	15	15	5	3	1	4	2	5	4	6	5	3	3	11	7	8	0	0	0	0	0	0	0	0	0	0	0	0	0	0
D3Z2H9		Tpm3-rs7		248	28.991	0	75.511	14	7	6	9	11	11	10	14	8	11	11	22	16	17	4	2	3	2	4	2	2	2	0	3	3	4	3	5	0	0	0	0	0	0	0	0	0	0	0	0	0	0
Q6IRU2	Tropomyosin alpha-4 chain	Tpm4		248	28.467	0	323.31	12	2	3	10	5	8	3	5	3	13	7	18	11	16	10	1	2	9	3	7	2	5	3	11	5	16	11	16	10	1	2	9	3	7	2	5	3	11	5	16	11	16
Q64514;A0A087WRC0	Tripeptidyl-peptidase 2	Tpp2		1262	139.88	0	211.47	3	14	18	3	12	10	17	2	7	1	3	3	2	2	3	14	18	3	12	10	17	2	7	1	3	3	2	2	3	14	18	3	12	10	17	2	7	1	3	3	2	2
P63028	Translationally-controlled tumor protein	Tpt1		172	19.462	0.00080451	2.8804	1	0	1	0	1	0	0	0	0	1	0	0	0	0	1	0	1	0	1	0	0	0	0	1	0	0	0	0	1	0	1	0	1	0	0	0	0	1	0	0	0	0
A0A0N4SVC2;E9QP00;Q6PFR5	Transformer-2 protein homolog alpha	Tra2a		280	32.259	0.0021708	2.133	0	0	1	1	1	0	0	1	0	0	0	0	0	1	0	0	1	1	1	0	0	1	0	0	0	0	0	1	0	0	1	1	1	0	0	1	0	0	0	0	0	1
F8WJG3;P62996	Transformer-2 protein homolog beta	Tra2b		188	21.935	0.00095694	4.5836	1	1	2	1	1	2	1	0	0	2	1	0	0	1	1	1	2	1	1	2	1	0	0	2	1	0	0	1	1	1	2	1	1	2	1	0	0	2	1	0	0	1
Q3UHJ1;Q60803	TNF receptor-associated factor 3	Traf3		542	61.563	0.0099469	1.7452	0	0	0	0	0	0	1	1	0	0	0	0	0	0	0	0	0	0	0	0	1	1	0	0	0	0	0	0	0	0	0	0	0	0	1	1	0	0	0	0	0	0
Q8BV79	TPR and ankyrin repeat-containing protein 1	Trank1		2999	343.32	0.0056259	1.9949	0	0	0	0	0	0	0	0	1	1	0	0	0	0	0	0	0	0	0	0	0	0	1	1	0	0	0	0	0	0	0	0	0	0	0	0	1	1	0	0	0	0
Q9CQN1	Heat shock protein 75 kDa, mitochondrial	Trap1		706	80.208	0.00098039	4.8634	0	0	0	0	1	0	0	0	0	2	1	0	1	0	0	0	0	0	1	0	0	0	0	2	1	0	1	0	0	0	0	0	1	0	0	0	0	2	1	0	1	0
Q91XB0	Three-prime repair exonuclease 1	Trex1		314	33.675	0.0012484	9.1081	1	1	3	1	2	2	0	0	1	1	3	1	1	1	1	1	3	1	2	2	0	0	1	1	3	1	1	1	1	1	3	1	2	2	0	0	1	1	3	1	1	1
Q3U7K7;Q62191	E3 ubiquitin-protein ligase TRIM21	Trim21		462	53.327	0.00098912	4.9718	2	0	0	1	0	0	0	0	0	0	0	0	0	0	2	0	0	1	0	0	0	0	0	0	0	0	0	0	2	0	0	1	0	0	0	0	0	0	0	0	0	0
Q62318	Transcription intermediary factor 1-beta	Trim28		834	88.846	0.0010707	6.1108	0	0	1	0	0	0	0	1	1	1	0	0	0	1	0	0	1	0	0	0	0	1	1	1	0	0	0	1	0	0	1	0	0	0	0	1	1	1	0	0	0	1
Q792Z1		Try10		246	26.221	0.00084034	3.2308	2	1	1	1	2	1	2	0	1	2	1	2	1	1	2	1	1	1	2	1	2	0	1	2	1	2	1	1	2	1	1	1	2	1	2	0	1	2	1	2	1	1
Q61187;A0A1B0GRX2;A0A1B0GS10;A0A1B0GS09	Tumor susceptibility gene 101 protein	Tsg101		391	44.123	0.00081566	3.0061	0	0	0	0	0	0	0	1	0	0	0	1	0	0	0	0	0	0	0	0	0	1	0	0	0	1	0	0	0	0	0	0	0	0	0	1	0	0	0	1	0	0
A0A2R8VKL9;A0A2R8W6P6;A0A2R8VI39;P23591	GDP-L-fucose synthase	Tsta3		128	13.794	0.0014706	2.1992	0	0	0	0	0	0	0	1	0	0	0	0	0	0	0	0	0	0	0	0	0	1	0	0	0	0	0	0	0	0	0	0	0	0	0	1	0	0	0	0	0	0
F8VPK0		Ttc37		1563	173.94	0.0055788	1.9699	1	1	0	1	1	1	1	1	1	1	1	0	1	1	1	1	0	1	1	1	1	1	1	1	1	0	1	1	1	1	0	1	1	1	1	1	1	1	1	0	1	1
E9Q8N1;E9Q8K5;A2ASS6	Titin	Ttn		33467	3716	0.00092593	4.292	0	0	1	0	0	0	1	1	0	0	0	1	1	1	0	0	1	0	0	0	1	1	0	0	0	1	1	1	0	0	1	0	0	0	1	1	0	0	0	1	1	1
P68369;P05214	Tubulin alpha-1A chain;Tubulin alpha-3 chain	Tuba1a;Tuba3a		451	50.135	0	18.519	17	14	16	15	17	17	15	15	12	16	16	14	11	11	1	2	2	1	2	3	2	2	2	2	2	1	1	1	1	1	1	1	1	1	1	1	1	1	1	1	0	0
P05213	Tubulin alpha-1B chain	Tuba1b		451	50.151	0	323.31	18	14	16	16	18	16	14	15	12	16	17	15	12	12	18	14	16	16	18	16	14	15	12	16	17	15	12	12	0	0	0	0	0	0	0	0	0	0	0	0	0	0
P68373;Q9JJZ2	Tubulin alpha-1C chain;Tubulin alpha-8 chain	Tuba1c;Tuba8		449	49.909	0	16.986	15	12	14	13	15	15	13	15	12	16	14	14	12	12	0	0	0	0	0	0	0	1	1	2	0	1	1	1	0	0	0	0	0	0	0	1	1	2	0	1	1	1
A0A0A0MQA5;P68368	Tubulin alpha-4A chain	Tuba4a		477	52.793	0.0012937	10.125	14	10	12	13	15	12	10	15	10	13	14	12	10	11	1	1	1	2	2	1	1	3	1	2	2	1	1	1	1	1	1	2	2	1	1	3	1	2	2	1	1	1
Q7TMM9;Q9CWF2	Tubulin beta-2A chain;Tubulin beta-2B chain	Tubb2a;Tubb2b		445	49.906	0	23.15	15	12	15	13	18	17	12	15	14	16	17	11	16	16	2	1	2	1	3	4	0	3	2	2	2	0	4	4	1	0	1	0	2	3	0	2	2	1	1	0	3	3
Q9ERD7	Tubulin beta-3 chain	Tubb3		450	50.418	0	11.788	11	9	10	9	10	11	9	9	10	11	12	10	9	9	1	0	1	0	0	0	0	0	0	0	0	0	0	0	1	0	1	0	0	0	0	0	0	0	0	0	0	0
Q9D6F9	Tubulin beta-4A chain	Tubb4a		444	49.585	0.0049365	2.0094	15	14	15	14	16	16	13	14	12	15	15	13	14	13	0	0	0	0	0	0	0	1	0	0	0	0	0	0	0	0	0	0	0	0	0	1	0	0	0	0	0	0
P68372	Tubulin beta-4B chain	Tubb4b		445	49.83	0	116.32	19	17	19	18	21	19	17	18	16	20	21	16	18	17	5	4	5	5	5	4	3	5	3	4	5	3	5	4	1	1	1	1	1	1	1	1	0	1	1	1	1	1
P99024	Tubulin beta-5 chain	Tubb5		444	49.67	0	323.31	18	17	19	19	20	19	19	17	19	21	20	18	19	19	18	17	19	19	20	19	19	17	19	21	20	18	19	19	3	3	4	5	3	3	4	3	5	4	3	4	5	5
Q922F4	Tubulin beta-6 chain	Tubb6		447	50.09	0	44.838	8	8	8	9	12	14	7	13	8	13	14	8	11	10	0	1	1	2	3	6	0	6	2	4	4	2	4	3	0	1	1	2	3	5	0	5	1	3	3	1	3	2
P83887;Q8VCK3	Tubulin gamma-1 chain;Tubulin gamma-2 chain	Tubg1;Tubg2		451	51.1	0.0011274	6.9956	0	0	0	0	0	0	0	0	0	0	0	0	3	2	0	0	0	0	0	0	0	0	0	0	0	0	3	2	0	0	0	0	0	0	0	0	0	0	0	0	3	2
Q8BFR5	Elongation factor Tu, mitochondrial	Tufm		452	49.508	0	72.465	5	2	9	2	9	8	1	5	7	6	6	3	7	6	5	2	9	2	9	8	1	5	7	6	6	3	7	6	5	2	9	2	9	8	1	5	7	6	6	3	7	6
Q673H1	Tumor suppressor candidate gene 1 protein homolog	Tusc1		205	22.712	0.0049331	2.0091	1	0	0	1	0	1	1	1	0	0	0	1	1	1	1	0	0	1	0	1	1	1	0	0	0	1	1	1	1	0	0	1	0	1	1	1	0	0	0	1	1	1
Q91YR1	Twinfilin-1	Twf1		350	40.079	0.0011074	6.6972	0	0	0	0	0	0	0	1	0	0	0	3	0	1	0	0	0	0	0	0	0	1	0	0	0	3	0	1	0	0	0	0	0	0	0	1	0	0	0	3	0	1
P10639	Thioredoxin	Txn		105	11.675	0.0011507	7.4005	2	2	2	0	3	1	2	0	0	3	1	0	0	0	2	2	2	0	3	1	2	0	0	3	1	0	0	0	2	2	2	0	3	1	2	0	0	3	1	0	0	0
A0A0R4J1Y7;E9PXX7;Q91W90	Thioredoxin domain-containing protein 5	Txndc5		323	36.083	0.0007874	2.671	0	0	0	0	0	0	0	1	0	0	0	0	0	0	0	0	0	0	0	0	0	1	0	0	0	0	0	0	0	0	0	0	0	0	0	1	0	0	0	0	0	0
Q8CDN6	Thioredoxin-like protein 1	Txnl1		289	32.237	0.00097847	4.8229	0	0	1	0	0	0	0	3	0	0	0	0	0	0	0	0	1	0	0	0	0	3	0	0	0	0	0	0	0	0	1	0	0	0	0	3	0	0	0	0	0	0
P07607;A0A0G2JF31	Thymidylate synthase	Tyms		307	34.958	0	82.382	1	3	2	2	3	6	3	1	3	3	6	6	4	3	1	3	2	2	3	6	3	1	3	3	6	6	4	3	1	3	2	2	3	6	3	1	3	3	6	6	4	3
Q80XR5;P26369;A0A140LJK3;A0A140LJ08	Splicing factor U2AF 65 kDa subunit	U2af2		471	53.12	0.0069061	1.9206	0	0	0	0	0	0	0	0	0	0	1	0	0	1	0	0	0	0	0	0	0	0	0	0	1	0	0	1	0	0	0	0	0	0	0	0	0	0	1	0	0	1
Q02053	Ubiquitin-like modifier-activating enzyme 1	Uba1		1058	117.81	0	27.087	1	0	2	0	2	0	0	4	1	1	0	0	1	1	1	0	2	0	2	0	0	4	1	1	0	0	1	1	1	0	2	0	2	0	0	4	1	1	0	0	1	1
D3Z061;Q8C7R4	Ubiquitin-like modifier-activating enzyme 6	Uba6		1022	114.77	0.0075705	1.9072	0	0	0	0	0	0	0	1	1	0	0	0	1	1	0	0	0	0	0	0	0	1	1	0	0	0	1	1	0	0	0	0	0	0	0	1	1	0	0	0	1	1
A0A0G2JE32;A0A0G2JGL0;P62838;P61079	Ubiquitin-conjugating enzyme E2 D2;Ubiquitin-conjugating enzyme E2 D3	Ube2d2;Ube2d3		132	14.731	0.00086505	3.4974	0	0	0	0	0	0	0	1	1	1	0	0	0	0	0	0	0	0	0	0	0	1	1	1	0	0	0	0	0	0	0	0	0	0	0	1	1	1	0	0	0	0
P61089;A0A1W2P7Z3	Ubiquitin-conjugating enzyme E2 N	Ube2n		152	17.138	0.0011013	6.5757	1	0	0	0	0	0	0	2	0	0	0	0	0	0	1	0	0	0	0	0	0	2	0	0	0	0	0	0	1	0	0	0	0	0	0	2	0	0	0	0	0	0
Q6ZPJ3	E2/E3 hybrid ubiquitin-protein ligase UBE2O	Ube2o		1288	140.83	0.0082192	1.8866	0	0	0	0	0	0	0	0	0	1	1	0	0	0	0	0	0	0	0	0	0	0	0	1	1	0	0	0	0	0	0	0	0	0	0	0	0	1	1	0	0	0
B7ZBY6;B7ZBY7;E9PY39;Q9D2M8;Q9CZY3;B2KF55;A6X925	Ubiquitin-conjugating enzyme E2 variant 2;Ubiquitin-conjugating enzyme E2 variant 1	Ube2v1;Gm20431;Ube2v2		124	13.82	0.001514	2.3556	0	0	0	0	1	0	0	1	0	0	0	0	0	0	0	0	0	0	1	0	0	1	0	0	0	0	0	0	0	0	0	0	1	0	0	1	0	0	0	0	0	0
Q811S7	Upstream-binding protein 1	Ubp1		540	60.211	0.0099206	1.7365	0	0	0	0	0	0	0	0	0	0	0	0	0	1	0	0	0	0	0	0	0	0	0	0	0	0	0	1	0	0	0	0	0	0	0	0	0	0	0	0	0	1
A2AN08	E3 ubiquitin-protein ligase UBR4	Ubr4		5180	572.28	0.0011099	6.7093	1	0	1	0	0	0	0	1	4	0	0	1	2	3	1	0	1	0	0	0	0	1	4	0	0	1	2	3	1	0	1	0	0	0	0	1	4	0	0	1	2	3
O88693	Ceramide glucosyltransferase	Ugcg		394	44.838	0.0015232	2.4211	0	0	0	0	0	0	0	0	0	0	0	0	2	0	0	0	0	0	0	0	0	0	0	0	0	0	2	0	0	0	0	0	0	0	0	0	0	0	0	0	2	0
O70475	UDP-glucose 6-dehydrogenase	Ugdh		493	54.831	0.0013175	10.542	0	0	0	0	0	0	0	1	5	1	0	0	3	0	0	0	0	0	0	0	0	1	5	1	0	0	3	0	0	0	0	0	0	0	0	1	5	1	0	0	3	0
Q8K1S3	Netrin receptor UNC5B	Unc5b		945	103.74	0	56.491	2	0	0	2	1	0	0	5	4	1	2	2	11	6	2	0	0	2	1	0	0	5	4	1	2	2	11	6	2	0	0	2	1	0	0	5	4	1	2	2	11	6
Q9EPU0	Regulator of nonsense transcripts 1	Upf1		1124	123.97	0	80.133	6	4	14	2	7	1	0	9	8	10	3	8	1	15	6	4	14	2	7	1	0	9	8	10	3	8	1	15	6	4	14	2	7	1	0	9	8	10	3	8	1	15
Q8R1I1	Cytochrome b-c1 complex subunit 9	Uqcr10		64	7.4454	0.00078802	2.686	2	0	1	1	0	0	0	1	1	1	0	0	1	1	2	0	1	1	0	0	0	1	1	1	0	0	1	1	2	0	1	1	0	0	0	1	1	1	0	0	1	1
Q9CZ13	Cytochrome b-c1 complex subunit 1, mitochondrial	Uqcrc1		480	52.851	0	28.873	1	0	3	0	2	0	0	1	2	1	0	0	1	2	1	0	3	0	2	0	0	1	2	1	0	0	1	2	1	0	3	0	2	0	0	1	2	1	0	0	1	2
Q9DB77	Cytochrome b-c1 complex subunit 2, mitochondrial	Uqcrc2		453	48.234	0.00082169	3.1035	0	0	1	0	1	0	0	0	1	0	0	0	0	0	0	0	1	0	1	0	0	0	1	0	0	0	0	0	0	0	1	0	1	0	0	0	1	0	0	0	0	0
P99028	Cytochrome b-c1 complex subunit 6, mitochondrial	Uqcrh		89	10.435	0.0011261	6.9872	2	1	3	0	0	0	0	1	0	3	2	0	0	0	2	1	3	0	0	0	0	1	0	3	2	0	0	0	2	1	3	0	0	0	0	1	0	3	2	0	0	0
Q9CQ69	Cytochrome b-c1 complex subunit 8	Uqcrq		82	9.7681	0	32.563	1	1	2	1	1	1	1	1	1	1	1	1	1	1	1	1	2	1	1	1	1	1	1	1	1	1	1	1	1	1	2	1	1	1	1	1	1	1	1	1	1	1
Q78IK2	Up-regulated during skeletal muscle growth protein 5	Usmg5		58	6.3814	0	107.37	1	2	2	2	2	1	0	1	3	3	0	1	3	2	1	2	2	2	2	1	0	1	3	3	0	1	3	2	1	2	2	2	2	1	0	1	3	3	0	1	3	2
Q8R5H1	Ubiquitin carboxyl-terminal hydrolase 15	Usp15		981	112.32	0.00090171	3.9245	0	0	0	0	0	0	0	0	0	0	0	0	1	2	0	0	0	0	0	0	0	0	0	0	0	0	1	2	0	0	0	0	0	0	0	0	0	0	0	0	1	2
A0A0A6YVY7;A0A0A6YW28;P35123	Ubiquitin carboxyl-terminal hydrolase;Ubiquitin carboxyl-terminal hydrolase 4	Usp4		734	82.185	0.00091075	4.0235	0	0	0	0	1	0	0	1	0	0	0	0	1	0	0	0	0	0	1	0	0	1	0	0	0	0	1	0	0	0	0	0	1	0	0	1	0	0	0	0	1	0
D3YYA5;Q3U4W8;P56399	Ubiquitin carboxyl-terminal hydrolase;Ubiquitin carboxyl-terminal hydrolase 5	Usp5		209	23.477	0.0015072	2.3245	0	0	0	0	0	0	0	1	0	0	0	0	0	0	0	0	0	0	0	0	0	1	0	0	0	0	0	0	0	0	0	0	0	0	0	1	0	0	0	0	0	0
F8VPX1;E9PXY8;Q6A4J8;G3UWR8	Ubiquitin carboxyl-terminal hydrolase;Ubiquitin carboxyl-terminal hydrolase 7	Usp7		1103	128.47	0.0011377	7.1171	1	0	0	1	0	0	0	1	1	0	1	0	0	2	1	0	0	1	0	0	0	1	1	0	1	0	0	2	1	0	0	1	0	0	0	1	1	0	1	0	0	2
A2AI52;Q80U87	Ubiquitin carboxyl-terminal hydrolase;Ubiquitin carboxyl-terminal hydrolase 8	Usp8		1091	123.89	0.0035714	2.0547	0	0	0	0	0	0	0	0	0	0	0	0	1	1	0	0	0	0	0	0	0	0	0	0	0	0	1	1	0	0	0	0	0	0	0	0	0	0	0	0	1	1
P63024;B0QZN5;P63044	Vesicle-associated membrane protein 3;Vesicle-associated membrane protein 2	Vamp3;Vamp2		103	11.48	0.0011919	8.1798	1	0	0	0	0	0	0	1	1	0	0	0	2	1	1	0	0	0	0	0	0	1	1	0	0	0	2	1	1	0	0	0	0	0	0	1	1	0	0	0	2	1
P70280	Vesicle-associated membrane protein 7	Vamp7		220	24.967	0	13.853	0	1	1	1	1	0	0	0	0	2	1	2	4	3	0	1	1	1	1	0	0	0	0	2	1	2	4	3	0	1	1	1	1	0	0	0	0	2	1	2	4	3
A0A0H2UH25;Q3UXU7;Q80Z96;E0CX72	Vang-like protein 1	Vangl1		393	44.247	0.00079114	2.7275	0	0	0	0	0	0	0	0	0	0	0	0	1	1	0	0	0	0	0	0	0	0	0	0	0	0	1	1	0	0	0	0	0	0	0	0	0	0	0	0	1	1
Q9WV55	Vesicle-associated membrane protein-associated protein A	Vapa		249	27.855	0.0010571	5.9218	0	0	0	0	1	0	0	1	0	2	1	3	1	1	0	0	0	0	1	0	0	1	0	2	1	3	1	1	0	0	0	0	1	0	0	1	0	2	1	3	1	1
G3UZ22;G3UY93;Q9Z1Q9	Valine--tRNA ligase	Vars		230	24.255	0.00076864	2.4941	0	0	1	0	0	0	0	0	0	0	0	0	0	0	0	0	1	0	0	0	0	0	0	0	0	0	0	0	0	0	1	0	0	0	0	0	0	0	0	0	0	0
Q62465	Synaptic vesicle membrane protein VAT-1 homolog	Vat1		406	43.096	0.0011429	7.2088	1	0	1	1	0	0	0	0	1	3	1	0	1	2	1	0	1	1	0	0	0	0	1	3	1	0	1	2	1	0	1	1	0	0	0	0	1	3	1	0	1	2
Q64727	Vinculin	Vcl		1066	116.72	0	15.793	2	1	0	0	1	0	2	5	2	2	2	1	0	2	2	1	0	0	1	0	2	5	2	2	2	1	0	2	2	1	0	0	1	0	2	5	2	2	2	1	0	2
Q01853	Transitional endoplasmic reticulum ATPase	Vcp		806	89.321	0	116.43	3	0	4	1	5	2	1	25	7	1	1	1	8	12	3	0	4	1	5	2	1	25	7	1	1	1	8	12	3	0	4	1	5	2	1	25	7	1	1	1	8	12
Q60932;F2Z471	Voltage-dependent anion-selective channel protein 1	Vdac1		296	32.351	0	46.389	1	2	2	1	7	0	2	5	2	3	1	0	1	1	1	2	2	1	7	0	2	5	2	3	1	0	1	1	1	2	2	1	7	0	2	5	2	3	1	0	1	1
G3UX26;Q60930	Voltage-dependent anion-selective channel protein 2	Vdac2		283	30.446	0	14.763	2	0	3	0	1	1	1	2	1	0	1	0	1	3	2	0	3	0	1	1	1	2	1	0	1	0	1	3	2	0	3	0	1	1	1	2	1	0	1	0	1	3
J3QMG3;Q60931	Voltage-dependent anion-selective channel protein 3	Vdac3		284	30.851	0	22.179	0	0	1	0	2	0	0	3	1	1	0	0	1	1	0	0	1	0	2	0	0	3	1	1	0	0	1	1	0	0	1	0	2	0	0	3	1	1	0	0	1	1
P20152;A0A0A6YWC8	Vimentin	Vim		466	53.687	0	323.31	20	14	19	14	22	18	14	13	16	21	16	31	23	20	20	14	19	14	22	18	14	13	16	21	16	31	23	20	19	13	18	14	21	17	14	13	15	20	16	30	22	19
Q8R2D7		Vmn1r26		339	38.868	0.00081633	3.01	0	0	0	0	1	0	0	0	0	0	0	0	0	0	0	0	0	0	1	0	0	0	0	0	0	0	0	0	0	0	0	0	1	0	0	0	0	0	0	0	0	0
K7N747		Vmn2r109		858	98.061	0.005571	1.9635	0	1	0	1	0	1	1	0	0	1	0	0	1	0	0	1	0	1	0	1	1	0	0	1	0	0	1	0	0	1	0	1	0	1	1	0	0	1	0	0	1	0
Q8BX70	Vacuolar protein sorting-associated protein 13C	Vps13c		3748	420.08	0.0015004	2.3053	1	0	1	0	0	1	0	1	0	0	0	1	1	1	1	0	1	0	0	1	0	1	0	0	0	1	1	1	1	0	1	0	0	1	0	1	0	0	0	1	1	1
P40336;A0A1W2P7Z9	Vacuolar protein sorting-associated protein 26A	Vps26a		327	38.113	0.0007728	2.5258	0	0	0	0	1	0	0	2	1	0	0	0	0	1	0	0	0	0	1	0	0	2	1	0	0	0	0	1	0	0	0	0	1	0	0	2	1	0	0	0	0	1
Q9D1C8	Vacuolar protein sorting-associated protein 28 homolog	Vps28		221	25.452	0.00089606	3.8682	0	0	0	0	0	0	0	0	1	0	0	2	0	0	0	0	0	0	0	0	0	0	1	0	0	2	0	0	0	0	0	0	0	0	0	0	1	0	0	2	0	0
Q9EQH3	Vacuolar protein sorting-associated protein 35	Vps35		796	91.712	0.0013228	10.559	0	0	0	0	2	0	0	3	0	0	0	0	0	0	0	0	0	0	2	0	0	3	0	0	0	0	0	0	0	0	0	0	2	0	0	3	0	0	0	0	0	0
D3YUP0;Q0P5W1;A0A338P780;F6ZLN8;F8WI64	Vacuolar protein sorting-associated protein 8 homolog	Vps8		1429	161.33	0.00082102	3.0435	1	1	0	0	0	0	0	1	1	0	0	0	1	1	1	1	0	0	0	0	0	1	1	0	0	0	1	1	1	1	0	0	0	0	0	1	1	0	0	0	1	1
O88342	WD repeat-containing protein 1	Wdr1		606	66.406	0	16.612	0	0	0	0	0	0	0	3	0	1	0	0	1	0	0	0	0	0	0	0	0	3	0	1	0	0	1	0	0	0	0	0	0	0	0	3	0	1	0	0	1	0
Q9CR39	WD repeat domain phosphoinositide-interacting protein 3	Wdr45b		344	38.02	0.00088261	3.719	0	0	0	0	0	0	0	0	0	0	0	0	2	0	0	0	0	0	0	0	0	0	0	0	0	0	2	0	0	0	0	0	0	0	0	0	0	0	0	0	2	0
Q99J09;F7D5L2	Methylosome protein 50	Wdr77		342	36.942	0.00095147	4.5245	0	0	0	0	1	1	0	0	0	0	0	0	0	0	0	0	0	0	1	1	0	0	0	0	0	0	0	0	0	0	0	0	1	1	0	0	0	0	0	0	0	0
A0A1B0GR54;O09053	Werner syndrome ATP-dependent helicase homolog	Wrn		1158	129.76	0.0011641	7.6009	0	0	1	1	0	0	0	0	0	0	0	1	0	1	0	0	1	1	0	0	0	0	0	0	0	1	0	1	0	0	1	1	0	0	0	0	0	0	0	1	0	1
Q8BZZ3	NEDD4-like E3 ubiquitin-protein ligase WWP1	Wwp1		918	104.69	0.0010235	5.3813	0	0	0	0	0	0	0	0	0	1	0	1	0	0	0	0	0	0	0	0	0	0	0	1	0	0	0	0	0	0	0	0	0	0	0	0	0	1	0	0	0	0
Q9DBH0;A0A1D5RM92;Q3TXI7	NEDD4-like E3 ubiquitin-protein ligase WWP2	Wwp2		870	98.76	0	24.657	1	3	0	2	1	2	1	3	3	1	0	4	6	2	1	3	0	2	1	2	1	3	3	1	0	4	6	2	1	3	0	2	1	2	1	3	3	1	0	3	6	2
F6YA11;Q6P5F9	Exportin-1	Xpo1		233	26.505	0.0069252	1.9319	0	0	0	0	0	0	0	1	0	0	0	0	0	0	0	0	0	0	0	0	0	1	0	0	0	0	0	0	0	0	0	0	0	0	0	1	0	0	0	0	0	0
P27641	X-ray repair cross-complementing protein 5	Xrcc5		732	83.056	0	31.075	2	0	3	4	1	0	0	0	2	2	10	4	5	4	2	0	3	4	1	0	0	0	2	2	10	4	5	4	2	0	3	4	1	0	0	0	2	2	10	4	5	4
A0A0R4J187;P23475	X-ray repair cross-complementing protein 6	Xrcc6		608	69.484	0	41.809	0	0	2	1	0	0	0	1	5	2	4	3	7	7	0	0	2	1	0	0	0	1	5	2	4	3	7	7	0	0	2	1	0	0	0	1	5	2	4	3	7	7
P62960	Nuclease-sensitive element-binding protein 1	Ybx1		322	35.73	0	188.03	5	2	5	3	6	4	6	6	4	5	3	4	3	6	5	2	5	3	6	4	6	6	4	5	3	4	3	6	2	1	1	1	2	1	4	4	2	3	1	2	2	3
Q9JKB3	Y-box-binding protein 3	Ybx3		361	38.813	0.00097561	4.8051	3	1	4	2	6	3	2	2	2	2	2	2	1	3	0	0	0	0	2	0	0	0	0	0	0	0	0	0	0	0	0	0	2	0	0	0	0	0	0	0	0	0
Q04736;A0A0J9YUV2	Tyrosine-protein kinase Yes	Yes1		541	60.629	0.0015221	2.3951	0	0	0	0	0	0	0	0	0	0	0	0	2	0	0	0	0	0	0	0	0	0	0	0	0	0	2	0	0	0	0	0	0	0	0	0	0	0	0	0	2	0
O88967	ATP-dependent zinc metalloprotease YME1L1	Yme1l1		715	80.027	0	12.427	1	0	1	0	1	0	0	1	2	1	0	1	2	2	1	0	1	0	1	0	0	1	2	1	0	1	2	2	1	0	1	0	1	0	0	1	2	1	0	1	2	2
Q8CB27	Ubiquitin thioesterase OTU1	Yod1		343	37.485	0.00082237	3.1049	0	0	0	0	0	0	1	1	1	0	1	0	1	1	0	0	0	0	0	0	1	1	1	0	1	0	1	1	0	0	0	0	0	0	1	1	1	0	1	0	1	1
A2AWN8;P59326	YTH domain-containing family protein 1	Ythdf1		586	63.899	0.0012674	9.6096	0	0	1	0	0	0	0	2	5	0	1	0	3	4	0	0	0	0	0	0	0	1	3	0	1	0	1	2	0	0	0	0	0	0	0	1	3	0	1	0	1	2
Q8BYK6	YTH domain-containing family protein 3	Ythdf3		585	63.961	0	136.57	4	3	4	2	5	1	0	3	8	6	3	1	8	7	4	3	4	2	5	1	0	3	8	6	3	1	8	7	4	3	3	2	5	1	0	2	6	6	3	1	6	5
Q9CQV8	14-3-3 protein beta/alpha;14-3-3 protein beta/alpha, N-terminally processed	Ywhab		246	28.086	0.0011198	6.925	3	1	2	1	4	0	1	1	0	3	1	1	0	1	2	0	1	0	2	0	0	0	0	2	0	0	0	0	2	0	1	0	2	0	0	0	0	2	0	0	0	0
P62259	14-3-3 protein epsilon	Ywhae		255	29.174	0	36.439	6	1	7	2	8	1	1	7	2	7	2	4	2	4	5	0	6	1	6	1	0	6	2	6	1	3	2	3	5	0	6	1	6	1	0	6	2	6	1	3	2	3
P61982	14-3-3 protein gamma;14-3-3 protein gamma, N-terminally processed	Ywhag		247	28.302	0	55.366	2	1	2	2	4	0	2	1	0	3	1	2	0	1	1	0	1	1	2	0	1	0	0	2	0	1	0	0	1	0	1	1	2	0	1	0	0	2	0	1	0	0
F6VW30;F6YY69;P68254	14-3-3 protein theta	Ywhaq		303	34.348	0.0011025	6.6041	2	1	2	1	6	0	1	1	0	2	1	2	0	1	1	0	1	0	4	0	0	0	0	1	0	1	0	0	1	0	1	0	4	0	0	0	0	1	0	1	0	0
P63101;A0A2I3BQ03	14-3-3 protein zeta/delta	Ywhaz		245	27.771	0	323.31	6	3	7	3	10	2	5	5	4	7	3	4	3	3	6	3	7	3	10	2	5	5	4	7	3	4	3	3	5	2	6	2	8	2	4	4	4	6	2	3	3	2
Q5D1E7	Ribonuclease ZC3H12A	Zc3h12a		596	65.597	0	19.131	0	0	0	0	1	3	0	6	5	0	0	0	0	0	0	0	0	0	1	3	0	6	5	0	0	0	0	0	0	0	0	0	1	3	0	6	5	0	0	0	0	0
A0A1W2P7M2;Q80TN5	Palmitoyltransferase ZDHHC17	Zdhhc17		192	21.465	0.00082645	3.1317	0	0	0	0	0	0	0	0	0	0	0	0	1	0	0	0	0	0	0	0	0	0	0	0	0	0	1	0	0	0	0	0	0	0	0	0	0	0	0	0	1	0
Q5Y5T1	Probable palmitoyltransferase ZDHHC20	Zdhhc20		380	43.975	0.00085106	3.3445	0	0	0	0	0	0	0	0	0	0	0	1	2	0	0	0	0	0	0	0	0	0	0	0	0	1	2	0	0	0	0	0	0	0	0	0	0	0	0	1	2	0
D3Z4A3		Zfp740		191	21.809	0.0081633	1.8487	1	0	1	0	0	0	0	0	0	0	0	0	1	0	1	0	1	0	0	0	0	0	0	0	0	0	1	0	1	0	1	0	0	0	0	0	0	0	0	0	1	0
F6VYE2;A2A791	Zinc finger MYM-type protein 4	Zmym4		1209	134.2	0.0015279	2.4454	0	0	1	0	0	0	0	1	0	0	0	0	0	0	0	0	1	0	0	0	0	1	0	0	0	0	0	0	0	0	1	0	0	0	0	1	0	0	0	0	0	0
P01786;P01790;P01789;P01794;P01793;P01792;P01791;P01788;P01787	Ig heavy chain V region MOPC 47A;Ig heavy chain V region M511;Ig heavy chain V region M603;Ig heavy chain V region HPCG14;Ig heavy chain V region HPCG13;Ig heavy chain V region HPCG8;Ig heavy chain V region HPCM6;Ig heavy chain V region H8;Ig heavy chain V regions TEPC 15/S107/HPCM1/HPCM2/HPCM3			117	12.374	0.00093721	4.3583	0	0	0	0	0	0	0	1	1	0	0	0	0	1	0	0	0	0	0	0	0	1	1	0	0	0	0	1	0	0	0	0	0	0	0	1	1	0	0	0	0	1
A0A2R8VHP3				535	57.919	0.0010288	5.4305	7	6	7	5	6	5	8	4	6	6	9	6	5	5	0	0	0	0	0	0	0	0	1	0	0	0	1	1	0	0	0	0	0	0	0	0	1	0	0	0	1	1
P01837	Ig kappa chain C region			107	11.934	0.0011862	8.0175	1	0	2	0	2	2	1	1	1	2	1	2	1	1	1	0	2	0	2	2	1	1	1	2	1	2	1	1	1	0	2	0	2	2	1	1	1	2	1	2	1	1
A0A0N4SVS6				171	18.799	0.00087489	3.6337	0	0	2	1	1	1	0	0	0	0	0	0	0	0	0	0	0	1	1	0	0	0	0	0	0	0	0	0	0	0	0	1	1	0	0	0	0	0	0	0	0	0
A0A0J9YUQ8				568	62.354	0.0011521	7.4213	12	13	12	14	14	14	12	9	8	15	13	20	12	14	0	0	0	1	0	0	0	0	1	1	0	1	1	1	0	0	0	1	0	0	0	0	1	1	0	1	1	1
A0A0R4J1C4;Q6DI92	Uncharacterized protein C19orf68 homolog			849	95.097	0.0014859	2.2528	0	0	0	0	1	0	0	0	0	1	0	0	0	0	0	0	0	0	1	0	0	0	0	1	0	0	0	0	0	0	0	0	1	0	0	0	0	1	0	0	0	0
A0A1W2P6G5				139	15.448	0	86.243	7	6	7	6	7	7	7	6	6	7	7	7	6	7	1	1	1	1	1	1	1	1	1	1	1	1	1	1	1	1	1	1	1	1	1	1	1	1	1	1	1	1
Q9CQE8	UPF0568 protein C14orf166 homolog			244	28.152	0	24.449	0	3	2	2	3	2	0	3	2	3	1	4	0	1	0	3	2	2	3	2	0	3	2	3	1	4	0	1	0	3	2	2	3	2	0	3	2	3	1	4	0	1
[truncated: 46 more columns]

## Sheet: Sheet 2 - Norm. iBAQ values
Majority protein IDs	Protein names	Gene names	Common protein names (used in this study)	iBAQ IL17R_WT_Exp4A	iBAQ IL17R_WT_Exp4B	iBAQ IL17R_WT_Exp4C	iBAQ IL17R_WT_Exp4D	iBAQ IL17R_WT_Exp4E	iBAQ IL17R_DKO_Exp4A	iBAQ IL17R_DKO_Exp4B	iBAQ IL17R_DKO_Exp4C	iBAQ IL17R_DKO_Exp4D	iBAQ IL17R_DKO_Exp4E	Average_DKO	Average_WT	Ratio DKO/WT
Q8K4C2;F7AR97	Interleukin-17 receptor C	Il17rc	IL-17RC	1	1	1	1	1	1	1	1	1	1	1	1	1
Q8N7N6	TRAF3-interacting protein 2	Traf3ip2	ACT1	4.45736	4.82636	8.64465	7.41602	4.03273	4.36677	6.48262	7.38767	4.97625	8.09448	6.26156	5.87542	1.06572
P70196	TNF receptor-associated factor 6	Traf6	TRAF6	0.217696	0.203294	0.221146	0.438075	0.326384	0.855356	0.918925	1.03591	1.12833	0.928282	0.973362	0.281319	3.45999
Q60680;E9Q605;E9QNL4	Inhibitor of nuclear factor kappa-B kinase subunit alpha	Chuk	IKKα	0.0185314	0	0.0392141	0.0447699	0.0309224	0.0762385	0.114333	0.046168	0.1381	0.115656	0.098099	0.0266875	3.67583
A0A0R4J0T4;Q5D0E0;O88351	Inhibitor of nuclear factor kappa-B kinase subunit beta	Ikbkb	IKKβ	0.0229173	0.0117217	0.030285	0.0619469	0.0670361	0.0697008	0.0916483	0.0706091	0.147563	0.142849	0.104474	0.0387814	2.69392
Q8VC91;E9Q2Y3;Q7TSS3;O88522;A3KG41;A3KG38;A3KG44;A3KG40	NF-kappa-B essential modulator	Ikbkg	NEMO	0.163913	0.155975	0.270397	0.25516	0.175441	0.241929	0.463035	0.508349	0.512788	0.535941	0.452408	0.204177	2.21576
Q8CF89	TGF-beta-activated kinase 1 and MAP3K7-binding protein 1	Tab1	TAB1	0.0614265	0.0404613	0	0.0498775	0.0340068	0.33352	0.378594	0.227541	0.430728	0.431456	0.360368	0.0371544	9.69919
Q99K90;D3Z216	TGF-beta-activated kinase 1 and MAP3K7-binding protein 2	Tab2	TAB2	0	0.00578479	0	0	0	0.125756	0.0605114	0	0.0983292	0.0754727	0.0720138	0.00115696	62.2441
Q571K4	TGF-beta-activated kinase 1 and MAP3K7-binding protein 3	Tab3	TAB3	0.0156239	0.00778961	0	0	0	0.114272	0.0422977	0.0426159	0.0918509	0.109341	0.0800756	0.0046827	17.1003
Q923A8;Q62073;A2AP93;A2AP92	Mitogen-activated protein kinase kinase kinase 7	Map3k7	TAK1	0.0131926	0.0218817	0.0157058	0.0149137	0.0275405	0.148926	0.374155	0.141848	0.122709	0.16154	0.189835	0.0186469	10.1806
Q924T7;F6XVP7	E3 ubiquitin-protein ligase RNF31	Rnf31	HOIP	0	0	0	0.0312704	0.0167135	0.188938	0.203367	0.170773	0.408403	0.442269	0.28275	0.00959679	29.463
Q9WUB0	RanBP-type and C3HC4-type zinc finger-containing protein 1	Rbck1	HOIL1	0.00901177	0.00383861	0	0	0	0.16412	0.0482281	0.0590147	0.151807	0.133387	0.111311	0.00257008	43.3105
Q91WA6	Sharpin	Sharpin	Sharpin	0	0	0	0.0545991	0	0.178595	0.308117	0.123214	0.835171	0.264523	0.341924	0.0109198	31.3122
Q60769	Tumor necrosis factor alpha-induced protein 3	Tnfaip3	A20	0.148881	0.262637	0.293278	0.591323	0.510482	0.868848	1.13313	0.925471	1.82941	1.69677	1.29073	0.36132	3.57225
D3Z2W0	TNFAIP3-interacting protein 1	Tnip1	ABIN1	1.11127	1.19185	2.04179	1.12231	1.10306	3.15896	3.03414	5.18746	2.86143	3.16295	3.48099	1.31406	2.64904
Q3UKC1	Tax1-binding protein 1 homolog	Tax1bp1	TAX1BP1	0.0235771	0.0192139	0.100778	0.14949	0.141097	0.00527756	0.0670721	0.016169	0.116819	0.13608	0.0682836	0.0868311	0.786395
Q9WUN2	Serine/threonine-protein kinase TBK1	Tbk1	TBK1	2.10943	2.44133	3.39587	3.35254	4.14508	0	0	0	0	0	0	3.08885	0
Q9R0T8;E9PYL6	Inhibitor of nuclear factor kappa-B kinase subunit epsilon	Ikbke	IKKε	0.918519	0.738272	0.995356	0.437556	0.519558	0	0	0.109871	0	0	0.0219743	0.721852	0.0304415
Q8C2D3;A2AR76;P70347;A2AR78	TRAF family member-associated NF-kappa-B activator	Tank	TANK	2.19907	1.47638	1.91612	1.3351	1.49263	0	0	0	0	0.0111081	0.00222161	1.68386	0.00131936
Q9QYP6;D3Z7S3	5-azacytidine-induced protein 2	Azi2	NAP1	0.469059	0.383698	0.524245	0.562751	0.466198	0	0	0	0	0	0	0.48119	0
Q3ULA2;A0A286YDT6	F-box/WD repeat-containing protein 1A	Btrc	βTrCP1	0.00852613	0.0103466	0	0.0545323	0.0485167	0	0	0	0	0.00534262	0.00106852	0.0243843	0.0438201
Q5SRY7	F-box/WD repeat-containing protein 11	Fbxw11	βTrCP2	0.734981	0.317677	0.640237	0.813363	0.758472	0.165291	0.25964	0	0.209605	0.258966	0.178701	0.652946	0.273684
Q9WTX6;Q3TPM3	Cullin-1	Cul1	Cullin1	0.385735	0.327144	0.320612	0.345555	0.326396	0.0257345	0.046711	0.013407	0.0789543	0.0359001	0.0401414	0.341088	0.117686
P39429	TNF receptor-associated factor 2	Traf2	TRAF2	0.0628898	0.0476316	0.0819248	0.101494	0.087695	0.00527596	0.00576669	0	0	0.00885617	0.00397976	0.076327	0.0521409
