# Supplementary material for: Systematic analysis of the IL‐17 receptor signalosome reveals a robust regulatory feedback loop
Source: EMBO J. 2020 Jul 21;39(17):e104202. doi: 10.15252/embj.2019104202 (PMC7459424; doi:10.15252/embj.2019104202)
Supplement: Supplementary file 5 — Table EV4 [file EMBJ-39-e104202-s005.xlsx]

## Sheet: Overview
	Mass-spectrometry analysis of IL-17RSC composition from following cell lines:
	Sheet 1 … List of proteins detected in IL-17RSC isolated from WT and Act1 KO cells
		In blue are marked IL-17 and IL-17RA
		In green are marked proteins identified as bona-fide component recruited to IL-17RSC upon stimulation in Supplementary Table 1.
	Sheet 2 … List of proteins detected in IL-17RSC isolated from cells expressing TRAF6(WT) or TRAF6(C70A)
		In blue are marked IL-17 and IL-17RA
		In green are marked proteins identified as bona-fide component recruited to IL-17RSC upon stimulation in Supplementary Table 1.

## Sheet: Sheet 1 - WT vs Act1 KO
Majority protein IDs	Protein names	Gene names	Common protein names (used in this study)	Sequence length	Mol. weight [kDa]	Q-value	Score	Peptides Ctrl_WT_Exp2A	Peptides Ctrl_WT_Exp2B	Peptides IL17R_ACT1KO_Exp2A	Peptides IL17R_ACT1KO_Exp2B	Peptides IL17R_WT_Exp2A	Peptides IL17R_WT_Exp2B	Razor + unique peptides Ctrl_WT_Exp2A	Razor + unique peptides Ctrl_WT_Exp2B	Razor + unique peptides IL17R_ACT1KO_Exp2A	Razor + unique peptides IL17R_ACT1KO_Exp2B	Razor + unique peptides IL17R_WT_Exp2A	Razor + unique peptides IL17R_WT_Exp2B	Unique peptides Ctrl_WT_Exp2A	Unique peptides Ctrl_WT_Exp2B	Unique peptides IL17R_ACT1KO_Exp2A	Unique peptides IL17R_ACT1KO_Exp2B	Unique peptides IL17R_WT_Exp2A	Unique peptides IL17R_WT_Exp2B	Sequence coverage Ctrl_WT_Exp2A [%]	Sequence coverage Ctrl_WT_Exp2B [%]	Sequence coverage IL17R_ACT1KO_Exp2A [%]	Sequence coverage IL17R_ACT1KO_Exp2B [%]	Sequence coverage IL17R_WT_Exp2A [%]	Sequence coverage IL17R_WT_Exp2B [%]	Intensity Ctrl_WT_Exp2A	Intensity Ctrl_WT_Exp2B	Intensity IL17R_ACT1KO_Exp2A	Intensity IL17R_ACT1KO_Exp2B	Intensity IL17R_WT_Exp2A	Intensity IL17R_WT_Exp2B	Intensity ratio IL17R/Ctrl _ExpA	Intensity ratio IL17R/Ctrl _ExpB	iBAQ Ctrl_WT_Exp2A	iBAQ Ctrl_WT_Exp2B	iBAQ IL17R_ACT1KO_Exp2A	iBAQ IL17R_ACT1KO_Exp2B	iBAQ IL17R_WT_Exp2A	iBAQ IL17R_WT_Exp2B	Carbamidomethyl (C) site positions	Methyl thio site positions	Oxidation (M) site positions
Q60943	Interleukin-17 receptor A	Il17ra	IL-17RA	864	97.807	0	151.43	20	18	19	12	22	18	20	18	19	12	22	18	20	18	19	12	22	18	34.4	31.7	35.4	25.5	39.1	34.6	1245500000	2044900000	684880000	602730000	1860000000	1630900000	1.49338	0.797545	35585000	58427000	19568000	17221000	53144000	46598000	43;50;185;449;584;594;635;641;719;730	43;50;185;196;303;449;472;584;635;641;719;730	488;544;734;735
Q62386	Interleukin-17A	Il17a	IL-17	158	17.49	0	177.13	18	13	15	12	16	11	18	13	15	12	16	11	18	13	15	12	16	11	65.2	55.7	65.8	55.7	65.2	51.3	6136600000	2966600000	3855700000	5482800000	5292300000	3848800000	0.862416	1.29738	557870000	269690000	350520000	498430000	481110000	349890000	97;102;132;147;149	97;102;132;147;149	113;141
Q8N7N6	TRAF3-interacting protein 2	Traf3ip2	ACT1	555	62.439	0	98.005	0	0	0	0	19	18	0	0	0	0	19	18	0	0	0	0	19	18	0	0	0	0	52.6	46.7	0	0	0	0	378070000	330860000	#DIV/0!	#DIV/0!	0	0	0	0	15123000	13235000	52;69;96;211	52;69;96;211	42
Q9WUN2	Serine/threonine-protein kinase TBK1	Tbk1	TBK1	729	83.424	0	110.09	0	0	0	0	20	25	0	0	0	0	20	25	0	0	0	0	20	25	0	0	0	0	42.2	50.5	0	0	0	0	253320000	498590000	#DIV/0!	#DIV/0!	0	0	0	0	6333100	12465000	423;426;605;637	605	1;673;686;690
D3Z2W0;E9QM75;Q9WUU8	TNFAIP3-interacting protein 1	Tnip1	ABIN1	646	72.938	0	120.68	0	0	0	0	13	10	0	0	0	0	13	10	0	0	0	0	13	10	0	0	0	0	35	24	0	0	0	0	82532000	82340000	#DIV/0!	#DIV/0!	0	0	0	0	2845900	2839300	184;225	184;225
Q8K4C2;F7AR97	Interleukin-17 receptor C	Il17rc	IL-17RC	698	77.147	0	47.838	0	0	8	3	11	9	0	0	8	3	11	9	0	0	8	3	11	9	0	0	15.6	6.7	23.9	20.5	0	0	34475000	2855200	80197000	44010000	#DIV/0!	#DIV/0!	0	0	1188800	98454	2765400	1517600	33;39;48;316;440;455;651	80;83;284;316;317;325;334	524
Q9R0T8;E9PYL6	Inhibitor of nuclear factor kappa-B kinase subunit epsilon	Ikbke	IKKε	717	80.952	0	41.094	0	0	0	0	13	14	0	0	0	0	13	14	0	0	0	0	13	14	0	0	0	0	22.3	26.2	0	0	0	0	67050000	134340000	#DIV/0!	#DIV/0!	0	0	0	0	1812200	3630700	524;634;688	267	1
A2AR78;Q8C2D3;A2AR76;P70347	TRAF family member-associated NF-kappa-B activator	Tank	TANK	360	40.906	0	78.995	0	0	0	0	9	8	0	0	0	0	9	8	0	0	0	0	9	8	0	0	0	0	31.1	35.3	0	0	0	0	58511000	91826000	#DIV/0!	#DIV/0!	0	0	0	0	3900800	6121700	175;181;316	175;181;206
Q5SRY7	F-box/WD repeat-containing protein 11	Fbxw11	ßTrCP2	542	62.062	0	39.266	0	1	0	0	13	10	0	1	0	0	13	10	0	1	0	0	10	6	0	4.4	0	0	29.2	26.6	0	7232900	0	0	45906000	86745000	#DIV/0!	11.9931	0	226030	0	0	1434600	2710800	145;245;393;432;435	145;151;245;285;336;408;484
Q60769	Tumor necrosis factor alpha-induced protein 3	Tnfaip3	A20	775	87.653	0	46.966	0	0	0	0	11	12	0	0	0	0	11	12	0	0	0	0	11	12	0	0	0	0	18.6	22.7	0	0	0	0	34920000	40145000	#DIV/0!	#DIV/0!	0	0	0	0	759120	872710	54;57;158;243;544;647;659;718;721	506;509;642
Q9QYP6;D3Z7S3;F7A092	5-azacytidine-induced protein 2	Azi2	NAP1	405	46.09	0	27.051	0	0	0	0	7	3	0	0	0	0	7	3	0	0	0	0	7	3	0	0	0	0	26.4	14.1	0	0	0	0	11145000	16833000	#DIV/0!	#DIV/0!	0	0	0	0	530700	801570	10;401	10;270;275	1
Q3UKC1	Tax1-binding protein 1 homolog	Tax1bp1	TAX1BP1	814	93.629	0	17.03	0	0	0	0	5	5	0	0	0	0	5	5	0	0	0	0	5	5	0	0	0	0	8.2	9.2	0	0	0	0	6632200	10882000	#DIV/0!	#DIV/0!	0	0	0	0	144180	236570		700
Q8VC91;E9Q2Y3;Q7TSS3;O88522;A3KG44;A3KG41;A3KG38;A3KG40	NF-kappa-B essential modulator	Ikbkg	NEMO	411	47.844	0	12.452	0	0	0	0	3	1	0	0	0	0	3	1	0	0	0	0	3	1	0	0	0	0	10.5	4.9	0	0	0	0	6534800	5913800	#DIV/0!	#DIV/0!	0	0	0	0	284120	257120
P70196	TNF receptor-associated factor 6	Traf6	TRAF6	530	60.069	0	37.145	0	0	0	0	6	9	0	0	0	0	6	9	0	0	0	0	6	9	0	0	0	0	19.2	24.5	0	0	0	0	5640300	20722000	#DIV/0!	#DIV/0!	0	0	0	0	225610	828880	70;73;105;189;192;287	105;172;182;287
E9Q605;E9QNL4;Q60680	Inhibitor of nuclear factor kappa-B kinase subunit alpha	Chuk	IKKα	719	82.225	0	7.1764	0	0	0	0	3	3	0	0	0	0	3	3	0	0	0	0	3	3	0	0	0	0	7.2	5.8	0	0	0	0	4009800	1837400	#DIV/0!	#DIV/0!	0	0	0	0	93251	42730
P39429	TNF receptor-associated factor 2	Traf2	TRAF2	501	56.026	0	8.4568	0	0	0	0	2	3	0	0	0	0	2	3	0	0	0	0	2	3	0	0	0	0	5.6	9.4	0	0	0	0	3959700	3588100	#DIV/0!	#DIV/0!	0	0	0	0	136540	123730	124;129;136;139;287
Q3ULA2;A0A286YDT6	F-box/WD repeat-containing protein 1A	Btrc	ßTrCP1	605	68.922	0	7.511	0	0	0	0	6	6	0	0	0	0	3	2	0	0	0	0	3	2	0	0	0	0	12.2	14.2	0	0	0	0	1828700	7718100	#DIV/0!	#DIV/0!	0	0	0	0	52250	220520	206;495;498	206;212;308;471
A0A0R4J0T4;Q5D0E0;O88351;Q3U141	Inhibitor of nuclear factor kappa-B kinase subunit beta	Ikbkb	IKKß	738	84.387	0	6.3238	0	0	0	0	1	3	0	0	0	0	1	3	0	0	0	0	1	3	0	0	0	0	1.8	7.7	0	0	0	0	775410	3196400	#DIV/0!	#DIV/0!	0	0	0	0	17623	72645	114;115
Q9WTX6;Q3TPM3	Cullin-1	Cul1	Cullin1	776	89.69	0	22.942	0	3	0	2	8	5	0	3	0	2	8	5	0	3	0	2	8	5	0	5.7	0	3.5	14.6	9.3	0	4345500	0	9208900	20806000	34756000	#DIV/0!	7.99816	0	94467	0	200190	452310	755570		291
A0A140T8M9;A0A140T8M0;A0A0B4J1I0;A0A075B5N0;A0A075B5K8;F6XWB2;A0A140T8N1;A0A0G2JDE5;P01631	Ig kappa chain V-II region 26-10	Igkv1-110;Igkv1-35;Igkv1-99;Igkv1-115		119	13.117	0	11.579	1	1	1	0	1	1	1	1	1	0	1	1	1	1	1	0	1	1	10.9	10.9	10.9	0	10.9	10.9	2765300	4479700	11115000	0	29215000	4668900	10.5649	1.04223	553050	895950	2223000	0	5843000	933780
A0A075B5P4;A0A0A6YWR2		Ighg1		324	35.633	0	39.439	4	5	5	2	8	3	4	5	5	2	8	3	1	1	1	0	1	1	21.9	29.6	29.6	11.7	35.8	16	6358400	26822000	51111000	5470200	205080000	14236000	32.2534	0.530758	489110	2063200	3931600	420780	15776000	1095100	27;302	27;102;104;107;109;302	22;186;275
Q61595;A0A087WNW3;A0A087WQQ5;A0A087WRS1;A0A087WQ25;A0A087WQI3;F8VQC7;A0A087WQD0;A0A087WQG4;A0A087WPW5;A0A087WP48;A0A087WS23;A0A087WS29;A0A087WP85;A0A087WS04;A0A087WP14;A0A087WPX0;A0A087WQF8	Kinectin	Ktn1		1327	152.59	0	16.339	0	6	0	3	0	4	0	6	0	3	0	4	0	6	0	3	0	4	0	7.1	0	3.2	0	4.7	0	10559000	0	2998700	0	4534600	#DIV/0!	0.429454	0	131990	0	37484	0	56682
A0A087WP83;Q8VDJ3	Vigilin	Hdlbp		1199	134.21	0	7.4838	0	1	0	2	0	2	0	1	0	2	0	2	0	1	0	2	0	2	0	1.6	0	3.3	0	3	0	3072900	0	10395000	0	1531000	#DIV/0!	0.498226	0	49562	0	167660	0	24693
A0A087WP98;A0A087WPN6;A0A087WQN2;P26350	Prothymosin alpha;Prothymosin alpha, N-terminally processed;Thymosin alpha	Ptma		58	6.4913	0.0066716	1.7532	0	0	1	0	0	0	0	0	1	0	0	0	0	0	1	0	0	0	0	0	24.1	0	0	0	0	0	827230	0	0	0	#DIV/0!	#DIV/0!	0	0	275740	0	0	0
A0A087WPH7;F6Q2E3		Psmc3		305	34.02	0.0087719	1.6978	1	0	0	1	2	3	0	0	0	0	0	1	0	0	0	0	0	1	5.2	0	0	5.2	10.5	17.7	0	0	0	0	0	2307400	#DIV/0!	#DIV/0!	0	0	0	0	0	135730
E9Q9T1;A0A087WPK3		Lrrfip1		628	71.131	0	323.31	9	16	6	11	14	16	4	10	1	6	9	11	0	0	0	0	0	0	22.9	33.6	16.2	22.8	28.5	34.9	6771800	335010000	606700	88286000	40372000	195220000	5.96178	0.582729	199170	9853200	17844	2596600	1187400	5741800	487	487	216;527
A0A087WPL5;E9QNN1;O70133	ATP-dependent RNA helicase A	Dhx9		1383	149.62	0	16.279	0	3	1	7	2	6	0	3	1	7	2	6	0	3	1	7	2	6	0	3	0.9	6.9	2.1	5.6	0	13670000	833200	55174000	1828300	21044000	#DIV/0!	1.53943	0	216990	13225	875780	29021	334030	244;775;779
A0A087WQS5;Q9CR84;P56384;P56383	ATP synthase F(0) complex subunit C1, mitochondrial;ATP synthase F(0) complex subunit C3, mitochondrial;ATP synthase F(0) complex subunit C2, mitochondrial	Atp5g2;Atp5g1;Atp5g3		107	11.1	0	5.3124	0	1	0	0	0	1	0	1	0	0	0	1	0	1	0	0	0	1	0	29	0	0	0	29	0	9993900	0	0	0	7645800	#DIV/0!	0.765047	0	1665700	0	0	0	1274300
A0A087WR50;Q3UHL6;A0A087WS56		Fn1		2386	262.84	0	323.31	40	96	66	80	91	92	40	96	66	80	91	92	0	0	0	0	0	0	29.4	57.4	45.1	53.9	56.9	58.6	184370000	33035000000	749820000	20381000000	4136400000	19583000000	22.4353	0.592796	1691400	303070000	6879100	186980000	37949000	179660000	53;77;79;88;98;124;126;168;170;180;259;261;308;386;401;446;461;470;508;518;555;561;2205;2232;2234;2316;2318;2320;2367;2371	53;77;79;88;98;124;126;136;168;170;180;259;261;308;374;386;401;420;446;461;470;508;555;561;587;589;2232;2234;2275;2277;2287;2294;2367;2371	120;165;320;463;477;925;1547;1596;1782;2049;2273;2373
A0A087WR97;A0A087WRZ5;Q8R0B4;Q8BLD4;Q6VYI5;Q6VYI4;Q921F2;A0A087WSE4;A0A087WP57;A0A087WQA5	TAR DNA-binding protein 43	Tardbp		243	26.715	0	14.521	0	1	1	3	2	3	0	1	1	3	2	3	0	1	1	2	2	3	0	4.9	9.9	20.2	14.8	29.6	0	6713900	1078300	19394000	3364200	11398000	#DIV/0!	1.69767	0	610350	98027	1763100	305840	1036100	39;187
P0DOV1;A0A087WRA4;P0DOV2;E9QKL6;Q8CGE8;D0QMC3	Interferon-activable protein 205-A;Myeloid cell nuclear differentiation antigen-like protein	Mndal;Ifi204;Ifi205a		425	46.977	0.0046296	1.9753	0	1	0	1	0	1	0	1	0	1	0	1	0	1	0	1	0	1	0	2.1	0	2.1	0	2.1	0	0	0	0	0	0	#DIV/0!	#DIV/0!	0	0	0	0	0	0	390
A0A087WRM2;Q91VK4	Integral membrane protein 2C;CT-BRI3	Itm2c		232	26.179	0	8.9559	2	1	2	1	2	1	2	1	2	1	2	1	2	1	2	1	2	1	19	9.5	19	9.5	19	9.5	2363600	7412300	2932100	10075000	5236500	5468400	2.21548	0.737747	214880	673850	266560	915870	476040	497120
F2Z4A3;A0A087WRT4;A0A1L1SQU7		Fat1		4590	506.26	0	77.292	5	17	4	8	20	16	5	17	4	8	20	16	5	17	4	8	20	16	1.9	6.3	1.2	2.9	7.3	5.2	5092000	64557000	3622500	42303000	37923000	49803000	7.44756	0.771458	24718	313380	17585	205360	184090	241760	2417
A0A140LHG9;A0A087WSI9;Q3TWS4;E9Q9A3;E9QQ05;E9QLK9;Q7M6Y3;Q61548	Phosphatidylinositol-binding clathrin assembly protein;Clathrin coat assembly protein AP180	Snap91;Picalm		85	9.9733	0.0024671	2.3502	0	1	0	0	0	1	0	1	0	0	0	1	0	1	0	0	0	1	0	14.1	0	0	0	14.1	0	3819400	0	0	0	2250500	#DIV/0!	0.589229	0	636560	0	0	0	375090
A0A087WSN6;B9EHT6;B7ZNJ1		Fn1		2296	253.01	0	15.176	38	93	64	77	88	89	0	1	0	1	1	1	0	1	0	1	1	1	29.1	58.2	45.5	54.6	57.7	59.5	0	57792000	0	56636000	8406700	42103000	#DIV/0!	0.728526	0	550400	0	539390	80064	400980	53;77;79;88;98;124;126;168;170;180;259;261;308;386;401;446;461;470;508;518;555;561;2115;2142;2144;2226;2228;2230;2277;2281	53;77;79;88;98;124;126;136;168;170;180;259;261;308;374;386;401;420;446;461;470;508;555;561;587;589;2142;2144;2185;2187;2197;2204;2277;2281	120;165;320;463;477;925;1547;1596;1692;1959;2183;2283
A0A0A0MQ76;Q6DFW4;A0A087WQ46	Nucleolar protein 58	Nop58		444	50.063	0	9.0465	0	1	0	3	0	1	0	1	0	3	0	1	0	1	0	3	0	1	0	4.3	0	11.3	0	4.3	0	1705800	0	21391000	0	1457300	#DIV/0!	0.854321	0	89778	0	1125800	0	76701
A0A0A0MQC2;B1AS67;Q66T02	Pleckstrin homology domain-containing family G member 5	Plekhg5		1041	115.75	0.006056	1.8818	0	0	1	0	1	0	0	0	1	0	1	0	0	0	1	0	1	0	0	0	2	0	1.2	0	0	0	0	0	3424300	0	#DIV/0!	#DIV/0!	0	0	0	0	74440	0			478
A0A0A0MQD4;Q8K201	Keratinocyte-associated transmembrane protein 2	9530068E07Rik;Kct2		251	27.292	0	12.495	0	4	0	0	0	1	0	4	0	0	0	1	0	4	0	0	0	1	0	11.6	0	0	0	3.2	0	18062000	0	0	0	5165300	#DIV/0!	0.285976	0	1806200	0	0	0	516530
A0A0A0MQF6;P16858;S4R1W1;A0A1D5RLD8;S4R257	Glyceraldehyde-3-phosphate dehydrogenase	Gapdh;Gm3839		359	38.653	0	111.72	12	10	13	8	12	10	12	10	13	8	12	10	11	9	11	7	11	9	44.3	39.8	46.2	34.3	46.2	37.3	68579000	280220000	95625000	309820000	197420000	123650000	2.87872	0.44126	4034100	16483000	5625000	18225000	11613000	7273700	176;180;271	176;180;271	154;157;199;352;355
A0A0A0MQM0;P63242;J3QPS8	Eukaryotic translation initiation factor 5A;Eukaryotic translation initiation factor 5A-1	Eif5a		149	16.302	0	16.393	3	3	2	3	2	3	3	3	2	3	2	3	3	3	2	3	2	3	40.9	40.3	24.8	32.9	23.5	40.3	1587800	10555000	1503400	13151000	2855500	8750900	1.7984	0.829076	198480	1319400	187920	1643800	356930	1093900	22	22
A0A0A6YVS2;Q921L3	Transmembrane and coiled-coil domain-containing protein 1	Tmco1		200	22.283	0.0016764	2.4433	0	0	1	0	1	0	0	0	1	0	1	0	0	0	1	0	1	0	0	0	7.5	0	7.5	0	0	0	877090	0	1953100	0	#DIV/0!	#DIV/0!	0	0	109640	0	244140	0
A0A0A6YW82;Q9CZ13	Cytochrome b-c1 complex subunit 1, mitochondrial	Uqcrc1		191	20.807	0	3.8353	0	0	2	0	1	0	0	0	2	0	1	0	0	0	2	0	1	0	0	0	20.4	0	7.9	0	0	0	640920	0	350710	0	#DIV/0!	#DIV/0!	0	0	71213	0	38968	0	11
A0A0A6YX26;P62900	60S ribosomal protein L31	Rpl31		129	14.996	0	10.117	2	2	1	2	1	2	2	2	1	2	1	2	2	2	1	2	1	2	17.8	17.8	10.9	17.8	10.9	17.8	8226200	191510000	4174300	36481000	6126100	72504000	0.744706	0.378591	1175200	27359000	596330	5211600	875160	10358000
Q3U581;A0A0A6YXE3;G3X9Q0;Q9JKP5;A0A0A6YXL7;A0A0A6YWJ5;A0A2I3BRX8;Q3U570;A0A0A6YWG1;A0A0A6YXQ4;A0A0A6YWB0;A0A2K6EDM5;A0A0A6YVV8;Q8C181	Muscleblind-like protein 1;Muscleblind-like protein 2	Mbnl1;Mbnl2		289	30.353	0	6.5226	0	0	0	1	0	2	0	0	0	1	0	2	0	0	0	1	0	2	0	0	0	11.4	0	20.1	0	0	0	3364400	0	2617100	#DIV/0!	#DIV/0!	0	0	0	1682200	0	1308500	128
H3BL56;A0A0A6YXF6;Q9QUI0;Q62159;A0A0G2JEP8;Q9CR99	Transforming protein RhoA;Rho-related GTP-binding protein RhoC	Rhoc;Rhoa;4930544G11Rik		149	17.05	0	7.2261	0	0	1	1	1	1	0	0	1	1	1	1	0	0	1	1	1	1	0	0	10.1	9.4	7.4	11.4	0	0	0	0	0	3673200	#DIV/0!	#DIV/0!	0	0	0	0	0	524740	107	16;107
A0A0A6YXG0;Q9JKK1	Syntaxin-6	Stx6		199	22.569	0.0060332	1.8564	0	0	0	0	0	1	0	0	0	0	0	1	0	0	0	0	0	1	0	0	0	0	0	6	0	0	0	0	0	0	#DIV/0!	#DIV/0!	0	0	0	0	0	0
Z4YN97;A0A0A6YXW8;Q9R0Y5	Adenylate kinase isoenzyme 1	Ak1		89	9.541	0.0046985	2.0335	0	1	0	0	0	0	0	1	0	0	0	0	0	1	0	0	0	0	0	14.6	0	0	0	0	0	2715100	0	0	0	0	#DIV/0!	0	0	543020	0	0	0	0
A0A0A6YY29;Q9CXW3	Calcyclin-binding protein	Cacybp		135	15.556	0	3.0936	0	0	0	0	1	1	0	0	0	0	1	1	0	0	0	0	1	1	0	0	0	0	5.2	6.7	0	0	0	0	0	931060	#DIV/0!	#DIV/0!	0	0	0	0	0	133010
A0A0A6YY72;P24547	Inosine-5-monophosphate dehydrogenase 2	Impdh2		320	34.129	0	6.4629	0	0	0	0	0	3	0	0	0	0	0	3	0	0	0	0	0	3	0	0	0	0	0	15.6	0	0	0	0	0	4191900	#DIV/0!	#DIV/0!	0	0	0	0	0	246580	286
A0A0B4J1E2;Q9CSN1	SNW domain-containing protein 1	Snw1		536	61.461	0.0016779	2.447	0	1	0	1	0	0	0	1	0	1	0	0	0	1	0	1	0	0	0	4.1	0	4.1	0	0	0	2915200	0	6890400	0	0	#DIV/0!	0	0	116610	0	275620	0	0
Q8JZZ7;A0A0G2JFV3;A0A0G2JGM8;A0A0G2JDK6;A0A0G2JFF5;A0A0G2JDF4;A0A0G2JDE3;A0A0G2JG66;A0A0G2JH16;A0A0G2JEQ8	Latrophilin-2	Lphn2		1487	166.58	0	5.5844	0	3	0	0	0	0	0	3	0	0	0	0	0	3	0	0	0	0	0	2.7	0	0	0	0	0	117550000	0	0	0	0	#DIV/0!	0	0	1836800	0	0	0	0
A0A0G2JDL9;Q99JI6;P62835;A0A1W2P777;A0A0G2JED9;A0A0G2JE52	Ras-related protein Rap-1b;Ras-related protein Rap-1A	Rap1b;Rap1a		118	13.426	0.002443	2.2752	0	0	1	1	0	0	0	0	1	1	0	0	0	0	1	1	0	0	0	0	9.3	11.9	0	0	0	0	334520	1739200	0	0	#DIV/0!	#DIV/0!	0	0	41815	217400	0	0
A0A0G2JDM3;A0A0G2JDW2;P09542;A0A087WRZ7;E9PWG4;P05977	Myosin light chain 3;Myosin light chain 1/3, skeletal muscle isoform	Myl3;Myl1		127	14.227	0	10.621	1	3	2	3	2	3	1	3	2	3	2	3	1	2	2	2	2	2	12.6	21.3	12.6	21.3	12.6	21.3	22627000	1667100000	29920000	2533900000	513000000	34197000	22.672	0.0205129	2514100	185240000	3324400	281540000	57000000	3799700	8
F7BDR1;A0A0G2JDU7;Q61553	Fascin	Fscn1		241	26.658	0.0024311	2.2551	0	1	0	1	0	1	0	1	0	1	0	1	0	1	0	1	0	1	0	4.1	0	4.1	0	4.1	0	2704200	0	3174500	0	2071800	#DIV/0!	0.766142	0	270420	0	317450	0	207180
A0A0G2JDW7;A0A0G2JG29;Q6ZWU9	40S ribosomal protein S27	Rps27		82	9.2327	0.0046225	1.9713	1	2	1	2	2	0	0	1	0	0	1	0	0	1	0	0	1	0	15.9	29.3	15.9	17.1	29.3	0	0	939320	0	0	369330	0	#DIV/0!	0	0	234830	0	0	92334	0			31
A0A0G2JDZ4;E9QNY3		Myl10		134	15.442	0	11.07	0	1	0	1	0	1	0	1	0	1	0	1	0	1	0	1	0	1	0	7.5	0	7.5	0	7.5	0	37829000	0	16356000	0	31195000	#DIV/0!	0.824632	0	4203200	0	1817400	0	3466100
A0A0G2JF57;A0A0G2JE45;A0A0G2JEC4;Q9JK48	Endophilin-B1	Sh3glb1		140	15.587	0.0024194	2.2345	0	0	0	1	0	0	0	0	0	1	0	0	0	0	0	1	0	0	0	0	0	10.7	0	0	0	0	0	426140	0	0	#DIV/0!	#DIV/0!	0	0	0	106530	0	0
A0A0G2JEP0;Q61584;A0A0H2UH27	Fragile X mental retardation syndrome-related protein 1	Fxr1		568	63.915	0	32.58	0	6	0	3	0	8	0	6	0	3	0	8	0	6	0	3	0	8	0	15.1	0	9.7	0	20.2	0	64206000	0	19781000	0	79547000	#DIV/0!	1.23893	0	2293100	0	706450	0	2840900
A0A0G2JEP4;A0A0R4J169;E9QN52;A0A0G2JFV5;Q91WK0;A0A1L1SVG1;A0A1L1SQW1;A0A1L1SSC0	Leucine-rich repeat flightless-interacting protein 2	Lrrfip2		424	48.414	0	323.31	5	15	3	15	16	16	5	15	3	15	16	16	5	15	3	15	16	16	19.1	41.7	10.4	42.9	39.2	39.6	13627000	943880000	4930900	837700000	165900000	617470000	12.1744	0.654183	717200	49678000	259520	44089000	8731700	32498000			399
A0A0G2JEX1;Q7TPW1	Nexilin	Nexn		671	80.035	0	69.096	0	9	2	17	3	9	0	9	2	17	3	9	0	0	0	0	0	0	0	19.4	3.1	27.4	4.6	15.8	0	114820000	2165300	550730000	11009000	79535000	#DIV/0!	0.692693	0	3703800	69848	17766000	355120	2565600	221;633;649		346
A0A0G2JEY4;Q9CXL3	Uncharacterized protein C7orf50 homolog			178	20.03	0	18.392	0	2	0	2	0	2	0	2	0	2	0	2	0	2	0	2	0	2	0	28.7	0	28.7	0	28.7	0	17143000	0	25490000	0	11577000	#DIV/0!	0.675319	0	1558500	0	2317300	0	1052500
A0A0G2JGG2;A0A0G2JF31;D6RCW9;A0A0G2JF03;P07607	Thymidylate synthase	Tyms		93	10.827	0	3.2453	0	1	0	0	1	1	0	1	0	0	1	1	0	1	0	0	1	1	0	22.6	0	0	22.6	22.6	0	1957600	0	0	2412900	2200200	#DIV/0!	1.12393	0	326260	0	0	402160	366700
A0A0G2JF72;Q8JZN2;Q91W50	Cold shock domain-containing protein E1	Csde1		668	74.482	0	25.956	0	1	0	0	0	1	0	1	0	0	0	1	0	1	0	0	0	1	0	2.7	0	0	0	2.7	0	5619400	0	0	0	4253200	#DIV/0!	0.756878	0	147880	0	0	0	111930
A0A0G2JFB4;A0A0G2JGT5;A0A0G2JH04;P63073	Eukaryotic translation initiation factor 4E	Eif4e		132	15.057	0.003218	2.2081	0	1	0	0	0	1	0	1	0	0	0	1	0	1	0	0	0	1	0	8.3	0	0	0	8.3	0	0	0	0	0	0	#DIV/0!	#DIV/0!	0	0	0	0	0	0	85
A0A0G2JG95;Q8BX10	Serine/threonine-protein phosphatase PGAM5, mitochondrial	Pgam5		179	20.294	0	3.2226	0	1	0	1	0	1	0	1	0	1	0	1	0	1	0	1	0	1	0	5	0	5.6	0	5.6	0	3927700	0	5737900	0	5559200	#DIV/0!	1.41538	0	280550	0	409850	0	397090
A0A0G2JGD2;P07091	Protein S100-A4	S100a4		78	9.0621	0	31.912	0	3	1	3	2	3	0	3	1	3	2	3	0	3	1	3	2	3	0	32.1	21.8	32.1	21.8	32.1	0	146150000	3103900	843830000	12956000	189290000	#DIV/0!	1.29518	0	29230000	620790	168770000	2591200	37858000
A0A0G2JGE0;Q8BXV2	BRI3-binding protein	Bri3bp		150	16.304	0	3.1473	0	1	0	1	0	0	0	1	0	1	0	0	0	1	0	1	0	0	0	13.3	0	13.3	0	0	0	0	0	0	0	0	#DIV/0!	#DIV/0!	0	0	0	0	0	0
A0A0G2JGI1				593	70.624	0	38.663	0	8	0	13	1	5	0	1	0	2	0	0	0	0	0	0	0	0	0	20.6	0	27	1.7	11	0	10788000	0	58019000	0	0	#DIV/0!	0	0	372010	0	2000700	0	0	207;556;572;585
A0A0G2JGL8;Q99PU8	Putative ATP-dependent RNA helicase DHX30	Dhx30		1186	133.03	0	6.5359	0	2	0	2	0	1	0	2	0	2	0	1	0	2	0	2	0	1	0	2.4	0	2.4	0	1.5	0	1422400	0	5088600	0	866290	#DIV/0!	0.609034	0	18965	0	67848	0	11551
E9Q1T1;A0A0G2JGS4;Q6PHZ2;E9Q1V9;E9Q1W0	Calcium/calmodulin-dependent protein kinase type II subunit delta	Camk2d		533	60.004	0	17.121	0	3	0	6	2	2	0	3	0	6	2	2	0	1	0	3	0	2	0	10.3	0	17.3	5.6	6.9	0	36439000	0	60323000	5117200	6375100	#DIV/0!	0.174953	0	1301400	0	2154400	182760	227680	407;462
A0A0J9YUR2;A0A0J9YTU3;Q5SXY1;A0A0J9YV86;A0A0J9YUF8	Cytospin-B	Specc1		978	108.84	0	72.559	0	7	0	12	0	3	0	7	0	12	0	3	0	7	0	12	0	3	0	13.8	0	23.5	0	4.1	0	46294000	0	155860000	0	8349300	#DIV/0!	0.180354	0	873470	0	2940700	0	157530	412;518
A0A0J9YUT2;A0A0J9YVH5;A0A0J9YTV1;A0A0J9YVJ6;E9Q9A5;G5E8N7;Q9JLV6	Bifunctional polynucleotide phosphatase/kinase;Polynucleotide 3-phosphatase;Polynucleotide 5-hydroxyl-kinase	Pnkp		53	5.6064	0	7.5384	0	1	0	0	0	0	0	1	0	0	0	0	0	1	0	0	0	0	0	49.1	0	0	0	0	0	3920600	0	0	0	0	#DIV/0!	0	0	1306900	0	0	0	0
A0A0J9YTY0;A0A0J9YUL3;Q8C1B7	Septin-11	Sept11		425	48.978	0	323.31	2	18	0	3	8	17	2	18	0	3	8	17	0	10	0	2	4	11	4.5	40	0	12.9	25.2	46.8	512680	1195400000	0	9788300	20207000	399310000	39.4144	0.334039	24413	56924000	0	466110	962260	19015000	41;46;150;268;300	150;268
A0A0J9YUA0;D6RFB9;O35526;P61264	Syntaxin-1A;Syntaxin-1B	Stx1a;Stx1b		158	18.252	0.0080704	1.7118	1	0	0	0	1	0	1	0	0	0	1	0	1	0	0	0	1	0	10.8	0	0	0	5.7	0	4286500	0	0	0	0	0	0	#DIV/0!	535810	0	0	0	0	0
A0A0J9YUD8;A0A0J9YUZ4;P63158;D3YVC6;D3YZ18	High mobility group protein B1	Hmgb1		171	19.774	0	7.7353	3	0	2	0	3	0	3	0	2	0	3	0	2	0	1	0	2	0	24	0	15.2	0	25.7	0	1596800	0	527440	0	1858900	0	1.16414	#DIV/0!	266140	0	87907	0	309810	0		23	13
A0A0J9YUQ8				568	62.354	0	7.685	16	21	15	22	20	23	0	1	1	1	1	1	0	1	1	1	1	1	42.1	60.4	43	58.1	45.2	60.9	0	0	0	0	0	0	#DIV/0!	#DIV/0!	0	0	0	0	0	0	6;7;175;188;291	6;7;291	12;230;270;393;399;496;504
A0A0J9YUS5;E9PVC6;E9Q9E1;E9PVC5;Q6NZJ6	Eukaryotic translation initiation factor 4 gamma 1	Eif4g1		1303	145.31	0.0073746	1.7342	0	0	0	0	0	1	0	0	0	0	0	1	0	0	0	0	0	1	0	0	0	0	0	1.5	0	0	0	0	0	0	#DIV/0!	#DIV/0!	0	0	0	0	0	0	968
A0A0J9YVG0;Q61074	Protein phosphatase 1G	Ppm1g		435	47.802	0	6.0758	0	1	0	2	0	0	0	1	0	2	0	0	0	1	0	2	0	0	0	2.8	0	6.9	0	0	0	3934300	0	12134000	0	0	#DIV/0!	0	0	196720	0	606710	0	0
A0A0N4SUL6;O35130	Ribosomal RNA small subunit methyltransferase NEP1	Emg1		122	13.612	0.0039872	2.1525	0	1	0	0	0	1	0	1	0	0	0	1	0	1	0	0	0	1	0	9	0	0	0	9	0	0	0	0	0	0	#DIV/0!	#DIV/0!	0	0	0	0	0	0	100
A0A0N4SUM7;A0A0N4SUY1;A0A0N4SVT4;A0A0N4SV46;Q9R1Q6	Transmembrane protein 176B	Tmem176b		172	18.131	0.0016681	2.4231	0	0	0	1	0	0	0	0	0	1	0	0	0	0	0	1	0	0	0	0	0	8.7	0	0	0	0	0	6679200	0	0	#DIV/0!	#DIV/0!	0	0	0	1113200	0	0
A0A0N4SWD9;A0A0N4SVA4;A0A0N4SUU3;A0A0N4SUV6;Q9JHW4	Selenocysteine-specific elongation factor	Eefsec		242	26.01	0.0016529	2.3692	0	1	0	0	0	0	0	1	0	0	0	0	0	1	0	0	0	0	0	13.6	0	0	0	0	0	4840300	0	0	0	0	#DIV/0!	0	0	322690	0	0	0	0
Q9CZ52;A0A0N4SV16	Anthrax toxin receptor 1	Antxr1		562	62.308	0	40.219	1	4	1	10	4	5	1	4	1	10	4	5	1	4	1	10	4	5	2.1	9.4	2.1	18.1	10.1	9.6	965710	40289000	741500	159940000	4047500	40934000	4.19122	1.01601	43896	1831300	33704	7270100	183980	1860600	37
A0A0N4SV32;Q3UMP4;Q9CY58	Plasminogen activator inhibitor 1 RNA-binding protein	Serbp1		362	39.644	0	25.754	0	6	0	3	1	5	0	6	0	3	1	5	0	6	0	3	1	5	0	21	0	10.8	4.4	20.2	0	87841000	0	3880800	107380	68287000	#DIV/0!	0.777393	0	5490000	0	242550	6711.3	4267900	11
Q8CGP5;C0HKE1;C0HKE7;C0HKE6;C0HKE8;C0HKE4;C0HKE3;A0A0N4SV66;C0HKE2;C0HKE5;Q8CGP4;C0HKE9;Q8CGP7;Q8R1M2;Q64523;Q8CGP6;Q6GSS7;Q8BFU2	Histone H2A type 1-F;Histone H2A;Histone H2A type 1-K;Histone H2A.J;Histone H2A type 2-C;Histone H2A type 1-H;Histone H2A type 2-A;Histone H2A type 3	Hist1h2af;Hist1h2aa;Hist1h2ak;H2afj;Hist2h2ac;Hist1h2ah;Hist2h2aa1;Hist3h2a		130	14.161	0	50.822	2	3	2	3	3	3	1	1	1	1	1	1	1	1	1	1	1	1	21.5	26.9	21.5	26.9	26.9	26.9	9166100	49606000	13013000	400730000	13390000	18007000	1.46082	0.363	1833200	9921200	2602600	80145000	2678000	3601300
A0A0N4SVB8;F6QKK2;Q9CQW2;Q8VEH3	ADP-ribosylation factor-like protein 8B;ADP-ribosylation factor-like protein 8A	Arl8a;Arl8b		138	15.985	0	8.4953	0	2	0	0	0	0	0	2	0	0	0	0	0	2	0	0	0	0	0	29.7	0	0	0	0	0	52361000	0	0	0	0	#DIV/0!	0	0	5817800	0	0	0	0
A0A0N4SVF0;Q6ZWY8	Thymosin beta-10	Tmsb10		67	7.2793	0.00088968	2.9372	1	0	1	0	1	0	1	0	1	0	1	0	1	0	1	0	1	0	20.9	0	20.9	0	20.9	0	7756100	0	7923000	0	13058000	0	1.68358	#DIV/0!	2585400	0	2641000	0	4352800	0			7
A2AFK7;A0A0N4SVP8;Q91VC3;D6RJ60;D6RJ11;A0A0N4SVM5;E9PV04	Eukaryotic initiation factor 4A-III;Eukaryotic initiation factor 4A-III, N-terminally processed	Eif4a3;Eif4a2;Gm8994		299	33.958	0	6.5143	1	0	0	2	0	2	0	0	0	1	0	1	0	0	0	1	0	1	5.4	0	0	9.7	0	9.7	0	0	0	7076100	0	3666700	#DIV/0!	#DIV/0!	0	0	0	471740	0	244450
A0A0N4SVQ1;Q62425	Cytochrome c oxidase subunit NDUFA4	Ndufa4		49	5.8765	0.0017079	2.5733	1	0	1	0	1	1	1	0	1	0	1	1	1	0	1	0	1	1	20.4	0	20.4	0	20.4	20.4	1285100	0	1370400	0	2511600	3761400	1.9544	#DIV/0!	321290	0	342590	0	627900	940350
A0A0N4SVT3;A0A0N4SW28;Q9DAS9	Guanine nucleotide-binding protein G(I)/G(S)/G(O) subunit gamma-12	Gng12		65	7.1971	0.00088183	2.8442	0	1	0	1	0	1	0	1	0	1	0	1	0	1	0	1	0	1	0	24.6	0	24.6	0	24.6	0	9183600	0	8851000	0	5124400	#DIV/0!	0.557995	0	2295900	0	2212700	0	1281100
Q99KX1;A0A0N4SVX3;A0A0N4SVM2	Myeloid leukemia factor 2	Mlf2		247	28.055	0	4.4427	0	1	0	2	0	1	0	1	0	2	0	1	0	1	0	2	0	1	0	10.9	0	18.2	0	7.3	0	2973800	0	6725300	0	2138800	#DIV/0!	0.719214	0	330420	0	747250	0	237640
A0A0N5E9G7;G3X8Z6;Q5U4B1;G3UWX1;P35601	Replication factor C subunit 1	Rfc1		1130	125.86	0	13.441	0	1	0	0	0	1	0	1	0	0	0	1	0	1	0	0	0	1	0	1	0	0	0	1	0	2284100	0	0	0	0	#DIV/0!	0	0	40072	0	0	0	0
A0A0R4IZW9;Q9DCT5	Stromal cell-derived factor 2	Sdf2		219	23.991	0	44.077	0	1	0	0	0	1	0	1	0	0	0	1	0	1	0	0	0	1	0	10.5	0	0	0	10.5	0	15374000	0	0	0	1714900	#DIV/0!	0.111545	0	1708300	0	0	0	190550
A0A0R4J000;Q8VC57	BTB/POZ domain-containing protein KCTD5	Kctd5		234	26.135	0	6.6393	2	1	2	0	2	1	2	1	2	0	2	1	2	1	2	0	2	1	15.8	15	15.8	0	15.8	10.7	3284300	0	4853600	0	4706000	0	1.43288	#DIV/0!	298580	0	441240	0	427820	0	6;25	6;25
A0A0R4J005;E9QP62;Q9D7B2;Q99JW4;Q91XD2	LIM and senescent cell antigen-like-containing domain protein 1;LIM and senescent cell antigen-like-containing domain protein 2	Lims1;Lims2		337	38.387	0	4.4565	0	1	0	1	0	2	0	1	0	1	0	2	0	1	0	1	0	2	0	7.1	0	7.1	0	10.4	0	0	0	0	0	0	#DIV/0!	#DIV/0!	0	0	0	0	0	0	22
A0A0R4J0C8;Q7TMF2	3-5 exoribonuclease 1	Eri1		345	39.551	0	4.6345	0	0	0	0	0	1	0	0	0	0	0	1	0	0	0	0	0	1	0	0	0	0	0	7.8	0	0	0	0	0	7074400	#DIV/0!	#DIV/0!	0	0	0	0	0	505310
Q91ZX7;A0A0R4J0I9;Q3U5J2	Prolow-density lipoprotein receptor-related protein 1;Low-density lipoprotein receptor-related protein 1 85 kDa subunit;Low-density lipoprotein receptor-related protein 1 515 kDa subunit;Low-density lipoprotein receptor-related protein 1 intracellular domain	Lrp1		4545	504.74	0	3.5891	0	2	0	0	1	0	0	2	0	0	1	0	0	2	0	0	1	0	0	0.6	0	0	0.2	0	0	1086700	0	0	0	0	#DIV/0!	0	0	4787.3	0	0	0	0		1076
Q5SVF9;A0A0R4J0J6;Q8BKT7;Q5SVF8	THO complex subunit 5 homolog	Thoc5		635	73.012	0.0046548	1.9909	0	2	0	0	0	0	0	2	0	0	0	0	0	2	0	0	0	0	0	6.9	0	0	0	0	0	0	0	0	0	0	#DIV/0!	#DIV/0!	0	0	0	0	0	0	355
A0A0R4J0J8;Q2KN98	Cytospin-A	Specc1l		1135	126.55	0	258.52	0	14	0	26	0	5	0	14	0	26	0	5	0	14	0	26	0	5	0	23.3	0	30.7	0	6.7	0	78218000	0	739780000	0	22617000	#DIV/0!	0.289153	0	1448500	0	13700000	0	418840	468
A0A1L1STY4;A0A1L1SVG0;A0A0R4J0S7;Q8CGB3	Uveal autoantigen with coiled-coil domains and ankyrin repeats	Uaca		1236	140.51	0	51.633	0	3	0	4	0	2	0	3	0	4	0	2	0	3	0	4	0	2	0	3.8	0	6.1	0	2.5	0	8003400	0	14240000	0	2962000	#DIV/0!	0.370093	0	112720	0	200570	0	41719	80;122;175;180
A0A0R4J0V4;Q9QXM1	Junction-mediating and -regulatory protein	Jmy		983	110.55	0	3.4113	0	1	0	0	0	1	0	1	0	0	0	1	0	1	0	0	0	1	0	1.9	0	0	0	1.9	0	4825800	0	0	0	0	#DIV/0!	0	0	114900	0	0	0	0
A0A0R4J104;P98078;E9QL31;F6TQN9;E9PX84;Q3TRE6	Disabled homolog 2	Dab2		766	82.212	0	19.127	0	1	0	8	0	0	0	1	0	8	0	0	0	1	0	8	0	0	0	1.3	0	21	0	0	0	0	0	106070000	0	0	#DIV/0!	#DIV/0!	0	0	0	3314800	0	0
D3YUC9;A0A0R4J139		Msrb3		114	12.058	0.0047096	2.0373	0	0	0	1	0	0	0	0	0	1	0	0	0	0	0	1	0	0	0	0	0	9.6	0	0	0	0	0	4437700	0	0	#DIV/0!	#DIV/0!	0	0	0	887530	0	0
A0A0R4J187;P23475	X-ray repair cross-complementing protein 6	Xrcc6		608	69.484	0	23.668	0	6	0	6	1	8	0	6	0	6	1	8	0	6	0	6	1	8	0	11	0	11.2	2.3	17.9	0	49088000	0	31880000	1315600	30449000	#DIV/0!	0.620294	0	1692700	0	1099300	45366	1050000
D3YVI1;A0A0R4J1B5;D3YYU4;E9PV98;D3Z3L3;Q99PQ1	Tripartite motif-containing protein 12A	Trim12a;Trim5;Trim12c		265	31.119	0.0047022	2.0338	0	1	0	1	0	1	0	1	0	1	0	1	0	1	0	1	0	1	0	6.8	0	4.5	0	4.5	0	0	0	0	0	0	#DIV/0!	#DIV/0!	0	0	0	0	0	0		107;115;118	111;112
D3YUQ9;E9QN08;Q80T06;A0A0R4J1E2;P57776;D3Z7N2;D3YZT9;A0A0R4J1L2;Q91VK2;F6ZFU0	Elongation factor 1-delta	Eef1d		193	21.478	0	8.3637	0	2	1	1	1	1	0	2	1	1	1	1	0	2	1	1	1	1	0	18.7	12.4	12.4	12.4	12.4	0	13686000	560650	2234700	1764100	11907000	#DIV/0!	0.870013	0	1368600	56065	223470	176410	1190700
A0A0R4J1E3				661	72.544	0	249.9	2	9	2	13	5	7	2	9	2	13	5	7	0	1	0	1	0	0	5.3	26.6	6.1	34	14.4	19.4	2735500	139060000	5642500	1581700000	20242000	56796000	7.39974	0.408428	105210	5348500	217020	60835000	778520	2184400	68;308;625;644
A0A0R4J1G9;E9QN92;D3YTP0;Q8CI59	Metalloreductase STEAP3	Steap3		488	54.747	0	15.497	0	4	0	0	1	6	0	4	0	0	1	6	0	4	0	0	1	6	0	10.5	0	0	2.7	14.8	0	13134000	0	0	492550	23037000	#DIV/0!	1.754	0	547250	0	0	20523	959890	140;453
A0A0R4J1H6;E9QP99;P55937	Golgin subfamily A member 3	Golga3		1447	162.89	0	19.694	0	5	0	0	0	0	0	5	0	0	0	0	0	5	0	0	0	0	0	5.1	0	0	0	0	0	20618000	0	0	0	0	#DIV/0!	0	0	257720	0	0	0	0
D3Z0F3;A0A0R4J1N9;P40630	Transcription factor A, mitochondrial	Tfam		143	16.678	0.002447	2.2781	1	0	0	0	1	0	1	0	0	0	1	0	1	0	0	0	1	0	10.5	0	0	0	10.5	0	1212200	0	0	0	2204500	0	1.81859	#DIV/0!	151520	0	0	0	275560	0
A0A0R4J1W1;Q91ZT9	Ankyrin repeat and SOCS box protein 8	Asb8		288	31.707	0	12.858	0	0	0	1	0	1	0	0	0	1	0	1	0	0	0	1	0	1	0	0	0	2.4	0	4.2	0	0	0	0	0	0	#DIV/0!	#DIV/0!	0	0	0	0	0	0
Q9CZM3;A0A0R4J1Z3;Q9CR67;A0A0J9YV78	Transmembrane protein 33	Tmem33		126	14.049	0	4.476	1	0	1	1	1	0	1	0	1	1	1	0	1	0	1	1	1	0	9.5	0	9.5	7.1	9.5	0	1220500	0	1804500	2644700	2489600	0	2.03982	#DIV/0!	244100	0	360900	528930	497920	0
A0A0R4J233;A0A1W2P6J7;Q8C650;A0A1W2P866	Septin-10	Sept10		427	49.829	0	39.906	0	10	0	1	1	6	0	9	0	0	0	5	0	9	0	0	0	5	0	38.4	0	2.1	2.1	24.8	0	61535000	0	0	0	10995000	#DIV/0!	0.178679	0	3076700	0	0	0	549760	17;73;75;148;266;277;400
A0A0R4J259;G3UZI2;Q7TMK9;G3V018;G3UXJ6;G3UZ48	Heterogeneous nuclear ribonucleoprotein Q	Syncrip		561	62.543	0	153.22	2	7	1	8	5	11	2	7	1	8	5	11	2	6	1	7	4	7	5.3	19.3	2.3	17.3	13.2	22.3	2609800	147940000	1532100	148650000	14206000	89909000	5.44333	0.60774	89992	5101500	52831	5125900	489870	3100300	96;289	289
G3UWV6;A0A0R4J263;O35083	1-acyl-sn-glycerol-3-phosphate acyltransferase;1-acyl-sn-glycerol-3-phosphate acyltransferase alpha	Agpat1		198	22.337	0.0039904	2.1694	0	1	0	0	0	1	0	1	0	0	0	1	0	1	0	0	0	1	0	10.6	0	0	0	10.6	0	801810	0	0	0	472470	#DIV/0!	0.589254	0	100230	0	0	0	59059
A0A0R4J293;Q9JLF6	Protein-glutamine gamma-glutamyltransferase K	Tgm1		815	89.795	0	5.8116	1	1	1	1	0	2	1	1	1	1	0	2	1	1	1	1	0	2	1.6	1.5	1.6	1.7	0	2.6	4354600	2277600	4846800	3286800	0	6229300	0	2.73503	92651	48459	103120	69931	0	132540
Q8K007;A0A0R4J2D2;A0A087WR86	Extracellular sulfatase Sulf-1	Sulf1		870	100.92	0	3.9144	0	0	0	2	0	0	0	0	0	2	0	0	0	0	0	2	0	0	0	0	0	4.8	0	0	0	0	0	25749000	0	0	#DIV/0!	#DIV/0!	0	0	0	757320	0	0
A0A0U1RP60;A0A0U1RNI6;A0A0U1RPV3;A0A0U1RP13;A0A0U1RQ57;Q8VDP6	CDP-diacylglycerol--inositol 3-phosphatidyltransferase	Cdipt		100	11.345	0.009434	1.688	0	1	0	0	0	0	0	1	0	0	0	0	0	1	0	0	0	0	0	11	0	0	0	0	0	0	0	0	0	0	#DIV/0!	#DIV/0!	0	0	0	0	0	0
P19096;A0A0U1RNJ1	Fatty acid synthase;[Acyl-carrier-protein] S-acetyltransferase;[Acyl-carrier-protein] S-malonyltransferase;3-oxoacyl-[acyl-carrier-protein] synthase;3-oxoacyl-[acyl-carrier-protein] reductase;3-hydroxyacyl-[acyl-carrier-protein] dehydratase;Enoyl-[acyl-carrier-protein] reductase;Oleoyl-[acyl-carrier-protein] hydrolase	Fasn		2504	272.43	0	10.33	0	3	0	0	2	3	0	3	0	0	2	3	0	3	0	0	2	3	0	2.6	0	0	0.8	2.4	0	5493100	0	0	841050	11150000	#DIV/0!	2.02982	0	46552	0	0	7127.5	94496
A0A0U1RNK7;E9PX48;A2A9M5;A2A9M4;Q8R1A4	Dedicator of cytokinesis protein 7	Dock7		2098	238.09	0	109.22	0	18	0	32	0	12	0	18	0	32	0	12	0	16	0	29	0	11	0	13	0	23.6	0	9.9	0	83654000	0	289460000	0	34457000	#DIV/0!	0.411899	0	789190	0	2730700	0	325070	193;457;523;655;1477;1487
D3Z7R0;A0A0U1RNL7;A0A0U1RPT4;O55028	[3-methyl-2-oxobutanoate dehydrogenase [lipoamide]] kinase, mitochondrial	Bckdk		214	24.351	0.0016906	2.4721	0	1	0	0	0	0	0	1	0	0	0	0	0	1	0	0	0	0	0	9.8	0	0	0	0	0	0	0	0	0	0	#DIV/0!	#DIV/0!	0	0	0	0	0	0	118
A0A0U1RPH8;Q3V300	Kinesin-like protein KIF22	Kif22		161	17.827	0.0066815	1.7581	0	0	0	1	0	0	0	0	0	1	0	0	0	0	0	1	0	0	0	0	0	6.2	0	0	0	0	0	0	0	0	#DIV/0!	#DIV/0!	0	0	0	0	0	0
A0A0U1RPL0;Q7TQH0;E9Q5Q0	Ataxin-2-like protein	Atxn2l		1096	115.26	0	34.751	1	8	1	4	1	10	1	8	1	4	1	10	0	3	0	0	0	2	1.6	11.8	1.6	6.4	1.5	14.1	463570	48562000	599130	19476000	925340	80469000	1.99612	1.65704	12529	1312500	16193	526390	25009	2174800	133
A0A140T8V5;P17918	Proliferating cell nuclear antigen	Pcna		261	28.785	0	13.321	1	3	2	0	3	3	1	3	2	0	3	3	1	3	2	0	3	3	5	14.9	12.3	0	16.5	18	503090	11240000	4633100	0	9928000	8356800	19.734	0.743488	31443	702480	289570	0	620500	522300	135	81
A0A1B0GQU8;P35980;A0A1B0GSA8;A0A1B0GSF7;A0A1B0GSS8;A0A1B0GRZ3	60S ribosomal protein L18	Rpl18		159	18.101	0	15.812	2	3	1	1	1	2	2	3	1	1	1	2	2	3	1	1	1	2	15.1	22.6	8.2	8.2	8.2	16.4	3882400	70077000	1634900	42217000	4210000	38233000	1.08438	0.545586	647060	11679000	272480	7036100	701660	6372100
A0A1B0GR11;Q93092	Transaldolase	Taldo1		382	42.151	0	4.6105	1	0	2	0	2	0	1	0	2	0	2	0	1	0	2	0	2	0	3.1	0	6.3	0	6.5	0	398380	0	406410	0	558960	0	1.40308	#DIV/0!	24899	0	25401	0	34935	0		295
A0A1B0GR54;O09053	Werner syndrome ATP-dependent helicase homolog	Wrn		1158	129.76	0	5.825	1	0	1	0	1	1	1	0	1	0	1	1	1	0	1	0	1	1	1.5	0	1.5	0	1.5	1.5	0	0	0	0	0	0	#DIV/0!	#DIV/0!	0	0	0	0	0	0			1039
A0A1B0GR60;Q9CPX4;P29391;P49945	Ferritin;Ferritin light chain 1;Ferritin light chain 2	Ftl1;Ftl2		160	17.999	0	11.57	1	5	1	2	0	2	1	5	1	2	0	2	1	5	1	2	0	2	10	50.6	10	14.4	0	24.4	2403300	16654000	2568900	81043000	0	16257000	0	0.976162	218480	1514000	233530	7367500	0	1477900
A0A1B0GRC0;P02463;F7CK55;A0A1B0GSI7;Q63ZW6	Collagen alpha-1(IV) chain;Arresten	Col4a1;Col4a5		328	33.938	0	4.4082	0	2	0	0	0	0	0	2	0	0	0	0	0	2	0	0	0	0	0	13.7	0	0	0	0	0	5471700	0	0	0	0	#DIV/0!	0	0	420900	0	0	0	0
A0A1B0GRG1;A0A1B0GRT5;P62071;P10833	Ras-related protein R-Ras2;Ras-related protein R-Ras	Rras2;Rras		107	11.433	0.006006	1.8185	0	1	0	1	0	0	0	1	0	1	0	0	0	1	0	1	0	0	0	15	0	15	0	0	0	7580100	0	3748400	0	0	#DIV/0!	0	0	1263300	0	624740	0	0
P62281;A0A1B0GSE8;A0A1B0GRR3	40S ribosomal protein S11	Rps11		158	18.431	0	10.376	1	2	1	4	2	3	1	2	1	4	2	3	1	2	1	4	2	3	5.1	18.4	5.1	30.4	16.5	23.4	531300	0	319960	5403300	1034800	6409400	1.94768	#DIV/0!	53130	0	31996	540330	103480	640940	116;131
A0A1B0GT66;F6Y6L6;F8WIR1;P18242	Cathepsin D	Ctsd		273	29.299	0	4.1557	1	1	0	1	1	2	1	1	0	1	1	2	1	1	0	1	1	2	6.6	6.6	0	6.6	6.6	11	3194200	0	0	0	0	406860	0	#DIV/0!	245700	0	0	0	0	31297	128	128
A0A1C7CYV0;B1AX58;Q99K51	Plastin-3	Pls3		629	70.642	0	61.015	1	11	0	14	2	8	1	11	0	14	2	8	0	9	0	12	2	7	2.1	26.7	0	35.1	4.5	23.4	0	58162000	0	180290000	2736900	16785000	#DIV/0!	0.28859	0	1572000	0	4872600	73970	453640	104;566;621		169
F7CGG2;E9PZA7;E9QLK7;E9PWT1;A0A1D5RLL4;Q80YV3	Transformation/transcription domain-associated protein	Trrap		3587	405.42	0.0017182	2.6384	0	0	1	1	0	0	0	0	1	1	0	0	0	0	1	1	0	0	0	0	0.3	0.6	0	0	0	0	0	0	0	0	#DIV/0!	#DIV/0!	0	0	0	0	0	0		1030;2216	1024
A0A1D5RLS1;Q60902	Epidermal growth factor receptor substrate 15-like 1	Eps15l1		599	66.204	0	13.232	0	1	0	5	0	0	0	1	0	5	0	0	0	1	0	5	0	0	0	1.3	0	15.2	0	0	0	1774300	0	17277000	0	0	#DIV/0!	0	0	47954	0	466940	0	0
A0A1D5RLS2;A0A1D5RM23;Q9CQF3	Cleavage and polyadenylation specificity factor subunit 5	Nudt21		169	19.633	0	5.9957	1	2	0	0	1	0	1	2	0	0	1	0	1	2	0	0	1	0	10.7	17.8	0	0	10.7	0	392500	3693400	0	0	451170	0	1.14948	0	39250	369340	0	0	45117	0
A0A1D5RM79;A0A1D5RLW5;A0A1D5RM85;P62717;A0A1D5RMC7	60S ribosomal protein L18a	Rpl18a		109	12.7	0	10.515	0	4	0	3	0	4	0	4	0	3	0	4	0	4	0	3	0	4	0	28.4	0	33	0	28.4	0	36558000	0	37891000	0	14123000	#DIV/0!	0.386318	0	5222500	0	5413100	0	2017600	64
A0A1D5RLX4;C3VPR6	Protein NLRC5	Nlrc5		1393	154.33	0.0060606	1.8833	0	0	0	0	1	1	0	0	0	0	1	1	0	0	0	0	1	1	0	0	0	0	1.4	1.7	0	0	0	0	0	0	#DIV/0!	#DIV/0!	0	0	0	0	0	0	110
A0A1D5RM92;Q9DBH0;Q3TXI7	NEDD4-like E3 ubiquitin-protein ligase WWP2	Wwp2		824	94.157	0	6.4206	0	3	1	1	0	1	0	3	1	1	0	1	0	3	1	1	0	1	0	6.2	2.1	2.1	0	2.1	0	40363000	443930	48722000	0	29177000	#DIV/0!	0.722865	0	896960	9865.1	1082700	0	648380	542
A0A1L1SQA8;P62852	40S ribosomal protein S25	Rps25		93	10.309	0	8.7485	3	4	3	3	2	4	3	4	3	3	2	4	3	4	3	3	2	4	32.3	32.3	32.3	32.3	20.4	32.3	25350000	228370000	12445000	51115000	19916000	130080000	0.785641	0.569602	5069900	45674000	2489000	10223000	3983100	26016000
A0A1L1SU24;A0A1L1STN5;A0A1L1SRY8;A0A1L1SSY9;Q9DCU6	39S ribosomal protein L4, mitochondrial	Mrpl4		160	18.081	0	3.2394	0	0	0	0	0	1	0	0	0	0	0	1	0	0	0	0	0	1	0	0	0	0	0	10	0	0	0	0	0	1350000	#DIV/0!	#DIV/0!	0	0	0	0	0	135000
Q5NCU3;Q5NCU4;A0A1L1SSH9;P07214	SPARC	Sparc		172	19.095	0.0094408	1.6902	0	1	0	0	0	1	0	1	0	0	0	1	0	1	0	0	0	1	0	5.8	0	0	0	5.8	0	0	0	0	0	0	#DIV/0!	#DIV/0!	0	0	0	0	0	0	146
Q80UI5;A0A1L1ST33;Q64143;P26450;A0A087WQM2;B1AUG0;O08908	Phosphatidylinositol 3-kinase regulatory subunit gamma;Phosphatidylinositol 3-kinase regulatory subunit alpha;Phosphatidylinositol 3-kinase regulatory subunit beta	Pik3r1;Pik3r3;Pik3r2		454	53.398	0.0017197	2.6387	1	0	0	0	1	0	1	0	0	0	1	0	1	0	0	0	1	0	2.4	0	0	0	2.6	0	327710	0	0	0	613830	0	1.87309	#DIV/0!	13654	0	0	0	25576	0
Q45VK5;A0A1L1STE4;Q9Z1X4;A0A1L1SR62;A0A1L1SQ69;A0A1L1SSU8;A0A1L1SQR7;A0A1L1ST48	Interleukin enhancer-binding factor 3	Ilf3		703	76.347	0	5.9591	0	0	0	2	0	0	0	0	0	2	0	0	0	0	0	2	0	0	0	0	0	5.3	0	0	0	0	0	6189500	0	0	#DIV/0!	#DIV/0!	0	0	0	182050	0	0
A0A1L1STQ7;Q9Z0I5		Slfn3		640	72.121	0.0047356	2.0519	0	1	0	1	0	0	0	1	0	1	0	0	0	1	0	0	0	0	0	2.7	0	1.7	0	0	0	0	0	6395000	0	0	#DIV/0!	#DIV/0!	0	0	0	177640	0	0			432
A0A1L1SUX8;P01831	Thy-1 membrane glycoprotein	Thy1		125	14.038	0	5.4537	3	0	1	0	1	0	3	0	1	0	1	0	3	0	1	0	1	0	31.2	0	12	0	12	0	1851600	0	1179600	0	1757800	0	0.949341	#DIV/0!	264510	0	168520	0	251110	0		28
A0A1S6GWJ4;Q91VN6	Probable ATP-dependent RNA helicase DDX41	Ddx41		633	71.1	0.0024752	2.3613	0	0	0	2	0	0	0	0	0	2	0	0	0	0	0	2	0	0	0	0	0	4.1	0	0	0	0	0	4530000	0	0	#DIV/0!	#DIV/0!	0	0	0	105350	0	0	275
A0A1W2P6G5				139	15.448	0	26.824	6	11	6	9	7	7	1	1	1	1	1	1	1	1	1	1	1	1	56.1	74.8	65.5	74.8	65.5	65.5	0	0	0	0	0	0	#DIV/0!	#DIV/0!	0	0	0	0	0	0	20;126	20;126	24;61;108;115
A0A1W2P7E1;A0A1W2P7K2;Q9CQE6	Histone chaperone ASF1A	Asf1a		118	13.321	0.0016807	2.4502	0	1	0	0	0	1	0	1	0	0	0	1	0	1	0	0	0	1	0	12.7	0	0	0	12.7	0	0	0	0	0	1511300	#DIV/0!	#DIV/0!	0	0	0	0	0	755640
A0A1W2P7H9;A0A1W2P7T3;P84089;G3UW85	Enhancer of rudimentary homolog	Erh		71	8.2033	0	64.531	1	2	1	1	1	2	1	2	1	1	1	2	1	2	1	1	1	2	15.5	39.4	15.5	23.9	15.5	39.4	1747300	0	2897100	0	1876700	5032800	1.07406	#DIV/0!	436830	0	724260	0	469180	1258200	28;33
A0A1W2P7X0;E9QMV2;Q4KML4	Costars family protein ABRACL	Abracl		57	6.4374	0.004717	2.0404	0	0	0	0	2	0	0	0	0	0	2	0	0	0	0	0	2	0	0	0	0	0	43.9	0	0	0	0	0	1718000	0	#DIV/0!	#DIV/0!	0	0	0	0	572660	0
A0A1W2P7X3;Q9D358;Q561M1	Low molecular weight phosphotyrosine protein phosphatase	Acp1		114	12.562	0	3.674	1	0	1	1	1	2	1	0	1	1	1	2	1	0	1	1	1	2	15.8	0	15.8	7.9	15.8	23.7	391650	0	600740	2853600	1487100	4863200	3.79701	#DIV/0!	78330	0	120150	570730	297410	972640
A0A1W2P8E1;Q8BU33;A0A1W2P727;A0A1W2P8D6	Acetolactate synthase-like protein	Ilvbl		596	64.092	0	31.568	2	7	1	2	4	9	2	7	1	2	4	9	2	7	1	2	4	9	6.9	22.3	3.7	6.4	11.2	26	3744500	34879000	1040800	4323300	4410600	29556000	1.17789	0.847387	162800	1516500	45254	187970	191760	1285100	85;173;315	315
A0A1Y7VM54;Q9D1D4	Transmembrane emp24 domain-containing protein 10	Tmed10		116	13.814	0	6.3872	2	2	2	0	3	2	2	2	2	0	3	2	2	2	2	0	3	2	17.2	17.2	21.6	0	31	17.2	1244000	6912800	1230500	0	2989600	4232700	2.40322	0.612299	177720	987550	175780	0	427090	604680
A0A1Y7VM65;Q9QUH0	Glutaredoxin-1	Glrx		84	9.3868	0	3.4487	1	1	0	0	0	0	1	1	0	0	0	0	1	1	0	0	0	0	9.5	15.5	0	0	0	0	0	0	0	0	0	0	#DIV/0!	#DIV/0!	0	0	0	0	0	0	23;26	8
A0A286YDB7;A0A286YCT4;A0A286YCG8;Q9CY50	Translocon-associated protein subunit alpha	Ssr1		115	13.111	0	3.2599	0	1	1	1	0	1	0	1	1	1	0	1	0	1	1	1	0	1	0	13	13	13	0	13	0	1947800	1242000	6550000	0	2076600	#DIV/0!	1.06613	0	389570	248390	1310000	0	415330
A0A286YD22;A0A286YDT9;A0A286YDG2;Q9JMB0	G kinase-anchoring protein 1	Gkap1		67	7.1659	0	7.2387	0	1	0	1	0	1	0	1	0	1	0	1	0	1	0	1	0	1	0	20.9	0	20.9	0	20.9	0	1835300	0	1166700	0	1151100	#DIV/0!	0.6272	0	611770	0	388910	0	383720
A0A286YDB8;Q9CZX0	Elongator complex protein 3	Elp3		553	63.053	0	3.7895	0	2	0	1	0	1	0	2	0	1	0	1	0	2	0	1	0	1	0	5.1	0	3.6	0	3.6	0	1399700	0	1530600	0	1121900	#DIV/0!	0.801529	0	43740	0	47833	0	35060
E9Q390;A0A286YDF5;Q69ZN7;A0A286YCZ3	Myoferlin	Myof		2048	233.32	0	31.283	2	12	1	2	4	1	2	12	1	2	4	1	2	12	1	2	4	1	1.8	9.1	1.1	1.7	3.2	1	985680	29477000	385840	3153000	3686900	0	3.74046	0	8013.6	239650	3136.9	25634	29975	0	1118;1320;1640;1647	1379
A0A286YDS5;Q99KF1	Transmembrane emp24 domain-containing protein 9	Tmed9		209	24.597	0.004644	1.9882	1	0	0	0	0	0	1	0	0	0	0	0	1	0	0	0	0	0	5.3	0	0	0	0	0	391910	0	0	0	0	0	0	#DIV/0!	32659	0	0	0	0	0
A0A286YEB7;P62849	40S ribosomal protein S24	Rps24		118	13.605	0	11.087	2	3	2	3	2	4	2	3	2	3	2	4	2	3	2	3	2	4	22.9	33.1	22.9	20.3	20.3	33.1	4270000	84919000	1912500	20734000	2493400	65907000	0.583934	0.776116	853990	16984000	382510	4146800	498670	13181000			62
A0A286YED2;P53690	Matrix metalloproteinase-14	Mmp14		558	63.655	0	6.5328	0	1	0	0	0	1	0	1	0	0	0	1	0	1	0	0	0	1	0	3	0	0	0	3	0	6263700	0	0	0	2252100	#DIV/0!	0.359548	0	260990	0	0	0	93838
A0A2C9F2A2;Q921Q7	Ras and Rab interactor 1	Rin1		774	84.313	0	3.3528	0	1	0	1	0	0	0	1	0	1	0	0	0	1	0	1	0	0	0	1.7	0	2.1	0	0	0	527340	0	679680	0	0	#DIV/0!	0	0	14648	0	18880	0	0
A0A2I3BPY7;Q9EP71	Ankycorbin	Rai14		950	105.71	0	323.31	0	22	0	22	8	18	0	22	0	22	8	18	0	22	0	22	8	18	0	27.5	0	30.7	15.8	25.7	0	249000000	0	343040000	9856200	103040000	#DIV/0!	0.413815	0	4220300	0	5814300	167050	1746400	131;139;193;547;555	139;440
A0A2I3BQ16;P62046	Leucine-rich repeat and calponin homology domain-containing protein 1	Lrch1		682	76.058	0	13.155	0	4	0	5	0	3	0	4	0	5	0	3	0	4	0	5	0	3	0	7.6	0	10.4	0	6	0	9399600	0	15471000	0	4332000	#DIV/0!	0.460871	0	284840	0	468810	0	131270	151;153;650
A0A2I3BQF4;P62889	60S ribosomal protein L30	Rpl30		94	10.457	0	44.064	4	4	2	4	3	4	4	4	2	4	3	4	4	4	2	4	3	4	42.6	62.8	25.5	62.8	42.6	62.8	3647700	78761000	1298000	147650000	2907200	41400000	0.796995	0.525641	729530	15752000	259610	29530000	581440	8280000	31;64;71	31;71	44
A0A2I3BQP6;Q923T9;A0A286YDL6;A0A286YCW8	Calcium/calmodulin-dependent protein kinase type II subunit gamma	Camk2g		565	63.239	0	8.4984	0	3	0	6	1	1	0	2	0	4	0	1	0	1	0	3	0	1	0	7.3	0	15.8	3.4	1.6	0	6409300	0	22655000	0	3540600	#DIV/0!	0.552416	0	256370	0	906210	0	141630	556
A2A4W9;A0A2I3BR20;A0A2I3BRA9;A0A2R8W6K5;A0A2I3BRU6;A0A2K6EDK7;A0A2R8VI79;A0A2R8VK79;Q8BIF2;Q9JJ43;Q8BP71	RNA binding protein fox-1 homolog 3;RNA binding protein fox-1 homolog 1;RNA binding protein fox-1 homolog 2	Rbfox3;Rbfox1;Rbfox2		169	18.709	0.0016667	2.4217	0	0	0	1	0	0	0	0	0	1	0	0	0	0	0	1	0	0	0	0	0	5.9	0	0	0	0	0	1119300	0	0	#DIV/0!	#DIV/0!	0	0	0	223850	0	0
H3BLM7;H9H9T1;A0A2I3BR29;Q3TGF2	Protein FAM107B	Fam107b		75	9.0031	0.0024272	2.2537	0	0	0	1	0	0	0	0	0	1	0	0	0	0	0	1	0	0	0	0	0	14.7	0	0	0	0	0	1024500	0	0	#DIV/0!	#DIV/0!	0	0	0	256130	0	0
A0A2I3BRL8;Q91VM5;A2AFI4;A2AFI3;Q9WV02	RNA binding motif protein, X-linked-like-1;RNA-binding motif protein, X chromosome;RNA-binding motif protein, X chromosome, N-terminally processed	Rbmxl1;Rbmx		388	42.178	0	6.0109	0	1	1	0	1	1	0	1	1	0	1	1	0	1	1	0	1	1	0	2.1	3.4	0	3.6	2.1	0	0	1796400	0	1453700	0	#DIV/0!	#DIV/0!	0	0	71855	0	58146	0
Q9Z204;A0A2I3BRM6;A0A2I3BQH3	Heterogeneous nuclear ribonucleoproteins C1/C2	Hnrnpc		313	34.384	0	10.788	1	2	3	3	3	1	1	2	3	3	3	1	1	2	3	3	3	1	5.1	7.3	12.5	12.5	12.5	3.8	741080	10280000	2684400	45581000	4038200	4915600	5.44907	0.478171	41171	571100	149140	2532300	224340	273090
A0A2R8VH96;Q8BJ34	Meiosis arrest female protein 1	Marf1		576	63.583	0.0073584	1.7293	0	1	0	0	0	0	0	1	0	0	0	0	0	1	0	0	0	0	0	2.8	0	0	0	0	0	1653800	0	0	0	0	#DIV/0!	0	0	50116	0	0	0	0
A0A2R8VI71;A0A2R8VI12;Q61990;B2M1R7;A0A2R8VHG2;A0A2R8W6L5;A0A2R8VKN0;A0A2R8VI73;A0A2R8VKF0;A0A2R8VHP9;A0A2R8VJY1;Q3TT81;A0A2R8VI25;A0A2R8VHZ0;A0A2R8VHN3;A0A2R8VHY9;A0A2R8VHI3;A0A2R8W6U6;E9Q7D8;A0A2R8VHL8;P57722	Poly(rC)-binding protein 2;Poly(rC)-binding protein 3	Pcbp2;Pcbp3		241	25.496	0	3.3248	3	1	3	1	1	3	1	1	1	1	0	2	1	1	1	1	0	2	18.3	5.4	18.3	5.4	8.3	23.2	1125700	11245000	2478200	10142000	0	7924300	0	0.704695	93811	937090	206520	845130	0	660350		54
A0A2R8VHJ4;Q9CPQ3	Mitochondrial import receptor subunit TOM22 homolog	Tomm22		61	6.587	0	3.3787	1	0	1	0	0	0	1	0	1	0	0	0	1	0	1	0	0	0	34.4	0	34.4	0	0	0	893800	0	958100	0	0	0	0	#DIV/0!	893800	0	958100	0	0	0
A0A2R8VJU9;A0A2R8VI30;D3Z187;A0A2R8VI94;A0A2R8VK70;A0A2R8W6P0;Q61735	Leukocyte surface antigen CD47	Cd47		258	28.251	0.006015	1.837	1	1	1	0	0	1	1	1	1	0	0	1	1	1	1	0	0	1	5.4	5.4	5.4	0	0	5.4	501850	1152300	555340	0	0	985910	0	0.855602	50185	115230	55534	0	0	98591
Q9ERA0;A0A2R8VKI7	Alpha-globin transcription factor CP2	Tfcp2		502	57.031	0	11.396	0	4	0	2	0	2	0	4	0	2	0	2	0	4	0	2	0	2	0	12.7	0	6.8	0	6.6	0	23960000	0	3757800	0	4088900	#DIV/0!	0.170655	0	1597300	0	250520	0	272590
A0A2R8W6Y5;A0A2R8VKL5;E9Q066;G3X9Q6;Q8BWW4	La-related protein 4	Larp4		610	67.487	0.0046948	2.0303	0	1	0	1	0	1	0	1	0	1	0	1	0	1	0	1	0	1	0	2.1	0	2.1	0	2.1	0	5687200	0	4851100	0	4077200	#DIV/0!	0.716908	0	284360	0	242560	0	203860
A0A2R8W722;Q8R3F5	Malonyl-CoA-acyl carrier protein transacylase, mitochondrial	Mcat		116	12.898	0	4.7701	0	1	0	2	0	1	0	1	0	2	0	1	0	1	0	2	0	1	0	11.2	0	30.2	0	11.2	0	2939200	0	7783300	0	2341000	#DIV/0!	0.796475	0	489870	0	1297200	0	390170
A0A2U3TZ82;Q99KW3;G5E8W1	TRIO and F-actin-binding protein	Triobp		627	71.684	0	53.016	0	8	0	5	1	10	0	8	0	5	1	10	0	8	0	5	1	10	0	17.9	0	11.5	2.4	21.2	0	47909000	0	17196000	946000	37251000	#DIV/0!	0.777537	0	1294800	0	464750	25568	1006800	374
A0A338P6E8;P17095	High mobility group protein HMG-I/HMG-Y	Hmga1		111	12.043	0.0073475	1.7272	0	0	0	1	0	0	0	0	0	1	0	0	0	0	0	1	0	0	0	0	0	17.1	0	0	0	0	0	513520	0	0	#DIV/0!	#DIV/0!	0	0	0	85586	0	0
A0A338P6R1;A0A338P7G0;Q80VT5		2610318N02Rik		207	23.609	0.0053354	1.9149	0	1	0	0	0	0	0	1	0	0	0	0	0	1	0	0	0	0	0	15.5	0	0	0	0	0	0	0	0	0	0	#DIV/0!	#DIV/0!	0	0	0	0	0	0	79	88	91
A0A338P7E5;A0A338P786;P68037	Ubiquitin-conjugating enzyme E2 L3	Ube2l3		122	14.121	0	4.0741	1	0	1	1	0	0	1	0	1	1	0	0	1	0	1	1	0	0	18	0	18	18	0	0	799590	0	883840	6996600	0	0	0	#DIV/0!	114230	0	126260	999520	0	0
A0A338P7B2;P59222	Scavenger receptor class F member 2	Scarf2		566	60.882	0.0047695	2.1187	0	1	0	0	0	1	0	1	0	0	0	1	0	1	0	0	0	1	0	2.5	0	0	0	2.5	0	0	0	0	0	0	#DIV/0!	#DIV/0!	0	0	0	0	0	0	56;57
A0A338P7D7;Q9Z2U0;Q9CWH6;B7ZMS4	Proteasome subunit alpha type-7;Proteasome subunit alpha type-7-like;Proteasome subunit alpha type	Psma7;Psma8		223	24.782	0	21.225	4	2	4	0	4	4	4	2	4	0	4	4	4	2	4	0	4	4	24.2	16.1	24.2	0	24.2	29.1	4809700	1998000	5843800	0	9379300	35661000	1.95008	17.8483	400810	166500	486990	0	781610	2971800
A0A3B2WCC1;A0A3B2W4I2;A0A3F2YNL8;Q91VH6	Protein MEMO1	Memo1		107	11.827	0.0024712	2.3562	1	0	1	0	0	0	1	0	1	0	0	0	1	0	1	0	0	0	13.1	0	13.1	0	0	0	368460	0	291370	0	0	0	0	#DIV/0!	73691	0	58274	0	0	0
A0A3B2WBH9;A0A3B2WCN9;A0A3B2W7V8;Q9Z0U1	Tight junction protein ZO-2	Tjp2		1165	131.1	0	16.94	0	3	0	5	0	1	0	3	0	5	0	1	0	3	0	5	0	1	0	4.8	0	8.2	0	1.4	0	13935000	0	23827000	0	2078100	#DIV/0!	0.149128	0	232260	0	397120	0	34635
A0A3B2WDD2;A0A3B2WBL1;Q5XJF6;A0A3B2W824;P53026;A0A3B2W820	Ribosomal protein;60S ribosomal protein L10a	Rpl10a		190	21.636	0	37.591	1	5	0	6	1	5	1	5	0	6	1	5	1	5	0	6	1	5	6.8	31.1	0	37.9	7.4	37.4	0	127160000	0	280020000	741140	72024000	#DIV/0!	0.566405	0	14129000	0	31113000	82349	8002600	39;47;137
A0A3B2WBM3;P62869	Transcription elongation factor B polypeptide 2	Tceb2		90	10.109	0	6.661	1	1	0	1	1	2	1	1	0	1	1	2	1	1	0	1	1	2	27.8	27.8	0	27.8	27.8	41.1	0	0	0	0	0	0	#DIV/0!	#DIV/0!	0	0	0	0	0	0	60	60
A0A3Q4EHN7;Q6ZQL4	WD repeat-containing protein 43	Wdr43		483	53.23	0	9.699	0	0	0	0	0	2	0	0	0	0	0	2	0	0	0	0	0	2	0	0	0	0	0	13.7	0	0	0	0	0	5980700	#DIV/0!	#DIV/0!	0	0	0	0	0	230030	19
A2A547;P84099	Ribosomal protein L19;60S ribosomal protein L19	Rpl19		194	23.247	0	18.9	1	3	1	3	1	3	1	3	1	3	1	3	1	3	1	3	1	3	8.8	17.5	8.8	13.9	8.8	17.5	2266400	35959000	1525500	36128000	2633700	29592000	1.16206	0.822937	377740	5993200	254250	6021300	438950	4932000
A2A5R8;Q9DBE7;A2A5S3;Q9Z108;V9GX87	Double-stranded RNA-binding protein Staufen homolog 1	Stau1		485	53.746	0	17.595	0	2	0	1	0	2	0	2	0	1	0	2	0	2	0	1	0	2	0	9.7	0	3.3	0	5.6	0	9968700	0	6920200	0	2758500	#DIV/0!	0.276716	0	332290	0	230670	0	91950
A2A6Q8;Q9CZ19;P09541	Myosin light chain 4	Myl4		191	21.045	0	5.9857	0	3	0	3	0	2	0	2	0	2	0	1	0	2	0	2	0	1	0	22	0	22	0	14.1	0	23345000	0	21988000	0	13113000	#DIV/0!	0.561705	0	1795800	0	1691400	0	1008700	74
A2A6U3;Q80UG5	Septin-9	Sept9		565	63.772	0	52.91	0	15	0	1	0	6	0	15	0	1	0	6	0	15	0	1	0	6	0	41.6	0	1.8	0	15.9	0	145210000	0	0	0	25069000	#DIV/0!	0.17264	0	3630200	0	0	0	626720	184;228;355;390;391
A2A7K5;Q9EQS3	C-Myc-binding protein	Mycbp		146	16.614	0	5.0516	2	1	1	1	2	1	2	1	1	1	2	1	2	1	1	1	2	1	25.3	13.7	13.7	13.7	25.3	13.7	2360500	18253000	1104900	9167700	5214100	16354000	2.2089	0.895962	262280	2028100	122760	1018600	579340	1817100
A2A815;A2A813;Q99LX0;A2A817;A2A816	Protein deglycase DJ-1	Park7		135	14.243	0	8.6459	1	0	2	0	1	0	1	0	2	0	1	0	1	0	2	0	1	0	11.1	0	31.9	0	11.1	0	1347500	0	853600	0	2300200	0	1.70701	#DIV/0!	168440	0	106700	0	287530	0		46
A2AAN2;Q8BMA6	Signal recognition particle subunit SRP68	Srp68		587	65.952	0	8.6571	0	3	0	1	0	3	0	3	0	1	0	3	0	3	0	1	0	3	0	5.6	0	2.2	0	7	0	11654000	0	2382300	0	6619900	#DIV/0!	0.568037	0	342780	0	70069	0	194700
A2ACC7;F8WHN4;A2ACC6;E9Q0J2;Q8BQZ4	Ral GTPase-activating protein subunit beta	Ralgapb		1173	130.03	0	4.5001	0	2	0	0	0	0	0	2	0	0	0	0	0	2	0	0	0	0	0	3	0	0	0	0	0	4403100	0	0	0	0	#DIV/0!	0	0	80056	0	0	0	0
A2ACG7;Q9DBG6	Dolichyl-diphosphooligosaccharide--protein glycosyltransferase subunit 2	Rpn2		615	67.501	0	8.4987	0	3	0	1	0	2	0	3	0	1	0	2	0	3	0	1	0	2	0	8.5	0	3.7	0	5.7	0	12073000	0	3996700	0	5035300	#DIV/0!	0.417071	0	482930	0	159870	0	201410
A2AD97;Q9DBV4	Matrix-remodeling-associated protein 8	Mxra8		311	34.987	0.0016515	2.3645	0	0	0	0	1	0	0	0	0	0	1	0	0	0	0	0	1	0	0	0	0	0	4.2	0	0	0	0	0	1023100	0	#DIV/0!	#DIV/0!	0	0	0	0	60180	0
A2AE27;Q9DBT5	AMP deaminase 2	Ampd2		824	94.695	0.0067315	1.7797	0	1	0	0	0	0	0	1	0	0	0	0	0	1	0	0	0	0	0	1.5	0	0	0	0	0	404250	0	0	0	0	#DIV/0!	0	0	10638	0	0	0	0
A2AEX8;A2AEX6;P97447;A2AEY1;A2AEY2	Four and a half LIM domains protein 1	Fhl1		296	33.563	0	14.527	0	4	0	2	0	5	0	4	0	2	0	5	0	4	0	2	0	5	0	20.6	0	11.8	0	25	0	3267900	0	0	0	3684500	#DIV/0!	1.12748	0	192230	0	0	0	216740	87;225;228;265;268;289;292
A2AGN7;B7ZCF1;O88685	26S protease regulatory subunit 6A	Psmc3		400	44.669	0	11.624	1	0	0	2	2	4	1	0	0	2	2	4	0	0	0	1	0	2	4	0	0	6.5	8	16.2	498170	0	0	5217600	3678100	19726000	7.38322	#DIV/0!	18451	0	0	193240	136230	730590
O08810;A2AH85;G3UZ34	116 kDa U5 small nuclear ribonucleoprotein component	Eftud2		971	109.36	0	3.0572	0	0	0	2	0	0	0	0	0	2	0	0	0	0	0	2	0	0	0	0	0	3.4	0	0	0	0	0	3342000	0	0	#DIV/0!	#DIV/0!	0	0	0	65529	0	0
A2AI08	Taperin	Tprn		749	80.088	0	10.752	0	1	0	4	0	2	0	1	0	4	0	2	0	1	0	4	0	2	0	2.1	0	9.5	0	4.4	0	8802400	0	34421000	0	6021200	#DIV/0!	0.684041	0	266740	0	1043000	0	182460
A2AKI5;P43406	Integrin alpha-V;Integrin alpha-V heavy chain;Integrin alpha-V light chain	Itgav		1008	111.51	0	3.8432	0	1	0	1	0	0	0	1	0	1	0	0	0	1	0	1	0	0	0	1	0	1.1	0	0	0	0	0	0	0	0	#DIV/0!	#DIV/0!	0	0	0	0	0	0	138
A2AKN8;E9PVW0;B8JI96;A2BIN0		Mup8;Mup14;Mup11		180	20.606	0	7.7827	8	3	8	2	7	5	2	0	2	0	2	1	0	0	0	0	0	0	50	22.2	50	15	40	42.8	1334900	0	1061100	0	0	0	0	#DIV/0!	111240	0	88428	0	0	0		82;156	87;120;135
A2AL12;B2RXM2;Q8BG05	Heterogeneous nuclear ribonucleoprotein A3	Hnrnpa3;Gm6793		318	34.476	0	31.921	1	8	3	8	4	8	1	8	3	8	4	8	1	8	3	8	3	8	5	19.5	13.2	25.8	17	26.1	2344100	63957000	5932900	91878000	9164000	123060000	3.90939	1.92411	137890	3762200	348990	5404600	539060	7238700	64
Q8CBM2;A2AL85;Q8BSY0	Aspartyl/asparaginyl beta-hydroxylase	Asph		658	75.127	0	6.5775	0	3	0	2	0	0	0	3	0	2	0	0	0	3	0	2	0	0	0	7.6	0	4.6	0	0	0	8557700	0	1517300	0	0	#DIV/0!	0	0	295090	0	52322	0	0
A2AMW0;F7CAZ6		Capzb		260	29.295	0	140.89	4	15	4	13	10	15	4	15	4	13	10	15	0	4	0	4	3	4	18.5	52.3	16.9	50.4	46.2	52.3	8978400	1061500000	19858000	1271300000	130540000	1037200000	14.5393	0.977108	598560	70769000	1323900	84756000	8702700	69149000	24;50;135;194	135	76;185
A2ANA0;E9Q1S3;Q01405;Q9D662	Protein transport protein Sec23A;Protein transport protein Sec23B	Sec23b;Sec23a		278	31.44	0.0016556	2.3855	0	0	0	0	0	1	0	0	0	0	0	1	0	0	0	0	0	1	0	0	0	0	0	5	0	0	0	0	0	1296600	#DIV/0!	#DIV/0!	0	0	0	0	0	81040
A2AP93;A2AP92;Q923A8;Q62073	Mitogen-activated protein kinase kinase kinase 7	Map3k7		491	53.749	0.0053476	1.9223	0	0	0	0	1	1	0	0	0	0	1	1	0	0	0	0	1	1	0	0	0	0	3.5	3.9	0	0	0	0	1075900	0	#DIV/0!	#DIV/0!	0	0	0	0	46777	0
E9Q202;A2API5;Q9JI18	Low-density lipoprotein receptor-related protein 1B	Lrp1b		3357	376.33	0.0066617	1.7505	0	0	0	0	1	0	0	0	0	0	1	0	0	0	0	0	1	0	0	0	0	0	0.4	0	0	0	0	0	0	0	#DIV/0!	#DIV/0!	0	0	0	0	0	0	2580	2587
Q3U8S1;A2APM5;A2APM3;A2APM4;E9QKM8;Q80X37;A2APM1;A2APM2;P15379	CD44 antigen	Cd44		365	40.263	0.00090009	3.023	0	1	0	1	0	0	0	1	0	1	0	0	0	1	0	1	0	0	0	3.3	0	3.3	0	0	0	3659700	0	10051000	0	0	#DIV/0!	0	0	281520	0	773150	0	0
A2ARI4	Leucine-rich repeat-containing G-protein coupled receptor 4	Lgr4		951	104.15	0.0053151	1.9047	1	0	1	0	0	0	1	0	1	0	0	0	1	0	1	0	0	0	2.2	0	2.2	0	0	0	423770	0	481830	0	0	0	0	#DIV/0!	15135	0	17208	0	0	0
F6XJA1;A2ATP6;Q8C854;G8JL68;A2ATP5	Myelin expression factor 2	Myef2		446	47.884	0	5.8608	0	1	0	1	0	1	0	1	0	1	0	1	0	1	0	1	0	1	0	2.5	0	2.5	0	5.4	0	4093300	0	4450600	0	2126800	#DIV/0!	0.519581	0	215440	0	234240	0	111930
A2ATR8;P97290	Plasma protease C1 inhibitor	Serping1		347	37.672	0	4.4846	1	0	1	0	1	0	1	0	1	0	1	0	1	0	1	0	1	0	4.9	0	4.9	0	4.9	0	6644800	0	6662500	0	10898000	0	1.64008	#DIV/0!	474630	0	475890	0	778440	0
A2AUM6;P16254	Signal recognition particle 14 kDa protein;Signal recognition particle 14 kDa protein, N-terminally processed	Srp14		97	11.234	0	12.177	0	1	0	0	0	1	0	1	0	0	0	1	0	1	0	0	0	1	0	14.4	0	0	0	14.4	0	4203900	0	0	0	1766000	#DIV/0!	0.420086	0	840780	0	0	0	353200
A2AVJ7;Q99PL5	Ribosome-binding protein 1	Rrbp1		1464	158.39	0	44.112	0	9	0	7	1	9	0	9	0	7	1	9	0	9	0	7	1	9	0	9.8	0	8.7	1.1	9.2	0	46376000	0	39639000	749450	15397000	#DIV/0!	0.332004	0	450250	0	384850	7276.2	149480	704;995
A2AWA9	Rab GTPase-activating protein 1	Rabgap1		1064	120.8	0.0047431	2.0663	1	0	0	0	0	1	1	0	0	0	0	1	1	0	0	0	0	1	1.8	0	0	0	0	0.8	1082600	0	0	0	0	0	0	#DIV/0!	20819	0	0	0	0	0		800	796
A2AWN8;P59326	YTH domain-containing family protein 1	Ythdf1		586	63.899	0	5.6076	1	2	0	0	2	3	1	2	0	0	2	2	0	1	0	0	1	1	2.4	5.1	0	0	5.1	7.3	481730	6301900	0	0	1244300	10712000	2.58298	1.6998	24086	315100	0	0	62215	535620
A2AWT6;A2AWT7;A2AWT5;P25976	Nucleolar transcription factor 1	Ubtf		727	85.009	0	28.826	0	10	0	7	1	7	0	10	0	7	1	7	0	10	0	7	1	7	0	18.7	0	12.2	1.8	12.9	0	64849000	0	31929000	0	25468000	#DIV/0!	0.392728	0	2026500	0	997770	0	795870	33		124
O70152;A2BDX2;F8WII3	Dolichol-phosphate mannosyltransferase subunit 1	Dpm1		260	29.174	0	3.6555	2	1	0	1	2	2	2	1	0	1	2	2	2	1	0	1	2	2	13.8	8.5	0	8.5	13.8	13.8	1117600	9379100	0	14095000	2260600	6985800	2.02273	0.744826	65743	551710	0	829130	132980	410930
A2BE92;A2BE93;Q9EQU5	Protein SET	Set		151	17.584	0	7.5826	3	0	3	0	1	0	3	0	3	0	1	0	3	0	3	0	1	0	23.2	0	23.2	0	9.3	0	6103800	0	7065100	0	3125300	0	0.512025	#DIV/0!	1017300	0	1177500	0	520890	0
A2BG76;I7HIP8;A2BG75;A2BG77;P97863	Nuclear factor 1;Nuclear factor 1 B-type	Nfib		486	54.776	0	4.2094	0	1	0	0	0	1	0	1	0	0	0	1	0	1	0	0	0	1	0	6.8	0	0	0	3.7	0	3408200	0	0	0	79652	#DIV/0!	0.0233707	0	162290	0	0	0	3792.9
F6RB63;A2BI12;Q99JF8	PC4 and SFRS1-interacting protein	Psip1		90	10.353	0.0017331	2.712	0	1	0	1	0	1	0	1	0	1	0	1	0	1	0	1	0	1	0	12.2	0	12.2	0	12.2	0	2183300	0	4225100	0	1269700	#DIV/0!	0.581551	0	363880	0	704180	0	211610
Q4FZE8;A2BIN1;P11589	Major urinary protein 2	Mup1;Mup10;Mup2		181	20.776	0	52.581	8	5	7	3	7	6	8	5	7	3	7	6	1	1	1	1	1	1	50.8	38.1	39.2	21	45.9	47	61460000	34862000	53041000	24019000	58736000	57887000	0.955678	1.66046	5587300	3169300	4821900	2183500	5339600	5262400		83;157	88;121;136
A2RSY1	KAT8 regulatory NSL complex subunit 3	Kansl3		903	96.134	0.00088889	2.9301	0	0	0	1	0	0	0	0	0	1	0	0	0	0	0	1	0	0	0	0	0	3.3	0	0	0	0	0	84280000	0	0	#DIV/0!	#DIV/0!	0	0	0	1872900	0	0
Q91YZ8;A3KFU5;A3KFU8;Q6PHQ9	Polyadenylate-binding protein	Pabpc4		615	67.852	0	16.586	7	7	9	5	12	10	2	2	3	3	4	5	2	2	3	3	4	5	13.7	18.2	19	11.4	21.1	21	3536100	27893000	5066500	10915000	18063000	29926000	5.10817	1.07289	110500	871650	158330	341090	564460	935180	128;339	128;339	564
A3KGU7;A3KGU9;A3KGU5;E9Q447		Sptan1		2477	285.15	0	323.31	1	68	0	71	29	50	1	68	0	71	29	50	0	0	0	1	0	0	0.6	38.7	0	43.3	17.2	32.8	221460	873600000	0	1177200000	41257000	251480000	186.295	0.287866	1548.7	6109100	0	8231900	288510	1758600	1314;1444;1454;2446
A6H644;Q8BG95	Protein phosphatase 1 regulatory subunit;Protein phosphatase 1 regulatory subunit 12B	Ppp1r12b		992	110.97	0	15.41	0	3	0	4	0	2	0	2	0	2	0	1	0	2	0	2	0	1	0	3	0	3	0	2.8	0	19707000	0	25302000	0	4872800	#DIV/0!	0.247262	0	364940	0	468550	0	90236
A6PWS5		Gsn		251	28.059	0	5.6297	9	10	8	11	11	12	2	2	2	2	2	2	2	2	2	2	2	2	35.1	49	35.1	59.8	35.1	50.2	5714700	134870000	2123500	215270000	21246000	94670000	3.71778	0.701935	714340	16859000	265440	26909000	2655800	11834000	164;177		219
A6ZI44;P05064;D3YWI1;D3Z510;A0A0U1RPN8	Fructose-bisphosphate aldolase;Fructose-bisphosphate aldolase A	Aldoa		418	45.12	0	15.22	2	1	3	0	4	2	2	1	3	0	4	2	2	1	3	0	4	2	8.4	4.8	13.6	0	20.1	8.4	1400100	8087700	4847100	0	9816400	6238700	7.01121	0.771381	58337	336990	201960	0	409020	259940		232
Q9JL15;A8DIL0;Q8C6H0	Galectin-8;Galectin	Lgals8		316	36.161	0	4.4173	1	0	0	0	2	0	1	0	0	0	2	0	1	0	0	0	2	0	4.4	0	0	0	8.2	0	690340	0	0	0	0	0	0	#DIV/0!	32873	0	0	0	0	0		74;77
A8DUK4;E9Q223;P02088	Hemoglobin subunit beta-1	Hbbt1;Hbb-bs;Hbb-b1		147	15.748	0	28.085	5	1	5	1	5	2	3	0	3	0	3	0	3	0	3	0	3	0	45.6	6.8	45.6	6.8	46.3	12.9	11141000	0	12816000	0	7805300	0	0.700592	#DIV/0!	1012800	0	1165100	0	709570	0
D6RII6;B0V2I0;B0V2H9;E9PW79;B0V2H8;G3UXE5;Q03146	Epithelial discoidin domain-containing receptor 1	Ddr1		143	16.022	0.00088574	2.904	0	0	1	0	0	0	0	0	1	0	0	0	0	0	1	0	0	0	0	0	12.6	0	0	0	0	0	455030	0	0	0	#DIV/0!	#DIV/0!	0	0	91005	0	0	0
B0V2N1	Receptor-type tyrosine-protein phosphatase S	Ptprs		1907	211.9	0	4.9397	3	0	0	0	0	0	3	0	0	0	0	0	2	0	0	0	0	0	3.4	0	0	0	0	0	2044300	0	0	0	0	0	0	#DIV/0!	23771	0	0	0	0	0
B1AQY9;B1AQZ0;Q8CHH9;B7ZC46	Septin-8	Sept8		442	51.145	0	57.063	1	11	0	1	2	6	0	10	0	0	0	4	0	9	0	0	0	4	1.8	42.3	0	4.3	6.1	22.2	0	35995000	0	0	0	8077900	#DIV/0!	0.224417	0	1799800	0	0	0	403900	49;80;153;271;303	271
B1ARS0;P40124	Adenylyl cyclase-associated protein;Adenylyl cyclase-associated protein 1	Cap1		164	17.894	0	3.2638	1	0	2	0	1	0	1	0	2	0	1	0	1	0	2	0	1	0	9.8	0	23.2	0	13.4	0	0	0	667370	0	938970	0	#DIV/0!	#DIV/0!	0	0	74152	0	104330	0		92
B1ASL3;P47741	Tumor necrosis factor receptor superfamily member 4	Tnfrsf4		272	30.139	0.0067265	1.7736	0	1	0	0	0	0	0	1	0	0	0	0	0	1	0	0	0	0	0	7.4	0	0	0	0	0	0	0	0	0	0	#DIV/0!	#DIV/0!	0	0	0	0	0	0		95;103;105
B1ASP2;P52332	Tyrosine-protein kinase;Tyrosine-protein kinase JAK1	Jak1		1153	133.35	0	84.628	10	19	20	15	20	19	10	19	20	15	20	19	10	19	20	15	20	19	12.5	26.5	24	20.4	25.5	23.6	21707000	94184000	30618000	126330000	53958000	94105000	2.48574	0.999161	339160	1471600	478410	1974000	843100	1470400	61;68;74;469;481;656;715;762;1115;1119	61;68;74;257;762;1115;1119;1130
B1AT82;Q9D0M1;B1AT84;B1AT83	Phosphoribosyl pyrophosphate synthase-associated protein 1	Prpsap1		385	42.467	0	7.502	3	4	1	1	0	2	3	4	1	1	0	2	3	4	1	1	0	2	11.4	15.6	3.6	4.2	0	8.6	1388800	19739000	0	0	0	7451700	0	0.377512	60384	858230	0	0	0	323990
B1AWE0;Q6PFA2		Clta		216	23.478	0	4.6945	1	1	0	1	1	0	1	1	0	1	1	0	1	1	0	1	1	0	9.7	9.7	0	9.7	9.7	0	533610	3389700	0	4476300	1194000	0	2.23759	0	76229	484240	0	639470	170560	0
B1AY10	Transcriptional repressor NF-X1	Nfx1		1114	123.81	0.0045907	1.9317	0	0	1	0	0	1	0	0	1	0	0	1	0	0	1	0	0	1	0	0	2.6	0	0	1.3	0	0	0	0	0	0	#DIV/0!	#DIV/0!	0	0	0	0	0	0		525;826
B1AZ46;Q8BKX1	Brain-specific angiogenesis inhibitor 1-associated protein 2	Baiap2		521	57.681	0	6.246	0	3	0	0	0	2	0	3	0	0	0	2	0	3	0	0	0	2	0	8.4	0	0	0	5.2	0	8394000	0	0	0	2113200	#DIV/0!	0.251751	0	239830	0	0	0	60376	230
B1AZS9;O08807	Peroxiredoxin-4	Prdx4		229	26.391	0	6.1052	2	2	2	2	2	2	1	1	1	2	1	1	1	1	1	2	1	1	8.3	8.3	8.3	10.5	8.3	8.3	5385000	14052000	3695400	13114000	8785500	11001000	1.63148	0.782878	384640	1003700	263960	936730	627540	785770
B1B1A8;Q6PDN3	Myosin light chain kinase, smooth muscle;Myosin light chain kinase, smooth muscle, deglutamylated form	Mylk		1950	213.61	0	48.363	0	13	0	12	0	7	0	13	0	12	0	7	0	13	0	12	0	7	0	9.6	0	9.2	0	5.6	0	46461000	0	92455000	0	23500000	#DIV/0!	0.505801	0	474100	0	943420	0	239800	163;800;802;1370
E9QAI5;G3UWN2;B2RQC6;E9QAT6	CAD protein;Glutamine-dependent carbamoyl-phosphate synthase;Aspartate carbamoyltransferase;Dihydroorotase	Cad		2162	236.25	0	9.6349	0	1	2	1	6	1	0	1	2	1	6	1	0	1	2	1	6	1	0	0.7	1.8	0.5	4.4	0.5	0	733080	1078500	0	4340100	0	#DIV/0!	0	0	6787.8	9986	0	40186	0
K3W4L0;B2RRE2;E9QAX2;Q9JMH9;E9Q405;A0A1C7ZN10;E9QA74	Unconventional myosin-XVIIIa	Myo18a		2036	230.99	0	166.87	0	6	0	30	0	2	0	6	0	30	0	2	0	6	0	30	0	2	0	4.7	0	23.6	0	1.8	0	14983000	0	874020000	0	15087000	#DIV/0!	1.00694	0	144070	0	8404100	0	145070	782;810
Q6AW69;B2RSU6;D3Z3H4	Cingulin-like protein 1	Cgnl1		1298	148.23	0	18.319	0	2	0	6	0	2	0	2	0	6	0	2	0	2	0	6	0	2	0	2.1	0	5.7	0	1.5	0	4622800	0	32418000	0	3858400	#DIV/0!	0.834646	0	59267	0	415610	0	49467	349
B2RWE8;Q8BGD9	Eukaryotic translation initiation factor 4B	Eif4b		403	46.478	0	12.638	0	2	0	1	0	3	0	2	0	1	0	3	0	2	0	1	0	3	0	10.2	0	6.2	0	17.1	0	26072000	0	7305500	0	28547000	#DIV/0!	1.09493	0	1862300	0	521820	0	2039100
B2RXQ6;Q8BNJ6	Neuropilin and tolloid-like protein 2	Neto2		518	58.662	0.0046332	1.9767	0	0	1	0	0	0	0	0	1	0	0	0	0	0	1	0	0	0	0	0	3.5	0	0	0	0	0	0	0	0	0	#DIV/0!	#DIV/0!	0	0	0	0	0	0
B2RXS4	Plexin-B2	Plxnb2		1842	206.23	0	35.374	6	6	2	3	7	6	6	6	2	3	7	6	6	6	2	3	7	6	5	5.3	1.4	3.5	5.9	5.9	3247600	19798000	662340	3787200	7613300	11219000	2.34429	0.566673	37329	227570	7613.1	43531	87509	128960	471;477;480;557;668	557;848
B5X0G2;Q58EV3;A2CEK6;L7N222;E9QA79;L7MUC7	Major urinary protein 17	Mup17;Mup1;Mup13;Mup7		180	20.638	0	3.5113	8	4	8	2	8	5	1	1	1	0	1	0	0	0	0	0	0	0	53.9	31.1	53.9	15	48.9	42.8	17468000	1268500	7615800	0	12457000	0	0.713133	0	1588000	115310	692350	0	1132400	0		82;156	87;120;135
B7FAU9;Q8BTM8;B7FAV1	Filamin-A	Flna		2639	280.5	0	323.31	3	60	2	72	10	52	3	60	2	72	10	52	3	58	2	69	10	50	2.6	39.5	1.9	45.5	6.4	34.6	1232300	833810000	2433700	2004300000	12502000	522170000	10.1453	0.626246	9128.1	6176400	18028	14847000	92607	3867900	205;210;444;478;483;649;717;810;1018;1260;1312;1410;1904;1912;1989;2099;2152;2191;2285;2370	478;483
B7ZCM8		Pla2g4b		791	89.455	0.0047281	2.0439	0	1	0	1	0	1	0	1	0	1	0	1	0	1	0	1	0	1	0	1.5	0	2.9	0	1.5	0	3538400	0	0	0	8948500	#DIV/0!	2.52897	0	104070	0	0	0	263190		6;18	10
B7ZNL2;Q78ZA7;A0A140LJB5	Nucleosome assembly protein 1-like 4	Nap1l4		386	43.934	0	30.742	1	4	0	5	2	1	0	3	0	4	1	0	0	3	0	4	1	0	2.6	18.7	0	18.4	7	2.6	0	11215000	0	31425000	1028200	0	#DIV/0!	0	0	700950	0	1964100	64265	0
B8JJM3;F6W2T4;H3BK95;B8JJM5;F6VQX8;B8JJN0;P04186;F6XQ00;B8JJM6	Complement factor B;Complement factor B Ba fragment;Complement factor B Bb fragment	Cfb;Gm20547		234	25.962	0.0060377	1.8574	1	0	1	0	0	0	0	0	1	0	0	0	0	0	1	0	0	0	7.3	0	7.7	0	0	0	0	0	0	0	0	0	#DIV/0!	#DIV/0!	0	0	0	0	0	0		90;93;176;189
B9EHJ3;P39447;A0A0U1RPW2	Tight junction protein ZO-1	Tjp1		1685	188.85	0	101.96	0	13	0	20	0	3	0	13	0	20	0	3	0	13	0	20	0	3	0	13.9	0	22.8	0	2.6	0	90383000	0	291720000	0	5047200	#DIV/0!	0.0558424	0	1027100	0	3315000	0	57355	1617;1635
Q3UI14;B9EKS2;A0A286YDJ6;Q6ZPY7	Lysine-specific demethylase 3B	Kdm3b		481	51.172	0.0017094	2.5874	0	1	0	0	0	1	0	1	0	0	0	1	0	1	0	0	0	1	0	4.6	0	0	0	2.7	0	0	0	0	0	1999300	#DIV/0!	#DIV/0!	0	0	0	0	0	95203	73
D3YTP6;D3Z616;Q9D0N7	Chromatin assembly factor 1 subunit B	Chaf1b		79	8.8991	0.0046012	1.9428	0	1	0	0	1	1	0	1	0	0	1	1	0	1	0	0	1	1	0	13.9	0	0	13.9	13.9	0	1821100	0	0	265580	1685500	#DIV/0!	0.92554	0	455280	0	0	66394	421370
D3YTQ9;P62843	40S ribosomal protein S15	Rps15		118	13.742	0	19.605	0	3	0	4	1	2	0	3	0	4	1	2	0	3	0	4	1	2	0	50	0	50	16.1	39	0	53490000	0	112660000	525560	41870000	#DIV/0!	0.782763	0	8914900	0	18776000	87593	6978400
D3YWT0;D3Z569;D3YTS1;Q9R0P6	Signal peptidase complex catalytic subunit SEC11;Signal peptidase complex catalytic subunit SEC11A	Sec11a		170	19.569	0.00088417	2.8776	1	0	0	1	0	0	1	0	0	1	0	0	1	0	0	1	0	0	4.7	0	0	6.5	0	0	327600	0	0	0	0	0	0	#DIV/0!	36400	0	0	0	0	0
D3YU80;K4DI65;P60824	Cold-inducible RNA-binding protein	Cirbp		108	11.782	0	3.5401	0	1	0	2	0	1	0	1	0	2	0	1	0	1	0	2	0	1	0	19.4	0	29.6	0	19.4	0	2088700	0	3665300	0	1470700	#DIV/0!	0.704122	0	348110	0	610880	0	245110
D3YUE2;Q61398;A0A0G2JE29;D3YZE3	Procollagen C-endopeptidase enhancer 1	Pcolce		493	53.134	0	32.876	0	5	2	1	6	7	0	5	2	1	6	7	0	5	2	1	6	7	0	16.8	5.5	4.1	17	21.5	0	9076600	467680	0	6329100	19689000	#DIV/0!	2.1692	0	432220	22271	0	301380	937580	89;111;381	111;237
D3YUT3;D3YUG3;D3Z5R8;D3Z722;Q9CZX8;S4R223	40S ribosomal protein S19	Rps19		133	14.896	0	20.712	1	5	1	6	2	7	1	5	1	6	2	7	1	5	1	6	2	7	6.8	25.6	6.8	27.1	7.5	33.1	1135100	733480000	614230	753100000	8326600	471060000	7.33557	0.642226	141890	91685000	76778	94138000	1040800	58883000
F8WI64;D3YUP0;Q0P5W1	Vacuolar protein sorting-associated protein 8 homolog	Vps8		1399	158.04	0.002441	2.2703	0	1	0	0	0	1	0	1	0	0	0	1	0	1	0	0	0	1	0	1.2	0	0	0	1.2	0	0	0	0	0	0	#DIV/0!	#DIV/0!	0	0	0	0	0	0	282;286	282;286	277
D3Z3E8;E9PW39;D3YVL0;P23249	Putative helicase MOV-10	Mov10		1004	113.6	0	15.121	0	5	0	3	0	3	0	5	0	3	0	3	0	5	0	3	0	3	0	9.4	0	5.4	0	5.5	0	23316000	0	14612000	0	10852000	#DIV/0!	0.465431	0	423930	0	265680	0	197320	554;565
D3YVM4;D3Z2D3;O70570	Polymeric immunoglobulin receptor;Secretory component	Pigr		200	22.216	0.0017513	2.7981	0	0	0	1	0	0	0	0	0	1	0	0	0	0	0	1	0	0	0	0	0	9.5	0	0	0	0	0	0	0	0	#DIV/0!	#DIV/0!	0	0	0	0	0	0	166	173
D3Z7K0;D3YWF6;Q7TQI3	Ubiquitin thioesterase OTUB1	Otub1		95	11.245	0.0016598	2.413	1	0	1	0	1	0	1	0	1	0	1	0	1	0	1	0	1	0	15.8	0	15.8	0	15.8	0	475410	0	637170	0	718960	0	1.51229	#DIV/0!	95081	0	127430	0	143790	0
D6RH49;D3YYB0;Q6ZWY3	40S ribosomal protein S27;40S ribosomal protein S27-like	Rps27l		77	8.6191	0	8.7289	2	2	2	2	2	1	2	2	2	2	2	1	1	1	1	0	1	1	31.2	31.2	31.2	18.2	31.2	14.3	7217200	89976000	12498000	79574000	11067000	10150000	1.53342	0.112808	2405700	29992000	4165900	26525000	3689000	3383300			33
D3YYM6;D3Z1S8;Q91V55;P97461	40S ribosomal protein S5;40S ribosomal protein S5, N-terminally processed	Rps5		182	20.413	0	110.56	3	5	1	4	4	4	3	5	1	4	4	4	3	5	1	4	4	4	24.7	36.3	9.3	25.3	30.2	26.9	5288200	62755000	3617200	46709000	10730000	3794900	2.02905	0.0604717	587580	6972800	401910	5189900	1192300	421660	155;172	155;172
D3YZ09;Q9CY66	H/ACA ribonucleoprotein complex subunit 1	Gar1		198	20.448	0.0060241	1.8438	0	1	0	1	0	0	0	1	0	1	0	0	0	1	0	1	0	0	0	9.1	0	9.1	0	0	0	0	0	0	0	0	#DIV/0!	#DIV/0!	0	0	0	0	0	0	91;97
D3YZ62;D3Z4J3		Myo5a		1828	212.33	0	109.09	0	47	0	52	10	43	0	1	0	1	0	1	0	1	0	1	0	1	0	34.1	0	36.2	7	32.7	0	57799000	0	67804000	0	30713000	#DIV/0!	0.531376	0	614880	0	721320	0	326730	495;513;561;1562;1741;1744		515
P37889	Fibulin-2	Fbln2		1221	131.83	0	48.741	0	0	3	1	10	3	0	0	3	1	10	3	0	0	3	1	10	3	0	0	3.8	1.5	12.1	5.5	0	0	396080	13907000	11192000	11558000	#DIV/0!	#DIV/0!	0	0	8083.3	283820	228400	235880	1017;1023;1031	469;470;619;621;773;782;893;899;936;942;978;984;1110;1116
D3Z0Y2;Q6GT24;O08709	Peroxiredoxin-6	Prdx6		200	22.494	0	4.7169	1	0	1	0	2	0	1	0	1	0	2	0	1	0	1	0	2	0	4.5	0	4.5	0	10.5	0	742110	0	471230	0	2642900	0	3.56133	#DIV/0!	53008	0	33659	0	188780	0
D3Z1A9;D3Z313;Q9DCC5;P23198	Chromobox protein homolog 3	Cbx3		71	8.0862	0.0094271	1.6827	0	1	0	0	1	0	0	1	0	0	1	0	0	1	0	0	1	0	0	19.7	0	0	19.7	0	0	267540	0	0	355940	0	#DIV/0!	0	0	133770	0	0	177970	0
D3Z1T4;D3Z1M1;E9QKR0;P62880;D3YZX3	Guanine nucleotide-binding protein G(I)/G(S)/G(T) subunit beta-2	Gnb2		188	20.785	0	5.1463	0	3	0	3	0	2	0	1	0	2	0	0	0	1	0	2	0	0	0	22.3	0	16.5	0	11.7	0	0	0	0	0	0	#DIV/0!	#DIV/0!	0	0	0	0	0	0	25
D3Z1Q9;O09131;Q8K2Q2	Glutathione S-transferase omega-1;Glutathione S-transferase omega-2	Gsto2;Gsto1		172	19.748	0.0024732	2.3569	0	0	0	0	1	1	0	0	0	0	1	1	0	0	0	0	1	1	0	0	0	0	5.2	5.2	0	0	0	0	417920	0	#DIV/0!	#DIV/0!	0	0	0	0	46436	0
D3Z2E8;Q8VEC4	Calcium homeostasis modulator protein 2	Calhm2		322	35.763	0.00089127	2.952	0	1	0	0	0	0	0	1	0	0	0	0	0	1	0	0	0	0	0	2.8	0	0	0	0	0	0	0	0	0	0	#DIV/0!	#DIV/0!	0	0	0	0	0	0
D3Z2H7;E9Q986;E9Q8Z6;E9Q8Z5;G3X9V2;E9Q904;E9Q901;E9Q903;D3Z2H2;E9Q8Z9;E9Q8Z4;E9Q905;E9Q907;E9Q906;D3Z7H6;E9Q8Z8;P30999	Catenin delta-1	Ctnnd1		609	67.935	0	5.2563	0	1	0	2	0	1	0	1	0	2	0	1	0	1	0	2	0	1	0	2	0	4.4	0	2	0	3854500	0	7691300	0	2687400	#DIV/0!	0.697211	0	116800	0	233070	0	81436
D3Z3Q3;Q921U8	Smoothelin	Smtn		946	103.04	0	50.975	0	4	0	3	0	4	0	4	0	3	0	4	0	4	0	3	0	4	0	7.1	0	5.5	0	7.6	0	20383000	0	15329000	0	3436100	#DIV/0!	0.168577	0	452950	0	340640	0	76358
F6XLZ3;D3Z3S1;Q9WUQ2	Prolactin regulatory element-binding protein	Preb		95	10.167	0	3.1452	0	1	0	0	0	1	0	1	0	0	0	1	0	1	0	0	0	1	0	16.8	0	0	0	16.8	0	0	0	0	0	1131600	#DIV/0!	#DIV/0!	0	0	0	0	0	226310
F8WI31;D3Z4V1;Q922V4	Pleiotropic regulator 1	Plrg1		383	42.438	0	3.2721	0	0	0	1	0	0	0	0	0	1	0	0	0	0	0	1	0	0	0	0	0	5	0	0	0	0	0	1406000	0	0	#DIV/0!	#DIV/0!	0	0	0	56241	0	0
G3X9X5;D3Z5I1;Q3UPF5	Zinc finger CCCH-type antiviral protein 1	Zc3hav1		673	76.412	0	3.1883	0	1	0	0	0	1	0	1	0	0	0	1	0	1	0	0	0	1	0	1.3	0	0	0	1.6	0	0	0	0	0	0	#DIV/0!	#DIV/0!	0	0	0	0	0	0	174
D3Z624;E0CZ22		Mroh1		1094	122.19	0.0047133	2.0378	0	1	0	0	0	0	0	1	0	0	0	0	0	1	0	0	0	0	0	1.6	0	0	0	0	0	0	0	0	0	0	#DIV/0!	#DIV/0!	0	0	0	0	0	0
D3Z653;Q6KAU8;A0A140LHW3;D6RHC1	Autophagy-related protein 16-2	Atg16l2		602	67.054	0	3.1598	0	1	0	1	0	1	0	1	0	1	0	1	0	1	0	1	0	1	0	2.7	0	3	0	2.7	0	0	0	0	0	0	#DIV/0!	#DIV/0!	0	0	0	0	0	0	8	11;108	1;111
D3Z6F5;Q03265	ATP synthase subunit alpha;ATP synthase subunit alpha, mitochondrial	Atp5a1		503	54.594	0	14.099	3	1	2	1	4	2	3	1	2	1	4	2	3	1	2	1	4	2	8.7	2.2	6.4	2.2	11.9	4.2	1188100	4174600	1216500	1421100	3241100	3515800	2.72797	0.842188	42434	149090	43447	50752	115750	125570
D3Z7C6;Q9R0Q7	Prostaglandin E synthase 3	Ptges3		130	14.982	0.0066914	1.7625	0	0	0	0	0	1	0	0	0	0	0	1	0	0	0	0	0	1	0	0	0	0	0	10	0	0	0	0	0	0	#DIV/0!	#DIV/0!	0	0	0	0	0	0	40
Q9CRA2;D9J303;F8WJI6;E9Q8P5;D9J2Z9;D9J300;D9J301;D9J302;Q8CI51	PDZ and LIM domain protein 5	Pdlim5		214	23.793	0	3.3301	1	0	0	0	1	0	1	0	0	0	1	0	1	0	0	0	1	0	7.5	0	0	0	7.5	0	235170	0	0	0	0	0	0	#DIV/0!	18090	0	0	0	0	0
E0CXC5;Q8K2A1	PTB domain-containing engulfment adapter protein 1	Gulp1		299	34.233	0	4.8918	0	1	0	0	0	0	0	1	0	0	0	0	0	1	0	0	0	0	0	13	0	0	0	0	0	8809400	0	0	0	0	#DIV/0!	0	0	587290	0	0	0	0
F6TRA6;E0CZC6;E0CZ12;E0CY45;E9PUK7;F8WHN7;Q08775	Runt-related transcription factor 2	Runx2		231	25.132	0.0066568	1.7443	0	0	0	0	1	0	0	0	0	0	1	0	0	0	0	0	1	0	0	0	0	0	6.5	0	0	0	0	0	598390	0	#DIV/0!	#DIV/0!	0	0	0	0	54399	0
E0CZ97;F6SYN4;E0CYD2;E0CYQ0;F7B6A4;A0A2R8VHM0;F7C1U0		Kctd17		213	23.993	0	10.019	2	3	1	1	0	2	2	3	1	1	0	2	2	3	1	1	0	2	17.8	38	5.6	9.9	0	25.8	1304800	2961100	519830	0	0	0	0	0	118620	269190	47257	0	0	0	142
F8WHW3;E0CYE6;Q3TWL2	Type 1 phosphatidylinositol 4,5-bisphosphate 4-phosphatase	Tmem55b		277	29.331	0	5.555	1	1	0	0	1	1	1	1	0	0	1	1	1	1	0	0	1	1	7.9	7.9	0	0	7.9	7.9	1067100	15203000	0	0	2827800	5746700	2.64999	0.377998	88924	1266900	0	0	235650	478890
F7DFQ2;E0CYH4;Q8C6G8	WD repeat-containing protein 26	Wdr26		147	16.513	0.0016584	2.4125	0	1	0	1	0	1	0	1	0	1	0	1	0	1	0	1	0	1	0	12.9	0	12.9	0	12.9	0	2049400	0	0	0	2366800	#DIV/0!	1.15487	0	409890	0	0	0	473350
E0CYM1;E0CYH7;Q6P6L0	Filamin A-interacting protein 1-like	Filip1l		893	101.92	0	13.012	7	0	0	0	3	0	7	0	0	0	3	0	7	0	0	0	3	0	9.7	0	0	0	4.3	0	8667300	0	0	0	2917400	0	0.336598	#DIV/0!	176880	0	0	0	59539	0
E0CZ27;P84244;P02301;F8WI35;A0A1W2P768;P84228;P68433	Histone H3;Histone H3.3;Histone H3.3C;Histone H3.2;Histone H3.1	H3f3a;H3f3c;Hist1h3b;Hist1h3a		119	13.322	0	10.013	0	2	1	1	0	1	0	2	1	1	0	1	0	2	1	1	0	1	0	32.8	5.9	5.9	0	5.9	0	3329600	0	0	0	3127700	#DIV/0!	0.939362	0	832400	0	0	0	781930	111
F6QY99;F6PYU5;E9PUQ9;F7AC58;E2JF22	Piezo-type mechanosensitive ion channel component;Piezo-type mechanosensitive ion channel component 1	Piezo1		1003	116.48	0.0060015	1.8089	0	0	0	0	1	0	0	0	0	0	1	0	0	0	0	0	1	0	0	0	0	0	2.4	0	0	0	0	0	0	0	#DIV/0!	#DIV/0!	0	0	0	0	0	0	419;424	412	409;426
E9PUD6		Zscan18		809	91.748	0.0053111	1.901	0	0	0	0	0	1	0	0	0	0	0	1	0	0	0	0	0	1	0	0	0	0	0	1.5	0	0	0	0	0	835150	#DIV/0!	#DIV/0!	0	0	0	0	0	24563
E9Q175;E9PVU0		Myo6		1253	144.77	0	323.31	2	56	3	54	16	44	2	56	3	54	16	44	0	1	1	1	1	1	2.2	50.1	3.9	49.4	15.9	44.1	1449000	2446500000	2636400	3234300000	47326000	813430000	32.6611	0.332487	24150	40775000	43940	53905000	788760	13557000	63;362;375;514;587;790;799;1070;1078;1195;1224		1;1032
Q9R1P0;E9PW69;E9Q0X0	Proteasome subunit alpha type-4;Proteasome subunit alpha type	Psma4		261	29.47	0	11.731	1	1	1	0	3	4	1	1	1	0	3	4	1	1	1	0	3	4	3.8	9.2	3.8	0	20.3	29.1	2079700	0	2334900	0	7237400	1180500	3.48002	#DIV/0!	159970	0	179610	0	556720	90806	74;107;115;163	74
H7BXB1;E9Q4G7;E9Q2U6;E9Q3W1;E9PWB2;Q8BK63	Casein kinase I isoform alpha	Csnk1a1		334	38.559	0	3.8243	0	2	0	1	0	1	0	2	0	1	0	1	0	2	0	1	0	1	0	7.5	0	3.6	0	3.6	0	5832600	0	1964500	0	2392300	#DIV/0!	0.41016	0	306980	0	103390	0	125910
E9PWK7;Q8C8K1;P54761;E0CYA3;P54754	Receptor protein-tyrosine kinase;Ephrin type-B receptor 4;Ephrin type-B receptor 3	Ephb4;Ephb3		935	103.15	0.0017483	2.7714	0	2	0	0	0	2	0	1	0	0	0	1	0	1	0	0	0	1	0	2.9	0	0	0	2.2	0	1835000	0	0	0	23846000	#DIV/0!	12.9951	0	35288	0	0	0	458590	754
E9PWY7;E9PXM6;Q9JIM1	Equilibrative nucleoside transporter 1	Slc29a1		262	28.542	0	9.5588	0	1	0	0	0	0	0	1	0	0	0	0	0	1	0	0	0	0	0	6.1	0	0	0	0	0	0	0	0	0	0	#DIV/0!	#DIV/0!	0	0	0	0	0	0
Q8C0C7;E9PWY9	Phenylalanine--tRNA ligase alpha subunit	Farsa		508	57.598	0	5.9371	0	3	0	1	0	1	0	3	0	1	0	1	0	3	0	1	0	1	0	8.1	0	2.8	0	2.8	0	8973400	0	4011600	0	1553300	#DIV/0!	0.1731	0	358940	0	160460	0	62133
E9PX70;Q60847	Collagen alpha-1(XII) chain	Col12a1		3064	333.73	0	13.099	0	7	0	0	0	1	0	7	0	0	0	1	0	7	0	0	0	1	0	4.8	0	0	0	0.4	0	16949000	0	0	0	0	#DIV/0!	0	0	116090	0	0	0	0
F8VPX1;E9PXY8;Q6A4J8;G3UWR8	Ubiquitin carboxyl-terminal hydrolase;Ubiquitin carboxyl-terminal hydrolase 7	Usp7		1103	128.47	0	7.5915	0	3	0	3	0	1	0	3	0	3	0	1	0	3	0	3	0	1	0	4.8	0	4.1	0	1.1	0	9571500	0	21915000	0	0	#DIV/0!	0	0	149560	0	342410	0	0
E9PYF4;F6VG99;E9PYI7		Lmo7		1699	192.55	0	98.005	0	16	0	11	1	14	0	16	0	11	1	14	0	2	0	3	0	3	0	15.5	0	11.5	1.1	14.8	0	49122000	0	71764000	0	46918000	#DIV/0!	0.955132	0	486350	0	710530	0	464530	176;1523;1684;1687		636
F8WHP8;P56135	ATP synthase subunit f, mitochondrial	Atp5j2		76	9.0054	0	3.3911	0	0	1	2	2	1	0	0	1	2	2	1	0	0	1	2	2	1	0	0	15.8	30.3	30.3	15.8	0	0	2469100	99061000	6845300	15523000	#DIV/0!	#DIV/0!	0	0	823040	33020000	2281800	5174200
E9PZ00;Q8BFQ1;K3W4L3;J3QPG5;Q61207	Prosaposin	Psap		551	60.672	0	3.9632	1	0	2	0	1	0	1	0	2	0	1	0	1	0	2	0	1	0	1.5	0	3.4	0	1.5	0	0	0	0	0	0	0	#DIV/0!	#DIV/0!	0	0	0	0	0	0		60;63;467
E9PZ16;B1B0C7		Hspg2		4383	469.78	0	102.43	0	15	2	28	3	9	0	15	2	28	3	9	0	1	1	5	1	4	0	6.2	0.8	12.1	1.1	3.8	0	50251000	916580	198740000	1227200	17880000	#DIV/0!	0.355814	0	282310	5149.3	1116500	6894.4	100450	428;733;742;745;811;814;816;829;839;842;2172;2456;2649;3181;3637;3812	1932
E9PZ21;Q91W59	RNA-binding motif, single-stranded-interacting protein 1	Rbms1		417	45.02	0.0046729	2.0073	1	0	0	0	0	0	1	0	0	0	0	0	1	0	0	0	0	0	3.6	0	0	0	0	0	0	0	0	0	0	0	#DIV/0!	#DIV/0!	0	0	0	0	0	0		219
G3X9T8;G3X8Q5;E9PZD8;Q61147	Ceruloplasmin	Cp		1060	121.08	0	9.616	3	0	3	0	3	0	3	0	3	0	3	0	3	0	3	0	3	0	4.6	0	4.6	0	4.6	0	4269900	0	1120900	0	5661100	0	1.32582	#DIV/0!	83723	0	21978	0	111000	0		199;894	593
Q5NC80;E9PZF0;Q01768;P15532;Q5NC79	Nucleoside diphosphate kinase;Nucleoside diphosphate kinase B;Nucleoside diphosphate kinase A	Nme1;Gm20390;Nme2		127	14.092	0	5.0193	2	1	1	1	2	2	2	1	1	1	2	2	2	1	1	1	2	2	22.8	9.4	13.4	9.4	22.8	22.8	2036500	1310600	847310	959030	3770900	3724300	1.85166	2.84168	254570	163830	105910	119880	471360	465540
E9PZJ8	Activating signal cointegrator 1 complex subunit 3	Ascc3		2198	250.55	0	5.5757	0	2	0	0	0	3	0	2	0	0	0	3	0	2	0	0	0	3	0	1.9	0	0	0	2.3	0	1388300	0	0	0	847860	#DIV/0!	0.610718	0	11666	0	0	0	7124.9	1841
Q68FM7;E9Q0A3;D6RGQ8		Arhgef11		1552	171.8	0.0017286	2.7027	0	0	0	2	0	0	0	0	0	2	0	0	0	0	0	2	0	0	0	0	0	1.2	0	0	0	0	0	1230700	0	0	#DIV/0!	#DIV/0!	0	0	0	16410	0	0
E9Q0U1;E9Q5I9;Q9WVJ2	26S proteasome non-ATPase regulatory subunit 13	Psmd13		241	26.282	0	5.0939	0	0	0	1	0	1	0	0	0	1	0	1	0	0	0	1	0	1	0	0	0	9.1	0	9.1	0	0	0	4786000	0	4031500	#DIV/0!	#DIV/0!	0	0	0	341860	0	287960
E9Q0Y4		Sipa1		1038	112.22	0	42.774	0	5	0	4	0	3	0	5	0	4	0	3	0	1	0	2	0	1	0	5	0	5.3	0	3.9	0	10303000	0	22842000	0	6263000	#DIV/0!	0.607881	0	206070	0	456830	0	125260
E9Q179;Q8C5Q4	G-rich sequence factor 1	Grsf1		362	41.61	0	4.7484	0	1	0	1	0	0	0	1	0	1	0	0	0	1	0	1	0	0	0	6.1	0	6.1	0	0	0	3231700	0	6458600	0	0	#DIV/0!	0	0	161580	0	322930	0	0
E9Q1G8;E9Q9F5;O55131	Septin-7	Sept7		437	50.648	0	177.21	1	17	0	3	8	15	1	17	0	3	8	15	1	16	0	2	7	14	2.3	48.3	0	11.4	23.3	45.1	0	2686300000	0	46273000	32080000	822290000	#DIV/0!	0.306105	0	116790000	0	2011900	1394800	35752000	160;161;204;280	204
E9Q1K3;F8WHZ9;F8WGR0;Q9QYC0;F6RDR0;A0A0J9YVI4	Alpha-adducin	Add1		660	72.925	0	4.308	0	2	0	0	0	1	0	2	0	0	0	1	0	2	0	0	0	1	0	5.2	0	0	0	2.7	0	3957800	0	0	0	2722900	#DIV/0!	0.687983	0	146580	0	0	0	100850	525
F7AYH6;E9Q1U0;E9Q3N9;G5E8D6;Q9WVJ9	EGF-containing fibulin-like extracellular matrix protein 2	Efemp2		120	12.957	0.0087977	1.7093	0	0	1	0	1	0	0	0	1	0	1	0	0	0	1	0	1	0	0	0	10.8	0	10.8	0	0	0	0	0	0	0	#DIV/0!	#DIV/0!	0	0	0	0	0	0		41;48
A0A1B0GSG5;Q91VI7;A0A1B0GRG4	Ribonuclease inhibitor	Rnh1		492	53.926	0	19.68	1	3	2	1	8	3	1	3	2	1	8	3	1	3	2	1	8	3	3	11.4	5.5	3.9	27.8	11.2	267490	0	355320	0	6724600	1345100	25.1396	#DIV/0!	10288	0	13666	0	258640	51735	126;133;279;287;336;344	126;133;165;173;279;287
E9Q3E1;J3QMK6;Q80VQ0	Aldehyde dehydrogenase;Aldehyde dehydrogenase family 3 member B1	Aldh3b2;1700055N04Rik;Aldh3b1		479	52.982	0.0016978	2.513	0	1	0	0	0	1	0	1	0	0	0	1	0	1	0	0	0	1	0	2.9	0	0	0	2.5	0	581390	0	0	0	1247200	#DIV/0!	2.1452	0	27685	0	0	0	59390
E9Q3E2;Q8CC35	Synaptopodin	Synpo		1100	117.51	0	39.43	0	1	0	2	0	0	0	1	0	2	0	0	0	1	0	2	0	0	0	1.4	0	3.5	0	0	0	2762000	0	23167000	0	0	#DIV/0!	0	0	46034	0	386110	0	0
E9Q3L1;V9GXM4;E9Q174;V9GX76;Q64331	Unconventional myosin-VI	Myo6		1262	145.8	0	4.8277	2	56	2	54	15	43	0	1	0	1	0	0	0	1	0	1	0	0	2.2	50.5	2.5	49.8	14.4	42.4	0	7760100	0	6001500	0	0	#DIV/0!	0	0	129340	0	100020	0	0	63;362;375;514;587;790;799;1070;1078;1204;1233		1;1032
E9Q3Z5;A0A1B0GS91;Q8K4L3;Q8K4L2;F6R6A4	Supervillin	Svil		2056	230.42	0	314.08	0	35	0	51	0	29	0	35	0	51	0	29	0	35	0	51	0	29	0	27.1	0	35.9	0	22.8	0	291290000	0	1207700000	0	137790000	#DIV/0!	0.473034	0	2774200	0	11502000	0	1312300	26;76;178;1079;1406;1478;1488;1653;1696;1700;1743;1745;1770;1791;1808;1831;1933
E9Q421;Q8BXX3;Q8BL63;Q9CXY9	GPI-anchor transamidase	Pigk		362	40.862	0	3.4991	0	0	0	0	0	1	0	0	0	0	0	1	0	0	0	0	0	1	0	0	0	0	0	5.8	0	0	0	0	0	0	#DIV/0!	#DIV/0!	0	0	0	0	0	0	92
E9Q450;S4R2U0		Tpm1		284	32.848	0	17.564	10	28	12	27	16	19	1	4	1	3	2	2	0	0	0	0	0	0	31.3	68	36.6	64.1	47.9	55.6	4140200	500450000	23795000	2316700000	146750000	99527000	35.4451	0.198875	258770	31278000	1487200	144790000	9171900	6220400			141;270;273;284
E9Q557;E9PZW0	Desmoplakin	Dsp		2883	332.91	0	323.31	22	23	19	13	26	21	22	23	19	13	26	21	22	23	19	13	26	21	10.4	11.7	9.4	6.6	12.1	10.2	107290000	501380000	73816000	165690000	152980000	396470000	1.42586	0.790758	650220	3038700	447370	1004200	927150	2402800	810;2271	3;966;2271;2445;2454	741;795;1731;2366
E9Q580;E9QNH6		Myo1b		1084	125.7	0.0016863	2.4688	3	38	1	27	20	32	0	1	0	1	0	0	0	1	0	1	0	0	4.4	41.3	1.6	34	21.1	38.1	0	3518900	0	3512200	0	0	#DIV/0!	0	0	56756	0	56648	0	0	109;135;316;489;515;619
E9Q5J9		Tpm3		285	33.28	0	43.787	10	20	8	19	15	17	1	2	1	2	3	2	0	0	0	0	0	0	23.2	44.9	21.4	42.5	40.4	40.4	1396600	1352300000	2143400	2105600000	134500000	1006300000	96.3053	0.74414	82154	79548000	126080	123860000	7911900	59196000		263;270	274;285
E9Q600;Q924C6	Lysyl oxidase homolog 4	Loxl4		758	84.906	0	10.544	0	2	0	2	0	4	0	2	0	2	0	4	0	2	0	2	0	4	0	5.4	0	4	0	8.4	0	16893000	0	0	0	9852300	#DIV/0!	0.583218	0	383940	0	0	0	223910	205;612
E9Q616		Ahnak		5656	604.25	0	38.837	0	8	1	13	0	4	0	8	1	13	0	4	0	8	1	13	0	4	0	8	1.7	11.6	0	4.8	0	26497000	550010	77443000	0	15681000	#DIV/0!	0.591803	0	72795	1511	212760	0	43081	2012	518
E9Q634	Unconventional myosin-Ie	Myo1e		1107	126.82	0	323.31	3	48	0	37	12	36	3	48	0	37	12	36	3	48	0	37	12	36	4.1	52.2	0	41.9	15.4	40.1	1599500	4953900000	0	3376100000	46061000	1808800000	28.7971	0.365126	27110	83964000	0	57223000	780690	30657000	107;349;404;447;467;519;960
E9Q6R7		Utrn		3430	392.7	0	44.964	0	11	0	15	0	2	0	11	0	15	0	2	0	11	0	15	0	2	0	5.1	0	6.7	0	0.9	0	35962000	0	76227000	0	2568200	#DIV/0!	0.0714143	0	211540	0	448390	0	15107	2875;2908
E9Q715;Q05CX5;Q7TNC4	Putative RNA-binding protein Luc7-like 2	Luc7l2		272	32.646	0.0067114	1.7701	0	1	0	0	0	0	0	1	0	0	0	0	0	1	0	0	0	0	0	3.3	0	0	0	0	0	1537700	0	0	0	0	#DIV/0!	0	0	118290	0	0	0	0
E9Q7Q3;D3Z6I8		Tpm3		248	28.734	0	323.31	8	23	9	23	14	20	6	15	7	16	10	14	0	3	1	3	1	3	20.2	60.5	30.2	57.7	43.5	53.6	25429000	6734000000	93645000	12939000000	699020000	3186100000	27.4891	0.473136	1695300	448930000	6243000	862570000	46602000	212410000			245
F7AA45;E9Q8F0;Q8VH51;B7ZD63;B7ZD61	RNA-binding protein 39	Rbm39		311	33.828	0	6.0919	0	2	0	1	0	1	0	2	0	1	0	1	0	2	0	1	0	1	0	9	0	3.5	0	5.5	0	8665100	0	3495900	0	1827600	#DIV/0!	0.210915	0	577670	0	233060	0	121840
E9Q8T2		Prdm15		1174	132.87	0.0066766	1.7549	0	0	0	1	0	0	0	0	0	1	0	0	0	0	0	1	0	0	0	0	0	0.8	0	0	0	0	0	0	0	0	#DIV/0!	#DIV/0!	0	0	0	0	0	0		666
E9Q933;Q8BK08	Transmembrane protein 11, mitochondrial	Tmem11		176	19.808	0.00087796	2.8154	0	1	0	0	0	1	0	1	0	0	0	1	0	1	0	0	0	1	0	9.1	0	0	0	9.1	0	12533000	0	0	0	6640200	#DIV/0!	0.529817	0	1790400	0	0	0	948600
E9Q9C5;P63082	V-type proton ATPase 16 kDa proteolipid subunit	Atp6v0c		150	15.265	0.0046693	2.007	0	0	1	0	0	0	0	0	1	0	0	0	0	0	1	0	0	0	0	0	12	0	0	0	0	0	1050700	0	0	0	#DIV/0!	#DIV/0!	0	0	350220	0	0	0
E9Q9C7;E9Q9C0;E9Q9C1;E9Q9C2;E9QK41;Q8K4G5;E9Q9C4;E9Q9D1;E9Q9D2;E9Q9Q7;E9Q030	Actin-binding LIM protein 1	Ablim1		668	75.292	0	102.04	0	14	0	15	4	12	0	14	0	15	4	12	0	14	0	15	4	12	0	31.7	0	34.4	10.9	23.2	0	88708000	0	138980000	5331300	47927000	#DIV/0!	0.540278	0	2016100	0	3158700	121170	1089200	70;105;108;111;128;130;133;174
E9Q9X1;S4R1P5;Q91ZU6;A0A087WSP0	Dystonin	Dst		7406	835.68	0	26.323	0	0	0	10	0	1	0	0	0	10	0	1	0	0	0	9	0	1	0	0	0	2.2	0	0.4	0	0	0	27715000	0	0	#DIV/0!	#DIV/0!	0	0	0	65831	0	0	1195	7264;7269
E9QA15		Cald1		768	89.272	0	277.08	3	18	8	21	16	18	3	18	8	21	16	18	0	0	0	0	0	0	5.1	22.9	12	26.8	19.4	21.2	5419400	3817200000	37414000	8473800000	395050000	2675600000	72.8955	0.700933	193550	136330000	1336200	302640000	14109000	95556000			598;670
Q8VCQ8;E9QA16;E9Q0M9;S4R1T7;D3Z6I7		Cald1		530	60.452	0	4.9699	3	18	8	19	15	19	0	2	0	1	0	3	0	1	0	1	0	2	7.4	31.5	17.4	32.3	25.5	31.1	0	11013000	0	15400000	0	6730300	#DIV/0!	0.611123	0	440530	0	615990	0	269210			360;432
E9QAQ5;Q9WV60	Glycogen synthase kinase-3 beta	Gsk3b		433	47.989	0.0016543	2.3719	0	1	0	0	0	1	0	1	0	0	0	1	0	1	0	0	0	1	0	6.7	0	0	0	6.7	0	3852600	0	0	0	2037900	#DIV/0!	0.528967	0	160530	0	0	0	84912
E9QAT0;Q6AXB7;E9QAS8;P35922;E9QAS9;D3Z6U8;E9QNF5	Fragile X mental retardation protein 1 homolog	Fmr1		589	66.169	0	13.709	0	3	0	3	0	4	0	3	0	3	0	4	0	2	0	3	0	3	0	9.7	0	6.3	0	8.8	0	19038000	0	6421500	0	8909800	#DIV/0!	0.468001	0	634590	0	214050	0	296990	260
Q7TQG5;E9QK04;P97798	Neogenin	Neo1		1465	159.97	0	3.2657	0	1	0	0	2	0	0	1	0	0	2	0	0	1	0	0	2	0	0	0.9	0	0	2.3	0	0	852350	0	0	1632600	0	#DIV/0!	0	0	13113	0	0	25116	0
E9QLR3;Q60961	Lysosomal-associated transmembrane protein 4A	Laptm4a		308	35.003	0.0032129	2.2012	0	1	0	0	1	1	0	1	0	0	1	1	0	1	0	0	1	1	0	8.8	0	0	8.8	8.8	0	39829000	0	0	7857800	21853000	#DIV/0!	0.548671	0	3063800	0	0	604450	1681000
E9QM38;P55012	Solute carrier family 12 member 2	Slc12a2		1206	130.67	0	6.101	2	1	2	1	1	0	2	1	2	1	1	0	2	1	2	1	1	0	2.9	1.7	2.7	1.7	1.7	0	504250	1030700	758730	1538900	585960	0	1.16204	0	9887.2	20210	14877	30174	11489	0
Q3TI69;Q3U5C5;E9QMH1;Q99J72;H3BKS1;H3BJJ6;H3BJD1	DNA dC->dU-editing enzyme APOBEC-3	Apobec3		297	35.631	0	5.8162	0	1	0	0	0	1	0	1	0	0	0	1	0	1	0	0	0	1	0	4.4	0	0	0	5.4	0	7307600	0	0	0	4034300	#DIV/0!	0.552069	0	521970	0	0	0	288170
E9QN12;E9QPE2;P05622	Platelet-derived growth factor receptor beta	Pdgfrb		1103	123.35	0	73.44	15	14	10	4	15	11	15	14	10	4	15	11	15	14	10	4	15	11	19.5	18.9	11.8	6.6	20.2	16.6	55135000	192170000	14090000	7883200	78242000	63989000	1.4191	0.332981	1253100	4367500	320230	179160	1778200	1454300	675	675;688	659
E9QQ30;Q9Z2B5	Eukaryotic translation initiation factor 2-alpha kinase 3	Eif2ak3		1114	124.67	0.0060469	1.8725	0	1	0	0	0	0	0	1	0	0	0	0	0	1	0	0	0	0	0	0.7	0	0	0	0	0	0	0	0	0	0	#DIV/0!	#DIV/0!	0	0	0	0	0	0
F2Z3X3;Q8R3V6	CUE domain-containing protein 1	Cuedc1		316	34.406	0	3.3434	0	1	0	2	0	1	0	1	0	2	0	1	0	1	0	2	0	1	0	2.5	0	10.1	0	5.1	0	0	0	6901700	0	2642100	#DIV/0!	#DIV/0!	0	0	0	431350	0	165130
F6Q325;Q9CZA6;Q9ERR1	Nuclear distribution protein nudE homolog 1;Nuclear distribution protein nudE-like 1	Nde1;Ndel1		175	18.497	0	4.9752	0	1	0	1	0	1	0	1	0	1	0	1	0	1	0	1	0	1	0	6.9	0	6.9	0	6.9	0	0	0	3745800	0	1232600	#DIV/0!	#DIV/0!	0	0	0	288140	0	94813
F6QCI0;Q8BQ46		Taf15		324	33.603	0	8.8483	1	2	0	1	0	2	0	2	0	1	0	2	0	2	0	1	0	2	2.8	10.8	0	5.2	0	10.8	0	5422200	0	6479500	0	5469400	#DIV/0!	1.0087	0	301240	0	359970	0	303850	165;170
F6SVV1;P62082	40S ribosomal protein S7	Gm9493;Rps7		192	21.882	0	32.793	1	7	0	5	0	5	1	7	0	5	0	5	1	7	0	5	0	5	6.2	55.7	0	47.4	0	20.3	1197300	291390000	0	316970000	0	69229000	0	0.237582	133040	32377000	0	35219000	0	7692100
F6TFN2		Lmo7		1189	133.84	0	25.37	0	15	0	9	2	12	0	1	0	1	1	1	0	1	0	1	1	1	0	21.4	0	13.1	2.9	18.3	0	25125000	0	22129000	1390200	17542000	#DIV/0!	0.698189	0	364130	0	320700	20148	254230	1013;1174;1177
F6TQS9;Q3UVK0	Endoplasmic reticulum metallopeptidase 1	Ermp1		417	46.441	0	4.9353	0	2	0	0	0	0	0	2	0	0	0	0	0	2	0	0	0	0	0	8.9	0	0	0	0	0	2792300	0	0	0	0	#DIV/0!	0	0	214790	0	0	0	0
F6UK66;Q810U5	Coiled-coil domain-containing protein 50	Ccdc50		256	29.684	0	10.455	0	2	0	3	0	2	0	2	0	3	0	2	0	2	0	3	0	2	0	17.6	0	27.3	0	16	0	6918200	0	12084000	0	2821700	#DIV/0!	0.407866	0	532170	0	929510	0	217050	87
F6V2R5;P08923	Tyrosine-protein kinase receptor;Leukocyte tyrosine kinase receptor	Ltk		476	52.218	0.0066865	1.762	0	1	0	0	0	0	0	1	0	0	0	0	0	1	0	0	0	0	0	4.6	0	0	0	0	0	0	0	0	0	0	#DIV/0!	#DIV/0!	0	0	0	0	0	0	237		251
F6VQ19;Q3UMG5;A2AMP0;F7AAC3	Leucine-rich repeat and calponin homology domain-containing protein 2	Lrch2		784	85.997	0	33.257	0	3	0	9	0	2	0	3	0	9	0	2	0	3	0	9	0	2	0	8.2	0	20.5	0	5.4	0	3317000	0	147910000	0	3584300	#DIV/0!	1.08058	0	89649	0	3997600	0	96873	164;698;749
F6VW30;F6YY69;P68254	14-3-3 protein theta	Ywhaq		303	34.348	0	18.479	1	2	1	5	1	2	0	1	0	4	0	1	0	1	0	4	0	1	3.3	11.2	3.3	17.5	3.3	11.2	0	0	0	4644000	0	0	#DIV/0!	#DIV/0!	0	0	0	273180	0	0	152		276
F6X9I3;P26883	Peptidyl-prolyl cis-trans isomerase;Peptidyl-prolyl cis-trans isomerase FKBP1A	Fkbp1a		161	18.297	0.0067365	1.7835	1	0	1	0	1	0	1	0	1	0	1	0	1	0	1	0	1	0	8.7	0	8.7	0	8.7	0	680320	0	404050	0	978840	0	1.43879	#DIV/0!	136060	0	80810	0	195770	0
F6XWD4;Q3UMT1	Protein phosphatase 1 regulatory subunit 12C	Ppp1r12c		704	76.641	0	7.9604	0	3	0	2	0	1	0	3	0	2	0	1	0	3	0	2	0	1	0	8.1	0	3.4	0	1.7	0	11877000	0	13086000	0	2619500	#DIV/0!	0.220552	0	320990	0	353670	0	70797
F6YMV1;Q8VHG2;F6QYS7;A0A067XG49	Angiomotin	Amot		672	75.618	0	17.688	0	1	0	5	0	1	0	1	0	5	0	1	0	1	0	5	0	1	0	4.2	0	14	0	1.3	0	6557900	0	20178000	0	55170000	#DIV/0!	8.41275	0	177240	0	545360	0	1491100	415
F6YVP7;P62270;S4R1N6;A0A1Y7VKY1	40S ribosomal protein S18	Gm10260;Rps18		152	17.671	0	19.115	2	6	2	7	3	5	2	6	2	7	3	5	2	6	2	7	3	5	13.2	34.2	13.2	42.1	19.1	25.7	2897100	425290000	2008500	295500000	7311200	128230000	2.52363	0.301512	263370	38663000	182590	26863000	664650	11658000
F6ZV59;G5E8G0;G3X9W0;Q60668;E9Q5B6;A0A0G2JFL4;F6SHF3	Heterogeneous nuclear ribonucleoprotein D0	Hnrnpd		216	24.611	0	11.836	1	4	1	3	0	4	1	4	1	3	0	4	1	4	1	3	0	4	6.5	19.4	6.5	19.4	0	19.4	2530200	43476000	3011400	31431000	0	39658000	0	0.912181	210850	3623000	250950	2619300	0	3304900	136
F7AA26;A2API8;O54931	A-kinase anchor protein 2	Pakap;Akap2		1137	125.98	0	37.227	0	4	0	10	0	2	0	4	0	10	0	2	0	4	0	10	0	2	0	6.2	0	14.4	0	3.3	0	25688000	0	99679000	0	3054700	#DIV/0!	0.118915	0	535170	0	2076700	0	63640
Q6ZWZ6;F7AEH4;A0A1W2P7A1;P63323	40S ribosomal protein S12	Rps12		132	14.515	0	48.057	6	4	3	4	3	5	6	4	3	4	3	5	6	4	3	4	3	5	56.1	49.2	35.6	48.5	34.8	56.1	12992000	23457000	2543600	9174400	5733400	11307000	0.441302	0.482031	1856000	3351100	363380	1310600	819050	1615300	50;56;69;92	69;92;106;108	12
F7BB92;Q6P8N8;Q9JHS4	ATP-dependent Clp protease ATP-binding subunit clpX-like, mitochondrial	Clpx		192	20.96	0	3.3775	1	0	1	0	0	0	1	0	1	0	0	0	1	0	1	0	0	0	6.8	0	6.8	0	0	0	7253000	0	6336500	0	0	0	0	#DIV/0!	557930	0	487430	0	0	0
F8VPK0		Ttc37		1563	173.94	0	3.2826	1	1	1	1	1	1	1	1	1	1	1	1	1	1	1	1	1	1	1.2	1.2	1.2	1.2	1.2	1.2	0	0	0	0	0	0	#DIV/0!	#DIV/0!	0	0	0	0	0	0	305
F8VPP8		Zc3h7b		982	110.29	0.001675	2.4424	0	1	0	1	0	0	0	1	0	1	0	0	0	1	0	1	0	0	0	1.1	0	3.1	0	0	0	925180	0	1840200	0	0	#DIV/0!	0	0	18881	0	37555	0	0
F8VPR1;Q8BVA4	Leiomodin-1	Lmod1		595	66.267	0	37.893	0	6	0	8	0	7	0	6	0	8	0	7	0	6	0	8	0	7	0	13.3	0	19.2	0	14.8	0	74047000	0	257630000	0	43440000	#DIV/0!	0.586654	0	2644500	0	9201100	0	1551400	337
F8VPU2	FERM, RhoGEF and pleckstrin domain-containing protein 1	Farp1		1048	118.87	0	59.186	0	13	0	10	0	5	0	13	0	10	0	5	0	13	0	10	0	5	0	19.7	0	14.6	0	7.3	0	76824000	0	29232000	0	14139000	#DIV/0!	0.184044	0	1449500	0	551550	0	266770	151;309;418;524
F8VQB6;D3YXU7;E9Q5G1	Unconventional myosin-X	Myo10		2062	237.32	0	57.859	0	7	0	7	0	6	0	7	0	7	0	6	0	7	0	7	0	6	0	6.5	0	5.7	0	6.4	0	34311000	0	58772000	0	16849000	#DIV/0!	0.491067	0	350110	0	599710	0	171930	952
F8VQC1;E9Q740	Signal recognition particle subunit SRP72	Srp72		671	74.656	0	7.309	0	2	0	1	0	2	0	2	0	1	0	2	0	2	0	1	0	2	0	6.7	0	3.7	0	4.9	0	3838400	0	0	0	3247200	#DIV/0!	0.845977	0	116310	0	0	0	98399	349
F8WGQ9;Q922M3;S4R2A3;O70479;Q8BGV7	BTB/POZ domain-containing adapter for CUL3-mediated RhoA degradation protein 3;BTB/POZ domain-containing adapter for CUL3-mediated RhoA degradation protein 2;BTB/POZ domain-containing adapter for CUL3-mediated RhoA degradation protein 1	Kctd10;Tnfaip1;Kctd13		316	35.829	0	3.5569	0	2	0	1	0	0	0	2	0	1	0	0	0	2	0	1	0	0	0	8.5	0	3.2	0	0	0	10944000	0	4549400	0	0	#DIV/0!	0	0	576020	0	239440	0	0
Q8CIE6;F8WHL2	Coatomer subunit alpha;Xenin;Proxenin;Coatomer subunit alpha	Copa		1224	138.43	0	317.22	0	39	4	37	14	40	0	39	4	37	14	40	0	39	4	37	14	40	0	44	4.7	40.1	16.7	47.4	0	963970000	3569900	949710000	22074000	691980000	#DIV/0!	0.717844	0	13771000	50998	13567000	315340	9885500	41;85;254;380;453;522;921;1013;1057;1085;1156;1169;1185;1191	254;453
F8WHT2;Q76I79	Protein phosphatase Slingshot homolog 1	Ssh1		999	110.77	0	10.54	0	0	0	4	0	0	0	0	0	4	0	0	0	0	0	4	0	0	0	0	0	7.2	0	0	0	0	0	1781100	0	0	#DIV/0!	#DIV/0!	0	0	0	37897	0	0	467;468;637;869
F8WID5;B7ZNL3		Tpm1		326	37.412	0	14.711	8	27	11	27	15	18	0	1	0	2	0	1	0	0	0	0	0	0	23.3	63.8	30.7	60.7	40.5	53.4	0	19926000	0	329770000	0	10681000	#DIV/0!	0.536033	0	1048700	0	17356000	0	562150	232	232	183;312;315;326
F8WIJ0;Q9JIS8;A2AGJ9;Q6P6P5;Q3V0N8;Q924N4	Solute carrier family 12 member 4;Solute carrier family 12 member 6	Slc12a4;Slc12a6		1087	120.81	0.0039777	2.1246	1	1	0	0	0	0	1	1	0	0	0	0	1	1	0	0	0	0	1.7	0.7	0	0	0	0	0	0	0	0	0	0	#DIV/0!	#DIV/0!	0	0	0	0	0	0
F8WIT2;P14824	Annexin;Annexin A6	Anxa6		667	75.288	0	8.3597	1	0	1	5	2	1	1	0	1	5	2	1	1	0	1	5	2	1	1.5	0	2.4	10	3.9	2.4	0	0	1090600	10604000	1403700	0	#DIV/0!	#DIV/0!	0	0	24787	241000	31902	0
K7E6F1;F8WIV2;Q60854;E9PZQ9;E9Q4R2;E9PYY0;E9Q3Y1;E9Q6X2;E9Q108;E9Q0P9	Serpin B6	Serpinb6a;Serpinb6		228	25.411	0	4.1895	0	1	0	2	0	1	0	1	0	2	0	1	0	1	0	2	0	1	0	4.4	0	11	0	4.4	0	1751300	0	10102000	0	2912500	#DIV/0!	1.66305	0	134710	0	777040	0	224040
F8WJG3;P62996	Transformer-2 protein homolog beta	Tra2b		188	21.935	0.00090416	3.0338	0	1	0	1	0	2	0	1	0	1	0	2	0	1	0	1	0	2	0	11.2	0	11.2	0	21.8	0	0	0	0	0	743870	#DIV/0!	#DIV/0!	0	0	0	0	0	82652	18;19
G3UWD6;P97324;A3KG36;Q00612	Glucose-6-phosphate 1-dehydrogenase;Glucose-6-phosphate 1-dehydrogenase 2;Glucose-6-phosphate 1-dehydrogenase X	G6pd2;G6pdx		513	59.15	0.00089366	2.9806	1	0	1	0	1	0	1	0	1	0	1	0	1	0	1	0	1	0	3.5	0	3.3	0	3.3	0	268640	0	1026200	0	1362500	0	5.07184	#DIV/0!	9594.3	0	36649	0	48661	0
G3UWR9;P14438;P14437;P14436;P14435;P23150;P14434;P04228;P01910	Beta-2-microglobulin;H-2 class II histocompatibility antigen, A-U alpha chain;H-2 class II histocompatibility antigen, A-S alpha chain;H-2 class II histocompatibility antigen, A-R alpha chain;H-2 class II histocompatibility antigen, A-F alpha chain;H-2 class II histocompatibility antigen, I-E alpha chain;H-2 class II histocompatibility antigen, A-B alpha chain;H-2 class II histocompatibility anti…	H2-Aa		173	18.971	0.0017167	2.6325	1	0	1	0	0	0	1	0	1	0	0	0	1	0	1	0	0	0	6.9	0	6.9	0	0	0	500350	0	602230	0	0	0	0	#DIV/0!	125090	0	150560	0	0	0
G3UX67;G3UWV7;G3UYL8;G3UX15;G3UYI4;G3UYL3;Q8BG32	26S proteasome non-ATPase regulatory subunit 11	Psmd11		67	7.5966	0.00090253	3.031	0	1	0	0	0	1	0	1	0	0	0	1	0	1	0	0	0	1	0	19.4	0	0	0	19.4	0	2260800	0	0	0	4916600	#DIV/0!	2.17472	0	452170	0	0	0	983330
G3UZZ5;G3UWW8;G3UYU4;O08917	Flotillin-1	Flot1		192	21.194	0.0017271	2.6914	0	1	0	1	0	1	0	1	0	1	0	1	0	1	0	1	0	1	0	9.9	0	9.9	0	9.9	0	2098300	0	2337400	0	1486500	#DIV/0!	0.708431	0	174860	0	194780	0	123880
G3UX26;Q60930;D3YUN8;D3YZT5;A0A286YCR8	Voltage-dependent anion-selective channel protein 2	Vdac2		283	30.446	0	5.2658	0	2	0	2	1	2	0	2	0	2	1	2	0	2	0	2	1	2	0	9.9	0	9.9	7.1	9.9	0	10058000	0	14441000	576410	3694300	#DIV/0!	0.3673	0	670520	0	962750	38427	246280
G8JL74;G3UXA6;Q8BHD7;F7C521	Polypyrimidine tract-binding protein 3	Ptbp3		551	59.465	0	3.7695	0	2	0	2	1	1	0	1	0	1	0	0	0	1	0	1	0	0	0	4.4	0	5.1	1.5	1.5	0	0	0	0	0	0	#DIV/0!	#DIV/0!	0	0	0	0	0	0	247;248
G3UXJ8;Q8BZR4;P58137	Acyl-coenzyme A thioesterase 8	Acot8		113	11.853	0.0046261	1.9753	0	1	0	0	0	0	0	1	0	0	0	0	0	1	0	0	0	0	0	16.8	0	0	0	0	0	4100400	0	0	0	0	#DIV/0!	0	0	820080	0	0	0	0
G3UXL2;Q9D7G0;Q9CS42	Ribose-phosphate pyrophosphokinase 1;Ribose-phosphate pyrophosphokinase 2	Prps1l3;Prps1;Prps2		318	34.824	0	5.3374	0	2	0	0	0	1	0	2	0	0	0	1	0	2	0	0	0	1	0	11.9	0	0	0	6.6	0	3424600	0	0	0	0	#DIV/0!	0	0	214040	0	0	0	0	226;230
G3UY42;Q8CCS6;G3UX74;D3YUB9;D3Z055;G3UWS5;D3Z5F7	Polyadenylate-binding protein 2	Pabpn1;Gm20521		319	34.003	0	34.152	1	1	2	1	2	1	1	1	2	1	2	1	1	1	2	1	2	1	5	3.4	8.5	3.4	8.5	3.4	1678900	4563800	6685900	6736800	11032000	5521800	6.57097	1.20991	129140	351060	514300	518220	848610	424750
G3UYD0;Q3UHU8;Q9ESZ8	General transcription factor II-I	Gtf2i		913	103.08	0	29.387	0	5	0	12	0	3	0	5	0	12	0	3	0	5	0	12	0	3	0	6.1	0	17.3	0	4.9	0	11829000	0	77078000	0	7262100	#DIV/0!	0.613923	0	251690	0	1640000	0	154510	34
G3UYV7;P62858	40S ribosomal protein S28	Rps28		56	6.3442	0	39.904	1	1	0	1	1	1	1	1	0	1	1	1	1	1	0	1	1	1	21.4	21.4	0	21.4	21.4	21.4	5002600	44546000	0	38435000	7382900	43487000	1.47581	0.976227	1667500	14849000	0	12812000	2461000	14496000
G3UZJ5;P67871;G3UZA4;G3UXG7;G3UXU2;G3UZX4	Casein kinase II subunit beta	Csnk2b		206	23.621	0	6.0926	0	2	0	1	2	2	0	2	0	1	2	2	0	2	0	1	2	2	0	18	0	6.8	12.1	18	0	11363000	0	11209000	1216600	8274600	#DIV/0!	0.728206	0	1136300	0	1120900	121660	827460	135	130
Q61703;G3X977;Q3UEG7	Inter-alpha-trypsin inhibitor heavy chain H2	Itih2		946	105.93	0.00089286	2.976	2	2	2	1	3	1	1	0	1	0	2	1	1	0	1	0	2	1	3	2.3	3	1.2	5.1	1.4	718430	0	612930	0	1933500	171020	2.69129	#DIV/0!	15286	0	13041	0	41138	3638.6
G3X9J0;S4R1S0		Sipa1l3		1776	195.06	0	13.626	0	0	0	4	0	0	0	0	0	4	0	0	0	0	0	4	0	0	0	0	0	4.4	0	0	0	0	0	4307000	0	0	#DIV/0!	#DIV/0!	0	0	0	47855	0	0	1426
G5E829;A0A1W2P7C7;F7AAP4;E9Q828;Q6Q477	Plasma membrane calcium-transporting ATPase 1;Calcium-transporting ATPase	Atp2b1;Atp2b4		1220	134.75	0	7.6841	1	3	0	0	0	0	1	3	0	0	0	0	1	3	0	0	0	0	1.5	3.9	0	0	0	0	441720	5792500	0	0	0	0	0	0	8834.5	115850	0	0	0	0	547
G5E839;P80315	T-complex protein 1 subunit delta	Cct4		509	54.861	0	9.5346	0	3	0	0	2	1	0	3	0	0	2	1	0	3	0	0	2	1	0	9.8	0	0	5.1	2.6	0	13470000	0	0	792900	1767000	#DIV/0!	0.13118	0	434500	0	0	25577	57001
G5E866;Q99NB9	Splicing factor 3B subunit 1	Sf3b1		1304	145.83	0.0046154	1.9705	0	1	0	1	0	0	0	1	0	1	0	0	0	1	0	1	0	0	0	1.2	0	1.2	0	0	0	0	0	11060000	0	0	#DIV/0!	#DIV/0!	0	0	0	178380	0	0
G5E881;Q3TUH1;G3UYJ1;D6RGT1;G3UWL8	Phosphatidate cytidylyltransferase, mitochondrial	Tamm41		337	37.896	0	3.4616	0	2	0	0	0	1	0	2	0	0	0	1	0	2	0	0	0	1	0	7.7	0	0	0	3.9	0	6278700	0	0	0	2237300	#DIV/0!	0.356332	0	369340	0	0	0	131600
G5E8H0;G5E8C6;Q91YD6	Villin-like protein	Vill		775	86.908	0	19.611	0	0	0	6	0	0	0	0	0	6	0	0	0	0	0	6	0	0	0	0	0	13.8	0	0	0	0	0	20209000	0	0	#DIV/0!	#DIV/0!	0	0	0	459300	0	0	84;284
G5E8E1		Lrrfip1		428	48.918	0	11.775	10	16	7	11	14	14	1	1	1	0	0	0	0	0	0	0	0	0	36.7	48.6	26.9	33.4	41.8	44.6	5240700	123000000	896810	0	0	0	0	0	262030	6150100	44840	0	0	0	287	287	78;327
Q8CFE4;G5E8J9;Q80UY7	SCY1-like protein 2	Scyl2		930	103.32	0	10.088	2	2	0	1	4	1	2	2	0	1	4	1	2	2	0	1	4	1	3.8	3.9	0	2.4	6.8	2.4	1307900	1887600	0	0	4921900	1129800	3.76321	0.598538	31899	46038	0	0	120050	27557
G5E8R1;G5E8R0;E9Q455		Tpm1		248	28.556	0	63.699	4	22	8	21	13	16	0	5	0	4	3	4	0	0	0	0	0	0	16.9	62.5	28.6	62.5	46.8	51.6	0	36923000	0	18336000	4799100	23174000	#DIV/0!	0.62763	0	2461600	0	1222400	319940	1544900	154	154	105;234;237;248
G5E8X2;A0A0A6YWT2		Pabpc4l		370	41.936	0.00090334	3.031	0	1	0	0	0	1	0	1	0	0	0	1	0	1	0	0	0	1	0	4.6	0	0	0	3.5	0	5448800	0	0	0	4380900	#DIV/0!	0.804012	0	247670	0	0	0	199130
G5E8Z3		2310050C09Rik		280	29.144	0.0017212	2.665	0	0	0	0	1	1	0	0	0	0	1	1	0	0	0	0	1	1	0	0	0	0	3.6	7.9	0	0	0	0	0	0	#DIV/0!	#DIV/0!	0	0	0	0	0	0		82;86;107;111;114
G5E902;Q8VEM8	Phosphate carrier protein, mitochondrial	Slc25a3		358	39.736	0	27.732	4	4	3	4	6	5	4	4	3	4	6	5	4	4	3	4	6	5	14.5	13.1	9.2	13.1	16.2	18.7	5470300	36721000	5550400	28090000	17905000	41784000	3.27313	1.13788	287910	1932700	292130	1478400	942350	2199200	132
Q8R081;G5E924;G3UY38	Heterogeneous nuclear ribonucleoprotein L	Hnrnpl		586	63.963	0	16.956	0	2	0	2	1	5	0	2	0	2	1	5	0	2	0	2	1	5	0	4.4	0	5.1	2.4	15.9	0	14472000	0	19355000	1124800	32279000	#DIV/0!	2.23044	0	723610	0	967730	56240	1613900
H3BJU7;H3BJX8;H3BJ45;H3BJ40;H3BKH9;Q60875	Rho guanine nucleotide exchange factor 2	Arhgef2		956	108.59	0	3.3826	0	1	0	0	0	1	0	1	0	0	0	1	0	1	0	0	0	1	0	2.4	0	0	0	2.4	0	8460000	0	0	0	4526900	#DIV/0!	0.535095	0	159620	0	0	0	85413
H3BJ75;Q9QZB9	Dynactin subunit 5	Dctn5		54	6.2671	0.0024651	2.3498	0	1	0	1	0	1	0	1	0	1	0	1	0	1	0	1	0	1	0	18.5	0	18.5	0	18.5	0	2618800	0	1522000	0	1475600	#DIV/0!	0.563464	0	654710	0	380510	0	368900
Q5JC28;H3BK65;P42567;A0A0R4J0A0;F6W2Q5	Epidermal growth factor receptor substrate 15	Eps15		793	86.677	0	5.7678	0	0	0	3	0	0	0	0	0	3	0	0	0	0	0	3	0	0	0	0	0	8.7	0	0	0	0	0	17222000	0	0	#DIV/0!	#DIV/0!	0	0	0	441600	0	0
H7BX38;P40224	Stromal cell-derived factor 1	Cxcl12		119	13.634	0	4.3552	0	1	1	0	1	2	0	1	1	0	1	2	0	1	1	0	1	2	0	6.7	11.8	0	11.8	18.5	0	0	0	0	0	14697000	#DIV/0!	#DIV/0!	0	0	0	0	0	2449500	55	55
H7BX95;Q6PDM2;F7AI47	Serine/arginine-rich splicing factor 1	Srsf1		253	28.329	0	6.4804	0	3	0	1	0	1	0	3	0	1	0	1	0	3	0	1	0	1	0	15	0	6.3	0	4.7	0	10394000	0	7737500	0	0	#DIV/0!	0	0	742430	0	552680	0	0	148
I7HPV7;I7HJQ9;Q9Z2C4;Q8CIU6;Q8CIU3;Q8CIU5;F6T9H9	Myotubularin-related protein 1	Mtmr1		187	19.672	0	5.2682	0	2	0	0	0	1	0	2	0	0	0	1	0	2	0	0	0	1	0	28.3	0	0	0	10.2	0	8044600	0	0	0	3048900	#DIV/0!	0.379	0	1005600	0	0	0	381120	16
I7HLV2;Q6ZWV3;P86048	60S ribosomal protein L10;60S ribosomal protein L10-like	Rpl10;Rpl10l		201	23.072	0	65.08	2	5	0	4	2	5	2	5	0	4	2	5	2	5	0	4	2	5	12.4	30.3	0	25.9	11.9	30.3	2292200	84288000	0	65310000	2857400	52361000	1.24658	0.621215	286520	10536000	0	8163800	357170	6545100	49
J3QMG3;Q60931	Voltage-dependent anion-selective channel protein 3	Vdac3		284	30.851	0	31.368	0	0	1	0	1	1	0	0	1	0	1	1	0	0	1	0	1	1	0	0	3.9	0	7	7	0	0	529340	0	0	3524300	#DIV/0!	#DIV/0!	0	0	37810	0	0	251740
J3QPB5;Q8VCB1	Nucleoporin NDC1	Ndc1		541	60.299	0.0017406	2.7537	0	1	0	0	0	1	0	1	0	0	0	1	0	1	0	0	0	1	0	3.1	0	0	0	3.1	0	2551400	0	0	0	1845100	#DIV/0!	0.723172	0	115970	0	0	0	83870
J7NUP1;Q60766	Immunity-related GTPase family M protein 1	Irgm1		393	44.887	0	7.4906	2	1	1	0	2	0	2	1	1	0	2	0	2	1	1	0	2	0	8.7	2.3	2.5	0	5.3	0	1184200	3143400	452750	0	689770	0	0.582478	0	65790	174630	25153	0	38320	0
Q6URW6;K3W4R2;A0A140LI60	Myosin-14	Myh14		2000	228.58	0	105.01	2	11	3	20	9	12	0	3	1	11	2	4	0	3	1	11	2	4	1.3	5	2.2	13	4.3	7	0	1201700000	3870800	2005100000	95913000	1468200000	#DIV/0!	1.22177	0	11555000	37219	19280000	922240	14118000	138;192;562	192;722
Q3UC82;Q80ZH7;K4DI59;P97386;B1AT03	DNA ligase;DNA ligase 3	Lig3		1011	112.71	0	7.8892	0	5	0	1	0	2	0	5	0	1	0	2	0	5	0	1	0	2	0	5.6	0	1	0	1.8	0	17930000	0	3083400	0	3593700	#DIV/0!	0.200429	0	332030	0	57101	0	66550
K7N747		Vmn2r109		858	98.061	0.0032206	2.2089	1	0	0	0	1	0	1	0	0	0	1	0	1	0	0	0	1	0	2	0	0	0	2	0	0	0	0	0	0	0	#DIV/0!	#DIV/0!	0	0	0	0	0	0	124		121
O08583	THO complex subunit 4	Alyref		255	26.94	0	47.809	0	7	1	4	1	5	0	7	1	4	1	5	0	7	1	4	1	5	0	38	7.1	25.1	9.8	31.4	0	38563000	0	35624000	1287000	23025000	#DIV/0!	0.597075	0	2966300	0	2740300	99003	1771200			5;7
O08692	Neutrophilic granule protein	Ngp		167	19.331	0	4.342	0	0	1	0	0	0	0	0	1	0	0	0	0	0	1	0	0	0	0	0	12.6	0	0	0	0	0	6261900	0	0	0	#DIV/0!	#DIV/0!	0	0	569260	0	0	0
O08918	Cyclin-G2	Ccng2		344	38.847	0.0094477	1.6903	0	1	0	0	0	0	0	1	0	0	0	0	0	1	0	0	0	0	0	5.2	0	0	0	0	0	429240000	0	0	0	0	#DIV/0!	0	0	33018000	0	0	0	0
O08992;H3BLG5;A2AKJ9	Syntenin-1	Sdcbp		299	32.379	0	195.7	5	12	5	7	6	9	5	12	5	7	6	9	0	1	0	0	0	1	32.1	63.5	36.1	40.5	43.8	60.2	20145000	1769800000	10347000	160130000	68030000	333180000	3.37702	0.188259	2238300	196640000	1149600	17793000	7558900	37020000	68;167;240	167;240	93
O09061;A0A338P7F1;A0A338P7C0	Proteasome subunit beta type-1	Psmb1		240	26.372	0	37.3	1	0	1	0	1	4	1	0	1	0	1	4	1	0	1	0	1	4	5.8	0	5.8	0	7.1	27.1	1592800	0	2002700	0	0	5811000	0	#DIV/0!	122520	0	154060	0	0	447000	81;88	81;88
Q9CQM8;O09167	60S ribosomal protein L21	Rpl21		160	18.579	0	7.2885	2	3	0	2	1	3	2	3	0	2	1	3	2	3	0	2	1	3	16.2	16.9	0	16.9	9.4	16.9	3276900	63888000	0	56767000	2719500	32357000	0.8299	0.506464	546150	10648000	0	9461200	453240	5392800
O35129;F6Q8V7;F6QPR1	Prohibitin-2	Phb2		299	33.296	0	25.591	4	5	4	6	4	6	4	5	4	6	4	6	4	5	4	6	4	6	16.1	25.1	19.7	28.8	19.7	28.4	7819800	52756000	8008400	103780000	6633500	88036000	0.848295	1.66874	355450	2398000	364020	4717400	301520	4001600
O35226	26S proteasome non-ATPase regulatory subunit 4	Psmd4		376	40.703	0	14.759	1	0	4	2	3	2	1	0	4	2	3	2	1	0	4	2	3	2	4.8	0	16.2	12.2	14.4	8.8	1051600	0	5226000	8431000	4953100	4362600	4.71006	#DIV/0!	75116	0	373290	602210	353790	311610	37	37
O35286;Q497W9;A0A0G2JG10	Pre-mRNA-splicing factor ATP-dependent RNA helicase DHX15	Dhx15		795	91.006	0	5.4943	0	1	0	1	0	4	0	1	0	1	0	4	0	1	0	1	0	4	0	2.8	0	1.3	0	6.8	0	2409400	0	0	0	1715700	#DIV/0!	0.712086	0	61778	0	0	0	43993
O35295	Transcriptional activator protein Pur-beta	Purb		324	33.901	0	11.511	0	1	0	2	0	3	0	1	0	2	0	3	0	1	0	2	0	3	0	2.8	0	15.7	0	25.3	0	0	0	4124000	0	19876000	#DIV/0!	#DIV/0!	0	0	0	458230	0	2208500	250
Q9D8S5;O35326	Serine/arginine-rich splicing factor 5	Srsf5		270	30.978	0	7.9999	0	2	0	1	0	3	0	2	0	1	0	3	0	2	0	1	0	2	0	14.1	0	8.5	0	17	0	24111000	0	7440400	0	17232000	#DIV/0!	0.714695	0	3013900	0	930050	0	2153900
O35375	Neuropilin-2	Nrp2		931	104.63	0	17.587	1	6	0	1	1	5	1	6	0	1	1	5	1	6	0	1	1	5	1.1	9.2	0	1.4	1.1	9.1	509370	12067000	0	1758600	823780	6484200	1.61725	0.53735	10612	251400	0	36637	17162	135090	277;902
O35474;Q8C4U8;Q8C8K0	EGF-like repeat and discoidin I-like domain-containing protein 3	Edil3		480	53.711	0	26.093	0	0	0	5	0	0	0	0	0	5	0	0	0	0	0	5	0	0	0	0	0	16.5	0	0	0	0	0	27901000	0	0	#DIV/0!	#DIV/0!	0	0	0	1033400	0	0	314;319
O35516	Neurogenic locus notch homolog protein 2;Notch 2 extracellular truncation;Notch 2 intracellular domain	Notch2		2473	265.63	0	17.001	5	2	1	1	2	2	5	2	1	1	2	2	5	2	1	1	2	2	3.2	1.5	0.4	0.6	1.3	1.2	4085100	1339200	273490	576480	2562100	2267100	0.627182	1.69288	49819	16332	3335.2	7030.3	31245	27648	2086
O35593	26S proteasome non-ATPase regulatory subunit 14	Psmd14		310	34.577	0.00089928	3.019	0	1	0	0	0	2	0	1	0	0	0	2	0	1	0	0	0	2	0	4.5	0	0	0	15.5	0	3390600	0	0	0	10197000	#DIV/0!	3.00743	0	226040	0	0	0	679790
O35607	Bone morphogenetic protein receptor type-2	Bmpr2		1038	115.02	0	3.4337	1	0	2	0	2	0	1	0	2	0	2	0	1	0	2	0	2	0	1.8	0	2.5	0	2.5	0	681930	0	394020	0	1405100	0	2.06048	#DIV/0!	15859	0	9163.2	0	32678	0
Q5SVG5;Q5SVG4;O35643	AP-1 complex subunit beta-1	Ap1b1		916	101.19	0	36.208	0	14	0	14	4	16	0	4	0	5	0	5	0	4	0	5	0	5	0	21.8	0	26.1	5.5	25.4	0	33928000	0	68476000	0	16535000	#DIV/0!	0.487356	0	737570	0	1488600	0	359450	123;364;406	123
O35646	Calpain-6	Capn6		641	74.542	0	3.6586	1	2	0	0	1	0	1	2	0	0	1	0	1	2	0	0	1	0	3	6.9	0	0	3	0	845160	7586000	0	0	1743300	0	2.06269	0	26411	237060	0	0	54478	0
O35682;A0A0N4SW94	Myeloid-associated differentiation marker	Myadm		320	35.284	0	3.4296	1	2	0	0	1	0	1	2	0	0	1	0	1	2	0	0	1	0	3.1	7.8	0	0	4.7	0	0	2062200	0	0	0	0	#DIV/0!	0	0	229140	0	0	0	0	286	286
Q3TUQ5;O35691	Pinin	Pnn		726	82.504	0.0087336	1.6945	0	0	0	1	0	0	0	0	0	1	0	0	0	0	0	1	0	0	0	0	0	1.5	0	0	0	0	0	0	0	0	#DIV/0!	#DIV/0!	0	0	0	0	0	0
Q8C2Q7;O35737	Heterogeneous nuclear ribonucleoprotein H;Heterogeneous nuclear ribonucleoprotein H, N-terminally processed	Hnrnph1		472	51.217	0	41.941	1	6	2	6	2	7	1	6	2	6	2	7	0	2	0	2	0	3	3.6	19.7	5.7	20.1	7	21	0	87057000	2857700	77172000	10895000	38184000	#DIV/0!	0.438609	0	4582000	150410	4061700	573440	2009700	22;267;290
O35744	Chitinase-like protein 3	Chil3		398	44.458	0	9.476	3	0	3	0	4	0	3	0	3	0	4	0	3	0	3	0	4	0	12.1	0	10.8	0	13.1	0	4357400	0	5337400	0	7035200	0	1.61454	#DIV/0!	217870	0	266870	0	351760	0
O35988	Syndecan-4	Sdc4		198	21.482	0	24.326	0	4	2	2	2	3	0	4	2	2	2	3	0	4	2	2	2	3	0	22.7	12.6	15.7	12.6	15.7	0	154070000	954120	38156000	3898900	19215000	#DIV/0!	0.124716	0	17118000	106010	4239500	433210	2135000
O54724	Polymerase I and transcript release factor	Ptrf		392	43.953	0	53.681	0	6	0	5	0	5	0	6	0	5	0	5	0	6	0	5	0	5	0	29.8	0	26.8	0	26.5	0	53982000	0	50312000	0	15848000	#DIV/0!	0.293579	0	2999000	0	2795100	0	880450
O54774	AP-3 complex subunit delta-1	Ap3d1		1199	135.08	0	13.638	0	5	0	1	0	4	0	5	0	1	0	4	0	5	0	1	0	4	0	6.7	0	1.8	0	5.8	0	9130000	0	2730100	0	8457900	#DIV/0!	0.926386	0	163040	0	48752	0	151030	348
O54784;A0A1W2P6K3;A0A1W2P6J6	Death-associated protein kinase 3	Dapk3		448	51.421	0	16.712	0	5	0	4	0	4	0	5	0	4	0	4	0	5	0	4	0	4	0	16.5	0	14.7	0	11.4	0	29378000	0	228330000	0	17620000	#DIV/0!	0.599769	0	1546200	0	12017000	0	927390
O54833;A0A1D5RM74;A0A1D5RLE4	Casein kinase II subunit alpha	Csnk2a2		350	41.215	0	40.548	0	7	0	5	1	5	0	7	0	5	1	5	0	7	0	5	1	5	0	29.1	0	20.6	5.7	24	0	77897000	0	49894000	0	49322000	#DIV/0!	0.633169	0	4099800	0	2626000	0	2595900	336
O54916;D3Z2E3;E9Q632;F6R6F1;D6RIN6	RalBP1-associated Eps domain-containing protein 1	Reps1		795	86.518	0	24.983	0	7	0	2	0	4	0	7	0	2	0	4	0	7	0	2	0	4	0	16.1	0	4.5	0	8.1	0	66036000	0	11743000	0	18998000	#DIV/0!	0.287692	0	1610600	0	286410	0	463360	56
O54962	Barrier-to-autointegration factor;Barrier-to-autointegration factor, N-terminally processed	Banf1		89	10.102	0	17.57	2	3	2	3	2	3	2	3	2	3	2	3	2	3	2	3	2	3	40.4	42.7	40.4	42.7	40.4	52.8	2287400	94928000	6332200	28481000	15790000	88185000	6.90303	0.928967	381230	15821000	1055400	4746900	2631700	14698000			15
O55135	Eukaryotic translation initiation factor 6	Eif6		245	26.511	0	5.7537	0	0	0	1	0	2	0	0	0	1	0	2	0	0	0	1	0	2	0	0	0	9.8	0	20	0	0	0	7601200	0	7793200	#DIV/0!	#DIV/0!	0	0	0	844580	0	865910	152
O55142	60S ribosomal protein L35a	Rpl35a		110	12.554	0.0087527	1.6968	0	1	0	0	0	1	0	1	0	0	0	1	0	1	0	0	0	1	0	8.2	0	0	0	8.2	0	4276400	0	0	0	4111200	#DIV/0!	0.961369	0	610910	0	0	0	587320
O55222	Integrin-linked protein kinase	Ilk		452	51.373	0	21.991	1	6	0	2	3	4	1	6	0	2	3	4	1	6	0	2	3	4	3.3	18.6	0	5.3	8.6	10	705920	40507000	0	15008000	5064400	30323000	7.17418	0.748587	29413	1687800	0	625330	211020	1263500	8;42
Q8CJ61	CKLF-like MARVEL transmembrane domain-containing protein 4	Cmtm4		208	22.921	0.0087848	1.6988	0	0	0	0	1	1	0	0	0	0	1	1	0	0	0	0	1	1	0	0	0	0	16.8	16.8	0	0	0	0	6089600	3610200	#DIV/0!	#DIV/0!	0	0	0	0	2029900	1203400
O70194;A0A2R8VK20	Eukaryotic translation initiation factor 3 subunit D	Eif3d		548	63.988	0	5.4965	0	0	0	3	0	2	0	0	0	3	0	2	0	0	0	3	0	2	0	0	0	10	0	4	0	0	0	5817200	0	5423800	#DIV/0!	#DIV/0!	0	0	0	232690	0	216950	258
O70251;A0A087WS46	Elongation factor 1-beta	Eef1b;Eef1b2		225	24.693	0	18.806	1	3	0	3	0	3	1	3	0	3	0	3	1	3	0	3	0	3	6.7	24.9	0	34.2	0	24.9	971500	6853900	0	9455200	0	2907200	0	0.424167	80958	571160	0	787930	0	242270	50;161
O70310	Glycylpeptide N-tetradecanoyltransferase 1	Nmt1		496	56.888	0	20.614	0	6	0	1	0	4	0	6	0	1	0	4	0	3	0	1	0	2	0	18.5	0	3.2	0	12.5	0	22897000	0	1702900	0	11833000	#DIV/0!	0.516793	0	1090300	0	81090	0	563490	249
S4R1E5;O70325	Glutathione peroxidase;Phospholipid hydroperoxide glutathione peroxidase, mitochondrial	Gpx4		157	17.937	0.0047468	2.0727	0	1	0	0	0	1	0	1	0	0	0	1	0	1	0	0	0	1	0	7.6	0	0	0	7	0	1414900	0	0	0	0	#DIV/0!	0	0	128630	0	0	0	0	62
S4R1V0;O70400	PDZ and LIM domain protein 1	Pdlim1		198	21.368	0.00088028	2.8284	0	1	0	2	0	0	0	1	0	2	0	0	0	1	0	2	0	0	0	9.6	0	17.7	0	0	0	3217800	0	7953400	0	0	#DIV/0!	0	0	357540	0	883710	0	0
O70435;E0CX62	Proteasome subunit alpha type-3	Psma3		255	28.405	0	26.8	2	2	2	0	3	4	2	2	2	0	3	4	2	2	2	0	3	4	12.9	12.9	9.4	0	13.3	17.6	2615700	5212600	2329200	0	5144300	11719000	1.9667	2.24821	201210	400970	179170	0	395720	901490
O70503	Very-long-chain 3-oxoacyl-CoA reductase	Hsd17b12		312	34.741	0	34.712	3	6	2	5	4	9	3	6	2	5	4	9	3	6	2	5	4	9	15.1	26.9	9.9	27.2	20.2	39.1	6363100	50173000	3250000	25351000	9904500	59735000	1.55655	1.19058	397690	3135800	203130	1584400	619030	3733400	38;166;215
O88207;A3KGE7	Collagen alpha-1(V) chain	Col5a1		1838	183.67	0	72.348	0	11	0	10	0	13	0	11	0	10	0	13	0	10	0	9	0	11	0	12.6	0	10.9	0	14	0	98341000	0	86580000	0	52126000	#DIV/0!	0.530054	0	1143500	0	1006700	0	606120	1645;1662;1835		538
O88325		Naglu		739	82.595	0.0046765	2.01	0	0	0	1	0	0	0	0	0	1	0	0	0	0	0	1	0	0	0	0	0	2.3	0	0	0	0	0	2021700	0	0	#DIV/0!	#DIV/0!	0	0	0	65217	0	0
O88342;A0A0J9YU05	WD repeat-containing protein 1	Wdr1		606	66.406	0	4.457	0	1	1	2	0	0	0	1	1	2	0	0	0	1	1	2	0	0	0	2.3	3.6	6.9	0	0	0	2684300	727440	6123600	0	0	#DIV/0!	0	0	89475	24248	204120	0	0
Q91XH6;O88384;E0CYE5;F6UHS3	Vesicle transport through interaction with t-SNAREs homolog 1B	Vti1b		232	26.727	0	4.9484	0	2	0	1	0	2	0	2	0	1	0	2	0	2	0	1	0	2	0	13.8	0	8.6	0	13.8	0	11369000	0	4663000	0	4361900	#DIV/0!	0.383666	0	947390	0	388580	0	363490
O88398	Advillin	Avil		819	92.031	0	43.598	0	8	0	1	0	2	0	8	0	1	0	2	0	8	0	1	0	2	0	18.2	0	1.2	0	5.5	0	47212000	0	3368900	0	10655000	#DIV/0!	0.225684	0	1098000	0	78348	0	247800	575
O88441	Metaxin-2	Mtx2		263	29.758	0	11.015	0	3	0	2	0	2	0	3	0	2	0	2	0	3	0	2	0	2	0	19.4	0	15.6	0	12.2	0	13614000	0	11392000	0	5802600	#DIV/0!	0.426223	0	1134500	0	949290	0	483550	189;190
O88477	Insulin-like growth factor 2 mRNA-binding protein 1	Igf2bp1		577	63.45	0.002457	2.3146	0	0	0	0	0	1	0	0	0	0	0	1	0	0	0	0	0	1	0	0	0	0	0	2.4	0	0	0	0	0	3163300	#DIV/0!	#DIV/0!	0	0	0	0	0	105440
O88554	Poly [ADP-ribose] polymerase 2	Parp2		559	63.396	0.0016935	2.5009	0	0	0	0	0	2	0	0	0	0	0	2	0	0	0	0	0	2	0	0	0	0	0	5.2	0	0	0	0	0	1915600	#DIV/0!	#DIV/0!	0	0	0	0	0	70947
O88569;A0A0N4SUM2	Heterogeneous nuclear ribonucleoproteins A2/B1	Hnrnpa2b1		353	37.402	0	16.458	2	5	4	4	3	5	2	5	4	4	3	5	2	5	4	4	3	5	7.1	19	18.7	19	15.9	19	8608000	79706000	16102000	90738000	12396000	118000000	1.44006	1.48044	430400	3985300	805120	4536900	619820	5900200
O88693	Ceramide glucosyltransferase	Ugcg		394	44.838	0.002439	2.2634	0	1	0	0	0	0	0	1	0	0	0	0	0	1	0	0	0	0	0	5.1	0	0	0	0	0	1293600	0	0	0	0	#DIV/0!	0	0	71868	0	0	0	0
O88746;Q3UDC3	Target of Myb protein 1	Tom1		492	54.325	0	33.976	0	10	0	8	2	9	0	10	0	8	2	9	0	10	0	8	2	9	0	39.6	0	29.9	7.7	36.4	0	145950000	0	145730000	2243500	86384000	#DIV/0!	0.591874	0	6634100	0	6623900	101980	3926500
O88796	Ribonuclease P protein subunit p30	Rpp30		268	29.473	0	3.8458	0	2	0	0	0	1	0	2	0	0	0	1	0	2	0	0	0	1	0	11.2	0	0	0	7.8	0	6066000	0	0	0	2211900	#DIV/0!	0.364639	0	404400	0	0	0	147460
O88967	ATP-dependent zinc metalloprotease YME1L1	Yme1l1		715	80.027	0	3.0528	0	3	0	0	0	0	0	3	0	0	0	0	0	3	0	0	0	0	0	4.8	0	0	0	0	0	5195300	0	0	0	0	#DIV/0!	0	0	129880	0	0	0	0
O88983;Q9D0J1	Syntaxin-8	Stx8		236	26.925	0	3.6912	0	1	0	1	0	2	0	1	0	1	0	2	0	1	0	1	0	2	0	7.6	0	7.6	0	10.6	0	4287900	0	3838500	0	3586600	#DIV/0!	0.836447	0	389800	0	348950	0	326060
O89051;A0A2I3BPW7	Integral membrane protein 2B;BRI2, membrane form;BRI2 intracellular domain;BRI2C, soluble form;Bri23 peptide	Itm2b		266	30.26	0	13.698	2	5	0	0	3	3	2	5	0	0	3	3	2	5	0	0	3	3	19.2	31.6	0	0	30.1	23.7	4160100	18511000	0	0	6524100	1339900	1.56826	0.072384	297150	1322200	0	0	466010	95707	38;89	38
O89053;G3UYK8	Coronin-1A;Coronin	Coro1a		461	50.989	0	6.728	0	0	2	0	1	0	0	0	2	0	1	0	0	0	2	0	1	0	0	0	10.6	0	6.3	0	0	0	1675200	0	1950700	0	#DIV/0!	#DIV/0!	0	0	88169	0	102670	0
O89079;D3Z315;F6YFR7	Coatomer subunit epsilon	Cope		308	34.567	0	86.62	3	8	3	9	3	9	3	8	3	9	3	9	3	8	3	9	3	9	18.5	45.5	15.6	46.1	15.3	49.7	4140000	337060000	4082900	324360000	5737800	330710000	1.38594	0.981161	276000	22470000	272190	21624000	382520	22048000	34;212;225
O89086;Q8BG13;S4R2M6	RNA-binding protein 3	Rbm3		153	16.604	0	6.8544	0	2	0	0	0	2	0	2	0	0	0	2	0	2	0	0	0	2	0	20.9	0	0	0	20.9	0	3799800	0	0	0	14839000	#DIV/0!	3.90521	0	474980	0	0	0	1854900
P01029	Complement C4-B;Complement C4 beta chain;Complement C4 alpha chain;C4a anaphylatoxin;Complement C4 gamma chain	C4b		1738	192.91	0	5.5418	2	0	2	1	3	2	1	0	1	0	1	0	1	0	1	0	1	0	1.8	0	1.8	0.6	2.4	1.1	6601900	0	4894600	0	7290900	0	1.10436	#DIV/0!	85738	0	63566	0	94687	0	1465	1465
P01837	Ig kappa chain C region			107	11.934	0	53.811	2	1	2	0	3	1	2	1	2	0	3	1	2	1	2	0	3	1	30.8	32.7	30.8	0	63.6	32.7	1339400	0	6441000	0	20781000	0	15.5152	#DIV/0!	334840	0	1610200	0	5195100	0	27	27	68
P01895;P01900	H-2 class I histocompatibility antigen, alpha chain;H-2 class I histocompatibility antigen, D-D alpha chain	H2-D1		298	33.85	0	4.3848	1	3	0	2	0	3	1	2	0	1	0	2	0	0	0	0	0	0	4	12.4	0	8.1	0	12.4	461990	13673000	0	2178300	0	7461500	0	0.545711	28874	854570	0	136140	0	466340	121
P01899	H-2 class I histocompatibility antigen, D-B alpha chain	H2-D1		362	40.836	0.00088339	2.8736	2	1	1	0	1	1	2	0	1	0	1	0	2	0	1	0	1	0	6.9	3.6	2.8	0	2.8	3.6	1143900	0	404610	0	564460	0	0.493452	#DIV/0!	51997	0	18391	0	25657	0
P01902	H-2 class I histocompatibility antigen, K-D alpha chain	H2-K1		368	41.489	0	6.7472	1	3	0	1	0	4	1	3	0	1	0	4	1	1	0	0	0	2	4.1	10.9	0	3.3	0	14.9	775210	9566200	0	0	0	9186700	0	0.960329	32300	398590	0	0	0	382780	185
P03975	IgE-binding protein	Iap		557	62.747	0	5.5722	0	2	0	1	0	1	0	2	0	1	0	1	0	2	0	1	0	1	0	6.6	0	3.9	0	2.7	0	9518800	0	5266200	0	2483900	#DIV/0!	0.260947	0	352550	0	195040	0	91996
P04184	Thymidine kinase, cytosolic	Tk1		233	25.776	0.0046118	1.9575	0	0	0	0	0	1	0	0	0	0	0	1	0	0	0	0	0	1	0	0	0	0	0	6.4	0	0	0	0	0	0	#DIV/0!	#DIV/0!	0	0	0	0	0	0	205
P04441	H-2 class II histocompatibility antigen gamma chain	Cd74		279	31.557	0.0046838	2.0146	0	0	1	0	0	0	0	0	1	0	0	0	0	0	1	0	0	0	0	0	5	0	0	0	0	0	0	0	0	0	#DIV/0!	#DIV/0!	0	0	0	0	0	0
P05202	Aspartate aminotransferase, mitochondrial	Got2		430	47.411	0	4.3427	1	0	1	0	2	0	1	0	1	0	2	0	1	0	1	0	2	0	2.8	0	2.8	0	6	0	855390	0	1013100	0	1492300	0	1.74458	#DIV/0!	32900	0	38967	0	57398	0
P05213;A0A2R8VHF3	Tubulin alpha-1B chain	Tuba1b		451	50.151	0	94.8	10	9	11	8	15	10	10	9	11	8	15	10	0	0	0	0	0	0	36.6	30.4	39.9	27.7	51	33.9	52943000	260910000	39882000	326550000	165230000	189740000	3.1209	0.727224	2521100	12424000	1899100	15550000	7867900	9035400	347;376	295;347;376	377
P06151;Q564E2;A0A1B0GSX0;A0A1B0GSR9;D3YZQ9;A0A1B0GT41;A0A1B0GQX5;A0A1B0GSL7	L-lactate dehydrogenase A chain;L-lactate dehydrogenase	Ldha		332	36.498	0	25.25	4	9	4	2	2	7	4	9	4	2	2	7	4	9	4	2	2	7	13.9	27.4	15.4	7.5	5.1	28	3458900	26262000	3415800	17019000	5330200	108400000	1.54101	4.12764	192160	1459000	189770	945520	296120	6022000
P07356;B0V2N7;B0V2N8;B0V2N5	Annexin A2;Annexin	Anxa2		339	38.676	0	151.2	9	10	10	11	9	10	9	10	10	11	9	10	9	10	10	11	9	10	24.5	40.7	32.4	49.6	30.1	42.5	22628000	150180000	30573000	102330000	41240000	159090000	1.82252	1.05933	983850	6529500	1329300	4449300	1793100	6916900	133;262;335	9;133
P07724	Serum albumin	Alb		608	68.692	0	6.1639	1	2	2	0	1	1	0	2	0	0	0	0	0	2	0	0	0	0	2.3	4.3	3.8	0	1.5	2.3	0	34920000	0	0	0	0	#DIV/0!	0	0	895390	0	0	0	0		269;270;277
P07901	Heat shock protein HSP 90-alpha	Hsp90aa1		733	84.787	0	33.892	2	3	6	2	6	5	1	2	5	1	4	4	1	2	5	1	4	4	3	4	10.1	3	10.8	8.6	266140	2779400	5328800	989070	5765200	6465100	21.6623	2.32608	8064.8	84224	161480	29972	174700	195910	375
P08071;A0A0G2JEA3;A0A0G2JFM6	Lactotransferrin	Ltf		707	77.837	0	5.697	2	0	3	0	1	0	2	0	3	0	1	0	2	0	3	0	1	0	5	0	6.1	0	3.5	0	1776800	0	1038900	0	1193500	0	0.671713	#DIV/0!	39485	0	23087	0	26521	0		665
P08113	Endoplasmin	Hsp90b1		802	92.475	0	7.2994	3	0	3	1	4	1	2	0	2	1	3	1	2	0	2	1	3	1	4.9	0	5.5	1.6	7.4	1.7	2921200	0	1784700	0	4978100	3704300	1.70413	#DIV/0!	74902	0	45761	0	127640	94983
P08207	Protein S100-A10	S100a10		97	11.186	0	15.356	1	1	1	1	1	2	1	1	1	1	1	2	1	1	1	1	1	2	17.5	17.5	17.5	17.5	17.5	35.1	1627000	0	1328100	5006200	2539400	6416100	1.56079	#DIV/0!	406740	0	332020	1251600	634860	1604000
P08228	Superoxide dismutase [Cu-Zn]	Sod1		154	15.942	0.0045942	1.9341	1	0	1	0	1	0	1	0	1	0	1	0	1	0	1	0	1	0	8.4	0	8.4	0	8.4	0	860610	0	650340	0	818570	0	0.951151	#DIV/0!	95623	0	72260	0	90952	0
P08249	Malate dehydrogenase, mitochondrial	Mdh2		338	35.611	0	33.461	2	0	5	0	3	0	2	0	5	0	3	0	2	0	5	0	3	0	9.8	0	21.3	0	13.3	0	4141700	0	5580400	0	7185600	0	1.73494	#DIV/0!	197220	0	265730	0	342170	0		89;285
P08752;A0A0A6YWA9	Guanine nucleotide-binding protein G(i) subunit alpha-2	Gnai2		355	40.489	0	4.2707	0	2	1	3	0	3	0	1	1	2	0	2	0	1	1	2	0	2	0	7	4.2	11.3	0	11.3	0	0	700310	8418400	0	4607900	#DIV/0!	#DIV/0!	0	0	41195	495200	0	271050	140
P08905	Lysozyme C-2	Lyz2		148	16.689	0.00087951	2.8265	0	0	1	0	1	0	0	0	1	0	1	0	0	0	1	0	1	0	0	0	10.1	0	10.1	0	0	0	2853400	0	2957400	0	#DIV/0!	#DIV/0!	0	0	475570	0	492900	0
P09103	Protein disulfide-isomerase	P4hb		509	57.058	0	168.79	0	15	3	10	5	14	0	15	3	10	5	14	0	15	3	10	5	14	0	40.9	7.9	28.9	12.8	40.3	0	214020000	2492900	96018000	5363600	119730000	#DIV/0!	0.559434	0	6485400	75542	2909600	162530	3628100
P09405	Nucleolin	Ncl		707	76.722	0	93.548	8	15	9	10	8	16	8	15	9	10	8	16	8	15	9	10	8	16	15.3	24.3	16.7	21.5	16.1	31.1	22119000	1183200000	30078000	974150000	54717000	981030000	2.47376	0.829133	614410	32867000	835500	27060000	1519900	27251000
P09411;S4R2M7	Phosphoglycerate kinase 1;Phosphoglycerate kinase	Pgk1		417	44.55	0	6.2269	2	0	3	1	2	1	2	0	3	1	2	1	2	0	3	1	2	1	7.7	0	12	3.6	7.7	3.6	3297700	0	4198900	2059500	4866800	2367100	1.47582	#DIV/0!	126830	0	161500	79211	187180	91044			251
Q3THW5;P0C0S6;Q8R029;Q3UA95	Histone H2A.V;Histone H2A.Z;Histone H2A	H2afv;H2afz		128	13.509	0	4.5597	1	4	2	4	2	3	0	2	1	2	0	1	0	2	1	2	0	1	7	31.2	14.8	31.2	12.5	23.4	0	22876000	1244400	20901000	0	1484400	#DIV/0!	0.064889	0	4575200	248880	4180200	0	296880
P0DP28;P0DP27;P0DP26;Q3UKW2;A0A3Q4EHJ0;Q9D6P8	Calmodulin-like protein 3	Calm1;Calml3		149	16.837	0	323.31	7	11	6	11	10	10	7	11	6	11	10	10	7	11	6	11	10	10	54.4	88.6	54.4	87.9	86.6	87.9	403200000	22903000000	215340000	11328000000	2415800000	9080200000	5.99157	0.396463	44800000	2544800000	23927000	1258700000	268420000	1008900000			52;145;146
P10107	Annexin A1	Anxa1		346	38.734	0	23.3	3	2	1	3	2	4	3	2	1	3	2	4	3	2	1	3	2	4	12.4	6.6	4	11.3	8.7	14.7	3295000	1596600	1070100	10335000	2340000	22653000	0.710167	14.1883	149770	72575	48639	469760	106360	1029700
P10126;D3YZ68	Elongation factor 1-alpha 1	Eef1a1		462	50.113	0	90.646	7	13	9	8	11	13	7	13	9	8	11	13	7	13	9	8	11	13	24.2	54.3	30.3	35.3	32	47.4	169660000	844960000	151180000	785600000	318140000	660090000	1.87516	0.781209	8079000	40236000	7199100	37410000	15150000	31433000	111;234;363;370;411	234;411	276;404;410
P10852;A0A0U1RP98	4F2 cell-surface antigen heavy chain	Slc3a2		526	58.336	0	6.3641	0	2	0	1	0	2	0	2	0	1	0	2	0	2	0	1	0	2	0	7.8	0	4	0	6.1	0	3888900	0	9349300	0	3333100	#DIV/0!	0.85708	0	138890	0	333900	0	119040
Q8CBB6;Q8CGP2;Q8CGP1;Q6ZWY9;Q64525;Q64478;Q64475;P10854;P10853;Q9D2U9;Q8CGP0;Q64524	Histone H2B;Histone H2B type 1-P;Histone H2B type 1-K;Histone H2B type 1-C/E/G;Histone H2B type 2-B;Histone H2B type 1-H;Histone H2B type 1-B;Histone H2B type 1-M;Histone H2B type 1-F/J/L;Histone H2B type 3-A;Histone H2B type 3-B;Histone H2B type 2-E	Hist1h2br;Hist1h2bp;Hist1h2bk;Hist1h2bc;Hist2h2bb;Hist1h2bh;Hist1h2bb;Hist1h2bm;Hist1h2bf;Hist3h2ba;Hist3h2bb;Hist2h2be		134	14.888	0	10.241	2	3	3	3	2	3	2	3	3	3	2	3	2	3	3	3	2	3	18.7	25.4	18.7	25.4	18.7	25.4	25094000	184810000	51223000	317530000	49108000	180240000	1.95696	0.975272	3136700	23102000	6402900	39691000	6138500	22530000			60;63
P10922	Histone H1.0;Histone H1.0, N-terminally processed	H1f0		194	20.861	0	3.1288	0	0	0	1	0	1	0	0	0	1	0	1	0	0	0	1	0	1	0	0	0	6.7	0	6.7	0	0	0	37052000	0	4033500	#DIV/0!	#DIV/0!	0	0	0	7410500	0	806690
P11087	Collagen alpha-1(I) chain	Col1a1		1453	138.03	0	274.52	0	30	2	15	17	28	0	30	2	15	17	28	0	30	2	15	17	28	0	43.2	2	22.7	21.7	41.2	0	792140000	3180100	159480000	54960000	599540000	#DIV/0!	0.756861	0	10288000	41300	2071200	713760	7786300	82;83;86;1271;1280;1288;1404	82;83;86;1271;1280;1288;1404	1282
P11152	Lipoprotein lipase	Lpl		474	53.109	0	3.3077	0	0	1	0	1	1	0	0	1	0	1	1	0	0	1	0	1	1	0	0	4	0	4	4	0	0	735360	0	0	1620600	#DIV/0!	#DIV/0!	0	0	35017	0	0	77173
P11247	Myeloperoxidase;Myeloperoxidase light chain;Myeloperoxidase heavy chain	Mpo		718	81.181	0	3.242	2	0	1	0	0	0	2	0	1	0	0	0	2	0	1	0	0	0	3.1	0	1.4	0	0	0	2512200	0	0	0	0	0	0	#DIV/0!	58424	0	0	0	0	0
P11276	Fibronectin;Anastellin	Fn1		2477	272.53	0.0017138	2.6255	39	95	65	79	89	92	0	1	0	1	0	1	0	1	0	1	0	1	27.4	55.8	42.6	52.4	53.9	56.9	0	19513000	0	14241000	0	13434000	#DIV/0!	0.688464	0	179020	0	130660	0	123250	53;77;79;88;98;124;126;168;170;180;259;261;308;386;401;446;461;470;508;518;555;561;2296;2323;2325;2407;2409;2411;2458;2462	53;77;79;88;98;124;126;136;168;170;180;259;261;308;374;386;401;420;446;461;470;508;555;561;587;589;2323;2325;2366;2368;2378;2385;2458;2462	120;165;320;463;477;925;1638;1687;1873;2140;2364;2464
P11440	Cyclin-dependent kinase 1	Cdk1		297	34.106	0	6.2029	0	2	0	0	3	2	0	2	0	0	3	2	0	2	0	0	3	2	0	11.8	0	0	15.8	11.8	0	5173200	0	0	2289500	6272400	#DIV/0!	1.21248	0	272270	0	0	120500	330130
P11499	Heat shock protein HSP 90-beta	Hsp90ab1		724	83.28	0	54.677	7	9	9	8	12	8	7	9	9	8	12	8	5	8	7	7	9	7	12	18.8	19.1	16	24.7	16.3	19179000	32643000	33928000	56798000	82447000	40994000	4.29882	1.25583	581170	989180	1028100	1721100	2498400	1242200	366;521		466
P11983	T-complex protein 1 subunit alpha	Tcp1		556	60.448	0	57.597	6	14	7	6	9	11	6	14	7	6	9	11	6	14	7	6	9	11	16.2	40.1	20.3	16.5	21.8	30	6718900	115690000	7415400	59449000	36305000	115280000	5.40341	0.996456	216740	3731900	239210	1917700	1171100	3718800	76;236;397	236;357
P12382;A0A1W2P7T1	ATP-dependent 6-phosphofructokinase, liver type	Pfkl		780	85.359	0	3.7178	0	1	0	0	0	1	0	1	0	0	0	1	0	1	0	0	0	1	0	1.5	0	0	0	2.2	0	3145800	0	0	0	2466900	#DIV/0!	0.784188	0	98307	0	0	0	77092
P12970	60S ribosomal protein L7a	Rpl7a		266	29.976	0	76.675	7	9	2	6	7	10	7	9	2	6	7	10	7	9	2	6	7	10	30.1	30.1	10.9	28.2	26.7	34.6	14040000	107050000	3382600	53628000	17111000	119510000	1.21873	1.11639	1276400	9731800	307500	4875200	1555500	10865000	182;199	199
P13011	Acyl-CoA desaturase 2	Scd2		358	40.916	0	5.1148	0	0	1	0	0	1	0	0	1	0	0	1	0	0	1	0	0	1	0	0	8.9	0	0	8.7	0	0	837510	0	0	2491300	#DIV/0!	#DIV/0!	0	0	76137	0	0	226490
P13020	Gelsolin	Gsn		780	85.941	0	323.31	19	24	16	24	21	25	19	24	16	24	21	25	1	2	1	1	1	1	37.7	46.9	34.1	45.3	35.8	49.1	254530000	5301500000	122000000	10471000000	954920000	2864800000	3.7517	0.540375	7713200	160650000	3697000	317290000	28937000	86812000	213;226;329	329	268;308;431;437;534;542
P14115	60S ribosomal protein L27a	Rpl27a		148	16.605	0	13.464	3	3	0	3	3	3	3	3	0	3	3	3	3	3	0	3	3	3	22.3	24.3	0	23	22.3	24.3	5074300	66649000	0	80988000	6473700	43948000	1.27578	0.659395	724900	9521200	0	11570000	924820	6278300	70	70
P14131	40S ribosomal protein S16	Rps16		146	16.445	0	55.094	3	7	4	6	5	5	3	7	4	6	5	5	3	7	4	6	5	5	21.9	41.8	30.1	33.6	38.4	29.5	9272000	331620000	7645700	334030000	20421000	148880000	2.20244	0.448948	842910	30147000	695060	30366000	1856500	13535000
P14148;F6XI62	60S ribosomal protein L7	Rpl7		270	31.419	0	21.725	3	8	2	5	4	4	3	8	2	5	4	4	3	8	2	5	4	4	13	25.6	9.3	20.7	20	20	10765000	118170000	3536600	82916000	14901000	34272000	1.38421	0.290023	828080	9090100	272050	6378100	1146200	2636300	208
P14152;B1ATQ3	Malate dehydrogenase, cytoplasmic	Mdh1		334	36.511	0	6.7323	3	0	1	0	1	0	3	0	1	0	1	0	3	0	1	0	1	0	14.4	0	3.9	0	3.9	0	3423700	0	702730	0	838740	0	0.244981	#DIV/0!	244550	0	50195	0	59910	0		137
P14206;A0A1L1SUK3	40S ribosomal protein SA	Rpsa		295	32.838	0	32.4	3	4	3	0	4	4	3	4	3	0	4	4	3	4	3	0	4	4	14.9	27.5	14.9	0	18.3	25.4	5094100	26933000	4967200	0	5056000	18313000	0.992521	0.679947	391850	2071800	382090	0	388920	1408700	148	148;163
P14211	Calreticulin	Calr		416	47.994	0	9.5528	3	0	2	0	2	0	3	0	2	0	2	0	3	0	2	0	2	0	10.8	0	5	0	5	0	3730300	0	2327400	0	3258500	0	0.873522	#DIV/0!	155430	0	96974	0	135770	0
P14685	26S proteasome non-ATPase regulatory subunit 3	Psmd3		530	60.718	0	18.328	0	3	2	2	1	2	0	3	2	2	1	2	0	3	2	2	1	2	0	9.8	7	7	4.2	7	0	11418000	544110	15479000	787570	11040000	#DIV/0!	0.966894	0	335820	16003	455250	23164	324700
P14719	Interleukin-1 receptor-like 1	Il1rl1		567	64.801	0	27.947	1	4	0	0	1	4	1	4	0	0	1	4	1	4	0	0	1	4	1.8	10.4	0	0	2.5	10.4	0	21749000	0	0	0	10177000	#DIV/0!	0.46793	0	749970	0	0	0	350940
P14869;S4R1N1;D3YVM5	60S acidic ribosomal protein P0	Rplp0		317	34.216	0	112.36	7	11	5	11	6	12	7	11	5	11	6	12	7	11	5	11	6	12	40.4	42.3	27.8	48.9	36.6	49.2	55662000	1433000000	37256000	1289400000	74057000	810180000	1.33048	0.565373	4281700	110230000	2865900	99187000	5696700	62321000	27;119;226	119;226
P14873	Microtubule-associated protein 1B;MAP1B heavy chain;MAP1 light chain LC1	Map1b		2464	270.25	0	3.9324	0	1	0	0	1	1	0	1	0	0	1	1	0	1	0	0	1	1	0	0.7	0	0	0.6	0.7	0	7850600	0	0	0	2394700	#DIV/0!	0.305034	0	76966	0	0	0	23478		1913
Q925A1;Q925A2;Q925A3;P15655	Fibroblast growth factor;Fibroblast growth factor 2	Fgf2		109	12.388	0.0073692	1.7332	0	0	0	1	0	0	0	0	0	1	0	0	0	0	0	1	0	0	0	0	0	9.2	0	0	0	0	0	0	0	0	#DIV/0!	#DIV/0!	0	0	0	0	0	0
P16045	Galectin-1	Lgals1		135	14.866	0	93.864	4	4	2	4	4	5	4	4	2	4	4	5	4	4	2	4	4	5	45.2	45.2	25.2	45.2	42.2	51.1	11044000	10761000	6173500	13684000	36731000	31632000	3.32588	2.9395	1227100	1195700	685950	1520500	4081300	3514600	3;17;43;61	3;17;43;61	115;121
Q8C253;P16110	Galectin;Galectin-3	Lgals3		264	27.414	0	12.92	1	3	0	0	1	2	1	3	0	0	1	2	1	3	0	0	1	2	5.3	14.8	0	0	5.3	8.7	0	12355000	0	0	911990	5922100	#DIV/0!	0.479328	0	1544400	0	0	114000	740270
P16382	Interleukin-4 receptor subunit alpha;Soluble interleukin-4 receptor subunit alpha	Il4r		810	87.626	0.0032154	2.2025	0	0	1	0	1	0	0	0	1	0	1	0	0	0	1	0	1	0	0	0	2.2	0	2.2	0	0	0	273800	0	404440	0	#DIV/0!	#DIV/0!	0	0	8832.3	0	13046	0
P16546	Spectrin alpha chain, non-erythrocytic 1	Sptan1		2472	284.59	0.0046512	1.9888	1	69	0	71	29	50	0	1	0	1	0	0	0	1	0	1	0	0	0.6	39.5	0	43.3	17.2	32.9	0	931980	0	680760	0	0	#DIV/0!	0	0	6517.3	0	4760.6	0	0	1314;1444;1454;2441
P17182;Q6PHC1;B0QZL1	Alpha-enolase;Enolase	Eno1		434	47.14	0	71.472	7	6	8	4	10	7	7	6	8	4	10	7	7	6	8	4	10	7	21	24	29.5	12.2	34.1	24	17394000	52604000	26046000	44869000	29974000	72050000	1.72324	1.36967	790630	2391100	1183900	2039500	1362400	3275000		337;339
Q8BGJ5;Q922I7;P17225;Q8CB58;E9QMW9	Polypyrimidine tract-binding protein 1	Ptbp1		529	56.891	0	127.21	2	12	4	10	7	12	2	12	4	10	7	12	2	11	4	9	6	11	8.1	44.2	18.5	35.2	27.4	44.2	1491200	347920000	4542500	370510000	13773000	271590000	9.23619	0.78061	74559	17396000	227120	18525000	688670	13580000	249;250	249;250
P17426	AP-2 complex subunit alpha-1	Ap2a1		977	107.66	0	86.998	0	21	0	15	2	16	0	14	0	10	1	10	0	14	0	10	1	10	0	31.8	0	24.3	3	25.3	0	199140000	0	159310000	838180	74560000	#DIV/0!	0.37441	0	3757300	0	3005900	15815	1406800	129;134;171;267;331;354;492;970
P17427	AP-2 complex subunit alpha-2	Ap2a2		938	104.02	0	185.41	0	27	0	23	6	23	0	27	0	23	6	23	0	20	0	18	5	17	0	38.6	0	33.8	10.9	33.3	0	593200000	0	448250000	7068500	232720000	#DIV/0!	0.392313	0	11864000	0	8965100	141370	4654300	134;171;267;282;330;353;396;491;532;931	282
P17742;A0A1L1SST0	Peptidyl-prolyl cis-trans isomerase A;Peptidyl-prolyl cis-trans isomerase A, N-terminally processed	Ppia		164	17.971	0	27.35	7	4	6	2	8	5	7	4	6	2	8	5	7	4	6	2	8	5	55.5	28	55.5	18.9	49.4	28	24955000	40448000	17250000	13437000	34284000	21714000	1.37383	0.536837	2495500	4044800	1725000	1343700	3428400	2171400		62;115	100
P17751;H7BXC3	Triosephosphate isomerase	Tpi1		299	32.191	0	26.781	6	3	7	4	6	3	6	3	7	4	6	3	6	3	7	4	6	3	22.1	14.4	36.8	20.4	32.4	14.4	8871400	9840700	12334000	13059000	22504000	9279900	2.53669	0.943012	466910	517930	649140	687300	1184400	488420	177	117;268
Q61696;P17879	Heat shock 70 kDa protein 1A;Heat shock 70 kDa protein 1B	Hspa1a;Hspa1b		641	70.078	0	4.1423	3	2	1	2	3	1	2	0	0	0	2	0	1	0	0	0	1	0	8.1	5.8	2	5.8	6.2	3.7	1855200	0	0	0	2088100	0	1.12554	#DIV/0!	56219	0	0	0	63276	0
P17897	Lysozyme C-1	Lyz1		148	16.794	0	29.683	1	1	1	0	1	1	1	1	1	0	1	1	1	1	1	0	1	1	8.1	8.1	8.1	0	8.1	8.1	30560000	48504000	21648000	0	40765000	40359000	1.33393	0.832076	4365700	6929100	3092600	0	5823600	5765600
P18406	Protein CYR61	Cyr61		379	41.709	0	7.8861	0	3	0	1	0	2	0	3	0	1	0	2	0	3	0	1	0	2	0	15.6	0	3.2	0	11.3	0	1364400	0	688080	0	637790	#DIV/0!	0.467451	0	52478	0	26464	0	24530	121;123;130;134;145
P18760;F8WGL3	Cofilin-1	Cfl1		166	18.559	0	37.314	6	5	7	6	6	5	6	5	7	6	6	5	5	5	6	6	5	5	47.6	42.2	56	49.4	47.6	44	39334000	58994000	48868000	118970000	57543000	36168000	1.46293	0.613079	3933400	5899400	4886800	11897000	5754300	3616800	39	39
P18828	Syndecan-1	Sdc1		311	32.904	0	5.5228	0	2	1	2	1	2	0	2	1	2	1	2	0	2	1	2	1	2	0	6.4	6.4	6.4	6.4	6.4	0	22186000	847940	28810000	3109300	19496000	#DIV/0!	0.878752	0	2465100	94215	3201100	345470	2166300
P19157	Glutathione S-transferase P 1	Gstp1		210	23.609	0	9.1274	0	0	3	1	3	0	0	0	3	1	3	0	0	0	3	1	3	0	0	0	19	7.6	21.4	0	0	0	2340600	0	4281600	0	#DIV/0!	#DIV/0!	0	0	195050	0	356800	0
P19253;A0A1B0GSB2;A0A1B0GSQ6;A0A1B0GS68;A0A1B0GSL5;A0A1B0GSC2;A0A1B0GRH1;A0A1B0GTA1;A0A140T8K2	60S ribosomal protein L13a	Rpl13a		203	23.464	0	13.846	1	3	0	2	0	3	1	3	0	2	0	3	1	3	0	2	0	3	5.4	16.7	0	11.3	0	16.7	708210	42468000	0	18881000	0	27879000	0	0.656471	78690	4718600	0	2097900	0	3097700	38
P19324	Serpin H1	Serpinh1		417	46.533	0	31.26	0	8	0	4	5	5	0	8	0	4	5	5	0	8	0	4	5	5	0	25.2	0	16.3	19.9	19.9	0	59538000	0	38530000	6703100	22505000	#DIV/0!	0.377994	0	2588600	0	1675200	291440	978490
P19783	Cytochrome c oxidase subunit 4 isoform 1, mitochondrial	Cox4i1		169	19.53	0.0087912	1.7066	1	0	1	0	0	0	1	0	1	0	0	0	1	0	1	0	0	0	7.1	0	7.1	0	0	0	1105400	0	743930	0	0	0	0	#DIV/0!	100490	0	67630	0	0	0
P19788	Matrix Gla protein	Mgp		104	12.359	0	11.427	1	1	0	1	1	1	1	1	0	1	1	1	1	1	0	1	1	1	12.5	12.5	0	12.5	12.5	12.5	3399200	58760000	0	21540000	7509700	27004000	2.20926	0.459564	849800	14690000	0	5385100	1877400	6750900			84
P19973	Lymphocyte-specific protein 1	Lsp1		330	36.713	0	25.719	0	3	0	6	2	0	0	3	0	6	2	0	0	0	0	1	0	0	0	17.9	0	40.3	13.3	0	0	1893900	0	47330000	2661700	0	#DIV/0!	0	0	105210	0	2629400	147870	0
P20029	78 kDa glucose-regulated protein	Hspa5		655	72.421	0	99.958	10	11	6	16	9	10	9	11	5	15	8	10	9	11	5	15	8	10	23.5	22.6	14.2	28.4	21.1	17.7	20307000	209170000	13767000	422770000	33147000	81889000	1.63229	0.391495	676890	6972300	458890	14092000	1104900	2729600
P20152;A0A0A6YWC8	Vimentin	Vim		466	53.687	0	323.31	12	35	18	36	30	37	12	35	18	36	30	37	12	34	17	35	29	36	28.8	67.4	46.1	67.4	70.4	68.5	56166000	23299000000	103090000	28100000000	1295300000	22230000000	23.062	0.954118	1651900	685270000	3032000	826460000	38098000	653820000	328	328	154;193;347;372;376;391
P20918	Plasminogen;Plasmin heavy chain A;Activation peptide;Angiostatin;Plasmin heavy chain A, short form;Plasmin light chain B	Plg		812	90.807	0	3.7879	0	0	1	1	0	1	0	0	1	1	0	1	0	0	1	1	0	1	0	0	2.1	2.3	0	2.3	0	0	0	6787400	0	0	#DIV/0!	#DIV/0!	0	0	0	150830	0	0		543	76
Q544X6;P22315	Ferrochelatase;Ferrochelatase, mitochondrial	Fech		422	47.421	0	5.6646	0	1	0	0	0	0	0	1	0	0	0	0	0	1	0	0	0	0	0	5.5	0	0	0	0	0	3649400	0	0	0	0	#DIV/0!	0	0	145980	0	0	0	0
P23242	Gap junction alpha-1 protein	Gja1		382	43.004	0	12.623	0	2	0	1	1	3	0	2	0	1	1	3	0	2	0	1	1	3	0	12.3	0	5.5	3.9	12.3	0	11498000	0	2913800	0	9297800	#DIV/0!	0.808645	0	638750	0	161880	0	516540		54;61;65
P24270	Catalase	Cat		527	59.795	0	6.1599	1	1	0	0	0	3	1	1	0	0	0	3	1	1	0	0	0	3	2.5	1.7	0	0	0	7.6	242920	624770	0	0	0	2217800	0	3.54979	7591.3	19524	0	0	0	69308	460
P24369	Peptidyl-prolyl cis-trans isomerase B	Ppib		216	23.713	0.0017301	2.7095	0	1	0	1	2	0	0	1	0	1	2	0	0	1	0	1	2	0	0	6.5	0	6.5	12.5	0	0	2021800	0	2421000	413910	0	#DIV/0!	0	0	168490	0	201750	34492	0
P25444;D3YVC1;D3YWJ3	40S ribosomal protein S2	Rps2		293	31.231	0	26.542	2	7	2	5	1	7	2	7	2	5	1	7	2	7	2	5	1	7	7.8	29	7.8	23.5	3.8	29.7	6557000	183640000	3839500	141350000	5007500	99736000	0.763688	0.543106	364280	10202000	213300	7852800	278190	5540900	222;229
P26039	Talin-1	Tln1		2541	269.82	0	8.1148	0	0	0	2	0	1	0	0	0	2	0	1	0	0	0	2	0	1	0	0	0	1.8	0	1	0	0	0	3408600	0	676330	#DIV/0!	#DIV/0!	0	0	0	25437	0	5047.3
P26040	Ezrin	Ezr		586	69.406	0	3.1895	1	3	0	3	0	1	0	1	0	1	0	1	0	1	0	1	0	1	1.5	6	0	6	0	2.9	0	2640200	0	4648400	0	1400800	#DIV/0!	0.530566	0	82505	0	145260	0	43776
P26041;Q7TSG6;P26043	Moesin;Radixin	Msn;Rdx		577	67.766	0	12.053	3	3	1	4	1	2	3	3	1	4	1	2	2	1	1	2	1	2	7.3	6.1	2.9	8.5	2.9	5.4	3541200	11792000	418160	32838000	2598900	6433600	0.733904	0.54559	107310	357320	12672	995090	78753	194960	284		200
Q80XR5;P26369;Q3KQM4	Splicing factor U2AF 65 kDa subunit	U2af2		471	53.12	0	4.7194	0	3	0	0	0	4	0	3	0	0	0	4	0	3	0	0	0	4	0	7.2	0	0	0	15.3	0	14572000	0	0	0	10494000	#DIV/0!	0.720148	0	971500	0	0	0	699570
P26516	26S proteasome non-ATPase regulatory subunit 7	Psmd7		321	36.539	0	10.947	0	1	0	0	0	4	0	1	0	0	0	4	0	1	0	0	0	4	0	5.3	0	0	0	24.9	0	2848800	0	0	0	13977000	#DIV/0!	4.90628	0	189920	0	0	0	931810
P26618;A0A0J9YV87	Platelet-derived growth factor receptor alpha	Pdgfra		1089	122.68	0	7.8153	2	2	0	0	0	0	2	2	0	0	0	0	2	2	0	0	0	0	3.3	4.7	0	0	0	0	2063300	2290300	0	0	0	0	0	0	42107	46740	0	0	0	0	664
P27005	Protein S100-A8	S100a8		89	10.294	0	4.3083	0	0	2	0	1	0	0	0	2	0	1	0	0	0	2	0	1	0	0	0	49.4	0	27	0	0	0	8478600	0	10287000	0	#DIV/0!	#DIV/0!	0	0	1695700	0	2057400	0		42	37
P63163;P27048;A0A0G2JGN4	Small nuclear ribonucleoprotein-associated protein N;Small nuclear ribonucleoprotein-associated protein B	Snrpn;Snrpb		240	24.614	0	7.7456	0	1	1	1	2	1	0	1	1	1	2	1	0	1	1	1	2	1	0	3.3	3.3	3.3	6.2	2.9	0	0	0	0	0	1993600	#DIV/0!	#DIV/0!	0	0	0	0	0	124600
P27546	Microtubule-associated protein 4	Map4		1125	117.43	0	6.6066	0	0	0	1	0	0	0	0	0	1	0	0	0	0	0	1	0	0	0	0	0	2.5	0	0	0	0	0	6804600	0	0	#DIV/0!	#DIV/0!	0	0	0	119380	0	0
P27641	X-ray repair cross-complementing protein 5	Xrcc5		732	83.056	0	27.753	0	10	0	7	1	7	0	10	0	7	1	7	0	10	0	7	1	7	0	22.3	0	15.4	2.2	15.2	0	42198000	0	41839000	993710	28100000	#DIV/0!	0.665908	0	981340	0	973010	23109	653490	249;296;418;493
P27659;A0A087WNS0;A0A087WQK0	60S ribosomal protein L3	Rpl3		403	46.109	0	45.291	1	8	0	7	4	8	1	8	0	7	4	8	1	8	0	7	4	8	6	26.1	0	19.6	14.6	23.8	682200	215130000	0	188420000	5655800	156250000	8.29053	0.726305	35905	11323000	0	9916900	297670	8223600	114;253	253	216
P27661;Q64522	Histone H2AX;Histone H2A type 2-B	H2afx;Hist2h2ab		143	15.142	0	17.705	1	3	2	4	2	3	1	3	2	4	2	3	0	1	1	2	0	1	6.3	27.3	22.4	32.2	11.2	27.3	21929000	129770000	22905000	88263000	44336000	39523000	2.0218	0.304562	3132700	18538000	3272200	12609000	6333700	5646200
P27773	Protein disulfide-isomerase A3	Pdia3		505	56.678	0	3.6922	2	0	1	0	1	0	2	0	1	0	1	0	2	0	1	0	1	0	4.6	0	2.2	0	2.2	0	316350	0	1296500	0	2292000	0	7.24514	#DIV/0!	10205	0	41821	0	73934	0
P28028	Serine/threonine-protein kinase B-raf	Braf		804	88.779	0.0046189	1.9709	1	0	0	1	1	1	1	0	0	1	1	1	1	0	0	1	1	1	1.7	0	0	1.7	1.7	1.7	27998000	0	0	27306000	34143000	30825000	1.21948	#DIV/0!	799930	0	0	780180	975510	880700
P28301	Protein-lysine 6-oxidase	Lox		411	46.7	0	46.666	4	6	7	6	7	7	4	6	7	6	7	7	4	6	7	6	7	7	14.1	26.5	26.3	23.6	26.3	29.9	15269000	83577000	15975000	51702000	35423000	55688000	2.31993	0.666308	727100	3979800	760730	2462000	1686800	2651800	318;324;406	232;238;406
P28653	Biglycan	Bgn		369	41.639	0	13.248	0	1	1	1	3	2	0	1	1	1	3	2	0	1	1	1	3	2	0	3	5.7	3	13.3	7	0	10481000	884190	0	6382300	25622000	#DIV/0!	2.44461	0	616520	52011	0	375430	1507200		322
P28656;Q3TF41;Q8BSH9	Nucleosome assembly protein 1-like 1	Nap1l1		391	45.345	0	127.72	1	10	0	12	5	12	1	10	0	12	5	12	0	9	0	11	4	11	2.6	32.2	0	35	22.5	35	478780	377030000	0	556430000	45268000	164480000	94.5486	0.436252	34199	26930000	0	39745000	3233400	11748000	132;255;258		184
Q3U9N4;P28798;H3BJE0	Granulins;Acrogranin;Granulin-1;Granulin-2;Granulin-3;Granulin-4;Granulin-5;Granulin-6;Granulin-7	Grn		602	65.018	0	8.7776	1	1	2	2	2	2	1	1	2	2	2	2	1	1	2	2	2	2	2.2	2.2	4.2	5	4.8	4.3	0	0	0	0	0	0	#DIV/0!	#DIV/0!	0	0	0	0	0	0	317;318;477;478;485;486;552;553	176;177;183;552;553;567;568;574
P29268;H3BJW0	Connective tissue growth factor	Ctgf		348	37.824	0	15.811	0	4	0	5	0	3	0	4	0	5	0	3	0	4	0	5	0	3	0	17.2	0	18.4	0	7.5	0	18709000	0	13535000	0	6259100	#DIV/0!	0.33455	0	890920	0	644520	0	298050	81;236;241;322;324;328
P29341	Polyadenylate-binding protein 1	Pabpc1		636	70.67	0	234.45	17	18	18	12	22	20	17	18	18	12	22	20	12	13	12	10	14	15	32.5	41.8	40.7	25.9	43.2	43.1	119660000	653730000	192110000	372160000	367610000	912240000	3.07212	1.39544	3324000	18159000	5336400	10338000	10211000	25340000	128;339	128;339	1;10;72;573;584
P30681	High mobility group protein B2	Hmgb2		210	24.162	0	4.1831	2	0	3	0	3	0	1	0	2	0	2	0	1	0	2	0	2	0	12.9	0	20.5	0	20.5	0	655900	0	550380	0	1021100	0	1.55679	#DIV/0!	109320	0	91730	0	170180	0		23;106	13
P31725	Protein S100-A9	S100a9		113	13.049	0	6.9789	2	0	2	0	2	0	2	0	2	0	2	0	2	0	2	0	2	0	23	0	23	0	23	0	20005000	0	7406100	0	32481000	0	1.62364	#DIV/0!	2857900	0	1058000	0	4640200	0
P32233	Developmentally-regulated GTP-binding protein 1	Drg1		367	40.512	0	25.595	0	6	0	3	0	4	0	6	0	3	0	4	0	6	0	3	0	4	0	24.5	0	11.4	0	16.9	0	19750000	0	18164000	0	14265000	#DIV/0!	0.722278	0	858680	0	789750	0	620220	195;243
P32261;A0A0A6YWH7	Antithrombin-III	Serpinc1		465	52.003	0	5.9673	1	0	3	0	2	0	1	0	3	0	2	0	1	0	2	0	2	0	2.2	0	10.5	0	10.5	0	784840	0	6012200	0	5031200	0	6.41048	#DIV/0!	26161	0	200410	0	167710	0			122;314
P33175	Kinesin heavy chain isoform 5A	Kif5a		1027	117.02	0.0073801	1.7343	1	0	1	0	0	1	1	0	1	0	0	1	1	0	1	0	0	1	1	0	1	0	0	1.4	0	0	0	0	0	0	#DIV/0!	#DIV/0!	0	0	0	0	0	0		8
P34884	Macrophage migration inhibitory factor	Mif		115	12.504	0	5.8646	0	1	1	1	2	0	0	1	1	1	2	0	0	1	1	1	2	0	0	7.8	7.8	7.8	17.4	0	0	0	0	0	6767000	0	#DIV/0!	#DIV/0!	0	0	0	0	1127800	0	81	81
Q8C266;Q9CQD1;P61021;P35278;A2A5F5	Ras-related protein Rab-5A;Ras-related protein Rab-5B;Ras-related protein Rab-5C	Rab5c;Rab5a;Rab5b		234	25.352	0	3.618	1	0	1	0	2	1	1	0	1	0	2	1	1	0	1	0	2	1	4.7	0	4.7	0	9	4.7	1058100	0	1037000	0	1609600	2821200	1.52122	#DIV/0!	105810	0	103700	0	160960	282120
P35282	Ras-related protein Rab-21	Rab21		222	24.106	0	6.1848	0	3	0	1	2	2	0	3	0	1	2	2	0	3	0	1	2	2	0	17.1	0	4.5	9.9	9.5	0	4022600	0	1625300	1113400	1687200	#DIV/0!	0.41943	0	309430	0	125030	85644	129780	175
P35441;Q80YQ1	Thrombospondin-1	Thbs1		1170	129.65	0	122.89	2	10	13	16	9	11	2	10	13	16	9	11	0	5	8	9	4	3	2.1	12.4	14.9	18.9	10.3	10.5	2052900	76292000	36774000	212820000	17753000	79132000	8.64777	1.03723	32076	1192100	574590	3325300	277390	1236400	171;270;274;336;339;341;348;617;620;663	318;423;428;462;474;531;541;617;620;813
P35459	Lymphocyte antigen 6D	Ly6d		127	13.395	0	3.4964	1	0	1	0	1	0	1	0	1	0	1	0	1	0	1	0	1	0	10.2	0	10.2	0	11	0	0	0	0	0	1527900	0	#DIV/0!	#DIV/0!	0	0	0	0	381980	0		38;45
P35492	Histidine ammonia-lyase	Hal		657	72.257	0	7.2225	3	1	1	0	2	1	3	1	1	0	2	1	3	1	1	0	2	1	5.8	2.4	1.5	0	3.2	1.5	1857200	5025100	1614200	0	3126700	8516700	1.68356	1.69483	56279	152280	48916	0	94749	258080
P35550	rRNA 2-O-methyltransferase fibrillarin	Fbl		327	34.306	0	9.4058	0	1	2	2	0	1	0	1	2	2	0	1	0	0	1	1	0	0	0	3.4	9.2	9.2	0	3.4	0	4337800	947870	7963100	0	2109700	#DIV/0!	0.486353	0	216890	47393	398150	0	105490
P35564	Calnexin	Canx		591	67.277	0.0047393	2.0532	0	0	0	0	1	0	0	0	0	0	1	0	0	0	0	0	1	0	0	0	0	0	2.7	0	0	0	0	0	1827100	0	#DIV/0!	#DIV/0!	0	0	0	0	57097	0
P35700;B1AXW5;B1AXW6;B1AXW4	Peroxiredoxin-1	Prdx1		199	22.176	0	26.342	6	6	3	6	5	6	6	6	3	6	5	6	5	5	2	6	4	5	38.7	33.7	14.1	41.7	33.2	33.7	20214000	93221000	13753000	56273000	31247000	69605000	1.54581	0.746667	1347600	6214700	916880	3751500	2083100	4640300	71;83;173	173
P35762	CD81 antigen	Cd81		236	25.814	0	4.7577	0	0	0	1	0	1	0	0	0	1	0	1	0	0	0	1	0	1	0	0	0	9.3	0	9.3	0	0	0	0	0	0	#DIV/0!	#DIV/0!	0	0	0	0	0	0	175;190
P35979	60S ribosomal protein L12	Rpl12		165	17.804	0	160.27	2	6	2	5	5	6	2	6	2	5	5	6	2	6	2	5	5	6	15.2	54.5	18.8	45.5	45.5	54.5	3535000	259960000	2810400	162600000	11751000	199610000	3.32419	0.767849	392780	28884000	312270	18067000	1305600	22179000	17;141;162	141;162
Q60607;P36895	Receptor protein serine/threonine kinase;Bone morphogenetic protein receptor type-1A	Bmpr1a		500	56.438	0	4.0723	0	2	0	0	0	0	0	2	0	0	0	0	0	2	0	0	0	0	0	10.4	0	0	0	0	0	4509800	0	0	0	0	#DIV/0!	0	0	214750	0	0	0	0
P37172	Activin receptor type-1	Acvr1		509	57.225	0.0016611	2.4144	1	0	0	0	2	0	1	0	0	0	2	0	1	0	0	0	2	0	2.8	0	0	0	5.7	0	0	0	0	0	999740	0	#DIV/0!	#DIV/0!	0	0	0	0	55541	0		449
P38647	Stress-70 protein, mitochondrial	Hspa9		679	73.46	0	97.428	13	16	13	10	18	15	13	16	13	10	18	15	13	16	13	10	18	15	27.2	32.4	29.2	19.1	32.4	30	57002000	339270000	42544000	172100000	155470000	283110000	2.72745	0.834468	1500000	8928100	1119600	4529100	4091300	7450300	66;608	608	561;596
O55234;Q8BTY5	Proteasome subunit beta type-5	Psmb5		264	28.532	0	5.8514	0	0	1	1	2	3	0	0	1	1	2	3	0	0	1	1	2	3	0	0	5.3	5.3	9.1	14.8	0	0	846750	0	5050600	810500	#DIV/0!	#DIV/0!	0	0	52922	0	315660	50656
P39876	Metalloproteinase inhibitor 3	Timp3		211	24.182	0	4.0233	0	2	0	0	0	3	0	2	0	0	0	3	0	2	0	0	0	3	0	14.7	0	0	0	23.7	0	0	0	0	0	0	#DIV/0!	#DIV/0!	0	0	0	0	0	0	91;118;163
P40142;A0A286YE28	Transketolase	Tkt		623	67.63	0	7.4321	1	1	1	0	2	1	1	1	1	0	2	1	1	1	1	0	2	1	3	1.9	3	0	5.9	1.9	2233200	3645800	1950400	0	2885800	2836600	1.29223	0.778046	85892	140220	75015	0	110990	109100
P40240	CD9 antigen	Cd9		226	25.258	0	7.8524	0	2	0	0	0	1	0	2	0	0	0	1	0	2	0	0	0	1	0	16.4	0	0	0	11.1	0	0	0	0	0	0	#DIV/0!	#DIV/0!	0	0	0	0	0	0	150;151;165
P41105	60S ribosomal protein L28	Rpl28		137	15.733	0.0067416	1.7851	0	1	0	1	0	1	0	1	0	1	0	1	0	1	0	1	0	1	0	7.3	0	7.3	0	7.3	0	13354000	0	20790000	0	10293000	#DIV/0!	0.77078	0	1669200	0	2598700	0	1286600
P42208;E9Q3V6;F6WYM0;D3YYB1;D3Z3C0	Septin-2	Sept2		361	41.525	0	309.59	2	14	0	5	6	13	2	14	0	5	6	13	2	14	0	5	6	13	8.9	68.1	0	20.8	29.1	62.6	949840	2476700000	0	24577000	44472000	1017900000	46.8205	0.41099	45231	117940000	0	1170300	2117700	48470000	111;148;149
P42669	Transcriptional activator protein Pur-alpha	Pura		321	34.883	0	14.005	0	1	0	2	0	1	0	1	0	2	0	1	0	1	0	2	0	1	0	7.2	0	15.3	0	7.2	0	12322000	0	16555000	0	7640300	#DIV/0!	0.620054	0	1540200	0	2069400	0	955040
P42932;H3BL49	T-complex protein 1 subunit theta	Cct8		548	59.555	0	29.259	2	6	4	4	5	6	2	6	4	4	5	6	2	6	4	4	5	6	4.7	12.6	8.6	8.6	9.7	13.1	2381200	14247000	5194400	13958000	9206100	21700000	3.86616	1.52313	66144	395740	144290	387720	255720	602780	148;149
P43274	Histone H1.4	Hist1h1e		219	21.977	0	9.3716	5	3	2	2	0	2	5	3	2	2	0	2	2	0	1	1	0	0	22.4	9.6	12.3	10	0	4.6	5732400	13759000	1564600	2866400	0	10792000	0	0.784359	636940	1528800	173850	318490	0	1199100
P43275	Histone H1.1	Hist1h1a		213	21.785	0	11.388	4	4	2	3	2	4	2	2	2	2	2	2	2	2	2	2	2	2	23.9	23.9	19.2	23.5	19.2	23.9	1348000	26656000	1428700	57345000	2230500	24823000	1.65467	0.931235	192570	3808000	204090	8192100	318640	3546100
P43276	Histone H1.5	Hist1h1b		223	22.576	0	4.9119	1	1	2	0	0	1	1	1	2	0	0	1	1	1	2	0	0	1	7.2	5.8	12.6	0	0	5.8	762770	1991100	2287600	0	0	1878700	0	0.943549	84752	221230	254180	0	0	208750
P43277	Histone H1.3	Hist1h1d		221	22.099	0	4.7122	4	4	2	3	1	3	1	1	1	2	1	1	1	0	1	1	1	0	16.7	15.4	12.2	17.2	7.2	10.4	2504400	4297600	2791800	4904700	3376500	4426100	1.34823	1.0299	250440	429760	279180	490470	337650	442610
P45591	Cofilin-2	Cfl2		166	18.709	0.0032051	2.1989	1	0	1	2	1	0	0	0	0	2	0	0	0	0	0	2	0	0	6.6	0	6.6	22.3	6.6	0	0	0	0	3192900	0	0	#DIV/0!	#DIV/0!	0	0	0	290260	0	0
P46062	Signal-induced proliferation-associated protein 1	Sipa1		1037	112.06	0	12.49	0	5	0	3	0	3	0	1	0	1	0	1	0	1	0	1	0	1	0	6.8	0	5.4	0	5.6	0	0	0	0	0	0	#DIV/0!	#DIV/0!	0	0	0	0	0	0	604
P46467	Vacuolar protein sorting-associated protein 4B	Vps4b		444	49.419	0	3.1719	0	2	0	0	0	1	0	2	0	0	0	1	0	2	0	0	0	1	0	6.3	0	0	0	2.5	0	3383700	0	0	0	1033400	#DIV/0!	0.305405	0	135350	0	0	0	41337
Q7TQD7;P46735	Unconventional myosin-Ib	Myo1b		1136	132.05	0	323.31	3	38	1	27	20	33	3	38	1	27	20	33	0	1	0	1	0	1	4.2	39.4	1.5	32.5	20.2	37.8	3093900	1447500000	400430	802210000	65985000	699280000	21.3275	0.483095	49110	22976000	6356	12733000	1047400	11100000	103;129;310;483;509;613
P46935	E3 ubiquitin-protein ligase NEDD4	Nedd4		887	102.71	0	25.653	2	6	2	4	4	7	2	6	2	4	4	7	2	6	2	4	4	7	3.9	13.1	3.6	7.3	6.4	13.2	1429000	35278000	1391900	21301000	6688500	28878000	4.68055	0.818584	35725	881940	34799	532530	167210	721950	389
P47738;A0A0G2JEU1;A0A0G2JF60;A0A0G2JFQ0	Aldehyde dehydrogenase, mitochondrial	Aldh2		519	56.537	0	11.684	0	0	3	0	1	0	0	0	3	0	1	0	0	0	3	0	1	0	0	0	11.4	0	3.3	0	0	0	2301600	0	0	0	#DIV/0!	#DIV/0!	0	0	95902	0	0	0
P47754;D6RCW7;A0A0N4SVM0	F-actin-capping protein subunit alpha-2	Capza2		286	32.967	0	319.7	7	13	9	13	10	14	7	13	9	13	10	14	6	11	8	11	8	12	41.3	67.8	53.5	67.8	54.9	67.8	36841000	2446900000	49868000	2420700000	261130000	2075700000	7.08803	0.848298	2833900	188220000	3836000	186210000	20087000	159670000	157	141;157	250
P47757;A0A0A0MQI9;F6YHZ8	F-actin-capping protein subunit beta	Capzb		277	31.345	0	7.9332	5	12	5	10	8	12	1	1	1	1	1	1	1	1	1	1	1	1	22	48	20.6	46.2	42.2	48	0	0	0	0	0	0	#DIV/0!	#DIV/0!	0	0	0	0	0	0	8;36;62;147;206	8;147	13;88;197
P47856	Glutamine--fructose-6-phosphate aminotransferase [isomerizing] 1	Gfpt1		697	78.538	0.0024331	2.2575	0	0	1	0	0	0	0	0	1	0	0	0	0	0	1	0	0	0	0	0	2.3	0	0	0	0	0	449610	0	0	0	#DIV/0!	#DIV/0!	0	0	10456	0	0	0
P47911	60S ribosomal protein L6	Rpl6		296	33.509	0	80.235	6	6	2	4	4	3	6	6	2	4	4	3	6	6	2	4	4	3	24.7	27	8.4	20.6	18.6	13.9	15530000	251840000	4029600	114000000	14027000	86275000	0.90322	0.342579	1109300	17989000	287830	8143200	1001900	6162500
P47955;E9Q3T0	60S acidic ribosomal protein P1	Rplp1;Gm10073		114	11.475	0	53.878	1	4	1	4	2	4	1	4	1	4	2	4	1	4	1	4	2	4	14	94.7	14	94.7	51.8	94.7	7808200	546370000	5097900	444270000	14706000	397530000	1.8834	0.727584	2602700	182120000	1699300	148090000	4902000	132510000	9;61	61
P47963	60S ribosomal protein L13	Rpl13		211	24.305	0	24.018	2	2	0	2	1	3	2	2	0	2	1	3	2	2	0	2	1	3	10.9	11.4	0	11.4	6.2	16.6	3811100	79739000	0	107170000	5262100	44716000	1.38073	0.56078	423460	8859900	0	11907000	584680	4968400			155
P48036;A0A0G2JGQ0	Annexin A5	Anxa5		319	35.752	0.0016708	2.4312	1	1	0	1	0	0	1	1	0	1	0	0	1	1	0	1	0	0	2.8	2.5	0	2.5	0	0	549210	0	0	2259600	0	0	0	#DIV/0!	23878	0	0	98242	0	0
P48678	Prelamin-A/C;Lamin-A/C	Lmna		665	74.237	0	27.028	2	3	1	8	3	2	2	3	1	8	3	2	2	3	1	8	3	2	3.2	5.4	1.5	17.9	4.5	3.8	827850	18893000	620680	55738000	2970300	12760000	3.58797	0.675382	19252	439370	14434	1296200	69077	296750
P48962	ADP/ATP translocase 1	Slc25a4		298	32.904	0	8.9201	5	6	7	6	6	7	2	2	3	1	3	3	2	2	3	1	3	3	16.8	25.2	23.2	27.5	20.5	29.2	2350600	10176000	2123800	23715000	8457600	10844000	3.59806	1.06564	111930	484560	101130	1129300	402740	516360	129;160	160
Q5EBP8;P49312	Heterogeneous nuclear ribonucleoprotein A1;Heterogeneous nuclear ribonucleoprotein A1, N-terminally processed	Hnrnpa1		373	38.833	0	39.691	3	7	4	6	7	8	3	7	4	6	7	8	3	7	4	6	7	8	11	23.1	11.3	17.2	20.1	26.5	4769600	478270000	10317000	355900000	32406000	310730000	6.79428	0.649696	264980	26571000	573150	19772000	1800300	17263000	43	43	46
P49718	DNA replication licensing factor MCM5	Mcm5		734	82.406	0	19.426	1	8	0	6	1	4	1	8	0	6	1	4	1	8	0	6	1	4	2	16.2	0	11.3	2	6.9	624150	22523000	0	30464000	1638100	13461000	2.62453	0.597656	14861	536260	0	725320	39003	320500	355
P49722;Q8BKE0	Proteasome subunit alpha type-2	Psma2		234	25.926	0	12.052	1	2	2	1	3	3	1	2	2	1	3	3	1	2	2	1	3	3	6	15	15	9	20.9	20.9	521720	5746200	4059900	4399700	7239000	19162000	13.8753	3.33473	40132	442020	312300	338440	556840	1474000			79
P49813	Tropomodulin-1	Tmod1		359	40.466	0	29.946	1	2	1	0	1	2	0	1	0	0	0	1	0	1	0	0	0	1	2.2	8.1	2.2	0	2.2	6.7	0	7162700	0	0	0	0	#DIV/0!	0	0	376980	0	0	0	0
P49817;H3BKG0;D3Z148	Caveolin-1;Caveolin	Cav1		178	20.538	0	11.09	2	2	2	2	2	2	2	2	2	2	2	2	2	2	2	2	2	2	19.7	19.7	19.7	19.7	19.7	19.7	6383100	32330000	6416400	143600000	11240000	17354000	1.7609	0.536777	638310	3233000	641640	14360000	1124000	1735400
Q9D566;P49891	Sulfotransferase;Estrogen sulfotransferase, testis isoform	Sult1e1		295	35.576	0.0047619	2.1072	0	0	0	0	0	1	0	0	0	0	0	1	0	0	0	0	0	1	0	0	0	0	0	3.1	0	0	0	0	0	0	#DIV/0!	#DIV/0!	0	0	0	0	0	0		287	284
P50247	Adenosylhomocysteinase	Ahcy		432	47.688	0	3.6545	0	1	0	0	0	1	0	1	0	0	0	1	0	1	0	0	0	1	0	4.9	0	0	0	4.9	0	0	0	0	0	4705700	#DIV/0!	#DIV/0!	0	0	0	0	0	188230
Q3TGU7;P50580	Proliferation-associated protein 2G4	Pa2g4		394	43.698	0	41.012	0	11	0	1	0	11	0	11	0	1	0	11	0	11	0	1	0	11	0	34.3	0	4.8	0	38.3	0	49067000	0	0	0	48576000	#DIV/0!	0.989993	0	2230300	0	0	0	2208000	49;85;87;149;179
P51150	Ras-related protein Rab-7a	Rab7a		207	23.489	0	7.7402	1	0	2	0	3	0	1	0	2	0	3	0	1	0	2	0	3	0	7.7	0	14	0	20.8	0	1990300	0	2424100	0	4642500	0	2.33256	#DIV/0!	142170	0	173150	0	331610	0
P51410;A0A0G2JES3;A0A140T8T4;D3Z629	60S ribosomal protein L9	Rpl9		192	21.881	0	91.65	1	6	0	6	0	6	1	6	0	6	0	6	1	6	0	6	0	6	5.2	44.8	0	29.2	0	46.9	2005000	47201000	0	113010000	0	59368000	0	1.25777	222780	5244500	0	12557000	0	6596500	74
P51437	Cathelin-related antimicrobial peptide	Camp		172	19.453	0	14.971	2	0	2	0	2	0	2	0	2	0	2	0	2	0	2	0	2	0	19.8	0	19.8	0	19.8	0	3977900	0	4546700	0	5270500	0	1.32495	#DIV/0!	662990	0	757790	0	878420	0
P51655	Glypican-4;Secreted glypican-4	Gpc4		557	62.586	0	170	3	15	5	16	11	12	3	15	5	16	11	12	3	14	4	15	10	11	8.1	40.2	14.2	48.3	32	35.9	483010	142400000	2498700	261350000	13750000	99066000	28.4673	0.695688	17250	5085700	89238	9334100	491070	3538100	60;66;67;91;189;244;266;270;341;408	60;66;67;91;244;341;423	133
P51881	ADP/ATP translocase 2;ADP/ATP translocase 2, N-terminally processed	Slc25a5		298	32.931	0	48.718	5	9	7	9	7	8	5	9	7	9	7	8	2	5	3	4	4	4	18.1	35.2	23.8	40.6	25.8	35.2	31696000	168100000	40424000	159740000	77853000	153010000	2.45624	0.910232	1584800	8404900	2021200	7986800	3892700	7650400	129;257
P52479	Ubiquitin carboxyl-terminal hydrolase 10	Usp10		792	87.021	0.0046368	1.9828	0	1	0	0	0	0	0	1	0	0	0	0	0	1	0	0	0	0	0	3.2	0	0	0	0	0	1764900	0	0	0	0	#DIV/0!	0	0	46446	0	0	0	0
P52480	Pyruvate kinase PKM	Pkm		531	57.844	0	74.52	7	5	6	6	10	12	7	5	6	6	10	12	7	5	6	6	10	12	23.4	14.9	19	19.2	32.8	39.2	17177000	22048000	19707000	23961000	43029000	56357000	2.50504	2.5561	520510	668130	597190	726080	1303900	1707800	49;326;358	49;358	291
P53994	Ras-related protein Rab-2A	Rab2a		212	23.547	0	9.4002	0	1	1	0	1	0	0	1	1	0	1	0	0	1	1	0	1	0	0	6.1	6.6	0	7.5	0	0	2283400	513470	0	1068000	0	#DIV/0!	0	0	163100	36676	0	76285	0
P53996	Cellular nucleic acid-binding protein	Cnbp		178	19.592	0.0017361	2.7131	0	1	0	1	0	1	0	1	0	1	0	1	0	1	0	1	0	1	0	8.4	0	8.4	0	8.4	0	0	0	0	0	0	#DIV/0!	#DIV/0!	0	0	0	0	0	0	54
P54116	Erythrocyte band 7 integral membrane protein	Stom		284	31.375	0.0017437	2.7667	0	1	0	0	0	1	0	1	0	0	0	1	0	1	0	0	0	1	0	4.2	0	0	0	4.2	0	3452700	0	0	0	1241300	#DIV/0!	0.359516	0	230180	0	0	0	82756
P54823	Probable ATP-dependent RNA helicase DDX6	Ddx6		483	54.191	0	3.0982	0	1	0	1	0	0	0	1	0	1	0	0	0	1	0	1	0	0	0	3.9	0	2.3	0	0	0	9035600	0	3397600	0	0	#DIV/0!	0	0	322700	0	121340	0	0
P55096;A0A0G2JDI9	ATP-binding cassette sub-family D member 3	Abcd3		659	75.474	0	13.887	0	4	0	2	0	0	0	4	0	2	0	0	0	4	0	2	0	0	0	8.5	0	4.1	0	0	0	20043000	0	4625100	0	0	#DIV/0!	0	0	513930	0	118590	0	0
P55821	Stathmin-2	Stmn2		179	20.828	0	3.1282	1	0	0	1	0	0	1	0	0	1	0	0	1	0	0	1	0	0	9.5	0	0	10.6	0	0	0	0	0	0	0	0	#DIV/0!	#DIV/0!	0	0	0	0	0	0		22;24	17
P56480	ATP synthase subunit beta, mitochondrial	Atp5b		529	56.3	0	21.537	5	2	4	2	3	2	5	2	4	2	3	2	5	2	4	2	3	2	17.6	6.2	12.1	7	8.9	6.2	10263000	6948400	9009200	7594800	10432000	8541600	1.01647	1.22929	353890	239600	310660	261890	359730	294540			408;443
Q8CFQ9;P56959;G3UXT7	RNA-binding protein FUS	Fus		517	52.601	0	20.896	1	3	0	1	0	4	1	3	0	1	0	4	0	3	0	1	0	4	1.7	8.3	0	2.7	0	14.3	678380	11721000	0	0	0	25368000	0	2.16432	52183	901630	0	0	0	1951400	420;425
P57780;A0A1L1SV25;E9Q2W9	Alpha-actinin-4	Actn4		912	104.98	0	305.32	5	38	5	40	21	34	2	24	2	27	16	21	2	23	2	26	16	20	7.1	58.8	7.2	59.9	36.5	51	1721400	486460000	1339600	1274700000	48761000	211710000	28.3264	0.435205	31298	8844700	24356	23177000	886570	3849300	61;174;352;500;794;880	174
P58252	Elongation factor 2	Eef2		858	95.313	0	113.75	14	13	10	9	14	16	14	13	10	9	14	16	14	13	10	9	14	16	23.5	25.4	19.3	17.8	26.7	27.3	22628000	162740000	12427000	87904000	33431000	98727000	1.47742	0.606655	502840	3616400	276160	1953400	742920	2193900	290;369;466;591;651;751	369;466;567;591;651
P58742;A0A2R8VHX3	Aladin	Aaas		546	59.43	0	4.5226	0	1	0	0	2	1	0	1	0	0	2	1	0	1	0	0	2	1	0	2.9	0	0	5.5	2	0	1153700	0	0	2391000	1208500	#DIV/0!	1.0475	0	46149	0	0	95641	48339
P58771;E9Q452;E9Q454	Tropomyosin alpha-1 chain	Tpm1		284	32.68	0	222.39	9	28	13	27	17	20	6	19	10	18	13	14	0	0	0	0	0	0	24.3	69.4	37.3	65.8	51.4	60.2	40133000	9162400000	229220000	32006000000	1080600000	7317500000	26.9255	0.798644	2508300	572650000	14326000	2000400000	67539000	457340000	190	190	141
P58774	Tropomyosin beta chain	Tpm2		284	32.836	0	323.31	6	29	10	26	21	23	6	29	10	26	21	23	0	3	0	0	2	2	20.1	66.2	34.5	58.1	56	60.6	70958000	10782000000	233540000	16293000000	1914700000	8388400000	26.9836	0.778	4434900	673890000	14596000	1018300000	119670000	524280000	36;190	36;190	135;141;146
P58871	182 kDa tankyrase-1-binding protein	Tnks1bp1		1720	181.82	0.0047581	2.1051	0	1	0	0	0	0	0	1	0	0	0	0	0	1	0	0	0	0	0	0.7	0	0	0	0	0	0	0	0	0	0	#DIV/0!	#DIV/0!	0	0	0	0	0	0	159
P59999;Q3TX55;E9PWA7	Actin-related protein 2/3 complex subunit 4	Arpc4		168	19.667	0	70.638	4	7	3	9	4	7	4	7	3	9	4	7	4	7	3	9	4	7	23.2	43.5	16.1	56	23.2	54.8	19704000	1381300000	12380000	3268700000	98345000	763260000	4.99112	0.552566	2189400	153480000	1375600	363190000	10927000	84806000	21
P60060;G3UWH0	Protein transport protein Sec61 subunit gamma	Sec61g		68	7.7412	0.0024233	2.2486	0	0	0	1	1	0	0	0	0	1	1	0	0	0	0	1	1	0	0	0	0	19.1	17.6	0	0	0	0	0	0	0	#DIV/0!	#DIV/0!	0	0	0	0	0	0
P60122;D3YW60	RuvB-like 1	Ruvbl1		456	50.213	0	6.0705	0	3	0	1	0	2	0	3	0	1	0	2	0	3	0	1	0	2	0	8.8	0	2.2	0	5.7	0	8913000	0	1546400	0	2879100	#DIV/0!	0.323023	0	405140	0	70291	0	130870
P60335	Poly(rC)-binding protein 1	Pcbp1		356	37.497	0	13.38	3	1	4	0	3	2	3	1	4	0	3	2	1	1	2	0	2	1	12.4	4.5	18.3	0	13.8	10.1	1897000	0	5515500	0	6534800	2902500	3.44481	#DIV/0!	111590	0	324440	0	384400	170730	158	54;158
P60710;E9Q1F2;E9Q5F4;G3UZ07	Actin, cytoplasmic 1;Actin, cytoplasmic 1, N-terminally processed	Actb;Actg1		375	41.736	0	165.79	18	32	19	33	26	27	2	3	2	3	2	3	2	3	2	3	2	3	66.1	85.6	67.7	77.9	74.4	76.8	0	0	0	0	0	0	#DIV/0!	#DIV/0!	0	0	0	0	0	0	17;217;257;272;285	17;217;257;272;285	1;16;44;47;82;132;153;190;227;269;283;305;325
P60766	Cell division control protein 42 homolog	Cdc42		191	21.258	0	3.0707	1	0	0	1	0	2	1	0	0	1	0	2	1	0	0	1	0	2	5.8	0	0	5.8	0	14.7	0	0	0	0	0	1842800	#DIV/0!	#DIV/0!	0	0	0	0	0	204760	105	105
P60843;Q8BTU6;P10630	Eukaryotic initiation factor 4A-I;Eukaryotic initiation factor 4A-II;Eukaryotic initiation factor 4A-II, N-terminally processed	Eif4a1;Eif4a2		406	46.153	0	19.51	2	2	2	6	4	3	2	2	2	6	4	3	1	2	2	5	4	2	6.4	6.2	8.4	19.2	15	9.6	3448500	14792000	1278100	36401000	9643900	25400000	2.79655	1.71714	149930	643110	55568	1582600	419300	1104300
P60867	40S ribosomal protein S20	Rps20		119	13.373	0	85.287	2	5	2	4	2	5	2	5	2	4	2	5	2	5	2	4	2	5	19.3	29.4	19.3	23.5	19.3	29.4	9813300	214800000	11530000	77321000	27325000	146730000	2.78449	0.683101	1962700	42959000	2306000	15464000	5465000	29345000
P61161	Actin-related protein 2	Actr2		394	44.76	0	323.31	7	12	6	14	12	14	7	12	6	14	12	14	7	12	6	14	12	14	20.8	39.6	21.1	45.2	42.4	45.4	11315000	624900000	10190000	1986400000	175730000	517560000	15.5307	0.828229	870370	48069000	783870	152800000	13518000	39812000	11;20;221	11;20;221	56;67;74;114;353
P61164;Q8R5C5	Alpha-centractin;Beta-centractin	Actr1a;Actr1b		376	42.613	0	21.709	1	1	0	4	2	3	1	1	0	4	2	3	1	1	0	4	2	3	4.5	4.3	0	18.9	8.8	13.8	0	8757000	0	22963000	2186500	6039400	#DIV/0!	0.689665	0	437850	0	1148100	109330	301970	34
P84078;P61205;Q8BSL7	ADP-ribosylation factor 1;ADP-ribosylation factor 3;ADP-ribosylation factor 2	Arf1;Arf3;Arf2		181	20.697	0	6.2232	2	4	4	1	4	4	0	1	1	1	2	1	0	0	1	0	1	0	17.7	34.3	36.5	5.5	30.9	34.3	0	5458400	1529100	5307000	3530300	4887800	#DIV/0!	0.895464	0	545840	152910	530700	353030	488780
P61358	60S ribosomal protein L27	Rpl27		136	15.798	0	11.114	0	5	0	2	0	4	0	5	0	2	0	4	0	5	0	2	0	4	0	43.4	0	15.4	0	27.9	0	117180000	0	13940000	0	27571000	#DIV/0!	0.235288	0	19530000	0	2323400	0	4595200
P61514;A0A1D5RL86	60S ribosomal protein L37a	Rpl37a		92	10.275	0	40.281	0	2	0	1	0	2	0	2	0	1	0	2	0	2	0	1	0	2	0	32.6	0	13	0	32.6	0	12763000	0	0	0	1690000	#DIV/0!	0.132414	0	3190700	0	0	0	422490	57;60
P61750;E9Q798	ADP-ribosylation factor 4	Arf4		180	20.396	0	11.15	3	5	4	0	3	4	3	5	4	0	3	4	1	2	0	0	1	1	21.7	41.1	36.7	0	25.6	32.8	3003300	27217000	6471200	0	6640800	24011000	2.21117	0.882206	300330	2721700	647120	0	664080	2401100		62
P61979;B2M1R6;A0A286YDM3;H3BK96;H3BLL4;A0A286YCM2;H3BKD0;A0A286YDH1;A0A286YEC4;H3BKI8	Heterogeneous nuclear ribonucleoprotein K	Hnrnpk		463	50.976	0	96.035	4	7	2	3	4	7	4	7	2	3	4	7	4	7	2	3	4	7	14.9	30	7.6	11.7	14.5	25.3	10474000	67972000	6997200	34548000	15870000	60855000	1.51518	0.895295	455390	2955300	304230	1502100	689980	2645900	132
P61982	14-3-3 protein gamma;14-3-3 protein gamma, N-terminally processed	Ywhag		247	28.302	0	23.783	1	1	1	3	1	1	0	0	0	2	0	0	0	0	0	2	0	0	4	4	4	17.4	4	4	0	0	0	5736400	0	0	#DIV/0!	#DIV/0!	0	0	0	358530	0	0			223
P62137	Serine/threonine-protein phosphatase PP1-alpha catalytic subunit	Ppp1ca		330	37.54	0	30.477	2	15	3	18	7	17	0	5	0	7	4	5	0	4	0	4	3	3	9.4	49.7	11.8	66.1	27.6	58.8	0	94750000	0	236630000	7791200	10535000	#DIV/0!	0.111187	0	5263900	0	13146000	432850	585260	62;105;140;155;158;171;172;202;245	62;245	183
P62141	Serine/threonine-protein phosphatase PP1-beta catalytic subunit	Ppp1cb		327	37.186	0	253.79	2	17	4	20	4	17	2	17	4	20	4	17	0	6	0	8	0	5	9.5	64.8	15.3	73.4	15.3	58.1	1801800	316320000	4556900	1021700000	24829000	143950000	13.7801	0.455077	105990	18607000	268050	60102000	1460500	8467700	61;104;139;154;157;170;171;201;244	244	182
P62192	26S protease regulatory subunit 4	Psmc1		440	49.184	0	14.061	0	3	0	2	2	4	0	3	0	2	2	4	0	3	0	2	2	4	0	10.9	0	6.4	5.7	15.5	0	6158900	0	7673600	1189100	20043000	#DIV/0!	3.25431	0	246350	0	306950	47562	801720
Q8K1K2;P62196	26S protease regulatory subunit 8	Psmc5		348	38.751	0	6.9317	0	1	1	0	2	3	0	1	1	0	2	3	0	1	1	0	2	3	0	3.7	3.7	0	7.2	12.6	0	3970300	468700	0	1887900	17313000	#DIV/0!	4.36063	0	180470	21305	0	85816	786940		209
P62242	40S ribosomal protein S8	Rps8		208	24.205	0	51.691	2	7	2	5	3	8	2	7	2	5	3	8	2	7	2	5	3	8	12.5	41.3	12.5	29.8	19.7	48.1	5210400	146470000	2540600	107780000	7497900	96744000	1.43903	0.660504	578930	16274000	282290	11976000	833100	10749000	71;72;100;174;182	71;72
P62245;F8WJ41;D3YVB4;D3Z712	40S ribosomal protein S15a	Rps15a		130	14.839	0	44.976	2	6	1	3	1	5	2	6	1	3	1	5	2	6	1	3	1	5	13.8	53.1	6.9	33.1	6.9	47.7	8752800	427130000	2450500	255400000	3637800	220150000	0.415616	0.515417	1094100	53392000	306310	31925000	454720	27518000
P62259	14-3-3 protein epsilon	Ywhae		255	29.174	0	30.408	2	3	3	5	4	2	1	2	2	4	3	1	1	2	2	4	3	1	8.6	18	12.9	32.2	20.4	8.6	703200	11005000	1130200	31135000	4460000	6939800	6.34243	0.630604	41364	647340	66481	1831500	262360	408230	97;98		221
P62264;D3YVF4;D3Z7I1	40S ribosomal protein S14	Rps14		151	16.273	0	23.005	2	5	2	3	2	7	2	5	2	3	2	7	2	5	2	3	2	7	22.5	32.5	22.5	23.8	22.5	32.5	4961400	228090000	3338700	136770000	9621700	176440000	1.93931	0.773554	1240300	57021000	834680	34193000	2405400	44111000	85		75
P62267	40S ribosomal protein S23	Rps23		143	15.807	0	4.6704	1	2	1	1	1	3	1	2	1	1	1	3	1	2	1	1	1	3	7.7	16.1	7.7	7.7	7.7	35	3695600	110360000	2467400	84126000	5391700	47476000	1.45895	0.430192	615930	18394000	411230	14021000	898610	7912600	90
P62274	40S ribosomal protein S29	Rps29		56	6.6767	0	5.3916	1	1	1	1	1	1	1	1	1	1	1	1	1	1	1	1	1	1	19.6	19.6	14.3	19.6	19.6	19.6	8060200	15477000	1176400	6618600	9749500	21615000	1.20959	1.39659	4030100	7738300	588210	3309300	4874800	10807000
P62301;Q921R2	40S ribosomal protein S13	Rps13		151	17.222	0	27.911	3	6	3	6	2	7	3	6	3	6	2	7	3	6	3	6	2	7	24.5	32.5	24.5	32.5	17.9	33.1	8587300	965480000	6194000	601720000	10292000	607990000	1.19851	0.629728	954140	107280000	688220	66858000	1143500	67554000
P62320	Small nuclear ribonucleoprotein Sm D3	Snrpd3		126	13.916	0	8.5602	1	3	1	2	2	2	1	3	1	2	2	2	1	3	1	2	2	2	16.7	31.7	16.7	23.8	15.1	23.8	0	13505000	0	16612000	2872100	4362600	#DIV/0!	0.323036	0	2250900	0	2768700	478680	727110	20	20
P62331	ADP-ribosylation factor 6	Arf6		175	20.082	0.0047319	2.0499	1	0	0	1	1	0	1	0	0	1	1	0	1	0	0	1	1	0	6.3	0	0	6.3	6.3	0	0	0	0	5097400	1386700	0	#DIV/0!	#DIV/0!	0	0	0	637170	173340	0
P62334	26S protease regulatory subunit 10B	Psmc6		389	44.172	0	11.83	0	0	0	0	0	4	0	0	0	0	0	4	0	0	0	0	0	4	0	0	0	0	0	18.8	0	0	0	0	0	24254000	#DIV/0!	#DIV/0!	0	0	0	0	0	1155000	193
P62702	40S ribosomal protein S4, X isoform	Rps4x		263	29.597	0	65.071	3	12	2	13	3	11	3	12	2	13	3	11	3	12	2	13	3	11	14.1	43.7	9.9	46.4	16.3	43.7	3040400	407430000	2858100	405480000	8521200	234000000	2.80266	0.574332	190020	25464000	178630	25342000	532570	14625000	41;181	181
P62737	Actin, aortic smooth muscle	Acta2		377	42.009	0	323.31	16	27	18	33	23	23	10	14	12	18	13	14	1	1	1	2	2	1	59.9	77.5	66.8	79.3	71.6	74	1076700000	13162000000	2406800000	26272000000	4351700000	34635000000	4.0417	2.63144	53833000	658080000	120340000	1313600000	217590000	1731800000	2;12;19;219;259	12;19;219;259	46;49;84;178;192;229;271;285;307;327
P62743;A0A0U1RPS0	AP-2 complex subunit sigma	Ap2s1		142	17.018	0	21.463	0	5	0	4	2	5	0	5	0	4	2	5	0	5	0	4	2	5	0	28.9	0	23.2	11.3	33.8	0	48251000	0	19667000	4579400	31716000	#DIV/0!	0.657313	0	8041800	0	3277800	763240	5286100
P62751	60S ribosomal protein L23a	Rpl23a		156	17.695	0	13.577	1	5	2	2	4	6	1	5	2	2	4	6	1	5	2	2	4	6	8.3	28.2	14.7	14.7	26.9	28.8	7971500	14954000	4372500	36134000	15414000	30145000	1.93364	2.01585	1328600	2492300	728760	6022400	2569100	5024100
P62754	40S ribosomal protein S6	Rps6		249	28.68	0	43.455	2	2	1	2	1	3	2	2	1	2	1	3	2	2	1	2	1	3	9.6	10.4	4.8	10.8	4.8	15.3	2530200	89074000	0	18348000	0	82904000	0	0.930732	316270	11134000	0	2293400	0	10363000	12	12	32
P62774	Myotrophin	Mtpn		118	12.861	0.00089686	3.0018	1	0	1	1	1	0	1	0	1	1	1	0	1	0	1	1	1	0	14.4	0	14.4	14.4	14.4	0	1359200	0	1117000	0	1205800	0	0.887139	#DIV/0!	226530	0	186170	0	200960	0
P62806	Histone H4	Hist1h4a		103	11.367	0	35.463	5	8	4	7	4	5	5	8	4	7	4	5	5	8	4	7	4	5	41.7	43.7	40.8	42.7	34	41.7	56552000	339250000	61767000	438450000	36936000	136200000	0.653133	0.401474	9425300	56542000	10294000	73075000	6155900	22700000			85
Q5SW87;Q5SW88;P62821;Q5SW86	Ras-related protein Rab-1A	Rab1;Rab1A		138	15.025	0	13.747	1	2	0	1	1	2	1	2	0	1	1	2	1	2	0	1	1	2	11.6	23.9	0	11.6	11.6	23.9	936850	9920400	0	5387600	2374000	9715600	2.53402	0.979356	85168	901850	0	489780	215810	883240
P62827;Q14AA6;Q61820	GTP-binding nuclear protein Ran;GTP-binding nuclear protein Ran, testis-specific isoform	Ran;1700009N14Rik;Rasl2-9		216	24.423	0	10.026	2	1	3	0	2	3	2	1	3	0	2	3	2	1	3	0	2	3	12.5	6.5	17.6	0	12.5	16.2	3164900	0	5761300	0	9498200	15914000	3.00111	#DIV/0!	287720	0	523750	0	863470	1446800		112;120
P62830	60S ribosomal protein L23	Rpl23		140	14.865	0	13.918	1	4	0	3	1	2	1	4	0	3	1	2	1	4	0	3	1	2	10.7	32.9	0	27.1	10.7	27.1	579320	240690000	0	58871000	1461800	28757000	2.5233	0.119477	64369	26743000	0	6541200	162420	3195300	28;125
P62855	40S ribosomal protein S26	Rps26		115	13.015	0	21.343	1	2	1	2	1	3	1	2	1	2	1	3	1	2	1	2	1	3	13	23.5	13	23.5	13	31.3	3419200	87089000	1966900	96942000	6103500	66307000	1.78507	0.761371	683830	17418000	393370	19388000	1220700	13261000	74;77
Q642K5;P62862	40S ribosomal protein S30	Fau		133	14.416	0	5.2344	0	2	0	2	0	3	0	2	0	2	0	3	0	2	0	2	0	3	0	8.3	0	8.3	0	9	0	54297000	0	30170000	0	44915000	#DIV/0!	0.82721	0	18099000	0	10057000	0	14972000
P62874;H3BLF7;H3BKR2	Guanine nucleotide-binding protein G(I)/G(S)/G(T) subunit beta-1	Gnb1		340	37.377	0	10.487	0	4	0	1	0	3	0	4	0	1	0	3	0	2	0	0	0	1	0	17.6	0	3.2	0	13.5	0	13145000	0	23652000	0	9726500	#DIV/0!	0.739939	0	1011200	0	1819400	0	748190	271
P62908;A0A140LI77;D3YV43	40S ribosomal protein S3	Rps3		243	26.674	0	96.023	7	9	10	10	11	12	7	9	10	10	11	12	7	9	10	10	11	12	35.4	45.7	50.6	52.3	54.3	54.3	26348000	473760000	30326000	374650000	88305000	508720000	3.35149	1.07379	1386700	24935000	1596100	19719000	4647700	26775000	97	97	157;189
P62911	60S ribosomal protein L32	Rpl32		135	15.86	0	10.404	0	2	0	2	1	2	0	2	0	2	1	2	0	2	0	2	1	2	0	17	0	20	5.9	17	0	0	0	3012700	222710	0	#DIV/0!	#DIV/0!	0	0	0	430380	31816	0	91;96
P62918	60S ribosomal protein L8	Rpl8		257	28.024	0	33.32	1	3	0	1	1	4	1	3	0	1	1	4	1	3	0	1	1	4	6.2	18.3	0	11.7	6.2	28.4	382110	3154100	0	0	449360	3882700	1.176	1.231	38211	315410	0	0	44936	388270	114;115
P62960;A2BGG7;A0A0A0MQD2;B2RUF0;Q9Z2C8;Q9JKB3	Nuclease-sensitive element-binding protein 1;Y-box-binding protein 2;Y-box-binding protein 3	Ybx1;Ybx2;Ybx3		322	35.73	0	95.122	2	5	3	4	5	5	2	5	3	4	5	5	2	5	3	4	5	5	14.6	24.2	15.8	18	25.2	19.3	1626500	33593000	1850900	18445000	3761500	30616000	2.31263	0.91138	125120	2584100	142380	1418900	289350	2355100
P62983;A0A0A6YW67;E9Q9J0;E9Q5F6;Q5SX22;P62984;P0CG49;P0CG50	Ubiquitin-40S ribosomal protein S27a;Ubiquitin;40S ribosomal protein S27a;Ubiquitin-60S ribosomal protein L40;Ubiquitin;60S ribosomal protein L40;Polyubiquitin-B;Ubiquitin;Polyubiquitin-C;Ubiquitin;Ubiquitin-related 1;Ubiquitin-related 2	Rps27a;Gm8797;Uba52;Ubc;Ubb		156	17.951	0	105.23	2	3	1	5	3	6	2	3	1	5	3	6	2	3	1	5	3	6	16	30.8	10.3	35.9	24.4	49.4	53833000	931040000	51032000	698920000	204740000	781350000	3.80324	0.839223	8972100	155170000	8505300	116490000	34124000	130230000	121;126;144;145;149	144;145;149
Q3TLP8;P63001;Q05144;P60764	Ras-related C3 botulinum toxin substrate 1;Ras-related C3 botulinum toxin substrate 2;Ras-related C3 botulinum toxin substrate 3	Rac1;Rac2;Rac3		211	23.432	0	3.7167	1	0	1	0	2	1	1	0	1	0	2	1	1	0	1	0	2	1	6.6	0	3.8	0	10.4	7.1	882930	0	657970	0	3196500	0	3.62033	#DIV/0!	98103	0	73108	0	355160	0		6
P63017;Q504P4	Heat shock cognate 71 kDa protein	Hspa8		646	70.87	0	72.689	11	18	11	18	11	13	11	18	11	18	11	13	9	16	9	15	9	12	23.1	35.9	22	37	22.1	26.3	23270000	228870000	26288000	334200000	52129000	145180000	2.24018	0.634334	705160	6935600	796610	10127000	1579700	4399500	17;574		61;237
P63037;B1AXY1	DnaJ homolog subfamily A member 1	Dnaja1		397	44.868	0	19.587	0	7	0	0	0	3	0	7	0	0	0	3	0	7	0	0	0	3	0	32.2	0	0	0	12.8	0	38001000	0	0	0	4071500	#DIV/0!	0.107142	0	1809600	0	0	0	193880	177;180
P63038	60 kDa heat shock protein, mitochondrial	Hspd1		573	60.955	0	10.237	4	0	2	1	1	0	4	0	2	1	1	0	4	0	2	1	1	0	12.9	0	6.8	2.6	3.1	0	2162000	0	1632800	7102800	2515900	0	1.16369	#DIV/0!	65514	0	49478	215230	76240	0			40;55
P63085;A0A338P781;A0A338P736	Mitogen-activated protein kinase 1	Mapk1		358	41.275	0	7.3511	0	1	0	1	0	3	0	1	0	1	0	3	0	1	0	1	0	3	0	10.9	0	5.3	0	15.9	0	6709500	0	6546800	0	7554300	#DIV/0!	1.12591	0	304980	0	297580	0	343380
P63087;A0A0G2JGC1;A0A0G2JFF1	Serine/threonine-protein phosphatase PP1-gamma catalytic subunit	Ppp1cc		323	36.983	0	17.504	2	13	4	16	5	15	0	1	0	1	0	1	0	1	0	1	0	1	9.6	43.7	15.5	52.6	19.8	50.5	0	16878000	0	44499000	0	6719400	#DIV/0!	0.398116	0	1054900	0	2781200	0	419970	62;105;140;155;158;171;172;245	62;245	183
Z4YKV1;P63094;Q6R0H7;Q66L47;Q8CGK7	Guanine nucleotide-binding protein G(s) subunit alpha isoforms short;Guanine nucleotide-binding protein G(s) subunit alpha isoforms XLas;Guanine nucleotide-binding protein G(olf) subunit alpha	Gnas;Gnal		379	44.178	0	10.163	0	3	0	1	0	1	0	3	0	1	0	1	0	2	0	0	0	0	0	9.5	0	2.9	0	2.9	0	16220000	0	4535200	0	5461800	#DIV/0!	0.336732	0	853690	0	238690	0	287460
P63101;A0A2I3BQ03	14-3-3 protein zeta/delta	Ywhaz		245	27.771	0	79.675	2	3	2	6	2	2	2	3	2	6	2	2	1	2	1	5	1	1	11.4	19.2	11.8	33.9	11.8	11.4	6591100	51255000	1840100	181190000	5669300	42383000	0.860145	0.826905	470790	3661100	131430	12942000	404950	3027300	94		218
P63168;Q80ZS7;Q9D0M5	Dynein light chain 1, cytoplasmic;Dynein light chain 2, cytoplasmic	Dynll1;BC048507;Dynll2		89	10.366	0	9.261	0	1	0	1	0	2	0	1	0	1	0	2	0	1	0	1	0	2	0	24.7	0	12.4	0	37.1	0	0	0	0	0	0	#DIV/0!	#DIV/0!	0	0	0	0	0	0	24;56
P63260	Actin, cytoplasmic 2;Actin, cytoplasmic 2, N-terminally processed	Actg1		375	41.792	0	323.31	18	32	19	34	26	27	18	32	19	34	26	27	2	3	2	4	2	3	66.1	85.6	67.7	77.9	74.4	76.8	7146100000	27423000000	5414100000	139150000000	15804000000	50964000000	2.21156	1.85844	357300000	1371200000	270700000	6957400000	790220000	2548200000	17;217;257;272;285	17;217;257;272;285	1;16;44;47;82;132;153;190;227;269;283;305;325
P63268;D3YZY0;D3Z2K3	Actin, gamma-enteric smooth muscle	Actg2		376	41.876	0.0017256	2.6834	14	24	16	30	21	20	0	0	0	1	1	0	0	0	0	1	1	0	51.6	68.9	58.5	75.3	67.8	65.4	0	0	0	0	0	0	#DIV/0!	#DIV/0!	0	0	0	0	0	0	2;11;18;218;258	11;18;218;258	45;48;83;177;191;228;270;284;306;326
P63276	40S ribosomal protein S17	Rps17		135	15.524	0	28.518	1	7	0	7	0	5	1	7	0	7	0	5	1	7	0	7	0	5	16.3	52.6	0	52.6	0	36.3	588130	171710000	0	108420000	0	30535000	0	0.177829	117630	34341000	0	21684000	0	6106900	35		126
P63325;A0A338P731;Q3UW83;A0A338P7K4;A0A3B2W864	40S ribosomal protein S10	Rps10		165	18.916	0	18.881	2	5	2	3	2	5	2	5	2	3	2	5	2	5	2	3	2	5	14.5	32.7	14.5	23.6	14.5	32.7	3070600	260980000	2090900	75298000	6789500	147300000	2.21113	0.564411	383830	32622000	261360	9412200	848690	18413000
P63330;P62715	Serine/threonine-protein phosphatase 2A catalytic subunit alpha isoform;Serine/threonine-protein phosphatase 2A catalytic subunit beta isoform	Ppp2ca;Ppp2cb		309	35.608	0.0046912	2.0231	0	0	1	0	1	0	0	0	1	0	1	0	0	0	1	0	1	0	0	0	3.6	0	4.2	0	0	0	790660	0	0	0	#DIV/0!	#DIV/0!	0	0	49416	0	0	0		20
P67778;Q5SQG5	Prohibitin	Phb		272	29.82	0	90.08	5	8	4	7	7	7	5	8	4	7	7	7	5	8	4	7	7	7	29	51.5	20.2	43.4	40.4	43.8	12349000	172970000	14755000	182990000	30315000	90267000	2.45485	0.521865	686080	9609500	819740	10166000	1684200	5014800	69
P67984	60S ribosomal protein L22	Rpl22		128	14.759	0	43.255	2	4	1	4	3	4	2	4	1	4	3	4	2	4	1	3	3	4	18.8	50.8	8.6	46.9	39.1	42.2	5911000	260460000	2050200	101040000	11636000	177350000	1.96853	0.680911	1477700	65116000	512560	25260000	2908900	44338000	25	25	34
P68033;P68134	Actin, alpha cardiac muscle 1;Actin, alpha skeletal muscle	Actc1;Acta1		377	42.019	0	8.3896	16	27	18	32	22	23	1	1	1	1	1	1	1	1	1	1	1	1	54.9	72.4	61.8	74	66.3	69	6619000	78922000	8591400	419510000	45223000	94655000	6.8323	1.19935	330950	3946100	429570	20975000	2261200	4732700	219;259	219;259	46;49;84;178;192;229;271;285;307;327
P68040	Guanine nucleotide-binding protein subunit beta-2-like 1;Guanine nucleotide-binding protein subunit beta-2-like 1, N-terminally processed	Gnb2l1		317	35.076	0	10.348	2	0	3	1	3	1	2	0	3	1	3	1	2	0	3	1	3	1	13.9	0	16.7	5.4	17	5.4	1154500	0	2868800	0	2918400	0	2.52785	#DIV/0!	57723	0	143440	0	145920	0		207;240
P68369;P05214	Tubulin alpha-1A chain;Tubulin alpha-3 chain	Tuba1a;Tuba3a		451	50.135	0.002461	2.3468	8	9	11	7	15	9	0	1	0	1	1	0	0	1	0	1	1	0	30.6	30.4	39.9	24.8	51	30.8	0	7056300	0	37298000	228140	0	#DIV/0!	0	0	336010	0	1776100	10864	0	347;376	295;347;376	377
P68372;Q9D6F9	Tubulin beta-4B chain;Tubulin beta-4A chain	Tubb4b;Tubb4a		445	49.83	0	16.632	13	14	16	11	16	14	3	2	5	1	5	3	2	0	3	0	2	1	45.4	43.6	49.9	39.8	47.4	49.4	4847700	37315000	7699400	11972000	28113000	49129000	5.79925	1.3166	242390	1865800	384970	598610	1405700	2456500	127;129;239	239	73;257;267;363;388
P68373;Q9JJZ2	Tubulin alpha-1C chain;Tubulin alpha-8 chain	Tuba1c;Tuba8		449	49.909	0	6.214	8	9	10	7	14	11	0	1	1	0	1	2	0	0	0	0	0	1	28.5	30.5	34.7	24.9	45.9	39.4	0	0	0	0	0	0	#DIV/0!	#DIV/0!	0	0	0	0	0	0	295;347;376	347;376	377
P68510	14-3-3 protein eta	Ywhah		246	28.211	0	5.6357	1	2	1	2	2	1	0	1	0	1	1	0	0	1	0	1	1	0	4.1	10.2	4.1	10.2	9.8	4.1	0	0	0	0	890460	0	#DIV/0!	#DIV/0!	0	0	0	0	55654	0	97		223
P70168	Importin subunit beta-1	Kpnb1		876	97.183	0.0073529	1.7285	0	0	0	1	0	0	0	0	0	1	0	0	0	0	0	1	0	0	0	0	0	1.8	0	0	0	0	0	2637000	0	0	#DIV/0!	#DIV/0!	0	0	0	65925	0	0
P70195	Proteasome subunit beta type-7	Psmb7		277	29.891	0	4.8536	0	0	0	0	0	1	0	0	0	0	0	1	0	0	0	0	0	1	0	0	0	0	0	14.1	0	0	0	0	0	0	#DIV/0!	#DIV/0!	0	0	0	0	0	0	86;87
P70227	Inositol 1,4,5-trisphosphate receptor type 3	Itpr3		2670	304.27	0	56.383	0	12	0	7	0	5	0	12	0	7	0	5	0	12	0	7	0	5	0	7.5	0	4.4	0	3.7	0	16092000	0	11814000	0	2908600	#DIV/0!	0.180748	0	115770	0	84992	0	20926	207;894;1558;2454;2460
P70255;A0A1Y7VK55	Nuclear factor 1 C-type	Nfic		439	48.768	0	19.73	0	4	0	1	0	2	0	4	0	1	0	2	0	4	0	1	0	2	0	20	0	5.7	0	13	0	12024000	0	0	0	10381000	#DIV/0!	0.863357	0	546540	0	0	0	471860	7;157;163
P70280	Vesicle-associated membrane protein 7	Vamp7		220	24.967	0	5.1626	0	2	0	0	0	1	0	2	0	0	0	1	0	2	0	0	0	1	0	12.7	0	0	0	4.1	0	10720000	0	0	0	2627900	#DIV/0!	0.24514	0	824620	0	0	0	202150
P70296;D6RHS6;D3Z1V4	Phosphatidylethanolamine-binding protein 1;Hippocampal cholinergic neurostimulating peptide	Pebp1		187	20.83	0	8.1938	1	0	2	0	2	1	1	0	2	0	2	1	1	0	2	0	2	1	7.5	0	21.4	0	21.4	13.4	1145100	0	2597600	0	7355300	0	6.42328	#DIV/0!	114510	0	259760	0	735530	0	13
P70333	Heterogeneous nuclear ribonucleoprotein H2	Hnrnph2		449	49.279	0	12.31	0	4	2	3	2	6	0	1	0	0	1	2	0	1	0	0	1	2	0	14	6	10.7	7.3	20.5	0	7553700	0	0	1140200	8278900	#DIV/0!	1.09601	0	444340	0	0	67072	487000	267;290
P70372	ELAV-like protein 1	Elavl1		326	36.169	0	15.996	0	3	1	3	2	3	0	3	1	3	2	3	0	3	1	3	2	3	0	14.7	3.4	13.8	7.4	14.7	0	32772000	0	27342000	11254000	23619000	#DIV/0!	0.720707	0	2048200	0	1708900	703380	1476200
Q60817;P70670	Nascent polypeptide-associated complex subunit alpha;Nascent polypeptide-associated complex subunit alpha, muscle-specific form	Naca		215	23.384	0	8.7099	2	2	2	0	2	1	2	2	2	0	2	1	2	2	2	0	2	1	13.5	12.6	13.5	0	13.5	6.5	2065300	7093300	1926600	0	2547600	2412100	1.23353	0.340053	344220	1182200	321090	0	424600	402010
P80313;A0A0N4SV00	T-complex protein 1 subunit eta	Cct7		544	59.652	0	12.565	0	4	0	1	0	5	0	4	0	1	0	5	0	4	0	1	0	5	0	8.5	0	4	0	14.2	0	5688600	0	3694500	0	6602400	#DIV/0!	1.16064	0	196160	0	127400	0	227670	511
P80314	T-complex protein 1 subunit beta	Cct2		535	57.477	0	59.574	3	11	6	8	9	11	3	11	6	8	9	11	3	11	6	8	9	11	10.5	32.5	19.3	27.3	27.9	35.9	2229200	120400000	9999300	83746000	22940000	107980000	10.2907	0.896844	69664	3762500	312480	2617100	716870	3374500	395;412		445
P80316	T-complex protein 1 subunit epsilon	Cct5		541	59.623	0	68.838	1	9	3	4	6	7	1	9	3	4	6	7	1	9	3	4	6	7	3	30.7	9.1	12.6	19.4	15.3	1292900	55086000	3826100	38161000	11560000	27017000	8.94114	0.490451	43095	1836200	127540	1272000	385340	900570	253;429;440
P80317	T-complex protein 1 subunit zeta	Cct6a		531	58.004	0	11.934	0	5	1	2	0	3	0	5	1	2	0	3	0	5	1	2	0	3	0	14.9	4	7.7	0	10.9	0	24886000	455020	9414100	0	7189400	#DIV/0!	0.288893	0	957160	17501	362080	0	276520	406
P80318;E9Q133;Q3U0I3;F6Q609	T-complex protein 1 subunit gamma	Cct3		545	60.629	0	56.229	1	11	1	12	5	13	1	11	1	12	5	13	1	11	1	12	5	13	4.8	27.9	4.8	33	15.2	32.8	782840	124190000	777230	137140000	10849000	98395000	13.8585	0.792294	24464	3880900	24288	4285600	339020	3074800	173;213;366		429
Q3TWV4;P84091	AP-2 complex subunit mu	Ap2m1		433	49.389	0	60.628	0	8	0	6	4	7	0	8	0	6	4	7	0	8	0	6	4	7	0	24.2	0	19.4	14.3	21.7	0	204690000	0	145540000	6914300	86533000	#DIV/0!	0.422751	0	7872700	0	5597600	265930	3328200	86;210;244;249;335	244;249;335
P84104;A0A3Q4EH04;A2A4X6;A0A3Q4L335;A0A3Q4L393;Q8BL97	Serine/arginine-rich splicing factor 3;Serine/arginine-rich splicing factor 7	Srsf3;Gm12355;Srsf7		164	19.329	0	3.4738	1	1	1	1	2	1	1	1	1	1	2	1	1	1	1	1	2	1	5.5	5.5	5.5	5.5	14	5.5	1544100	13226000	1392200	8574500	6293200	23860000	4.07564	1.80402	220590	1889400	198890	1224900	899040	3408500
P97298	Pigment epithelium-derived factor	Serpinf1		417	46.233	0.0017021	2.5455	1	1	2	0	2	0	0	1	1	0	1	0	0	1	1	0	1	0	3.4	4.3	7.7	0	7.7	0	0	1990700	1723600	0	1912800	0	#DIV/0!	0	0	99536	86181	0	95641	0
P97314;A0A1W2P7N8;A0A1W2P6I3;A0A1W2P758;A0A1W2P845	Cysteine and glycine-rich protein 2	Csrp2		193	20.926	0	9.9856	0	0	1	1	0	0	0	0	1	1	0	0	0	0	1	1	0	0	0	0	7.8	8.8	0	0	0	0	1717700	0	0	0	#DIV/0!	#DIV/0!	0	0	156150	0	0	0	58
P97315	Cysteine and glycine-rich protein 1	Csrp1		193	20.583	0	9.9717	0	2	0	3	1	3	0	2	0	3	1	3	0	2	0	3	1	3	0	20.2	0	24.9	11.4	24.9	0	5445000	0	0	1601900	4297000	#DIV/0!	0.789164	0	453750	0	0	133490	358080	25;34;37;40
P97333	Neuropilin-1	Nrp1		923	103	0	7.8618	0	2	0	0	0	1	0	2	0	0	0	1	0	2	0	0	0	1	0	4.4	0	0	0	2.1	0	8724300	0	0	0	3441500	#DIV/0!	0.394473	0	212790	0	0	0	83940
P97350	Plakophilin-1	Pkp1		728	80.895	0	26.651	3	2	2	0	4	1	3	2	2	0	4	1	3	2	2	0	4	1	5.9	4.3	3.7	0	7.4	1.6	1446800	1343500	1207300	0	2276100	0	1.5732	0	31452	29207	26245	0	49481	0	410	291;410
P97351	40S ribosomal protein S3a	Rps3a		264	29.885	0	20.947	2	5	0	5	3	4	2	5	0	5	3	4	2	5	0	5	3	4	11.4	24.2	0	24.2	12.5	19.3	1133200	19882000	0	6383300	3442000	9981400	3.03742	0.502032	66661	1169500	0	375490	202470	587140	96;139;201	96;139
P97363	Serine palmitoyltransferase 2	Sptlc2		560	62.981	0.0066667	1.7524	0	1	0	0	0	1	0	1	0	0	0	1	0	1	0	0	0	1	0	3.6	0	0	0	3.9	0	0	0	0	0	0	#DIV/0!	#DIV/0!	0	0	0	0	0	0
P97379;A0A0J9YTQ8	Ras GTPase-activating protein-binding protein 2	G3bp2		482	54.087	0	18.64	0	4	0	3	0	4	0	4	0	2	0	4	0	4	0	2	0	4	0	10.8	0	7.9	0	10.8	0	35470000	0	11913000	0	26809000	#DIV/0!	0.755822	0	1612300	0	541520	0	1218600
P97434	Myosin phosphatase Rho-interacting protein	Mprip		1024	116.41	0	268.41	0	24	0	32	6	17	0	24	0	32	6	17	0	0	0	0	0	0	0	33.1	0	45.6	9.3	25.8	0	279450000	0	706480000	4943300	71792000	#DIV/0!	0.256905	0	4657400	0	11775000	82389	1196500	103;120;235;361;571;723
P97452	Ribosome biogenesis protein BOP1	Bop1		732	82.545	0	6.5384	0	1	1	1	0	1	0	1	1	1	0	1	0	1	1	1	0	1	0	3.6	2.5	3.6	0	3.6	0	1549300	0	3656900	0	2845200	#DIV/0!	1.83644	0	46948	0	110810	0	86219		5
P97479;A0A0R4J113;Q5MJ56;A0A0U1RPX7	Unconventional myosin-VIIa	Myo7a		2215	254.94	0	148.46	0	5	0	41	0	0	0	5	0	41	0	0	0	5	0	41	0	0	0	3.2	0	27.5	0	0	0	15753000	0	512090000	0	0	#DIV/0!	0	0	139410	0	4531800	0	0	257;286;289;1326;1554;1557;1560
P97742	Carnitine O-palmitoyltransferase 1, liver isoform	Cpt1a		773	88.25	0.00088731	2.9271	0	1	0	0	0	2	0	1	0	0	0	2	0	1	0	0	0	2	0	1.9	0	0	0	4.1	0	0	0	0	0	1624000	#DIV/0!	#DIV/0!	0	0	0	0	0	46400	304
P97855	Ras GTPase-activating protein-binding protein 1	G3bp1		465	51.828	0	33.424	0	8	0	7	1	10	0	8	0	7	1	10	0	8	0	6	1	10	0	28	0	23	1.9	30.3	0	158110000	0	117330000	521850	225140000	#DIV/0!	1.42395	0	7186600	0	5333000	23720	10233000
P98083;D3YZV5;D3Z2I8;D3Z5U6;Q61120	SHC-transforming protein 1;SHC-transforming protein 3	Shc1;Shc3		579	62.607	0	3.1269	0	1	0	0	0	2	0	1	0	0	0	2	0	1	0	0	0	2	0	4.5	0	0	0	6.7	0	0	0	0	0	1307600	#DIV/0!	#DIV/0!	0	0	0	0	0	46700	287;292
P99024	Tubulin beta-5 chain	Tubb5		444	49.67	0	268.77	15	15	16	14	17	16	15	15	16	14	17	16	4	2	4	4	5	4	52.7	49.3	50	52.5	53.6	55.6	122570000	933170000	164830000	515150000	435420000	759240000	3.55242	0.813614	6128600	46659000	8241500	25757000	21771000	37962000	127;129;239	239	73;257;267;363;388
P99026	Proteasome subunit beta type-4	Psmb4		264	29.116	0	6.7407	0	1	0	1	0	3	0	1	0	1	0	3	0	1	0	1	0	3	0	5.7	0	9.1	0	22.3	0	2258200	0	2329500	0	16682000	#DIV/0!	7.3873	0	205290	0	211770	0	1516500
P99027	60S acidic ribosomal protein P2	Rplp2		115	11.651	0	122.14	5	7	4	7	5	7	5	7	4	7	5	7	5	7	4	7	5	7	70.4	85.2	69.6	85.2	70.4	85.2	30553000	1017300000	20631000	628170000	44786000	653020000	1.46585	0.641915	6110600	203460000	4126300	125630000	8957200	130600000
P99029;G3UZJ4;H3BJQ7	Peroxiredoxin-5, mitochondrial	Prdx5		210	21.897	0	10.198	3	0	3	0	6	1	3	0	3	0	6	1	3	0	3	0	6	1	22.9	0	23.3	0	29	6.7	1556600	0	2385100	0	4950500	945040	3.18033	#DIV/0!	111180	0	170360	0	353610	67503
Q00493	Carboxypeptidase E	Cpe		476	53.255	0	3.4943	0	0	0	1	0	1	0	0	0	1	0	1	0	0	0	1	0	1	0	0	0	4.6	0	4.6	0	0	0	7452000	0	3713100	#DIV/0!	#DIV/0!	0	0	0	310500	0	154710
Q9JJQ6;Q00558	Factor VIII intron 22 protein	F8a;F8a1		381	40.473	0.0060196	1.843	1	0	1	0	1	0	1	0	1	0	1	0	1	0	1	0	1	0	4.5	0	4.5	0	4.5	0	0	0	0	0	0	0	#DIV/0!	#DIV/0!	0	0	0	0	0	0		62;69
Q00780	Collagen alpha-1(VIII) chain;Vastatin	Col8a1		744	73.606	0	3.2564	0	1	0	0	0	1	0	1	0	0	0	1	0	1	0	0	0	1	0	3.6	0	0	0	1.9	0	21642000	0	0	0	536630	#DIV/0!	0.0247958	0	618340	0	0	0	15332
Q6PE80;Q00993	Receptor protein-tyrosine kinase;Tyrosine-protein kinase receptor UFO	Axl		879	97.222	0	39.087	7	11	3	3	8	7	7	11	3	3	8	7	7	11	3	3	8	7	12.4	17.5	4.1	5.1	14.9	14	12587000	54940000	3991600	478450	17885000	19210000	1.42091	0.349654	292720	1277700	92828	11127	415920	446740	111;573;759	854
Q01149	Collagen alpha-2(I) chain	Col1a2		1372	129.56	0	150.58	1	25	2	18	12	20	1	25	2	18	12	20	1	25	2	18	12	20	1.4	34.9	3	24.7	17.6	27	666140	716500000	2758200	497880000	53927000	307730000	80.9545	0.429491	9796.2	10537000	40562	7321700	793040	4525400	1192;1201;1209;1323;1370	1192;1201;1209	1194
Q01320	DNA topoisomerase 2-alpha	Top2a		1528	172.79	0.0016653	2.4196	0	1	0	3	0	3	0	1	0	1	0	1	0	1	0	1	0	1	0	1.5	0	3.2	0	3.1	0	1973800	0	4310900	0	2927000	#DIV/0!	1.48293	0	24985	0	54568	0	37051
Q01853	Transitional endoplasmic reticulum ATPase	Vcp		806	89.321	0	29.596	1	4	2	5	4	5	1	4	2	5	4	5	1	4	2	5	4	5	1.6	6.8	3.1	10.2	6.9	7.4	707580	6088900	912170	20009000	2976500	7175900	4.20659	1.17852	15724	135310	20270	444640	66144	159460	572
Q02053	Ubiquitin-like modifier-activating enzyme 1	Uba1		1058	117.81	0.002451	2.3021	1	0	0	1	1	0	1	0	0	1	1	0	1	0	0	1	1	0	1.7	0	0	1.7	1.7	0	382750	0	0	1121300	1016000	0	2.65447	#DIV/0!	7087.9	0	0	20764	18816	0
Q02257	Junction plakoglobin	Jup		745	81.8	0	126.32	9	19	14	12	16	16	9	19	14	12	16	16	9	19	14	12	16	16	17.7	39.5	28.3	27.7	28.5	36.5	32413000	354700000	33078000	253910000	138210000	380910000	4.26403	1.07389	704630	7710800	719080	5519800	3004600	8280600	204;341;410;420;457;511;563;609	341;372;457;511;609	180;556;631
Q03145	Ephrin type-A receptor 2	Epha2		977	108.85	0	19.619	1	6	3	2	3	6	1	6	3	2	3	6	1	5	3	2	3	5	1.1	8.4	3.3	2.7	3.1	8.4	467200	21183000	1405300	5566000	3148800	11492000	6.73973	0.542511	10157	460500	30551	121000	68453	249820	754;843;854
Q03350	Thrombospondin-2	Thbs2		1172	129.88	0.0046476	1.9887	0	0	0	1	0	0	0	0	0	1	0	0	0	0	0	1	0	0	0	0	0	1.5	0	0	0	0	0	4120000	0	0	#DIV/0!	#DIV/0!	0	0	0	98096	0	0
Q04750	DNA topoisomerase 1	Top1		767	90.875	0	12.573	0	5	0	4	1	3	0	5	0	4	1	3	0	5	0	4	1	3	0	8.7	0	8.1	2.1	4.8	0	17244000	0	18872000	436730	6825000	#DIV/0!	0.39579	0	453780	0	496620	11493	179610	506;507
Q05306	Collagen alpha-1(X) chain	Col10a1		680	66.775	0	13.148	0	3	0	1	0	1	0	3	0	1	0	1	0	3	0	1	0	1	0	11.5	0	4	0	4	0	18208000	0	9916700	0	4921800	#DIV/0!	0.27031	0	444100	0	241870	0	120040
Q05793	Basement membrane-specific heparan sulfate proteoglycan core protein;Endorepellin;LG3 peptide	Hspg2		3707	398.29	0	8.4412	0	14	1	24	2	5	0	0	0	1	0	0	0	0	0	1	0	0	0	6.5	0.4	11.3	0.9	2	0	0	0	15597000	0	0	#DIV/0!	#DIV/0!	0	0	0	103980	0	0	428;733;742;745;811;814;816;829;839;842;2506;2962;3137	1932
Q05816	Fatty acid-binding protein, epidermal	Fabp5		135	15.137	0.0039936	2.1702	1	1	1	0	1	1	1	1	1	0	1	1	1	1	1	0	1	1	6.7	6.7	6.7	0	6.7	6.7	3511900	36480000	4071400	0	6111300	11378000	1.74017	0.311897	501700	5211400	581630	0	873050	1625400
Q059P4;Q9CS72	Filamin-A-interacting protein 1	Filip1		1214	137.91	0.0087464	1.6968	1	0	1	0	1	0	1	0	1	0	1	0	1	0	1	0	1	0	0.7	0	0.7	0	0.7	0	1320900	0	963450	0	1115000	0	0.844121	#DIV/0!	20013	0	14598	0	16894	0
Q05D44	Eukaryotic translation initiation factor 5B	Eif5b		1216	137.61	0	29.823	0	3	0	4	0	3	0	3	0	4	0	3	0	3	0	4	0	3	0	4.1	0	5.6	0	5.8	0	26371000	0	23444000	0	14733000	#DIV/0!	0.558682	0	538180	0	478450	0	300680
Q07797	Galectin-3-binding protein	Lgals3bp		577	64.49	0	36.837	0	8	0	1	1	3	0	8	0	1	1	3	0	8	0	1	1	3	0	26.3	0	4	4	9.7	0	38002000	0	4612600	1043700	7134100	#DIV/0!	0.18773	0	1583400	0	192190	43488	297260	49;62;93;103;553
Q07832	Serine/threonine-protein kinase PLK1	Plk1		603	68.3	0	13.036	1	2	1	0	5	1	1	2	1	0	5	1	1	2	1	0	5	1	2.5	5.3	2.5	0	13.8	2.7	1030500	0	1033900	0	6611000	0	6.41533	#DIV/0!	29442	0	29539	0	188880	0	212;544	405
Q08093;D3Z7R6	Calponin-2;Calponin	Cnn2		305	33.155	0	4.6807	0	1	0	2	0	1	0	1	0	2	0	1	0	1	0	2	0	1	0	5.2	0	9.8	0	5.2	0	12989000	0	30760000	0	6877900	#DIV/0!	0.529517	0	999130	0	2366100	0	529070	164
Q08189	Protein-glutamine gamma-glutamyltransferase E;Protein-glutamine gamma-glutamyltransferase E 50 kDa catalytic chain;Protein-glutamine gamma-glutamyltransferase E 27 kDa non-catalytic chain	Tgm3		693	77.308	0.0024291	2.2543	1	1	1	0	1	1	1	1	1	0	1	1	1	1	1	0	1	1	1.9	1.9	1.9	0	1.9	1.9	344770	221920	191280	0	319510	226870	0.926734	1.02231	8840.2	5690.2	4904.7	0	8192.5	5817.2
Q08509;Q3UGL1	Epidermal growth factor receptor kinase substrate 8	Eps8		821	91.736	0	22.217	0	9	0	3	0	4	0	9	0	3	0	4	0	9	0	3	0	4	0	16.8	0	6.1	0	6.8	0	52561000	0	15713000	0	8610100	#DIV/0!	0.163812	0	1383200	0	413500	0	226580
Q11136	Xaa-Pro dipeptidase	Pepd		493	55.028	0.0047657	2.1079	0	1	0	0	0	1	0	1	0	0	0	1	0	1	0	0	0	1	0	2	0	0	0	2	0	1462300	0	0	0	1836200	#DIV/0!	1.25569	0	58492	0	0	0	73448
Q148R4		Spink5		1017	114.89	0.0053435	1.9186	0	0	0	1	0	1	0	0	0	1	0	1	0	0	0	1	0	1	0	0	0	1	0	1.7	0	0	0	0	0	0	#DIV/0!	#DIV/0!	0	0	0	0	0	0		195;198
Q20BD0;Q80XR6;Q99020	Heterogeneous nuclear ribonucleoprotein A/B	Hnrnpab		332	36.21	0	34.279	1	6	3	5	2	5	1	6	3	5	2	5	1	6	3	5	2	5	4.2	19	10.5	18.4	7.8	15.1	2990800	118330000	10182000	85795000	13689000	110850000	4.57704	0.936787	249230	9860800	848490	7149600	1140800	9237300
Q32M21;Q9EST1;Z4YKL5;Q5Y4Y6	Gasdermin-A2;Gasdermin-A;Gasdermin-A3	Gsdma2;Gsdma;Gsdma3		443	49.843	0	8.5035	2	4	1	3	3	4	2	4	1	3	3	4	2	4	1	3	3	4	3.2	7	1.8	5.2	5	7	6935800	30611000	3136000	15595000	16963000	43219000	2.44572	1.41188	266760	1177300	120620	599800	652430	1662300	37
Q3KQQ2;P04939;Q80YX8	Major urinary protein 3	Mup3;Mup21		184	21.416	0	8.0759	4	0	1	0	0	0	4	0	1	0	0	0	3	0	1	0	0	0	36.4	0	6	0	0	0	3643800	0	2234300	0	0	0	0	#DIV/0!	331260	0	203120	0	0	0		86
Q3TA68;Q3TAQ9		Wdr36		883	97.783	0	5.1889	0	0	0	0	0	2	0	0	0	0	0	2	0	0	0	0	0	2	0	0	0	0	0	4.3	0	0	0	0	0	1916200	#DIV/0!	#DIV/0!	0	0	0	0	0	42583
Q3TBW2	39S ribosomal protein L10, mitochondrial	Mrpl10		262	29.395	0	3.0645	0	0	0	1	0	0	0	0	0	1	0	0	0	0	0	1	0	0	0	0	0	8.8	0	0	0	0	0	4187600	0	0	#DIV/0!	#DIV/0!	0	0	0	261720	0	0
Q62193;Q3TE40	Replication protein A 32 kDa subunit	Rpa2		270	29.718	0	15.779	0	4	0	1	0	4	0	4	0	1	0	4	0	4	0	1	0	4	0	25.6	0	8.5	0	25.6	0	15310000	0	0	0	8914800	#DIV/0!	0.582286	0	1093600	0	0	0	636770	49;250
Z4YKB8;Q3TEA8;A2AM69;A2AM70;A2AM65;Z4YKA3	Heterochromatin protein 1-binding protein 3	Hp1bp3		554	60.85	0	4.0953	0	1	0	0	0	2	0	1	0	0	0	2	0	1	0	0	0	2	0	4.9	0	0	0	7.6	0	1172200	0	0	0	3765600	#DIV/0!	3.21242	0	46888	0	0	0	150620
Q3TFP0;Q9R0U0	Serine/arginine-rich splicing factor 10	Srsf10		182	22.135	0.0017065	2.563	0	0	0	1	0	0	0	0	0	1	0	0	0	0	0	1	0	0	0	0	0	6.6	0	0	0	0	0	3232000	0	0	#DIV/0!	#DIV/0!	0	0	0	323200	0	0
Q3TGG2		Atxn2l		994	105.44	0.004	2.178	1	6	1	4	1	9	0	1	0	0	0	1	0	1	0	0	0	1	1.7	8.9	1.7	7	1.6	11.5	0	5564400	0	0	0	4353000	#DIV/0!	0.782295	0	150390	0	0	0	117650	47
Q3THE2	Myosin regulatory light chain 12B	Myl12b		172	19.779	0	218.1	5	13	7	13	10	13	0	1	0	1	0	1	0	1	0	1	0	1	40.1	62.8	50.6	62.8	51.2	62.8	0	0	0	0	0	0	#DIV/0!	#DIV/0!	0	0	0	0	0	0	109		25;40;57;130
Q3TIV5	Zinc finger CCCH domain-containing protein 15	Zc3h15		426	48.327	0	3.2119	0	1	0	1	0	0	0	1	0	1	0	0	0	1	0	1	0	0	0	4.9	0	4.9	0	0	0	5509900	0	6625200	0	0	#DIV/0!	0	0	229580	0	276050	0	0
Q3TJD7	PDZ and LIM domain protein 7	Pdlim7		457	50.118	0	7.1135	0	2	0	3	1	1	0	2	0	3	1	1	0	2	0	3	1	1	0	5	0	9.6	2.6	2.6	0	3835100	0	11002000	1159200	3918100	#DIV/0!	1.02164	0	142040	0	407500	42935	145120	308;311
Q3TJZ6;A0A3Q4EBV4	Protein FAM98A	Fam98a		515	55.055	0	23.391	0	5	0	1	0	3	0	5	0	1	0	3	0	5	0	1	0	3	0	15.9	0	4.7	0	10.3	0	29665000	0	2604600	0	18518000	#DIV/0!	0.624237	0	1289800	0	113240	0	805110	46
Q3TML0;Q922R8	Protein disulfide-isomerase A6	Pdia6		445	48.689	0	3.8685	1	0	0	1	0	0	1	0	0	1	0	0	1	0	0	1	0	0	3.8	0	0	5.4	0	0	579780	0	0	1680800	0	0	0	#DIV/0!	34105	0	0	98870	0	0
Q3TMW1	Coiled-coil domain-containing protein 102A	Ccdc102a		549	62.623	0	53.862	0	6	0	6	1	7	0	6	0	6	1	7	0	6	0	6	1	7	0	19.5	0	18	4	20.9	0	78496000	0	78501000	903670	31105000	#DIV/0!	0.396262	0	3412900	0	3413100	39290	1352400	213;217
Q3TMX0;A2AKJ6		Sdcbp		298	32.251	0.00088261	2.8577	5	11	5	7	6	9	0	0	0	0	0	1	0	0	0	0	0	1	32.2	51.3	36.2	40.6	44	60.1	0	0	0	0	0	0	#DIV/0!	#DIV/0!	0	0	0	0	0	0	68;166;239	166;239	92
Q3TU25;Q3U741;Q501J6	Probable ATP-dependent RNA helicase DDX17	Ddx17		418	47.385	0	77.131	0	7	1	9	1	9	0	3	0	5	0	4	0	3	0	5	0	4	0	22.5	2.9	28.2	2.9	24.9	0	21430000	0	51077000	0	26664000	#DIV/0!	1.24424	0	857210	0	2043100	0	1066600	168;219
Q3TWW8;A0A0A6YXX6;Q542V3;Q8VE97	Serine/arginine-rich splicing factor 6;Serine/arginine-rich splicing factor 4	Srsf6;Srsf4		339	39.025	0	3.5886	1	1	1	1	1	2	1	1	1	1	1	1	1	1	1	1	1	1	2.1	2.1	2.1	2.1	2.1	4.7	0	4178100	229370	0	486710	5477600	#DIV/0!	1.31103	0	278540	15291	0	32448	365170
Q3TXS7	26S proteasome non-ATPase regulatory subunit 1	Psmd1		953	105.73	0	10.335	0	1	0	0	0	5	0	1	0	0	0	5	0	1	0	0	0	5	0	2.1	0	0	0	10.5	0	2028900	0	0	0	14981000	#DIV/0!	7.3838	0	43168	0	0	0	318740
Q3U1J4	DNA damage-binding protein 1	Ddb1		1140	126.85	0	6.291	1	1	0	3	2	0	1	1	0	3	2	0	1	1	0	3	2	0	1.1	0.9	0	3.7	2	0	595580	1516600	0	15888000	1343300	0	2.25545	0	10829	27575	0	288880	24423	0
Q3U2C5	E3 ubiquitin-protein ligase RNF149	Rnf149		394	42.552	0	3.308	1	2	0	0	0	2	1	2	0	0	0	2	1	2	0	0	0	2	4.6	7.4	0	0	0	7.4	376270	1813800	0	0	0	0	0	0	25085	120920	0	0	0	0	291
Q3U2G2;Q61316	Heat shock 70 kDa protein 4	Hspa4		842	94.208	0.0039968	2.1729	0	0	0	1	1	0	0	0	0	1	1	0	0	0	0	1	1	0	0	0	0	1.9	2.1	0	0	0	0	0	738540	0	#DIV/0!	#DIV/0!	0	0	0	0	14771	0
Q3U7K7;Q62191	E3 ubiquitin-protein ligase TRIM21	Trim21		462	53.327	0	16.257	1	4	0	0	1	4	1	4	0	0	1	4	1	4	0	0	1	4	2.4	15.2	0	0	5.4	12.8	1252400	13899000	0	0	0	41298000	0	2.97129	56929	631780	0	0	0	1877200	99;107;110;269
Q3U962	Collagen alpha-2(V) chain	Col5a2		1497	145.02	0	33.546	0	7	0	4	0	6	0	7	0	4	0	6	0	7	0	4	0	6	0	9.3	0	5.5	0	7.8	0	72843000	0	32544000	0	28695000	#DIV/0!	0.393929	0	997850	0	445810	0	393080	1326;1334		209
Q8BG81;Q3UDD3;F6VR84	Polymerase delta-interacting protein 3	Poldip3		420	46.132	0	3.6786	0	1	0	1	0	0	0	1	0	1	0	0	0	1	0	1	0	0	0	2.4	0	4.3	0	0	0	0	0	2339600	0	0	#DIV/0!	#DIV/0!	0	0	0	97483	0	0
Q3UEB3	Poly(U)-binding-splicing factor PUF60	Puf60		564	60.248	0	5.2598	0	1	0	1	0	1	0	1	0	1	0	1	0	1	0	1	0	1	0	5.5	0	5.5	0	5.5	0	4396400	0	6795800	0	3591300	#DIV/0!	0.816873	0	175860	0	271830	0	143650
Q3UH59;Q61879;Q5SV64	Myosin-10	Myh10		2013	233.45	0	323.31	10	111	13	120	59	118	2	91	6	99	44	98	2	87	6	94	41	94	6.2	51	9.7	55.6	35.4	54.4	1042000	8239700000	5192500	25982000000	242850000	10083000000	233.061	1.22371	9923.9	78473000	49453	247440000	2312800	96029000	132;159;201;213;419;576;613;715;834;1048;1275	132;213;613;738;1048	127;178;187;528;633;946;985;1020;1072;1789
Q99J62;Q3UI84;D6RGM1	Replication factor C subunit 4	Rfc4		364	39.866	0	4.3887	0	2	0	1	0	1	0	2	0	1	0	1	0	2	0	1	0	1	0	10.4	0	2.5	0	2.5	0	8699000	0	2372700	0	1279900	#DIV/0!	0.147132	0	483280	0	131820	0	71108
Q3UID0;Q6PDG5;A0A1W2P6N7;Q3UNN4;P97496	SWI/SNF complex subunit SMARCC2;SWI/SNF complex subunit SMARCC1	Smarcc2;Smarcc1		1130	124.68	0.0016849	2.4643	0	1	0	2	0	1	0	1	0	2	0	1	0	1	0	2	0	1	0	1.2	0	2.1	0	1.2	0	2111100	0	9330100	0	12324000	#DIV/0!	5.83771	0	39094	0	172780	0	228230	666		117;123;125
Q3UJB0		Sf3b2		878	98.197	0	3.6645	0	0	0	1	0	0	0	0	0	1	0	0	0	0	0	1	0	0	0	0	0	3.3	0	0	0	0	0	2840200	0	0	#DIV/0!	#DIV/0!	0	0	0	66050	0	0
Q9D819	Inorganic pyrophosphatase	Ppa1		289	32.667	0	8.1642	0	0	4	0	2	1	0	0	4	0	2	1	0	0	4	0	2	1	0	0	27.3	0	12.5	4.8	0	0	2880700	0	3013600	2553600	#DIV/0!	#DIV/0!	0	0	160040	0	167420	141870		242;270;274
Q3ULD5;Q6PD20	Methylcrotonoyl-CoA carboxylase beta chain, mitochondrial	Mccc2		563	61.378	0	164.16	18	23	20	17	20	24	18	23	20	17	20	24	18	23	20	17	20	24	41.6	55.8	51.9	41.2	49.9	55.8	111500000	543920000	124480000	340430000	176610000	483690000	1.58395	0.889267	3982000	19426000	4445800	12158000	6307500	17275000	131;167;216;267;391;392;453	131;167;267;391;392	132;300;408;464;473
Q3UMR5	Calcium uniporter protein, mitochondrial	Mcu		350	39.681	0	7.8177	0	4	0	2	1	2	0	4	0	2	1	2	0	4	0	2	1	2	0	16	0	6.3	3.4	8.9	0	16837000	0	7904000	880570	5319600	#DIV/0!	0.315947	0	1052300	0	494000	55035	332470	190
Q3UQN2;J3QPQ1;A0A286YDL7	F-BAR domain only protein 2	Fcho2		809	88.733	0	85.579	0	0	0	14	0	0	0	0	0	14	0	0	0	0	0	14	0	0	0	0	0	29.5	0	0	0	0	0	261480000	0	0	#DIV/0!	#DIV/0!	0	0	0	6537000	0	0	594
Q3UV17	Keratin, type II cytoskeletal 2 oral	Krt76		594	62.844	0.0067014	1.7655	7	5	7	5	8	6	1	0	1	0	1	0	1	0	1	0	1	0	6.9	5.2	6.9	5.6	8.1	5.6	1744400	0	2661900	0	2459500	0	1.40994	#DIV/0!	48456	0	73942	0	68318	0		478	456
Q3UVG3	Protein FAM91A1	Fam91a1		837	93.462	0.00089847	3.0161	0	1	0	0	0	1	0	1	0	0	0	1	0	1	0	0	0	1	0	1.3	0	0	0	1.9	0	1131100	0	0	0	0	#DIV/0!	0	0	28277	0	0	0	0
Q3UYV9	Nuclear cap-binding protein subunit 1	Ncbp1		790	91.926	0.0017109	2.6107	0	1	0	0	0	1	0	1	0	0	0	1	0	1	0	0	0	1	0	2.7	0	0	0	2.7	0	1900000	0	0	0	1863700	#DIV/0!	0.980895	0	55883	0	0	0	54816
Q3UZ39	Leucine-rich repeat flightless-interacting protein 1	Lrrfip1		729	79.248	0	204.61	13	19	7	14	14	18	13	19	7	14	14	18	7	13	2	9	8	13	30.5	36.1	18.1	30.9	34.2	35.8	30903000	1240700000	6882600	93868000	95048000	199950000	3.07569	0.161159	908910	36492000	202430	2760800	2795500	5881000	354;381;397;571;580;652	381;397;580;652	68
Q8BSH3		Tpm1		284	32.698	0.00088652	2.9243	9	28	13	27	17	20	0	1	0	1	1	1	0	1	0	1	1	1	24.3	69.4	37.3	65.8	51.4	60.2	0	0	0	87185000	2952900	18523000	#DIV/0!	#DIV/0!	0	0	0	5449100	184550	1157700	190	190	141
Q3V3R1	Monofunctional C1-tetrahydrofolate synthase, mitochondrial	Mthfd1l		977	105.73	0	46.418	5	8	1	1	10	8	5	8	1	1	10	8	5	8	1	1	10	8	7.4	11	1.4	1	14.4	12	7271700	30371000	668210	0	22273000	22437000	3.06297	0.738764	134660	562430	12374	0	412460	415490
Q4VAA7	Sorting nexin-33	Snx33		574	65.314	0	55.121	0	11	0	6	2	8	0	11	0	6	2	8	0	11	0	6	2	8	0	26.8	0	15.5	4.9	19.7	0	180260000	0	138210000	3353000	95849000	#DIV/0!	0.531726	0	7510700	0	5758900	139710	3993700	232
Q4VAC9	Pleckstrin homology domain-containing family G member 3	Plekhg3		1341	148.52	0	25.324	0	5	0	8	0	1	0	5	0	8	0	1	0	5	0	8	0	1	0	7	0	10.8	0	0.7	0	7983200	0	30767000	0	1687700	#DIV/0!	0.211406	0	126720	0	488370	0	26789	929
Q5F2E7	Nuclear fragile X mental retardation-interacting protein 2	Nufip2		692	75.656	0	25.01	0	3	0	0	0	3	0	3	0	0	0	3	0	3	0	0	0	3	0	8.1	0	0	0	6.5	0	17601000	0	0	0	12606000	#DIV/0!	0.716209	0	676960	0	0	0	484840
Q5FW60	Major urinary protein 20	Mup20		181	20.93	0	3.7229	3	0	1	0	0	0	2	0	1	0	0	0	2	0	1	0	0	0	26.5	0	8.8	0	0	0	1261600	0	480100	0	0	0	0	#DIV/0!	114690	0	43646	0	0	0		83
Q5RKN9;P47753	F-actin-capping protein subunit alpha-1	Capza1		286	32.953	0	141.31	5	10	5	10	8	12	4	8	4	8	6	10	4	8	4	8	6	10	27.6	53.5	28.7	51.7	50.7	58.7	15527000	992540000	18351000	791710000	153040000	454100000	9.85638	0.457513	1194400	76349000	1411600	60901000	11772000	34931000	157	141;157	59
Q5SF07;A6X8Z3	Insulin-like growth factor 2 mRNA-binding protein 2	Igf2bp2		592	65.583	0	13.374	0	3	0	3	0	4	0	3	0	3	0	4	0	3	0	3	0	4	0	7.4	0	7.4	0	10	0	10181000	0	16441000	0	10086000	#DIV/0!	0.990669	0	363600	0	587160	0	360210
Q9R1P3	Proteasome subunit beta type-2	Psmb2		201	22.906	0	3.5797	0	0	1	0	1	2	0	0	1	0	1	2	0	0	1	0	1	2	0	0	7.5	0	7.5	15.9	0	0	1541000	0	2431900	9283500	#DIV/0!	#DIV/0!	0	0	154100	0	243190	928350
Q5SQB0;Q61937;Q9DAY9;Q5SQB5	Nucleophosmin	Npm1		264	29.524	0	238.4	2	8	2	7	2	7	2	8	2	7	2	7	2	8	2	7	2	7	13.3	54.9	12.5	54.9	13.3	51.1	2716800	770280000	2893300	1175500000	24612000	356300000	9.05919	0.462559	226400	64190000	241110	97956000	2051000	29692000	21		1;65;81;248
Q5SXA5;Q5SRX1;Q5SXA4	TOM1-like protein 2	Tom1l2		457	50.069	0	13.151	0	1	0	3	0	0	0	1	0	3	0	0	0	1	0	3	0	0	0	5.9	0	14.9	0	0	0	3094900	0	25977000	0	0	#DIV/0!	0	0	182050	0	1528100	0	0
A0A140LIZ5;P54775	26S protease regulatory subunit 6B	Psmc4		387	43.549	0	10.698	0	1	0	1	4	5	0	1	0	1	4	5	0	1	0	1	4	5	0	2.6	0	2.6	15.5	19.1	0	952620	0	1790800	2335400	18025000	#DIV/0!	18.9215	0	41418	0	77862	101540	783700
Q5SS83;Q60634	Flotillin-2	Flot2		428	47.116	0	3.5295	1	2	0	1	0	1	1	2	0	1	0	1	1	2	0	1	0	1	2.8	6.1	0	2.8	0	2.8	284790	6504300	0	0	0	3241500	0	0.498363	10548	240900	0	0	0	120060
Q5SSK3;B7ZCA9	Transcription elongation factor, mitochondrial	Tefm		364	41.873	0	3.7099	0	2	0	0	0	2	0	2	0	0	0	2	0	2	0	0	0	2	0	6	0	0	0	6.3	0	4095600	0	0	0	1885900	#DIV/0!	0.46047	0	204780	0	0	0	94294
Q5SSW2;Q5SSW0;F6R7K9	Proteasome activator complex subunit 4	Psme4		1843	211.19	0.0016793	2.4493	1	0	0	1	1	2	1	0	0	1	1	2	1	0	0	1	1	2	0.4	0	0	0.6	0.4	1	0	0	0	1206500	0	857050	#DIV/0!	#DIV/0!	0	0	0	12835	0	9117.6
Q5SSZ5	Tensin-3	Tns3		1440	155.59	0.0046802	2.0145	0	1	0	0	0	1	0	1	0	0	0	1	0	1	0	0	0	1	0	1.3	0	0	0	1.9	0	26025000	0	0	0	0	#DIV/0!	0	0	491040	0	0	0	0		85;88;107
Q61510;Q5SU71;Q5SU72	E3 ubiquitin/ISG15 ligase TRIM25	Trim25		634	71.726	0	10.75	0	4	0	1	0	2	0	4	0	1	0	2	0	4	0	1	0	2	0	10.7	0	3	0	5.7	0	10233000	0	4621700	0	4530600	#DIV/0!	0.442744	0	292380	0	132050	0	129450	70;185
Q5SUF2	Luc7-like protein 3	Luc7l3		432	51.45	0	4.3764	0	2	0	1	0	1	0	2	0	1	0	1	0	2	0	1	0	1	0	6.2	0	3.7	0	3.7	0	4061700	0	0	0	0	#DIV/0!	0	0	213780	0	0	0	0	40;43
Q5SUT0;Q5SUS9;Q61545	RNA-binding protein EWS	Ewsr1		618	64.988	0	3.8402	0	1	0	0	0	1	0	1	0	0	0	1	0	1	0	0	0	1	0	3.1	0	0	0	3.1	0	0	0	0	0	0	#DIV/0!	#DIV/0!	0	0	0	0	0	0	486;491
Q5SVD0	Filamin-interacting protein FAM101B	Fam101b		216	23.379	0	16.33	0	0	0	1	0	0	0	0	0	1	0	0	0	0	0	1	0	0	0	0	0	15.7	0	0	0	0	0	0	0	0	#DIV/0!	#DIV/0!	0	0	0	0	0	0	83
Q5SWN2;Q8VEE4	Replication protein A 70 kDa DNA-binding subunit;Replication protein A 70 kDa DNA-binding subunit, N-terminally processed	Rpa1		644	71.413	0	59.493	1	10	0	1	8	11	1	10	0	1	8	11	1	10	0	1	8	11	2.2	26.4	0	1.7	19.4	26.7	0	113640000	0	0	20189000	112940000	#DIV/0!	0.99384	0	3918500	0	0	696180	3894600	353	353
Q5SWU9	Acetyl-CoA carboxylase 1;Biotin carboxylase	Acaca		2345	265.25	0	5.6809	0	1	1	0	1	2	0	1	1	0	1	2	0	1	1	0	1	2	0	0.9	0.3	0	0.3	1.3	0	3945500	0	0	0	0	#DIV/0!	0	0	32608	0	0	0	0
Q5SX75;Q60716	Prolyl 4-hydroxylase subunit alpha-2	P4ha2		537	61.014	0.0024691	2.3516	0	2	0	0	0	0	0	2	0	0	0	0	0	2	0	0	0	0	0	6.7	0	0	0	0	0	12953000	0	0	0	0	#DIV/0!	0	0	446670	0	0	0	0
Q68FD5;Q5SXR6	Clathrin heavy chain 1;Clathrin heavy chain	Cltc		1675	191.55	0	31.789	0	7	2	9	2	7	0	7	2	9	2	7	0	7	2	9	2	7	0	6.2	2	7.2	2.3	6.3	0	22553000	1344900	38224000	1639100	14716000	#DIV/0!	0.652507	0	250590	14943	424720	18213	163510
Q5SYD0	Unconventional myosin-Id	Myo1d		1006	116.08	0	323.31	4	44	1	38	22	40	4	44	1	38	22	40	4	44	1	38	22	40	6.1	48.4	1.2	40.2	29.3	41.2	7862900	1456300000	851950	1880400000	87324000	875210000	11.1058	0.600982	126820	23488000	13741	30329000	1408500	14116000	97;353;460;861;930;970	143;460;970
Q5U458;E9Q8B3	DnaJ homolog subfamily C member 11	Dnajc11		559	63.232	0	4.2645	0	2	0	0	0	2	0	2	0	0	0	2	0	2	0	0	0	2	0	5.7	0	0	0	5.4	0	3827500	0	0	0	4763900	#DIV/0!	1.24465	0	147210	0	0	0	183230
Q60596	DNA repair protein XRCC1	Xrcc1		631	68.97	0	6.9738	0	4	0	0	0	0	0	4	0	0	0	0	0	4	0	0	0	0	0	11.1	0	0	0	0	0	6987400	0	0	0	0	#DIV/0!	0	0	232910	0	0	0	0
Q60598;Q921L6	Src substrate cortactin	Cttn		546	61.249	0	323.31	3	11	3	14	9	10	3	11	3	14	9	10	3	11	3	14	9	10	11	21.8	11	28.8	18.9	19.4	7068700	1365000000	10310000	2239500000	109260000	674460000	15.4569	0.49411	271870	52498000	396530	86133000	4202300	25941000			317
Q60605;A0A1W2P7Q9;A0A1W2P6F6	Myosin light polypeptide 6	Myl6		151	16.93	0	323.31	7	17	7	14	9	13	7	17	7	14	9	13	2	7	2	6	3	7	47	86.1	55.6	85.4	73.5	77.5	287600000	47472000000	418390000	33516000000	3742300000	35692000000	13.0122	0.751854	28760000	4747200000	41839000	3351600000	374230000	3569200000	2;32;138	2;32;138	36;73;120;127
Q60631	Growth factor receptor-bound protein 2	Grb2		217	25.238	0	5.1635	0	1	0	1	0	1	0	1	0	1	0	1	0	1	0	1	0	1	0	13.4	0	13.4	0	13.4	0	3700500	0	6372300	0	1714700	#DIV/0!	0.46337	0	264320	0	455160	0	122480
Q60710;E9PYG9;F6TVP2	Deoxynucleoside triphosphate triphosphohydrolase SAMHD1	Samhd1		658	75.892	0	18.438	0	5	2	3	1	6	0	5	2	3	1	6	0	5	2	3	1	6	0	12.3	5.5	7.3	3.8	15.3	0	30097000	757380	24635000	912440	29837000	#DIV/0!	0.991361	0	813440	20470	665820	24660	806390	135
Q60715;E9Q7B0	Prolyl 4-hydroxylase subunit alpha-1	P4ha1		534	60.909	0	53.209	0	8	0	5	2	8	0	8	0	5	2	8	0	8	0	5	2	8	0	24.9	0	15.5	5.2	21.3	0	78571000	0	27242000	2720100	40254000	#DIV/0!	0.512326	0	3142800	0	1089700	108800	1610200	167
Q60737	Casein kinase II subunit alpha	Csnk2a1		391	45.133	0	47.727	1	9	1	7	4	7	1	9	1	7	4	7	1	9	1	7	4	7	5.4	34.8	4.6	27.1	19.9	30.2	731460	144800000	792960	111090000	8228700	82514000	11.2497	0.569848	40637	8044500	44053	6171700	457150	4584100
Q60749	KH domain-containing, RNA-binding, signal transduction-associated protein 1	Khdrbs1		443	48.37	0	7.9435	0	1	0	1	0	0	0	1	0	1	0	0	0	1	0	1	0	0	0	4.5	0	4.5	0	0	0	15020000	0	22041000	0	0	#DIV/0!	0	0	1365400	0	2003800	0	0
Q8C2Q3;E9QL13	RNA-binding protein 14	Rbm14		669	69.448	0	15.496	0	1	0	2	2	6	0	1	0	2	2	6	0	1	0	2	2	6	0	4.9	0	8.5	5.8	15.4	0	0	0	3334300	2322100	16721000	#DIV/0!	#DIV/0!	0	0	0	144970	100960	727020	31
Q60864	Stress-induced-phosphoprotein 1	Stip1		543	62.581	0.005997	1.7941	0	0	0	0	0	1	0	0	0	0	0	1	0	0	0	0	0	1	0	0	0	0	0	1.8	0	0	0	0	0	0	#DIV/0!	#DIV/0!	0	0	0	0	0	0
Q60865	Caprin-1	Caprin1		707	78.168	0	16.547	0	4	0	3	0	5	0	4	0	3	0	5	0	4	0	3	0	5	0	7.9	0	6.4	0	10.6	0	56349000	0	24039000	0	65189000	#DIV/0!	1.15688	0	2683300	0	1144700	0	3104200
Q60932	Voltage-dependent anion-selective channel protein 1	Vdac1		296	32.351	0	6.852	1	1	1	0	1	2	1	1	1	0	1	2	1	1	1	0	1	2	6.8	6.8	3.4	0	6.8	10.5	2536900	0	651750	0	2885100	1934100	1.13725	#DIV/0!	149230	0	38338	0	169710	113770
Q60972;A2AFI9;A2AFJ1;Q60973	Histone-binding protein RBBP4;Histone-binding protein RBBP7	Rbbp4;Rbbp7		425	47.655	0	4.1543	1	2	1	1	3	1	1	2	1	1	3	1	1	2	1	1	3	1	3.3	5.2	3.3	3.3	7.3	3.3	432850	1882300	635030	1065500	4163600	2086100	9.61904	1.10827	30918	134450	45359	76106	297400	149010
Q61001	Laminin subunit alpha-5	Lama5		3718	404.05	0	3.3344	0	1	0	0	0	0	0	1	0	0	0	0	0	1	0	0	0	0	0	0.7	0	0	0	0	0	1407300	0	0	0	0	#DIV/0!	0	0	8795.6	0	0	0	0
Q61024	Asparagine synthetase [glutamine-hydrolyzing]	Asns		561	64.282	0	7.7671	0	0	0	1	0	5	0	0	0	1	0	5	0	0	0	1	0	5	0	0	0	2	0	12.7	0	0	0	0	0	6424800	#DIV/0!	#DIV/0!	0	0	0	0	0	229460	207;255
Q61029	Lamina-associated polypeptide 2, isoforms beta/delta/epsilon/gamma	Tmpo		452	50.372	0	6.5672	0	6	0	4	2	7	0	2	0	1	0	1	0	2	0	1	0	1	0	22.3	0	15.7	8.6	22.6	0	11427000	0	0	0	0	#DIV/0!	0	0	544140	0	0	0	0	362
Q61033	Lamina-associated polypeptide 2, isoforms alpha/zeta	Tmpo		693	75.167	0	100.98	0	12	0	7	2	15	0	12	0	7	2	15	0	8	0	4	0	9	0	30.9	0	18.6	5.6	35.5	0	85596000	0	45744000	3477000	100180000	#DIV/0!	1.17038	0	2139900	0	1143600	86924	2504600	202;628
Q61081	Hsp90 co-chaperone Cdc37;Hsp90 co-chaperone Cdc37, N-terminally processed	Cdc37		379	44.593	0	3.7302	0	0	0	1	0	1	0	0	0	1	0	1	0	0	0	1	0	1	0	0	0	5.5	0	5.5	0	0	0	5802100	0	2506500	#DIV/0!	#DIV/0!	0	0	0	362630	0	156660
Q61171;D3Z4A4	Peroxiredoxin-2	Prdx2		198	21.778	0	6.1082	2	1	0	1	2	1	2	1	0	1	2	1	2	1	0	1	2	1	10.6	9.1	0	9.1	14.6	5.6	6820800	7027900	0	6066200	10546000	29319000	1.54615	4.1718	524680	540610	0	466630	811250	2255300
Q61176	Arginase-1	Arg1		323	34.807	0	3.1888	0	2	0	0	1	1	0	2	0	0	1	1	0	2	0	0	1	1	0	5.9	0	0	3.4	3.4	0	21302000	0	0	4160500	3521300	#DIV/0!	0.165304	0	1420100	0	0	277370	234760
Q61187;A0A1B0GS10;A0A1B0GRX2;A0A1B0GS09	Tumor susceptibility gene 101 protein	Tsg101		391	44.123	0	66.526	0	7	0	3	0	7	0	7	0	3	0	7	0	7	0	3	0	7	0	24.8	0	12	0	24.8	0	99865000	0	16652000	0	37248000	#DIV/0!	0.372984	0	5256100	0	876420	0	1960400
Q61233	Plastin-2	Lcp1		627	70.148	0	18.913	5	2	9	2	7	1	4	0	9	0	7	0	4	0	9	0	7	0	10	3.5	20.7	3.5	15	2.1	6579800	0	12782000	0	19358000	0	2.94203	#DIV/0!	177830	0	345460	0	523200	0		164	166
Q61245	Collagen alpha-1(XI) chain	Col11a1		1804	181.03	0	7.5258	0	1	0	4	0	2	0	0	0	3	0	0	0	0	0	3	0	0	0	0.7	0	4.4	0	2.2	0	0	0	16185000	0	0	#DIV/0!	#DIV/0!	0	0	0	179830	0	0	1801
Q61263;A0A087WNN8	Sterol O-acyltransferase 1	Soat1		540	63.798	0	5.0465	0	2	0	2	0	3	0	2	0	2	0	3	0	2	0	2	0	3	0	4.8	0	4.8	0	7.8	0	7854800	0	8270000	0	8711900	#DIV/0!	1.10912	0	357040	0	375910	0	396000
Q61334	B-cell receptor-associated protein 29	Bcap29		240	27.964	0.0039841	2.1472	0	1	0	0	0	1	0	1	0	0	0	1	0	1	0	0	0	1	0	6.2	0	0	0	3.8	0	584420	0	0	0	1137300	#DIV/0!	1.94603	0	44955	0	0	0	87485
A0A087WQE6;A0A087WNT1;P83940	Transcription elongation factor B polypeptide 1	Tceb1		95	10.657	0	23.1	0	1	0	1	2	1	0	1	0	1	2	1	0	1	0	1	2	1	0	8.4	0	21.1	33.7	21.1	0	0	0	4653600	2209000	7077500	#DIV/0!	#DIV/0!	0	0	0	664800	315570	1011100
Q7TSF1;Q61495;Q7TSF0	Desmoglein-1-beta;Desmoglein-1-alpha;Desmoglein-1-gamma	Dsg1b;Dsg1a;Dsg1c		1060	114.45	0	5.2893	1	1	1	2	1	2	1	1	1	2	1	2	1	1	1	2	1	2	1.2	1	1.2	2.3	1.2	2.3	4530200	0	4193100	1817300	11546000	28368000	2.54867	#DIV/0!	107860	0	99835	43268	274900	675430	127		208
Q61526	Receptor tyrosine-protein kinase erbB-3	Erbb3		1339	147.61	0.0094203	1.6811	0	1	0	0	0	0	0	1	0	0	0	0	0	1	0	0	0	0	0	2	0	0	0	0	0	0	0	0	0	0	#DIV/0!	#DIV/0!	0	0	0	0	0	0	776
Q61543;F8WHM5	Golgi apparatus protein 1	Glg1		1175	133.73	0	92.924	1	22	0	10	1	16	1	22	0	10	1	16	1	22	0	10	1	16	1.1	31.6	0	15.7	1.1	23.3	514210	52540000	0	15381000	323460	23961000	0.629043	0.456053	8570.2	875660	0	256360	5391	399340	151;231;237;400;415;440;476;503;511;524;655;667;692;700;716;730;966;980;1005;1013;1029;1067;1088
Q61598;A0A1Y7VL99	Rab GDP dissociation inhibitor beta	Gdi2		445	50.537	0	9.1656	1	0	2	0	1	3	1	0	2	0	1	3	1	0	2	0	1	3	2.7	0	8.5	0	4.3	9.7	487140	0	1493300	0	1358600	5336600	2.78893	#DIV/0!	17398	0	53332	0	48522	190590
Q61599	Rho GDP-dissociation inhibitor 2	Arhgdib		200	22.851	0	14.899	3	0	3	0	1	0	3	0	3	0	1	0	3	0	3	0	1	0	31.5	0	31.5	0	10.5	0	12046000	0	13291000	0	8510600	0	0.706508	#DIV/0!	1095100	0	1208300	0	773690	0			141
Q8BTS0;Q61656;S4R1I6	Probable ATP-dependent RNA helicase DDX5	Ddx5		615	69.265	0	97.006	0	18	1	16	1	20	0	18	1	16	1	20	0	14	0	12	0	15	0	37.1	2	33.8	2	37.4	0	399690000	717100	373760000	1982500	298160000	#DIV/0!	0.745978	0	12490000	22409	11680000	61952	9317400	89;170;191;221;234
Q62074	Protein kinase C iota type	Prkci		595	68.203	0	4.8309	0	2	0	0	0	1	0	2	0	0	0	1	0	2	0	0	0	1	0	6.9	0	0	0	4.5	0	6730500	0	0	0	1382900	#DIV/0!	0.205468	0	280440	0	0	0	57620
Q62093	Serine/arginine-rich splicing factor 2	Srsf2		221	25.476	0	4.9361	0	1	0	1	1	1	0	1	0	1	1	1	0	1	0	1	1	1	0	7.2	0	7.2	7.7	7.2	0	3434000	0	2487600	0	2173400	#DIV/0!	0.632906	0	381550	0	276400	0	241490
Q62095	ATP-dependent RNA helicase DDX3Y	Ddx3y		658	73.427	0	7.1861	0	10	0	9	1	12	0	1	0	1	0	1	0	1	0	1	0	1	0	18.4	0	17.3	2.1	19.1	0	19235000	0	0	0	19856000	#DIV/0!	1.03228	0	457970	0	0	0	472760	316
Q62167;P16381	ATP-dependent RNA helicase DDX3X;Putative ATP-dependent RNA helicase Pl10	Ddx3x;D1Pas1		662	73.101	0	85.631	0	13	0	12	1	17	0	12	0	11	1	16	0	4	0	4	0	6	0	30.7	0	30.4	2.1	36.6	0	213840000	0	264280000	1552100	176740000	#DIV/0!	0.826506	0	5483100	0	6776400	39798	4531800	298;317;468
Q62172	RalA-binding protein 1	Ralbp1		648	75.042	0.0016722	2.4339	0	1	0	0	0	1	0	1	0	0	0	1	0	1	0	0	0	1	0	1.7	0	0	0	1.7	0	0	0	0	0	0	#DIV/0!	#DIV/0!	0	0	0	0	0	0	411
Q9D8L3;Q62186	Translocon-associated protein subunit delta	Ssr4		173	19.007	0.0046404	1.9876	1	1	1	0	0	0	1	1	1	0	0	0	1	1	1	0	0	0	6.4	6.4	6.4	0	0	0	1054300	0	990590	0	0	0	0	#DIV/0!	175720	0	165100	0	0	0
Q62241	U1 small nuclear ribonucleoprotein C	Snrpc		159	17.364	0	3.6184	0	0	0	1	0	1	0	0	0	1	0	1	0	0	0	1	0	1	0	0	0	11.3	0	11.3	0	0	0	0	0	0	#DIV/0!	#DIV/0!	0	0	0	0	0	0	6;9
Q62261;A0A0A0MQG2	Spectrin beta chain, non-erythrocytic 1	Sptbn1		2363	274.22	0	299.9	0	41	0	31	0	29	0	41	0	31	0	29	0	41	0	31	0	29	0	27.7	0	21.2	0	19.4	0	487680000	0	376070000	0	1337500000	#DIV/0!	2.74258	0	3434300	0	2648400	0	9419000	619;624;964
Q62312	TGF-beta receptor type-2	Tgfbr2		592	67.121	0	3.5493	0	1	0	0	0	0	0	1	0	0	0	0	0	1	0	0	0	0	0	2.5	0	0	0	0	0	0	0	0	0	0	#DIV/0!	#DIV/0!	0	0	0	0	0	0	418;419;421
Q62351;Q8C872	Transferrin receptor protein 1	Tfrc		763	85.73	0	14.516	2	5	0	1	5	4	2	5	0	1	5	4	2	5	0	1	5	4	5.1	9	0	1.7	9.4	7.6	2238300	33530000	0	798180	9071200	22133000	4.05272	0.660095	58903	882380	0	21005	238720	582450
Q62371	Discoidin domain-containing receptor 2	Ddr2		854	96.481	0	43.982	8	11	4	1	10	6	8	11	4	1	10	6	8	11	4	1	10	6	17.2	19.9	6.6	2.9	17.9	10.4	12394000	52294000	3149800	1022000	16788000	16628000	1.35453	0.317971	364540	1538100	92642	30060	493770	489070	580;675;819;830	73;675
Q62418	Drebrin-like protein	Dbnl		436	48.699	0	8.9236	0	2	0	4	0	1	0	2	0	4	0	1	0	2	0	4	0	1	0	8	0	15.6	0	4.6	0	3404200	0	36450000	0	2775600	#DIV/0!	0.815346	0	162110	0	1735700	0	132170	97
Q62419;A0A3B2W7K0	Endophilin-A2	Sh3gl1		368	41.518	0	8.4443	0	1	0	3	0	1	0	1	0	3	0	1	0	1	0	3	0	1	0	4.3	0	14.4	0	4.3	0	5706000	0	8327700	0	4715900	#DIV/0!	0.826481	0	335640	0	489860	0	277400	96
Q62426	Cystatin-B	Cstb		98	11.045	0	3.4589	0	1	0	1	0	1	0	1	0	1	0	1	0	1	0	1	0	1	0	21.4	0	21.4	0	21.4	0	4610100	0	32064000	0	1950600	#DIV/0!	0.423114	0	768340	0	5344000	0	325100
Q62470	Integrin alpha-3;Integrin alpha-3 heavy chain;Integrin alpha-3 light chain	Itga3		1053	116.74	0.0017227	2.6721	0	2	0	0	0	1	0	2	0	0	0	1	0	2	0	0	0	1	0	2.6	0	0	0	1.6	0	2061700	0	0	0	2571600	#DIV/0!	1.24732	0	51543	0	0	0	64290
Q63918	Serum deprivation-response protein	Sdpr		418	46.763	0	3.3775	0	1	0	1	0	0	0	1	0	1	0	0	0	1	0	1	0	0	0	4.1	0	4.1	0	0	0	2775300	0	2345800	0	0	#DIV/0!	0	0	126150	0	106630	0	0
Q640N1	Adipocyte enhancer-binding protein 1	Aebp1		1128	128.36	0	9.2648	0	3	0	3	0	1	0	3	0	3	0	1	0	3	0	3	0	1	0	4.4	0	4	0	1.9	0	8595000	0	7763000	0	1947700	#DIV/0!	0.226608	0	191000	0	172510	0	43282
Q641P0	Actin-related protein 3B	Actr3b		418	47.579	0	13.767	2	5	1	7	2	5	0	1	0	3	0	3	0	1	0	3	0	3	5.5	15.1	2.9	27.3	5.5	21.8	0	260300	0	4955100	0	1899800	#DIV/0!	7.2985	0	13015	0	247750	0	94989	189
Q64282	Interferon-induced protein with tetratricopeptide repeats 1	Ifit1		463	53.737	0	7.857	0	4	0	0	0	3	0	4	0	0	0	3	0	4	0	0	0	3	0	12.5	0	0	0	9.3	0	6605200	0	0	0	5213300	#DIV/0!	0.789272	0	244640	0	0	0	193080
Q64337;D3YZJ1	Sequestosome-1	Sqstm1		442	48.162	0	34.999	0	8	0	5	4	6	0	8	0	5	4	6	0	8	0	5	4	6	0	38.7	0	22.6	17.4	30.5	0	54059000	0	16132000	10767000	22815000	#DIV/0!	0.422039	0	3003300	0	896230	598150	1267500	26;44;128;131;142;145;151;154;219;333
Q64339	Ubiquitin-like protein ISG15	Isg15		161	17.897	0	7.5575	0	4	0	0	0	0	0	4	0	0	0	0	0	4	0	0	0	0	0	40.4	0	0	0	0	0	36196000	0	0	0	0	#DIV/0!	0	0	5170900	0	0	0	0	144
Q9JI95;Q64433	10 kDa heat shock protein, mitochondrial	Cpn10-rs1;Hspe1		102	10.978	0	7.8521	2	0	3	0	2	0	2	0	3	0	2	0	2	0	3	0	2	0	25.5	0	35.3	0	25.5	0	5444000	0	7097000	0	5864900	0	1.07731	#DIV/0!	680500	0	887130	0	733110	0
Q64511	DNA topoisomerase 2-beta	Top2b		1612	181.91	0	12.917	0	0	0	6	0	2	0	0	0	6	0	2	0	0	0	4	0	0	0	0	0	4.7	0	1.5	0	0	0	15694000	0	4039500	#DIV/0!	#DIV/0!	0	0	0	180390	0	46431	414
Q64514;A0A087WRC0	Tripeptidyl-peptidase 2	Tpp2		1262	139.88	0	41.72	3	10	0	3	2	10	3	10	0	3	2	10	3	10	0	3	2	10	3.9	12.7	0	4.3	2.5	13.9	1503600	55310000	0	6009300	572570	36738000	0.380799	0.66422	23494	864220	0	93895	8946.3	574030	967
Q64519	Syndecan-3	Sdc3		442	46.001	0	3.4179	0	0	0	1	0	0	0	0	0	1	0	0	0	0	0	1	0	0	0	0	0	5	0	0	0	0	0	4211800	0	0	#DIV/0!	#DIV/0!	0	0	0	350980	0	0
Q64727	Vinculin	Vcl		1066	116.72	0	7.688	0	0	2	0	3	0	0	0	2	0	3	0	0	0	2	0	3	0	0	0	4.2	0	4.6	0	0	0	1346000	0	2657400	0	#DIV/0!	#DIV/0!	0	0	17947	0	35432	0
Q66GT5	Phosphatidylglycerophosphatase and protein-tyrosine phosphatase 1	Ptpmt1		193	21.942	0.0017467	2.7707	1	1	0	1	1	1	1	1	0	1	1	1	1	1	0	1	1	1	6.7	6.7	0	6.7	6.7	6.7	512920	1501400	0	1158900	850570	2220800	1.65829	1.47915	42743	125110	0	96573	70881	185060
Q6A068;A0A1W2P7S8	Cell division cycle 5-like protein	Cdc5l		802	92.188	0.0017036	2.5475	0	0	0	2	0	0	0	0	0	2	0	0	0	0	0	2	0	0	0	0	0	3.6	0	0	0	0	0	6773600	0	0	#DIV/0!	#DIV/0!	0	0	0	178250	0	0
Q6A0A9	Constitutive coactivator of PPAR-gamma-like protein 1	FAM120A		1112	121.64	0	24.512	0	8	0	0	0	7	0	8	0	0	0	7	0	8	0	0	0	7	0	12.9	0	0	0	11.2	0	20822000	0	0	0	17701000	#DIV/0!	0.85011	0	365290	0	0	0	310540	529;714;715
Q6A0D4	Raftlin	Rftn1		554	61.536	0.0047059	2.0339	0	1	0	0	0	0	0	1	0	0	0	0	0	1	0	0	0	0	0	2.2	0	0	0	0	0	1520100	0	0	0	0	#DIV/0!	0	0	60802	0	0	0	0
Q6IRU2	Tropomyosin alpha-4 chain	Tpm4		248	28.467	0	323.31	8	18	9	19	20	22	7	16	8	17	19	20	7	16	8	17	19	20	25	52	30.6	51.6	60.9	56.9	14051000	5723000000	23974000	6867500000	345400000	4606900000	24.5819	0.80498	936710	381530000	1598300	457830000	23027000	307130000	154;247	154;247	99;105
Q6KAS7	Zinc finger protein 521	Znf521		1311	147.66	0.0053232	1.9066	0	1	0	1	0	1	0	1	0	1	0	1	0	1	0	1	0	1	0	0.8	0	0.8	0	0.8	0	371560000	0	130730000	0	286140000	#DIV/0!	0.770104	0	5805600	0	2042700	0	4471000
Q6P1F6;Q9CWU3	Serine/threonine-protein phosphatase 2A 55 kDa regulatory subunit B alpha isoform;Serine/threonine-protein phosphatase 2A 55 kDa regulatory subunit B	Ppp2r2a		447	51.691	0	21.587	2	2	3	2	3	3	2	2	3	2	3	3	2	2	3	2	3	3	6.7	6.9	9.4	5.6	8.7	12.3	1290400	14496000	3025100	4427900	3356800	22265000	2.60136	1.53594	53767	604020	126050	184500	139870	927690
Q6P542	ATP-binding cassette sub-family F member 1	Abcf1		837	94.944	0	34.317	0	11	0	5	0	10	0	11	0	5	0	10	0	11	0	5	0	10	0	25	0	8.2	0	22.1	0	44175000	0	54533000	0	32180000	#DIV/0!	0.728466	0	1193900	0	1473900	0	869740	357;733;750
Q6P5B5;Q9WVR4	Fragile X mental retardation syndrome-related protein 2	Fxr2		674	74.252	0	5.289	0	3	0	0	0	3	0	2	0	0	0	2	0	2	0	0	0	2	0	7	0	0	0	6.1	0	2960200	0	0	0	2288200	#DIV/0!	0.772988	0	84578	0	0	0	65378	270
Q6P5H2	Nestin	Nes		1864	207.12	0	42.324	0	1	0	7	0	0	0	1	0	7	0	0	0	1	0	7	0	0	0	0.6	0	7.5	0	0	0	0	0	70096000	0	0	#DIV/0!	#DIV/0!	0	0	0	787590	0	0	1121
Q6P8K8	Carboxypeptidase A4	Cpa4		420	47.338	0.002437	2.2598	1	0	1	0	0	0	1	0	1	0	0	0	1	0	1	0	0	0	3.1	0	3.1	0	0	0	961700	0	897580	0	0	0	0	#DIV/0!	48085	0	44879	0	0	0
Q6PB66	Leucine-rich PPR motif-containing protein, mitochondrial	Lrpprc		1392	156.61	0.00089445	2.9951	0	2	0	0	0	0	0	2	0	0	0	0	0	2	0	0	0	0	0	3.6	0	0	0	0	0	4757100	0	0	0	0	#DIV/0!	0	0	54058	0	0	0	0
Q6R891	Neurabin-2	Ppp1r9b		817	89.519	0	96.743	0	8	0	11	0	3	0	8	0	11	0	3	0	8	0	11	0	3	0	16.3	0	18.1	0	5.4	0	79067000	0	236740000	0	7854400	#DIV/0!	0.0993385	0	2635600	0	7891300	0	261810	734
Q6Y5D8	Rho GTPase-activating protein 10	Arhgap10		786	89.365	0.00089047	2.9473	0	2	0	0	0	0	0	2	0	0	0	0	0	2	0	0	0	0	0	3.9	0	0	0	0	0	2432500	0	0	0	0	#DIV/0!	0	0	47696	0	0	0	0	11
Q6ZPE2	Myotubularin-related protein 5	Sbf1		1867	208.69	0	24.151	0	10	0	1	0	2	0	10	0	1	0	2	0	10	0	1	0	2	0	9.6	0	0.8	0	1.7	0	22644000	0	5390100	0	5694500	#DIV/0!	0.251479	0	260280	0	61955	0	65454	895
Q6ZPF4	Formin-like protein 3	Fmnl3		1028	117.17	0	8.9417	0	3	0	2	0	1	0	3	0	2	0	1	0	1	0	0	0	0	0	3.6	0	2.4	0	1.4	0	9196900	0	6111400	0	1407200	#DIV/0!	0.153008	0	173530	0	115310	0	26551
Q6ZQ38	Cullin-associated NEDD8-dissociated protein 1	Cand1		1230	136.33	0	4.1252	0	0	0	2	0	1	0	0	0	2	0	1	0	0	0	2	0	1	0	0	0	2.7	0	1.5	0	0	0	4727500	0	872160	#DIV/0!	#DIV/0!	0	0	0	76251	0	14067
Q6ZQ58;Z4YJT3	La-related protein 1	Larp1		1072	121.12	0	8.4969	0	2	0	2	0	1	0	2	0	2	0	1	0	2	0	2	0	1	0	3.8	0	3.8	0	1.3	0	5817800	0	7851500	0	3441200	#DIV/0!	0.591495	0	100310	0	135370	0	59332
Q6ZWN5;F7CJS8;D3YWH9;Q9CXW7	40S ribosomal protein S9	Rps9		194	22.591	0	17.533	2	8	0	6	3	7	2	8	0	6	3	7	2	8	0	6	3	7	10.3	28.4	0	24.2	10.8	27.3	4872500	158260000	0	105780000	7237000	121140000	1.48527	0.765449	442960	14387000	0	9616700	657910	11013000
Q6ZWQ9;D3YV37		Myl12a		172	19.895	0	323.31	6	14	7	14	11	13	6	14	7	14	11	13	1	5	1	5	2	4	50.6	80.2	50.6	80.2	62.8	62.8	34130000	24496000000	101580000	31935000000	843000000	36634000000	24.6997	1.49551	3792200	2721800000	11287000	3548400000	93666000	4070400000	109	109	25;40;57;61;73;74;85;89;130
Q6ZWV7	60S ribosomal protein L35	Rpl35		123	14.552	0	6.0806	0	2	0	0	0	2	0	2	0	0	0	2	0	2	0	0	0	2	0	15.4	0	0	0	17.9	0	3085500	0	0	0	18491000	#DIV/0!	5.99287	0	1028500	0	0	0	6163500
Q6ZWX6	Eukaryotic translation initiation factor 2 subunit 1	Eif2s1		315	36.108	0	60.854	0	6	0	2	2	6	0	6	0	2	2	6	0	6	0	2	2	6	0	26.7	0	10.5	11.1	24.4	0	48846000	0	10605000	1542300	41369000	#DIV/0!	0.846927	0	2220300	0	482060	70107	1880400	218
Q6ZWZ4;P47964	60S ribosomal protein L36	Rpl36		105	12.254	0	3.6379	0	1	0	1	0	1	0	1	0	1	0	1	0	1	0	1	0	1	0	9.5	0	10.5	0	10.5	0	0	0	10556000	0	4921100	#DIV/0!	#DIV/0!	0	0	0	3518600	0	1640400
Q6ZWZ7;Q9CPR4	60S ribosomal protein L17	Rpl17		184	21.397	0	85.685	0	3	0	4	1	3	0	3	0	4	1	3	0	3	0	4	1	3	0	22.3	0	32.1	6	24.5	0	99947000	0	59528000	2027700	36666000	#DIV/0!	0.366854	0	11105000	0	6614200	225300	4074000	144
Q70IV5;A0A140LJ61;A0A140LJ79	Synemin	Synm		1561	173.21	0	5.1314	0	2	0	1	0	1	0	2	0	1	0	1	0	2	0	1	0	1	0	1.8	0	1.2	0	0.6	0	1809000	0	986010	0	825830	#DIV/0!	0.456512	0	21796	0	11880	0	9949.8
Q78HU3	Multivesicular body subunit 12A	Mvb12a		271	28.705	0	7.5462	0	3	0	0	0	1	0	3	0	0	0	1	0	3	0	0	0	1	0	17.7	0	0	0	5.9	0	14044000	0	0	0	0	#DIV/0!	0	0	1276700	0	0	0	0	229
Q78IK2	Up-regulated during skeletal muscle growth protein 5	Usmg5		58	6.3814	0	18.632	0	2	2	0	1	1	0	2	2	0	1	1	0	2	2	0	1	1	0	43.1	43.1	0	25.9	17.2	0	9365600	6939300	0	4696300	15249000	#DIV/0!	1.62819	0	3121900	2313100	0	1565400	5083000
Q78PY7;Q3TJ56	Staphylococcal nuclease domain-containing protein 1	Snd1		910	102.09	0	69.504	0	20	0	12	1	15	0	20	0	12	1	15	0	20	0	12	1	15	0	34	0	22	2.3	26.9	0	202400000	0	62464000	806620	74641000	#DIV/0!	0.36878	0	3748200	0	1156700	14937	1382200	31;440;549;560;826;837
Q78XF5	Oligosaccharyltransferase complex subunit OSTC	Ostc		149	16.815	0	5.1871	1	1	1	1	1	1	1	1	1	1	1	1	1	1	1	1	1	1	8.1	8.1	8.1	8.1	8.1	8.1	0	0	0	0	0	0	#DIV/0!	#DIV/0!	0	0	0	0	0	0	14
Q78YZ6	Short coiled-coil protein	Scoc		125	14.155	0	3.5763	0	1	0	0	0	0	0	1	0	0	0	0	0	1	0	0	0	0	0	14.4	0	0	0	0	0	3323900	0	0	0	0	#DIV/0!	0	0	664790	0	0	0	0
Q791V5	Mitochondrial carrier homolog 2	Mtch2		303	33.499	0.0017528	2.7998	0	0	0	1	0	1	0	0	0	1	0	1	0	0	0	1	0	1	0	0	0	6.9	0	6.9	0	0	0	2255200	0	1082400	#DIV/0!	#DIV/0!	0	0	0	161090	0	77314
Q7M759	Alpha/beta hydrolase domain-containing protein 17B	Abhd17b		288	32.2	0	3.1075	0	1	0	0	0	1	0	1	0	0	0	1	0	1	0	0	0	1	0	3.5	0	0	0	4.2	0	1064400	0	0	0	0	#DIV/0!	0	0	66527	0	0	0	0
Q9CWF2;Q7TMM9	Tubulin beta-2B chain;Tubulin beta-2A chain	Tubb2b;Tubb2a		445	49.953	0	8.6579	9	13	11	7	14	10	0	3	0	0	2	1	0	2	0	0	1	0	31.9	44.9	33	24.5	41.3	34.2	0	4166800	0	0	3405200	6834800	#DIV/0!	1.6403	0	208340	0	0	170260	341740	127;129;239	239	73;257;267;363;388
Q7TNV0;E9Q8Y1;D3YVJ6	Protein DEK	Dek		380	43.158	0.00088496	2.8798	0	1	0	1	0	1	0	1	0	1	0	1	0	1	0	1	0	1	0	2.6	0	2.6	0	3.7	0	0	0	0	0	3095200	#DIV/0!	#DIV/0!	0	0	0	0	0	147390	165
Q7TPR4;A1BN54	Alpha-actinin-1	Actn1		892	103.07	0	323.31	6	36	9	41	14	34	6	36	9	41	14	34	3	20	6	25	9	20	8.5	51.5	12.3	60.4	21.5	47.4	5082200	673890000	8119600	2416900000	46726000	341490000	9.19405	0.506744	97734	12960000	156150	46478000	898580	6567100	41;154;180;332;370;480;690;774;860	154;370	586
Q7TPV4	Myb-binding protein 1A	Mybbp1a		1344	152.04	0	30.857	0	9	0	9	0	9	0	9	0	9	0	9	0	9	0	9	0	9	0	10.6	0	10.5	0	10.9	0	26821000	0	54413000	0	21248000	#DIV/0!	0.792215	0	377760	0	766370	0	299270	361;963;1043
Q7TQH7	Low-density lipoprotein receptor-related protein 10	Lrp10		713	76.461	0.0046875	2.0228	0	1	0	0	0	0	0	1	0	0	0	0	0	1	0	0	0	0	0	1.7	0	0	0	0	0	8340000	0	0	0	0	#DIV/0!	0	0	417000	0	0	0	0
Q7TS55	Tumor necrosis factor ligand superfamily member 18	Tnfsf18		173	19.732	0	3.5671	2	0	2	0	1	0	2	0	2	0	1	0	2	0	2	0	1	0	16.8	0	16.8	0	10.4	0	6970300	0	7011400	0	2081700	0	0.298653	#DIV/0!	774470	0	779040	0	231300	0
Q7TSE6	Serine/threonine-protein kinase 38-like	Stk38l		464	53.771	0	13.396	3	1	1	0	6	1	2	1	0	0	5	1	2	1	0	0	5	1	8.2	3.7	2.4	0	17.5	3.7	3147500	1459700	0	0	12137000	1971000	3.85608	1.35028	131150	60822	0	0	505700	82125	235	235
Q80TB7	Zinc finger SWIM domain-containing protein 6	Zswim6		1207	133.11	0.0046048	1.9444	0	0	0	0	1	0	0	0	0	0	1	0	0	0	0	0	1	0	0	0	0	0	1.2	0	0	0	0	0	0	0	#DIV/0!	#DIV/0!	0	0	0	0	0	0		987
Q8BPM0;Q80U19	Disheveled-associated activator of morphogenesis 1;Disheveled-associated activator of morphogenesis 2	Daam1;Daam2		1077	123.37	0.0067164	1.7709	0	1	0	0	0	0	0	1	0	0	0	0	0	1	0	0	0	0	0	0.7	0	0	0	0	0	0	0	0	0	0	#DIV/0!	#DIV/0!	0	0	0	0	0	0
Q80U35;A0A140LIQ0	Rho guanine nucleotide exchange factor 17	Arhgef17		2057	221.67	0.0032103	2.2002	0	0	0	2	0	0	0	0	0	2	0	0	0	0	0	2	0	0	0	0	0	1.6	0	0	0	0	0	8542800	0	0	#DIV/0!	#DIV/0!	0	0	0	92857	0	0
Q80UM7	Mannosyl-oligosaccharide glucosidase	Mogs		834	91.83	0	35.354	0	8	0	8	0	11	0	8	0	8	0	11	0	8	0	8	0	11	0	14.6	0	16.7	0	21.3	0	40048000	0	45146000	0	31706000	#DIV/0!	0.7917	0	1001200	0	1128600	0	792640	136
Q80UW0	Heparan-sulfate 6-O-sulfotransferase 2	Hs6st2		612	69.197	0	6.48	0	3	0	0	0	3	0	3	0	0	0	3	0	3	0	0	0	3	0	8.5	0	0	0	4.6	0	3890700	0	0	0	4793900	#DIV/0!	1.23214	0	125500	0	0	0	154640	351;364;373
Q80W68	Kin of IRRE-like protein 1	Kirrel		789	87.175	0	16.001	3	4	0	1	2	2	3	4	0	1	2	2	3	4	0	1	2	2	7	7.7	0	1.1	4.2	3.3	4214200	9095400	0	0	4314600	2692800	1.02382	0.296062	123950	267510	0	0	126900	79199	276
Q80WJ7;E9PUX0	Protein LYRIC	Mtdh		579	63.845	0	44.742	0	5	0	5	0	6	0	5	0	5	0	6	0	5	0	5	0	6	0	14.3	0	12.8	0	17.6	0	24291000	0	11027000	0	18100000	#DIV/0!	0.745132	0	1012100	0	459440	0	754180
Q80X68;Q9CZU6	Citrate synthase;Citrate synthase, mitochondrial	Csl;Cs		466	52.325	0.0017452	2.7688	1	0	0	0	1	0	1	0	0	0	1	0	1	0	0	0	1	0	3.4	0	0	0	3.4	0	855720	0	0	0	1014300	0	1.18532	#DIV/0!	35655	0	0	0	42264	0
Q80X90	Filamin-B	Flnb		2602	277.82	0	323.31	1	36	1	49	2	28	1	35	1	47	2	27	1	34	1	47	2	26	0.5	26.1	0.5	32.3	1.1	19.3	0	254870000	0	559480000	1142200	90005000	#DIV/0!	0.353141	0	1794900	0	3940000	8043.7	633840	450;455;660;706;991;1155;1158;1383;1438;1876;2057;2115;2248;2333;2556
Q810D6	Glutamate-rich WD repeat-containing protein 1	Grwd1		446	49.223	0	14.601	0	4	0	2	0	5	0	4	0	2	0	5	0	4	0	2	0	5	0	11.7	0	7.2	0	17.5	0	34592000	0	20216000	0	28954000	#DIV/0!	0.837014	0	1729600	0	1010800	0	1447700
Q811S7	Upstream-binding protein 1	Ubp1		540	60.211	0	21.936	0	6	0	2	0	4	0	6	0	2	0	4	0	6	0	2	0	4	0	12	0	5.4	0	10.7	0	25802000	0	10679000	0	11529000	#DIV/0!	0.446826	0	1433400	0	593300	0	640490	188
Q8BFR5;A0A0U1RNQ6	Elongation factor Tu, mitochondrial	Tufm		452	49.508	0	26.966	1	4	4	5	3	3	1	4	4	5	3	3	1	4	4	5	3	3	3.1	16.8	14.4	20.4	10.2	11.3	1832800	18180000	6191700	24499000	7216400	14836000	3.93736	0.816062	61095	606000	206390	816630	240550	494520	222
Q8BFZ3	Beta-actin-like protein 2	Actbl2		376	42.004	0	6.3174	5	7	3	11	6	7	1	1	0	2	1	2	1	1	0	2	1	2	22.6	23.4	15.2	30.9	23.9	26.9	2797200	66518000	0	104000000	8508900	54851000	3.04193	0.824604	133200	3167500	0	4952600	405190	2611900			45;48;154;191
Q8BG80	F-box only protein 46	Fbxo46		603	65.293	0	10.81	0	2	0	5	0	1	0	2	0	5	0	1	0	2	0	5	0	1	0	4	0	16.3	0	1.7	0	4979000	0	16201000	0	595500	#DIV/0!	0.119602	0	165970	0	540040	0	19850
Q8BGH2	Sorting and assembly machinery component 50 homolog	Samm50		469	51.863	0	8.7103	0	3	0	2	0	5	0	3	0	2	0	5	0	3	0	2	0	5	0	7.9	0	6.2	0	15.4	0	20157000	0	21037000	0	12402000	#DIV/0!	0.61527	0	671890	0	701240	0	413390	445
Q8BGQ7	Alanine--tRNA ligase, cytoplasmic	Aars		968	106.91	0	3.7346	0	1	0	0	0	3	0	1	0	0	0	3	0	1	0	0	0	3	0	2	0	0	0	4.4	0	839140	0	0	0	2542600	#DIV/0!	3.03001	0	16454	0	0	0	49854
Q8BH44;G3UW48	Coronin-2B;Coronin	Coro2b		480	54.936	0	26.632	0	4	0	11	0	1	0	4	0	11	0	1	0	4	0	11	0	1	0	12.9	0	30.2	0	2.5	0	3306500	0	293500000	0	0	#DIV/0!	0	0	137770	0	12229000	0	0	30;106
Q8BH59;Q9QXX4	Calcium-binding mitochondrial carrier protein Aralar1;Calcium-binding mitochondrial carrier protein Aralar2	Slc25a12;Slc25a13		677	74.569	0	6.7366	0	1	0	1	2	1	0	1	0	1	2	1	0	1	0	1	2	1	0	4.1	0	1.3	5.3	4.1	0	2553200	0	3508600	2456200	2479700	#DIV/0!	0.971213	0	70922	0	97460	68228	68880
Q8BH64	EH domain-containing protein 2	Ehd2		543	61.174	0	28.028	0	6	1	2	0	4	0	6	1	2	0	4	0	6	1	1	0	3	0	21.5	2.8	4.4	0	12.5	0	23315000	278620	3867000	0	6930800	#DIV/0!	0.297268	0	777160	9287.3	128900	0	231030	138
Q8BH80;Q9QY76	Vesicle-associated membrane protein-associated protein B	Vapb		243	26.918	0.0017376	2.7169	0	1	0	0	0	0	0	1	0	0	0	0	0	1	0	0	0	0	0	5.8	0	0	0	0	0	2164400	0	0	0	0	#DIV/0!	0	0	144290	0	0	0	0
Q8BHE8	Uncharacterized protein C2orf47 homolog, mitochondrial			291	32.985	0.00874	1.6962	0	0	1	0	1	0	0	0	1	0	1	0	0	0	1	0	1	0	0	0	4.1	0	4.1	0	0	0	0	0	0	0	#DIV/0!	#DIV/0!	0	0	0	0	0	0	40;41;43
Q8BHN3	Neutral alpha-glucosidase AB	Ganab		944	106.91	0.0053313	1.912	1	0	1	0	0	0	1	0	1	0	0	0	1	0	1	0	0	0	1.6	0	1.6	0	0	0	514980	0	720890	0	0	0	0	#DIV/0!	11195	0	15671	0	0	0
Q8BJ03	Cytochrome c oxidase assembly protein COX15 homolog	Cox15		413	45.852	0.0087591	1.6973	0	0	0	0	0	1	0	0	0	0	0	1	0	0	0	0	0	1	0	0	0	0	0	4.4	0	0	0	0	0	397250	#DIV/0!	#DIV/0!	0	0	0	0	0	22070
Q8BJH1	Zinc finger C2HC domain-containing protein 1A	Zc2hc1a		324	35.152	0	4.1183	0	2	0	0	0	1	0	2	0	0	0	1	0	2	0	0	0	1	0	3.4	0	0	0	3.1	0	917940	0	0	0	353210	#DIV/0!	0.384785	0	41725	0	0	0	16055
Q8BJW6;D3YZZ6	Eukaryotic translation initiation factor 2A;Eukaryotic translation initiation factor 2A, N-terminally processed	Eif2a		581	64.403	0	17.875	0	4	0	1	0	5	0	4	0	1	0	5	0	4	0	1	0	5	0	13.4	0	5.2	0	12.6	0	10864000	0	0	0	18066000	#DIV/0!	1.66292	0	350440	0	0	0	582770	132;142;366;377
Q8BK67	Protein RCC2	Rcc2		520	55.983	0	4.3246	0	4	0	1	0	2	0	4	0	1	0	2	0	4	0	1	0	2	0	7.5	0	1.9	0	3.3	0	6323400	0	0	0	0	#DIV/0!	0	0	234200	0	0	0	0	303
Q8BM47	Pleckstrin homology domain-containing family M member 3	Plekhm3		761	86.552	0	3.3733	0	1	0	1	0	1	0	1	0	1	0	1	0	1	0	1	0	1	0	2.2	0	2.2	0	2.2	0	338070000	0	390400000	0	439020000	#DIV/0!	1.29861	0	9390700	0	10844000	0	12195000
Q8BMK4	Cytoskeleton-associated protein 4	Ckap4		575	63.691	0	62.065	1	9	1	6	4	8	1	9	1	6	4	8	1	9	1	6	4	8	2.6	19.3	1.6	16.2	8.5	19.5	392540	154380000	361700	106930000	4310600	101490000	10.9813	0.657404	11545	4540700	10638	3144900	126780	2985000
Q8BML1	Protein-methionine sulfoxide oxidase MICAL2	Mical2		960	110.07	0	10.433	0	2	0	5	0	0	0	2	0	5	0	0	0	1	0	4	0	0	0	3	0	6.9	0	0	0	2211500	0	33785000	0	0	#DIV/0!	0	0	40954	0	625660	0	0
Q8BMS1	Trifunctional enzyme subunit alpha, mitochondrial;Long-chain enoyl-CoA hydratase;Long chain 3-hydroxyacyl-CoA dehydrogenase	Hadha		763	82.669	0	37.692	1	11	0	8	1	9	1	11	0	8	1	9	1	11	0	8	1	9	1.8	24.9	0	18	2.1	20.2	379250	75616000	0	49015000	792440	37851000	2.08949	0.500569	9980.2	1989900	0	1289900	20854	996090	349
Q8BP67	60S ribosomal protein L24	Rpl24		157	17.779	0	7.4661	2	2	2	3	2	2	2	2	2	3	2	2	2	2	2	3	2	2	13.4	12.7	13.4	21	13.4	13.4	4990500	35804000	2692300	116540000	7452800	92944000	1.4934	2.59591	623810	4475500	336540	14567000	931590	11618000	6
Q8BP92	Reticulocalbin-2	Rcn2		320	37.27	0	3.0774	1	0	0	0	1	0	1	0	0	0	1	0	1	0	0	0	1	0	4.7	0	0	0	7.2	0	643390	0	0	0	342600	0	0.532492	#DIV/0!	45957	0	0	0	24471	0
Q8BQ30	Phostensin	Ppp1r18		594	65.629	0	23.37	0	4	0	10	0	0	0	4	0	10	0	0	0	4	0	10	0	0	0	13.6	0	32.5	0	0	0	11554000	0	89549000	0	0	#DIV/0!	0	0	385140	0	2985000	0	0
Q5SPL2;Q5SS87	PHD finger protein 12	Phf12		1003	109.51	0.0060105	1.8294	0	0	0	0	1	1	0	0	0	0	1	1	0	0	0	0	1	1	0	0	0	0	1.4	3.2	0	0	0	0	2086400	5000800	#DIV/0!	#DIV/0!	0	0	0	0	54905	131600
Q8BT07	Centrosomal protein of 55 kDa	Cep55		462	53.93	0	36.674	0	6	0	0	0	3	0	6	0	0	0	3	0	6	0	0	0	3	0	21	0	0	0	9.1	0	19375000	0	0	0	6537400	#DIV/0!	0.337414	0	668110	0	0	0	225430	159;358;438
Q8BT60	Copine-3	Cpne3		533	59.584	0.00089767	3.0021	0	1	1	1	1	2	0	1	1	1	1	2	0	0	0	0	0	1	0	1.7	1.7	1.7	1.7	4.7	0	3973200	0	2278500	0	3366500	#DIV/0!	0.847302	0	172750	0	99063	0	146370
Q8BTI8	Serine/arginine repetitive matrix protein 2	Srrm2		2703	294.84	0	7.8941	0	0	0	2	0	0	0	0	0	2	0	0	0	0	0	2	0	0	0	0	0	1.6	0	0	0	0	0	6825100	0	0	#DIV/0!	#DIV/0!	0	0	0	57840	0	0
Q8BVA0;Q99P91	Transmembrane glycoprotein NMB	Gpnmb		526	58.25	0.0016878	2.4694	0	1	0	0	0	0	0	1	0	0	0	0	0	1	0	0	0	0	0	3.8	0	0	0	0	0	3308400	0	0	0	0	#DIV/0!	0	0	183800	0	0	0	0
Q8BVU0;B2RXP1;E9QAU9;B7ZWM8;E9Q892	Leucine-rich repeat and calponin homology domain-containing protein 3	Lrch3		778	86.34	0	37.625	0	8	0	11	0	3	0	8	0	11	0	3	0	8	0	11	0	3	0	19.2	0	24.2	0	4.6	0	36732000	0	48214000	0	8732400	#DIV/0!	0.237733	0	992750	0	1303100	0	236010	261;669;682;733
Q8BVY0	Ribosomal L1 domain-containing protein 1	Rsl1d1		452	50.421	0	16.13	0	3	0	2	0	5	0	3	0	2	0	5	0	3	0	2	0	5	0	13.3	0	7.7	0	20.1	0	6351200	0	3437300	0	8915800	#DIV/0!	1.4038	0	352840	0	190960	0	495320	347
Q8BWT1	3-ketoacyl-CoA thiolase, mitochondrial	Acaa2		397	41.829	0	8.6677	2	2	0	1	0	2	2	2	0	1	0	2	2	2	0	1	0	2	9.1	7.6	0	5	0	8.3	907270	2562700	0	1702300	0	3479800	0	1.35786	41240	116480	0	77375	0	158170
Q8BX70;A0A1L1SS63	Vacuolar protein sorting-associated protein 13C	Vps13c		3748	420.08	0.0024252	2.2536	1	1	0	0	1	0	1	1	0	0	1	0	1	1	0	0	1	0	1	0.4	0	0	1	0	2062500000	0	0	0	4102500000	0	1.98909	#DIV/0!	10799000	0	0	0	21479000	0		3172	1854;1863;1876;3164;3166
Q8BYK6	YTH domain-containing family protein 3	Ythdf3		585	63.961	0	14.086	0	1	0	2	0	3	0	1	0	2	0	3	0	1	0	1	0	1	0	2.4	0	3.6	0	5.8	0	6561200	0	2900600	0	12548000	#DIV/0!	1.91246	0	328060	0	145030	0	627400
Q8C0E3	Tripartite motif-containing protein 47	Trim47		641	69.912	0.0017007	2.5424	0	2	0	0	0	0	0	2	0	0	0	0	0	2	0	0	0	0	0	4.1	0	0	0	0	0	0	0	0	0	0	#DIV/0!	#DIV/0!	0	0	0	0	0	0	471
Q8C0T5;Q4VBF8	Signal-induced proliferation-associated 1-like protein 1	Sipa1l1		1782	197.03	0	27.708	0	1	0	10	0	0	0	1	0	10	0	0	0	1	0	10	0	0	0	1.6	0	10.1	0	0	0	2752900	0	64542000	0	0	#DIV/0!	0	0	30587	0	717130	0	0
Q8C147	Dedicator of cytokinesis protein 8	Dock8		2100	238.98	0	11.907	0	6	0	8	0	3	0	4	0	5	0	2	0	4	0	5	0	2	0	3.2	0	3.9	0	1.8	0	8857800	0	11091000	0	611720	#DIV/0!	0.06906	0	87701	0	109810	0	6056.7	198;1195
Q8C196	Carbamoyl-phosphate synthase [ammonia], mitochondrial	Cps1		1500	164.62	0	4.9561	3	0	0	0	1	0	3	0	0	0	1	0	3	0	0	0	1	0	4.9	0	0	0	0.7	0	3357000	0	0	0	515080	0	0.153435	#DIV/0!	44760	0	0	0	6867.7	0		516
Q8C3X8	Lipase maturation factor 2	Lmf2		702	79.996	0	8.6561	0	3	1	2	0	3	0	3	1	2	0	3	0	3	1	2	0	3	0	7.7	2	5.4	0	7.7	0	14182000	266800	13890000	0	13956000	#DIV/0!	0.984064	0	616620	11600	603900	0	606800
Q8C788;Q91ZR2	Sorting nexin;Sorting nexin-18	Snx18		615	67.789	0	56.341	0	8	0	6	0	7	0	8	0	6	0	7	0	8	0	6	0	7	0	20.5	0	13.3	0	17.9	0	127390000	0	55231000	0	33885000	#DIV/0!	0.265994	0	6369400	0	2761600	0	1694200	250;269
Q8C7V3	U3 small nucleolar RNA-associated protein 15 homolog	Utp15		528	59.374	0	5.0265	0	0	0	2	0	0	0	0	0	2	0	0	0	0	0	2	0	0	0	0	0	5.1	0	0	0	0	0	3783800	0	0	#DIV/0!	#DIV/0!	0	0	0	135140	0	0
Q8C845;Q9D8Y0	EF-hand domain-containing protein D2	Efhd2		240	26.8	0	95.591	3	13	4	12	7	11	3	13	4	12	7	11	3	13	4	12	7	11	15.4	61.2	20.8	46.7	49.2	59.6	3416700	515230000	6139600	873810000	47911000	253370000	14.0226	0.491761	310610	46839000	558150	79437000	4355500	23034000			115;136
Q8CAQ8;E9Q800;E9QAY6;A0A0U1RP81	MICOS complex subunit Mic60	Immt		757	83.899	0	75.661	1	10	1	9	1	8	1	10	1	9	1	8	1	10	1	9	1	8	1.8	22.9	2.6	20.9	1.8	16.8	1040600	86148000	443600	92104000	1956600	33707000	1.88026	0.391269	22623	1872800	9643.6	2002300	42535	732760	602
Q8CBY8	Dynactin subunit 4	Dctn4		467	53.056	0	53.734	1	8	2	8	2	9	1	8	2	8	2	9	1	8	2	8	2	9	2.8	35.8	8.1	31.7	6.4	39.4	820320	50873000	1041700	92195000	3128800	77176000	3.81412	1.51703	34180	2119700	43402	3841500	130370	3215700	30;41;51;54;111;114;351
Q8CC36	Cerebral dopamine neurotrophic factor	Cdnf		187	21.031	0.0073855	1.7407	0	0	0	1	0	0	0	0	0	1	0	0	0	0	0	1	0	0	0	0	0	8.6	0	0	0	0	0	0	0	0	#DIV/0!	#DIV/0!	0	0	0	0	0	0	158;161	158;161
Q8CD10	Calcium uptake protein 2, mitochondrial	Micu2		432	49.475	0	13.064	0	1	0	1	0	2	0	1	0	1	0	2	0	1	0	1	0	2	0	3.9	0	4.2	0	7.6	0	18033000	0	3027200	0	6232000	#DIV/0!	0.345589	0	901670	0	151360	0	311600	378
Q8CF89	TGF-beta-activated kinase 1 and MAP3K7-binding protein 1	Tab1		502	54.616	0	4.1453	1	0	0	0	1	1	1	0	0	0	1	1	1	0	0	0	1	1	2.2	0	0	0	2.2	5	543570	0	0	0	1090700	2163100	2.00655	#DIV/0!	21743	0	0	0	43629	86526
Q8CG19;A0A3Q4EGK3;B1B1E2	Latent-transforming growth factor beta-binding protein 1	Ltbp1		1712	186.72	0	32.756	3	5	3	1	12	4	3	5	3	1	12	4	3	5	3	1	12	4	3.3	4.8	3.2	1.1	12	3.7	751540	2159100	1017400	0	9957300	0	13.2492	0	9513.2	27330	12878	0	126040	0	573;574;681;1432;1441;1443;1568;1636;1638	551;560;681;721;1028;1034;1095;1097;1568;1651;1657
Q8CGC7	Bifunctional glutamate/proline--tRNA ligase;Glutamate--tRNA ligase;Proline--tRNA ligase	Eprs		1512	170.08	0	4.7736	0	3	0	2	0	1	0	3	0	2	0	1	0	3	0	2	0	1	0	2.6	0	2.5	0	1.4	0	0	0	2719000	0	0	#DIV/0!	#DIV/0!	0	0	0	32369	0	0	5
Q8CHP5	Partner of Y14 and mago	Wibg		203	22.689	0	11.585	0	3	0	2	0	5	0	3	0	2	0	5	0	3	0	2	0	5	0	39.9	0	32.5	0	47.3	0	14272000	0	11430000	0	16998000	#DIV/0!	1.191	0	1585700	0	1270000	0	1888700
Q8CI43	Myosin light chain 6B	Myl6b		207	22.749	0	29.439	0	7	1	4	4	5	0	6	0	3	3	4	0	6	0	3	3	4	0	37.2	6.3	26.1	23.2	33.3	0	235640000	0	100830000	7969900	50931000	#DIV/0!	0.216139	0	16831000	0	7202500	569280	3637900	88	88	92
Q8CIB5;A6X941;A6X940	Fermitin family homolog 2	Fermt2		680	77.8	0.0017316	2.7109	0	0	0	2	0	0	0	0	0	2	0	0	0	0	0	2	0	0	0	0	0	4.3	0	0	0	0	0	2298300	0	0	#DIV/0!	#DIV/0!	0	0	0	62117	0	0
Q8CJ19;A0A0N4SVV2;A0A0N4SWA5	Protein-methionine sulfoxide oxidase MICAL3	Mical3		1993	223.72	0.0016892	2.4696	0	3	0	1	0	0	0	2	0	0	0	0	0	2	0	0	0	0	0	2	0	0.8	0	0	0	1758100	0	0	0	0	#DIV/0!	0	0	17237	0	0	0	0	814;819
Q8BVQ9;P46471	26S protease regulatory subunit 7	Psmc2		475	52.866	0	12.389	0	1	0	1	2	3	0	1	0	1	2	3	0	1	0	1	2	3	0	2.5	0	3.2	6.5	8	0	0	0	0	1661400	8748200	#DIV/0!	#DIV/0!	0	0	0	0	53594	282200
Q8CJG0	Protein argonaute-2	Ago2		860	97.303	0	14.732	0	3	0	0	0	7	0	3	0	0	0	7	0	1	0	0	0	4	0	4.8	0	0	0	14.2	0	0	0	0	0	12529000	#DIV/0!	#DIV/0!	0	0	0	0	0	245670	189;345
Q8JZS9	39S ribosomal protein L48, mitochondrial	Mrpl48		211	23.952	0.0040032	2.1881	0	1	0	0	0	0	0	1	0	0	0	0	0	1	0	0	0	0	0	5.7	0	0	0	0	0	1192600	0	0	0	0	#DIV/0!	0	0	108420	0	0	0	0
Q8JZU2;F6VVY4	Tricarboxylate transport protein, mitochondrial	Slc25a1		311	33.931	0	6.0018	1	3	1	2	3	3	1	3	1	2	3	3	1	3	1	2	3	3	3.9	10.3	3.9	6.4	11.6	10.3	536540	29003000	1240200	13482000	7265000	24844000	13.5405	0.856601	29808	1611300	68901	748980	403610	1380200
Q8K1N2;D3Z069	Pleckstrin homology-like domain family B member 2	Phldb2		1249	141.48	0	36.818	0	8	0	6	0	3	0	8	0	6	0	3	0	8	0	6	0	3	0	10.6	0	7.4	0	3.8	0	26391000	0	17803000	0	5427800	#DIV/0!	0.205669	0	412370	0	278170	0	84809	316;498;622;931
Q8K1N4;A0A2R8W6M8	Spermatogenesis-associated serine-rich protein 2	Spats2		545	58.955	0	3.2972	0	0	0	3	0	0	0	0	0	3	0	0	0	0	0	3	0	0	0	0	0	8.8	0	0	0	0	0	12828000	0	0	#DIV/0!	#DIV/0!	0	0	0	458150	0	0
Q8K1S3	Netrin receptor UNC5B	Unc5b		945	103.74	0	10.012	3	1	0	0	2	3	3	1	0	0	2	3	3	1	0	0	2	3	6.1	3	0	0	3.7	5.7	2119500	5548400	0	0	2034900	6322500	0.960085	1.13952	48170	126100	0	0	46247	143690
Q8K224	N-acetyltransferase 10	Nat10		1024	115.42	0.0032077	2.1994	0	1	0	1	0	1	0	1	0	1	0	1	0	1	0	1	0	1	0	1.7	0	1.7	0	1.7	0	1036700	0	1859600	0	983550	#DIV/0!	0.948732	0	19199	0	34438	0	18214
Q8K2C9	Very-long-chain (3R)-3-hydroxyacyl-CoA dehydratase 3	Hacd3		362	43.131	0	6.6544	0	1	0	1	0	2	0	1	0	1	0	2	0	1	0	1	0	2	0	5.8	0	5.8	0	8.6	0	6897500	0	10921000	0	4818300	#DIV/0!	0.698557	0	459830	0	728100	0	321220
Q8K2Q0	COMM domain-containing protein 9	Commd9		198	21.85	0.0016625	2.4165	0	0	0	1	0	1	0	0	0	1	0	1	0	0	0	1	0	1	0	0	0	8.1	0	8.1	0	0	0	2056100	0	1015800	#DIV/0!	#DIV/0!	0	0	0	158160	0	78137
Q8K310	Matrin-3	Matr3		846	94.629	0	50.492	0	2	0	4	0	6	0	2	0	4	0	6	0	2	0	4	0	6	0	4.7	0	8.5	0	11.7	0	8604800	0	50385000	0	24384000	#DIV/0!	2.83377	0	232560	0	1361800	0	659020
Q8K396	Meiotic nuclear division protein 1 homolog	Mnd1		205	23.849	0	3.2065	0	0	0	1	0	0	0	0	0	1	0	0	0	0	0	1	0	0	0	0	0	4.9	0	0	0	0	0	7155300	0	0	#DIV/0!	#DIV/0!	0	0	0	715530	0	0
Q8K409	DNA polymerase beta	Polb		335	38.287	0	3.9837	0	1	0	0	0	1	0	1	0	0	0	1	0	1	0	0	0	1	0	6.9	0	0	0	6.9	0	2124400	0	0	0	2452900	#DIV/0!	1.15463	0	118020	0	0	0	136270
Q8K450	Sperm-associated antigen 16 protein	Spag16		639	71.472	0.0087655	1.6976	0	1	0	1	0	1	0	1	0	1	0	1	0	1	0	1	0	1	0	2.3	0	2.3	0	2.3	0	0	0	0	0	0	#DIV/0!	#DIV/0!	0	0	0	0	0	0	365;371
Q920L1	Fatty acid desaturase 1	Fads1		447	52.322	0	4.8843	0	1	0	0	1	1	0	1	0	0	1	1	0	1	0	0	1	1	0	4.9	0	0	4.9	3.6	0	0	0	0	1268900	4962300	#DIV/0!	#DIV/0!	0	0	0	0	70493	275680
Q8K4L4	Protein POF1B	Pof1b		587	67.784	0	6.3114	1	1	2	0	2	1	1	1	2	0	2	1	1	1	2	0	2	1	1.7	1.9	3.4	0	3.4	1.9	1423800	5666000	2550100	0	4052100	0	2.84598	0	52734	209850	94449	0	150080	0
Q8K4Q8;A0A452J8C7	Collectin-12	Colec12		742	81.303	0	175.91	0	5	0	2	0	6	0	5	0	2	0	6	0	5	0	2	0	6	0	10.9	0	4.4	0	13.5	0	83512000	0	11064000	0	31420000	#DIV/0!	0.376233	0	2257100	0	299030	0	849180
Q8K4Z5	Splicing factor 3A subunit 1	Sf3a1		791	88.544	0.0017498	2.7733	0	0	0	1	0	0	0	0	0	1	0	0	0	0	0	1	0	0	0	0	0	3	0	0	0	0	0	3114400	0	0	#DIV/0!	#DIV/0!	0	0	0	75960	0	0
D3Z039;Q80VZ7;Q99JG7	TNFAIP3-interacting protein 2	Tnip2		347	39.225	0	4.7736	0	0	0	0	1	1	0	0	0	0	1	1	0	0	0	0	1	1	0	0	0	0	6.3	6.3	0	0	0	0	929900	4200200	#DIV/0!	#DIV/0!	0	0	0	0	48942	221060
Q8QZT1	Acetyl-CoA acetyltransferase, mitochondrial	Acat1		424	44.816	0	6.4083	1	0	2	0	3	1	1	0	2	0	3	1	1	0	2	0	3	1	3.1	0	7.3	0	10.4	4.2	849520	0	0	0	3204600	567030	3.77225	#DIV/0!	38614	0	0	0	145660	25774
Q8QZY1	Eukaryotic translation initiation factor 3 subunit L	Eif3l		564	66.612	0	3.1378	0	1	0	0	0	1	0	1	0	0	0	1	0	1	0	0	0	1	0	2.8	0	0	0	2.8	0	0	0	0	0	1120900	#DIV/0!	#DIV/0!	0	0	0	0	0	38652
Q8QZY9	Splicing factor 3B subunit 4	Sf3b4		424	44.355	0	4.0353	0	1	0	1	0	0	0	1	0	1	0	0	0	1	0	1	0	0	0	5.4	0	5.4	0	0	0	3701600	0	11134000	0	0	#DIV/0!	0	0	231350	0	695860	0	0
Q8R3V2;Q8R010	Aminoacyl tRNA synthase complex-interacting multifunctional protein 2	Aimp2		280	31.097	0	19.057	0	2	0	2	0	1	0	2	0	2	0	1	0	2	0	2	0	1	0	16.1	0	16.1	0	3.2	0	9968400	0	6525500	0	0	#DIV/0!	0	0	830700	0	543790	0	0
Q8R016;E9PY26	Bleomycin hydrolase	Blmh		455	52.511	0	8.1752	0	2	1	1	1	2	0	2	1	1	1	2	0	2	1	1	1	2	0	5.5	2.6	2.6	2.6	2.9	0	15259000	5503500	9657900	8231400	14015000	#DIV/0!	0.918474	0	586870	211670	371460	316590	539060	326
Q8R050	Eukaryotic peptide chain release factor GTP-binding subunit ERF3A	Gspt1		636	68.625	0	7.0951	0	1	0	0	0	1	0	1	0	0	0	1	0	1	0	0	0	1	0	3.9	0	0	0	2.7	0	3359000	0	0	0	2301000	#DIV/0!	0.685025	0	119960	0	0	0	82179
Q8R0W6	NEDD4 family-interacting protein 1	Ndfip1		221	24.914	0	7.7049	1	3	0	0	1	2	1	3	0	0	1	2	1	3	0	0	1	2	5	22.2	0	0	5	10.9	815070	12529000	0	0	1556700	5774600	1.9099	0.460899	90563	1392100	0	0	172960	641630
Q8R0X7;D6REF7	Sphingosine-1-phosphate lyase 1	Sgpl1		568	63.676	0	26.23	0	7	0	6	0	6	0	7	0	6	0	6	0	7	0	6	0	6	0	20.1	0	16.9	0	16.9	0	61922000	0	32232000	0	45954000	#DIV/0!	0.742127	0	2135200	0	1111500	0	1584600	285
Q8R105	Vacuolar protein sorting-associated protein 37C	Vps37c		352	38.452	0	19.437	0	4	0	0	1	2	0	4	0	0	1	2	0	4	0	0	1	2	0	17.9	0	0	4.3	10.5	0	56646000	0	0	1563700	11487000	#DIV/0!	0.202786	0	5149600	0	0	142150	1044300
Q8R2K3;Q9CYR0	Single-stranded DNA-binding protein;Single-stranded DNA-binding protein, mitochondrial	Ssbp1		148	17.156	0	93.473	1	4	1	2	2	4	1	4	1	2	2	4	1	4	1	2	2	4	10.1	41.2	12.8	22.3	22.3	41.2	326640	121330000	3050000	59771000	7562600	55739000	23.1527	0.4594	40830	15166000	381250	7471400	945320	6967400
Q8R2Y8	Peptidyl-tRNA hydrolase 2, mitochondrial	Ptrh2		181	19.526	0	3.4267	0	1	0	0	0	1	0	1	0	0	0	1	0	1	0	0	0	1	0	11.6	0	0	0	11.6	0	2387200	0	0	0	761510	#DIV/0!	0.318997	0	265250	0	0	0	84612
Q8R323	Replication factor C subunit 3	Rfc3		356	40.526	0	13.288	0	4	0	2	0	3	0	4	0	2	0	3	0	4	0	2	0	3	0	16.6	0	5.3	0	11.5	0	6991900	0	2271300	0	6034900	#DIV/0!	0.863127	0	332950	0	108160	0	287370	32;193;200
Q8R326;F7D909	Paraspeckle component 1	Pspc1		523	58.758	0	5.8437	0	0	0	1	0	2	0	0	0	1	0	2	0	0	0	1	0	2	0	0	0	3.3	0	7.6	0	0	0	0	0	7072100	#DIV/0!	#DIV/0!	0	0	0	0	0	336770
Q8R3H7	Heparan sulfate 2-O-sulfotransferase 1	Hs2st1		356	41.813	0	6.738	0	2	0	2	0	3	0	2	0	2	0	3	0	2	0	2	0	3	0	6.2	0	7.9	0	10.7	0	12952000	0	4245400	0	5467600	#DIV/0!	0.422143	0	719580	0	235850	0	303760	97
Q8R3X6;Q9R087	Glypican-6;Secreted glypican-6	Gpc6		565	64.34	0	29.758	0	6	1	9	1	7	0	5	0	8	0	6	0	5	0	8	0	6	0	20	3	28.7	3	23.7	0	38061000	0	88790000	0	19827000	#DIV/0!	0.520927	0	1359300	0	3171100	0	708120	60;66;67;189;417
Q8R4U7	Leucine zipper protein 1	Luzp1		1068	119.31	0	124.57	0	12	0	14	0	8	0	12	0	14	0	8	0	12	0	14	0	8	0	15.1	0	19	0	10.1	0	84323000	0	123040000	0	29712000	#DIV/0!	0.352359	0	1382300	0	2017000	0	487080
Q8R5H1	Ubiquitin carboxyl-terminal hydrolase 15	Usp15		981	112.32	0	3.2364	0	1	0	2	0	2	0	1	0	2	0	2	0	1	0	2	0	2	0	3	0	4.6	0	4.6	0	0	0	6220000	0	3706000	#DIV/0!	#DIV/0!	0	0	0	119620	0	71269	873
Q8R5L1;O35658	Complement component 1 Q subcomponent-binding protein, mitochondrial	C1qbp		279	31.025	0	16.148	1	1	1	2	2	2	1	1	1	2	2	2	1	1	1	2	2	2	7.2	9.7	7.2	14.7	12.2	14.7	1724500	0	1842900	31239000	4016400	9722500	2.32902	#DIV/0!	132660	0	141760	2403000	308950	747880	183
Q8VC70;E9Q7G6	RNA-binding motif, single-stranded-interacting protein 2	Rbms2		383	40.724	0	16.449	1	4	0	0	2	3	1	4	0	0	2	3	1	4	0	0	2	3	4.7	12.5	0	0	8.6	12.5	487860	20429000	0	0	2678500	16389000	5.4903	0.802242	34847	1459200	0	0	191320	1170600	217
Q8VCL2	Protein SCO2 homolog, mitochondrial	Sco2		255	28.944	0	5.061	0	2	0	0	0	2	0	2	0	0	0	2	0	2	0	0	0	2	0	12.2	0	0	0	12.2	0	3345300	0	0	0	3181600	#DIV/0!	0.951066	0	238950	0	0	0	227260
Q8VCX5	Calcium uptake protein 1, mitochondrial	Micu1		477	54.352	0	8.4083	0	3	0	1	0	0	0	3	0	1	0	0	0	3	0	1	0	0	0	9.9	0	4	0	0	0	17062000	0	4351700	0	0	#DIV/0!	0	0	631910	0	161180	0	0
Q8VDD5	Myosin-9	Myh9		1960	226.37	0	323.31	40	163	46	156	111	159	40	163	46	156	111	159	30	137	37	128	92	134	28.4	64.1	32.8	62.9	52.7	63.7	125040000	85276000000	132920000	155300000000	4374600000	86937000000	34.9856	1.01948	1202300	819960000	1278100	1493300000	42064000	835930000	91;118;172;532;569;671;740;789;790;896;917;988;1379	91;172;569;694;896;917;931;988;1379	86;137;146;161;162;318;323;326;329;337;484;589;627;743;871;874;879;941;983;1009;1028;1369;1373;1506;1510;1537;1565;1594;1617;1678;1682;1910
Q8VDM4	26S proteasome non-ATPase regulatory subunit 2	Psmd2		908	100.2	0	16.968	0	1	0	0	2	7	0	1	0	0	2	7	0	1	0	0	2	7	0	1.7	0	0	4.3	11.3	0	3337500	0	0	1368900	15747000	#DIV/0!	4.7182	0	68113	0	0	27936	321370	598;616
Q8VDM6	Heterogeneous nuclear ribonucleoprotein U-like protein 1	Hnrnpul1		859	96.001	0	25.835	0	6	0	2	0	8	0	6	0	2	0	8	0	6	0	2	0	8	0	9.5	0	3.5	0	15	0	10209000	0	2044000	0	6800000	#DIV/0!	0.666079	0	300280	0	60117	0	200000	392;422;533
Q8VDN2;D3YYN7;A0A0G2JGX4;Q8VCE0;Q6PIC6;Q6PIE5	Sodium/potassium-transporting ATPase subunit alpha-1;Sodium/potassium-transporting ATPase subunit alpha-3;Sodium/potassium-transporting ATPase subunit alpha-2	Atp1a1;Atp1a2;Atp1a3		1023	112.98	0	7.6726	0	1	0	0	2	0	0	1	0	0	2	0	0	1	0	0	2	0	0	1	0	0	3.6	0	0	0	0	0	3504000	0	#DIV/0!	#DIV/0!	0	0	0	0	76174	0
Q8VDV8	MIT domain-containing protein 1	Mitd1		249	28.847	0	8.648	0	2	0	0	0	1	0	2	0	0	0	1	0	2	0	0	0	1	0	16.9	0	0	0	6.8	0	12742000	0	0	0	1485500	#DIV/0!	0.116583	0	980120	0	0	0	114270
Q9Z1N5;Q8VDW0;D6RHT5	Spliceosome RNA helicase Ddx39b;ATP-dependent RNA helicase DDX39A	Ddx39b;Ddx39a;Ddx39		428	49.035	0	3.4673	1	0	0	0	2	0	1	0	0	0	2	0	1	0	0	0	2	0	2.3	0	0	0	4.7	0	1456600	0	0	0	2718300	0	1.8662	#DIV/0!	76663	0	0	0	143070	0
Q8VEK3	Heterogeneous nuclear ribonucleoprotein U	Hnrnpu		800	87.917	0	24.626	3	6	1	7	3	4	3	6	1	7	3	4	3	6	1	7	3	4	8	9.5	2.2	11.4	5.2	7.5	3462700	33505000	1739800	51403000	4517400	18628000	1.30459	0.555977	98934	957300	49708	1468700	129070	532230	449;473;570	570	52
Q8VHK9	ATP-dependent RNA helicase DHX36	Dhx36		1001	113.88	0	3.5571	0	0	0	0	0	2	0	0	0	0	0	2	0	0	0	0	0	2	0	0	0	0	0	2.4	0	0	0	0	0	6427500	#DIV/0!	#DIV/0!	0	0	0	0	0	136760
Q8VHM5;F7B5B5;A2AW41		Hnrnpr		632	70.887	0	13.218	0	4	2	2	3	7	0	3	2	1	2	3	0	3	2	1	2	3	0	8.7	4.3	3.8	6.5	12.5	0	13871000	761680	7191300	2397000	23735000	#DIV/0!	1.71112	0	407960	22402	211510	70499	698080	99;292	292
Q8VHX6	Filamin-C	Flnc		2726	291.12	0	18.288	0	4	0	11	0	5	0	1	0	8	0	2	0	1	0	8	0	2	0	2.1	0	8	0	2.9	0	4286300	0	32452000	0	1894000	#DIV/0!	0.441873	0	28961	0	219270	0	12797	683
Q8VIJ6	Splicing factor, proline- and glutamine-rich	Sfpq		699	75.441	0	97.153	0	12	1	8	4	14	0	12	1	8	4	14	0	12	1	8	4	14	0	27.3	3.3	15.2	9.7	28.3	0	367740000	1265700	473960000	7125700	392640000	#DIV/0!	1.06771	0	12258000	42190	15799000	237520	13088000	423	423
Q91V04	Translocating chain-associated membrane protein 1	Tram1		374	43.039	0	4.0674	0	2	0	0	0	2	0	2	0	0	0	2	0	2	0	0	0	2	0	5.1	0	0	0	7	0	5150700	0	0	0	6854400	#DIV/0!	1.33077	0	396210	0	0	0	527260
Q91V41;Q50HX3	Ras-related protein Rab-14	Rab14		215	23.897	0	6.5647	0	1	1	0	3	0	0	1	1	0	3	0	0	1	1	0	3	0	0	6.5	5.1	0	25.6	0	0	2514900	0	0	2577500	0	#DIV/0!	0	0	157180	0	0	161100	0
Q91V61;Q3U4F0	Sideroflexin-3	Sfxn3		321	35.406	0	27.571	4	3	2	3	5	2	4	3	2	3	5	2	4	3	2	3	5	2	23.4	19.6	9.7	19.6	21.8	14	3859600	10174000	1165700	10957000	9903900	8975400	2.56604	0.88219	203140	535470	61353	576670	521260	472390
Q91VA7;V9GXV0	Isocitrate dehydrogenase [NAD] subunit, mitochondrial	Idh3b		384	42.194	0	5.9417	0	2	0	2	0	1	0	2	0	2	0	1	0	2	0	2	0	1	0	10.7	0	10.7	0	4.4	0	8193600	0	5099600	0	1293500	#DIV/0!	0.157867	0	431240	0	268400	0	68077
Q91VB8;P01942	Hemoglobin subunit alpha	haemaglobin alpha 2;Hba		142	15.112	0	6.1296	3	1	4	0	3	1	3	0	3	0	3	0	3	0	3	0	3	0	38	6.3	44.4	0	38	6.3	5607100	0	5170500	0	8529900	0	1.52127	#DIV/0!	700880	0	646320	0	1066200	0
Q91VH2	Sorting nexin-9	Snx9		595	66.545	0	160.74	0	26	0	20	8	24	0	26	0	20	8	24	0	26	0	20	8	24	0	53.3	0	43.5	21	56.1	0	1714600000	0	541830000	33152000	710560000	#DIV/0!	0.414417	0	68585000	0	21673000	1326100	28422000	252;492;502		242;490
Q91VJ2	Protein kinase C delta-binding protein	Prkcdbp		260	27.853	0.00088106	2.8342	0	1	0	1	0	0	0	1	0	1	0	0	0	1	0	1	0	0	0	4.2	0	11.5	0	0	0	377350	0	4390100	0	0	#DIV/0!	0	0	34305	0	399100	0	0
Q91VJ4;A0A3B2W7L2;A0A3B2WD34	Serine/threonine-protein kinase 38	Stk38		465	54.174	0	41.611	9	2	8	0	8	5	9	2	8	0	8	5	8	2	7	0	7	5	29.5	5.8	27.3	0	26.9	13.8	26241000	23512000	27316000	0	43178000	21905000	1.64544	0.931652	1049600	940480	1092600	0	1727100	876190	234	234	262
Q91VR5	ATP-dependent RNA helicase DDX1	Ddx1		740	82.499	0	57.178	0	13	0	8	2	16	0	13	0	8	2	16	0	13	0	8	2	16	0	27.8	0	17.8	4.6	31.9	0	138000000	0	77739000	2042800	107030000	#DIV/0!	0.77558	0	3538600	0	1993300	52379	2744200	110;111;139;145;406;513;519;542;544;571
Q91VR7	Microtubule-associated proteins 1A/1B light chain 3A	Map1lc3a		121	14.272	0.0024631	2.3495	0	0	0	0	0	1	0	0	0	0	0	1	0	0	0	0	0	1	0	0	0	0	0	11.6	0	0	0	0	0	1346300	#DIV/0!	#DIV/0!	0	0	0	0	0	336570
Q91VW3	SH3 domain-binding glutamic acid-rich-like protein 3	Sh3bgrl3		93	10.477	0	9.5561	1	0	2	1	2	0	1	0	2	1	2	0	1	0	2	1	2	0	16.1	0	20.4	20.4	20.4	0	1976300	0	8227700	15008000	15180000	0	7.68102	#DIV/0!	494090	0	2056900	3752000	3795100	0
Q91VY9	Zinc finger protein 622	Znf622		476	53.451	0	8.0381	0	2	0	1	0	2	0	2	0	1	0	2	0	2	0	1	0	2	0	5	0	3.4	0	6.3	0	1237700	0	0	0	1255500	#DIV/0!	1.01438	0	58938	0	0	0	59787	6;9
Q91W18	Tudor domain-containing protein 3	Tdrd3		743	82.252	0	5.1826	0	1	0	0	0	0	0	1	0	0	0	0	0	1	0	0	0	0	0	3.4	0	0	0	0	0	1799400	0	0	0	0	#DIV/0!	0	0	41846	0	0	0	0
Q91WK2	Eukaryotic translation initiation factor 3 subunit H	Eif3h		352	39.832	0.0060423	1.8578	0	0	0	0	1	0	0	0	0	0	1	0	0	0	0	0	1	0	0	0	0	0	6.5	0	0	0	0	0	2408600	0	#DIV/0!	#DIV/0!	0	0	0	0	120430	0
Q91WM3	U3 small nucleolar RNA-interacting protein 2	Rrp9		475	52.106	0.001705	2.5604	0	0	0	0	0	1	0	0	0	0	0	1	0	0	0	0	0	1	0	0	0	0	0	3.8	0	0	0	0	0	0	#DIV/0!	#DIV/0!	0	0	0	0	0	0	416
Q91XX1;A0A0A6YVS5;Q91XX6;Q91XX0;Q6DD96;Q91XY8;Q91XY7;Q91XY3;Q91XY2;Q91XY0;Q91XX9;Q91XY6;Q91XZ0;A0A140LI48;Q91XY9;Q91XX4;Q91XX3;Q91XX7;Q91XX5;Q91XX8;Q91XW9;Q91XY4	Protocadherin gamma-A4	Pcdhgc3;Pcdhgc5;Pcdhgb4;Pcdhgc4;Pcdhga7;Pcdhga11;Pcdhga12;Pcdhga5;Pcdhga6;Pcdhga8;Pcdhga9;Pcdhga2;Pcdhga1;Pcdhga10;Pcdhgb6;Pcdhgb7;Pcdhgb2;Pcdhgb5;Pcdhgb1;Pcdhga4		934	101.05	0	4.5362	1	2	0	1	1	1	1	2	0	1	1	1	0	1	0	1	0	0	1.9	4.5	0	2.6	1.9	1.9	528310	1899800	0	2043500	889410	599120	1.6835	0.31536	13903	49994	0	53777	23405	15766
Q91XZ8;Q52KQ3;Q91VE5;E9Q5G2;Q91Y03;Q91Y01;Q91VD8;Q91Y00;Q91XZ9;Q91UZ8;Q8CDY9;Q91V48;Q91XZ5;Q91Y07;Q91Y04;Q91XZ6;Q91XZ7;Q91XZ2;Q91Y02;Q6PB90	Protocadherin beta-18;Protocadherin beta-14	Pcdhb22;Pcdhb10;Pcdhb9;Pcdhb16;Pcdhb19;Pcdhb17;Pcdhb2;Pcdhb20;Pcdhb11;Pcdhb7;Pcdhb21;Pcdhb5;Pcdhb12;Pcdhb15;Pcdhb4;Pcdhb3;Pcdhb8;Pcdhb18;Pcdhb14		794	86.869	0	3.4208	0	1	0	0	1	1	0	1	0	0	1	1	0	1	0	0	1	1	0	1.8	0	0	1.8	2.9	0	1831300	0	0	927210	0	#DIV/0!	0	0	55494	0	0	28097	0		100
Q91YN9	BAG family molecular chaperone regulator 2	Bag2		210	23.473	0	34.739	1	4	1	4	1	2	1	4	1	4	1	2	1	4	1	4	1	2	5.2	30.5	5.2	30.5	5.2	12.9	447380	19302000	673750	18569000	1194900	5672900	2.67088	0.293902	31956	1378700	48125	1326300	85351	405200	142;162
Q91YQ5	Dolichyl-diphosphooligosaccharide--protein glycosyltransferase subunit 1	Rpn1		608	68.527	0.0016821	2.4602	0	2	0	0	0	0	0	2	0	0	0	0	0	2	0	0	0	0	0	4.9	0	0	0	0	0	3459600	0	0	0	0	#DIV/0!	0	0	93504	0	0	0	0
Q91YR1	Twinfilin-1	Twf1		350	40.079	0	201.87	0	8	3	8	4	9	0	8	3	8	4	9	0	7	3	7	4	8	0	39.4	12.3	36.9	18.6	36.6	0	168160000	2586600	399950000	10621000	154500000	#DIV/0!	0.918768	0	8408100	129330	19998000	531030	7725000	42
Q91YU6	Leucine zipper putative tumor suppressor 2	Lzts2		671	72.577	0	4.4975	0	1	0	2	0	0	0	1	0	2	0	0	0	1	0	2	0	0	0	1.6	0	4	0	0	0	247800	0	4220800	0	0	#DIV/0!	0	0	6883.3	0	117250	0	0
Q91Z25;Q9WV32	Actin-related protein 2/3 complex subunit 1B	Arpc1b		376	41.498	0	256.34	6	15	6	15	9	13	6	15	6	15	9	13	6	14	6	14	9	12	23.9	54	24.7	47.1	27.9	43.4	8568800	658840000	10748000	968240000	69337000	243270000	8.0918	0.36924	476050	36602000	597100	53791000	3852100	13515000	13;26;162;202;209;227;346;350	13;227	358
Q91Z50;P39749	Flap endonuclease 1	Fen1		380	42.623	0	10.423	0	2	0	0	0	2	0	2	0	0	0	2	0	2	0	0	0	2	0	8.2	0	0	0	8.2	0	2245800	0	0	0	1283400	#DIV/0!	0.571467	0	112290	0	0	0	64172
Q91Z67;A0A087WNM1;A0A087WSQ1	SLIT-ROBO Rho GTPase-activating protein 2	Srgap2		1071	120.8	0	26.74	0	11	0	5	0	2	0	11	0	5	0	2	0	11	0	5	0	2	0	15.6	0	7.1	0	2.6	0	29876000	0	48346000	0	3422900	#DIV/0!	0.11457	0	597510	0	966910	0	68458	98;357;588;1020
Q91Z96	BMP-2-inducible protein kinase	Bmp2k		1138	126.18	0	30.173	0	6	0	4	0	5	0	6	0	4	0	5	0	6	0	4	0	5	0	10	0	7.1	0	7.3	0	16226000	0	10146000	0	7027200	#DIV/0!	0.433083	0	345220	0	215870	0	149520	194;289
P46718;A0A0R4J0N5;A2T4N6	Programmed cell death protein 2	Pdcd2		343	38.341	0	7.6223	0	2	0	1	1	2	0	2	0	1	1	2	0	2	0	1	1	2	0	11.1	0	5.8	2.9	8.2	0	0	0	3069500	865890	1645600	#DIV/0!	#DIV/0!	0	0	0	161550	45573	86612	51
Q921F4;V9GXB6	Heterogeneous nuclear ribonucleoprotein L-like	Hnrnpll		591	64.124	0	5.0608	1	1	0	2	0	1	1	1	0	2	0	1	1	1	0	2	0	1	2.2	2.9	0	4.9	0	2.9	4936700	0	0	0	0	0	0	#DIV/0!	170230	0	0	0	0	0	133;523
Q921I9;A0A2R8VHM9	Exosome complex component RRP41	Exosc4		245	26.249	0	3.5366	0	0	0	2	0	1	0	0	0	2	0	1	0	0	0	2	0	1	0	0	0	9.4	0	4.9	0	0	0	0	0	0	#DIV/0!	#DIV/0!	0	0	0	0	0	0
Q921K2;P11103	Poly [ADP-ribose] polymerase 1	Parp1		1014	112.72	0	147.91	0	18	0	14	0	17	0	18	0	14	0	17	0	18	0	14	0	17	0	30.5	0	21.8	0	26.4	0	129340000	0	94745000	0	70712000	#DIV/0!	0.546714	0	2694500	0	1973800	0	1473200	296;312;456
Q921K8	TRPM8 channel-associated factor 2	Tcaf2		919	101.6	0	27.109	1	7	5	5	3	7	1	7	5	5	3	7	1	7	5	5	3	7	1.4	12.6	8.3	9.8	5.8	13.5	398570	28224000	8830700	20410000	6438600	22303000	16.1543	0.790214	12857	910440	284860	658400	207700	719460	279;402;903
Q921M3	Splicing factor 3B subunit 3	Sf3b3		1217	135.55	0	4.2408	0	0	0	2	0	0	0	0	0	2	0	0	0	0	0	2	0	0	0	0	0	2.7	0	0	0	0	0	7887200	0	0	#DIV/0!	#DIV/0!	0	0	0	151680	0	0
Q921W0	Charged multivesicular body protein 1a	Chmp1a		196	21.607	0.0016694	2.4272	0	1	0	1	0	1	0	1	0	1	0	1	0	1	0	1	0	1	0	4.6	0	4.6	0	4.6	0	3603200	0	0	0	2339800	#DIV/0!	0.649367	0	400360	0	0	0	259980
Q922B2	Aspartate--tRNA ligase, cytoplasmic	Dars		501	57.147	0	3.0741	0	2	0	1	1	0	0	2	0	1	1	0	0	2	0	1	1	0	0	6	0	4	3	0	0	7178200	0	4862800	408450	0	#DIV/0!	0	0	199390	0	135080	11346	0
Q922F4	Tubulin beta-6 chain	Tubb6		447	50.09	0	22.78	5	10	6	7	9	10	0	3	0	2	3	4	0	2	0	1	2	3	15	28.6	15.2	22.1	26	34	0	26625000	0	6530800	11777000	13062000	#DIV/0!	0.490592	0	1331200	0	326540	588870	653120			257;267
Q922H2	[Pyruvate dehydrogenase (acetyl-transferring)] kinase isozyme 3, mitochondrial	Pdk3		415	47.922	0	14.325	0	1	0	1	0	2	0	1	0	1	0	2	0	1	0	1	0	2	0	4.8	0	4.8	0	8	0	3935200	0	0	0	2145400	#DIV/0!	0.545182	0	163970	0	0	0	89390
Q922J9	Fatty acyl-CoA reductase 1	Far1		515	59.434	0	21.03	1	6	5	3	4	5	1	6	5	3	4	5	1	6	5	3	4	5	2.7	18.4	13.2	8.3	13	13.6	1047800	22462000	6062800	31278000	4186100	19308000	3.99513	0.859585	36130	774540	209060	1078600	144350	665800
Q922Q4	Pyrroline-5-carboxylate reductase 2	Pycr2		320	33.659	0	3.1053	0	1	0	1	0	0	0	1	0	1	0	0	0	1	0	1	0	0	0	5	0	5	0	0	0	0	0	0	0	0	#DIV/0!	#DIV/0!	0	0	0	0	0	0	13
Q922Q8	Leucine-rich repeat-containing protein 59	Lrrc59		307	34.877	0	36.714	4	6	0	7	4	6	4	6	0	7	4	6	4	6	0	7	4	6	18.2	30.3	0	34.5	16.3	30.3	6167900	125370000	0	113930000	11326000	86183000	1.83628	0.687429	440560	8954700	0	8138100	808970	6155900	59;277
Q922Y1	UBX domain-containing protein 1	Ubxn1		297	33.572	0.0008881	2.9279	0	1	0	2	0	0	0	1	0	2	0	0	0	1	0	2	0	0	0	8.8	0	17.5	0	0	0	1979700	0	10058000	0	0	#DIV/0!	0	0	131980	0	670560	0	0
Q924W7	Suppression of tumorigenicity 5 protein	St5		1134	126.86	0	9.2981	0	0	0	3	0	0	0	0	0	3	0	0	0	0	0	3	0	0	0	0	0	4.1	0	0	0	0	0	13409000	0	0	#DIV/0!	#DIV/0!	0	0	0	243800	0	0
Q925B0	PRKC apoptosis WT1 regulator protein	Pawr		333	35.908	0	66.777	0	7	0	7	0	3	0	7	0	7	0	3	0	7	0	7	0	3	0	38.4	0	38.4	0	21	0	34842000	0	152140000	0	10274000	#DIV/0!	0.294874	0	2903500	0	12678000	0	856130	83;166
Q925I1;H3BKI6;V9GWS5	ATPase family AAA domain-containing protein 3	Atad3;Atad3a		591	66.741	0	19.797	0	6	0	3	0	3	0	6	0	3	0	3	0	6	0	3	0	3	0	14.4	0	7.1	0	7.1	0	38165000	0	22837000	0	14130000	#DIV/0!	0.370235	0	1156500	0	692020	0	428180
Q99104	Unconventional myosin-Va	Myo5a		1853	215.54	0	323.31	0	48	0	53	10	43	0	48	0	53	10	43	0	2	0	2	0	1	0	34.4	0	36.5	6.9	32	0	1060900000	0	1777500000	17836000	496970000	#DIV/0!	0.468442	0	11167000	0	18711000	187750	5231300	495;513;561;1587;1766;1769		515
Z4YKT6;Q99J47	Dehydrogenase/reductase SDR family member 7B	Dhrs7b		308	33.225	0	4.4919	0	2	0	0	0	2	0	2	0	0	0	2	0	2	0	0	0	2	0	9.4	0	0	0	10.7	0	6729500	0	0	0	6474800	#DIV/0!	0.962152	0	448640	0	0	0	431650
Q99J93;A0A1B0GT68	Interferon-induced transmembrane protein 2	Ifitm2		144	15.743	0	10.109	3	2	1	1	1	1	2	1	1	1	1	1	2	1	1	1	1	1	29.2	16.7	11.1	11.1	11.1	11.1	3795200	7083800	930990	1565100	3543900	5024800	0.933785	0.709337	948810	1771000	232750	391290	885960	1256200
Q99JB8;B1AW94;B1AW93;B1AW91;A6PWR1	Protein kinase C and casein kinase II substrate protein 3	Pacsin3		424	48.584	0	12.922	0	4	0	2	0	1	0	4	0	2	0	1	0	4	0	2	0	1	0	14.2	0	6.4	0	2.8	0	11496000	0	5239400	0	0	#DIV/0!	0	0	547410	0	249490	0	0	36;42
Q99JI4	26S proteasome non-ATPase regulatory subunit 6	Psmd6		389	45.536	0	6.7281	0	2	0	1	0	3	0	2	0	1	0	3	0	2	0	1	0	3	0	7.2	0	3.9	0	10.5	0	5127300	0	1975700	0	9852200	#DIV/0!	1.92152	0	197200	0	75990	0	378930	58
Q99JR1	Sideroflexin-1	Sfxn1		322	35.649	0.002445	2.2766	0	0	0	0	1	0	0	0	0	0	1	0	0	0	0	0	1	0	0	0	0	0	4	0	0	0	0	0	1371900	0	#DIV/0!	#DIV/0!	0	0	0	0	91463	0
Q99JX7;V9GXW3;V9GXF3	Nuclear RNA export factor 1	Nxf1		618	70.299	0.00090171	3.0263	0	2	0	2	0	2	0	2	0	2	0	2	0	2	0	2	0	2	0	4.9	0	4.9	0	4.9	0	6955000	0	12224000	0	3515400	#DIV/0!	0.505449	0	217340	0	381990	0	109860
Q99JY0	Trifunctional enzyme subunit beta, mitochondrial;3-ketoacyl-CoA thiolase	Hadhb		475	51.386	0	29.581	0	7	0	6	0	7	0	7	0	6	0	7	0	7	0	6	0	7	0	21.7	0	22.3	0	19.4	0	41159000	0	66544000	0	32257000	#DIV/0!	0.783717	0	1646400	0	2661800	0	1290300	436
Q99JY9	Actin-related protein 3	Actr3		418	47.357	0	202.5	11	19	10	19	13	18	11	19	10	19	13	18	9	15	9	15	11	16	28	58.6	29.9	57.4	44.3	56	27666000	1650400000	18104000	3891200000	137380000	780400000	4.96566	0.472855	1317400	78589000	862110	185290000	6541900	37162000	8;12;34;189;235;394;408	8;12;189;394;408	93;372;383
Q99K41	EMILIN-1	Emilin1		1017	107.58	0	36.636	0	9	0	5	5	5	0	9	0	5	5	5	0	9	0	5	5	5	0	14.6	0	6.9	9.6	7.5	0	27777000	0	24317000	3356300	17840000	#DIV/0!	0.642258	0	505030	0	442120	61023	324370	303;306	721
Q99K48	Non-POU domain-containing octamer-binding protein	Nono		473	54.54	0	103.47	0	13	2	8	4	13	0	13	2	8	4	13	0	13	2	8	4	13	0	40.2	4.9	29.6	15.9	42.1	0	377450000	2150800	292200000	11312000	394300000	#DIV/0!	1.04464	0	17974000	102420	13914000	538690	18776000	147;210
Q99K85	Phosphoserine aminotransferase	Psat1		370	40.472	0.0046656	1.9954	0	0	0	0	0	1	0	0	0	0	0	1	0	0	0	0	0	1	0	0	0	0	0	3	0	0	0	0	0	887550	#DIV/0!	#DIV/0!	0	0	0	0	0	44378
Q99KD5	Protein unc-45 homolog A	Unc45a		944	103.45	0	17.911	0	2	0	4	0	3	0	2	0	4	0	3	0	2	0	4	0	3	0	3.2	0	6.6	0	3.9	0	6161200	0	20174000	0	4920200	#DIV/0!	0.798578	0	108090	0	353930	0	86320	650
Q99KG3	RNA-binding protein 10	Rbm10		930	103.49	0.002449	2.2967	0	0	0	0	0	1	0	0	0	0	0	1	0	0	0	0	0	1	0	0	0	0	0	1.6	0	0	0	0	0	3273600	#DIV/0!	#DIV/0!	0	0	0	0	0	83939
Q99KJ8	Dynactin subunit 2	Dctn2		402	44.116	0	7.8241	0	1	0	3	0	0	0	1	0	3	0	0	0	1	0	3	0	0	0	4	0	12.2	0	0	0	1736200	0	19956000	0	0	#DIV/0!	0	0	86810	0	997780	0	0
Q99KP6	Pre-mRNA-processing factor 19	Prpf19		504	55.238	0	26.188	0	5	0	3	1	5	0	5	0	3	1	5	0	5	0	3	1	5	0	23.2	0	11.3	5.2	23.2	0	9747400	0	7343700	0	5449600	#DIV/0!	0.559082	0	513020	0	386510	0	286820	5;16;230;298;351;355	5;16
Q99KV1	DnaJ homolog subfamily B member 11	Dnajb11		358	40.555	0	66.312	0	3	1	1	0	2	0	3	1	1	0	2	0	3	1	1	0	2	0	14.2	4.5	4.5	0	9.8	0	24009000	0	0	0	1275000	#DIV/0!	0.0531051	0	1500500	0	0	0	79690	193;196	193;196
Q99L45;E0CXJ3	Eukaryotic translation initiation factor 2 subunit 2	Eif2s2		331	38.092	0	48.4	1	10	0	4	1	5	1	10	0	4	1	5	1	10	0	4	1	5	3	32.9	0	20.5	4.5	16	995990	77573000	0	17678000	2156200	29691000	2.16488	0.382749	49800	3878700	0	883890	107810	1484500	224;300;303
Q99LB2;A0A2I3BRG8;A0A2I3BQ25;A0A2I3BPY3;Q9D2U3	Dehydrogenase/reductase SDR family member 4	Dhrs4		279	29.884	0	13.065	0	6	0	3	0	2	0	6	0	3	0	2	0	6	0	3	0	2	0	28.7	0	16.8	0	11.5	0	37316000	0	19204000	0	3965100	#DIV/0!	0.106257	0	2487800	0	1280300	0	264340	89
Q99LB4;D3YTL5;P24452	Macrophage-capping protein	Capg		349	38.768	0	11.767	1	0	3	0	3	0	1	0	3	0	3	0	1	0	3	0	3	0	7.2	0	16	0	17.8	0	1077800	0	3214300	0	5285500	0	4.90397	#DIV/0!	82905	0	247250	0	406580	0			1
Q99LE6	ATP-binding cassette sub-family F member 2	Abcf2		628	71.781	0	3.4406	0	3	0	0	0	0	0	3	0	0	0	0	0	3	0	0	0	0	0	5.7	0	0	0	0	0	9045900	0	0	0	0	#DIV/0!	0	0	266060	0	0	0	0
Q99LF4	tRNA-splicing ligase RtcB homolog	Rtcb		505	55.249	0	49.162	0	9	0	8	1	11	0	9	0	8	1	11	0	9	0	8	1	11	0	26.5	0	22	2.6	31.7	0	105820000	0	68652000	0	97774000	#DIV/0!	0.923965	0	4409100	0	2860500	0	4073900	193;485
Q99LJ0	CTTNBP2 N-terminal-like protein	Cttnbp2nl		638	69.84	0.0024213	2.2477	0	0	0	1	0	0	0	0	0	1	0	0	0	0	0	1	0	0	0	0	0	3.4	0	0	0	0	0	6435700	0	0	#DIV/0!	#DIV/0!	0	0	0	160890	0	0
Q99LL5	Periodic tryptophan protein 1 homolog	Pwp1		501	55.586	0	10.281	1	3	0	3	0	3	1	3	0	3	0	3	1	3	0	3	0	3	4.2	12.8	0	12.8	0	12.8	1303900	12022000	0	5791200	0	4597700	0	0.382441	59268	546460	0	263240	0	208990	434;437;438
Q99LP6	GrpE protein homolog 1, mitochondrial	Grpel1		217	24.307	0	4.847	1	1	0	0	3	0	1	1	0	0	3	0	1	1	0	0	3	0	7.8	5.1	0	0	17.1	0	641240	0	0	0	3611700	0	5.63237	#DIV/0!	45803	0	0	0	257980	0		108
Q99M87	DnaJ homolog subfamily A member 3, mitochondrial	Dnaja3		480	52.443	0	6.39	0	3	0	0	0	3	0	3	0	0	0	3	0	3	0	0	0	3	0	11.2	0	0	0	11.2	0	5902100	0	0	0	5561300	#DIV/0!	0.942258	0	245920	0	0	0	231720
Q99ME2	WD repeat-containing protein 6	Wdr6		1125	121.9	0	4.5286	0	0	0	1	0	2	0	0	0	1	0	2	0	0	0	1	0	2	0	0	0	1	0	3.6	0	0	0	1336400	0	1696500	#DIV/0!	#DIV/0!	0	0	0	27843	0	35344
Q99MR8	Methylcrotonoyl-CoA carboxylase subunit alpha, mitochondrial	Mccc1		717	79.343	0	147.2	21	20	17	13	20	17	21	20	17	13	20	17	21	20	17	13	20	17	44.4	41.3	34.3	24.4	42.7	35.3	73611000	254280000	62128000	99271000	90314000	192900000	1.22691	0.758613	1887500	6520100	1593000	2545400	2315700	4946100	138;186;450;505;591	450;591	67;166;392
Q99MU3	Double-stranded RNA-specific adenosine deaminase	Adar		1178	130.45	0.002455	2.3082	0	2	0	2	0	1	0	2	0	2	0	1	0	2	0	2	0	1	0	2.4	0	2.4	0	0.6	0	927800000	0	63961000	0	322630000	#DIV/0!	0.347737	0	13848000	0	954640	0	4815400			430;432
Q99PT1	Rho GDP-dissociation inhibitor 1	Arhgdia		204	23.407	0	12.101	4	1	3	0	4	2	4	1	3	0	4	2	4	1	3	0	4	2	22.5	7.8	23	0	23.5	15.7	6459500	2483700	8575400	0	16591000	3410700	2.56847	1.37323	717720	275960	952830	0	1843500	378970			162
Q99PV0	Pre-mRNA-processing-splicing factor 8	Prpf8		2335	273.61	0	12.99	0	3	0	4	0	1	0	3	0	4	0	1	0	3	0	4	0	1	0	2.1	0	3.3	0	0.9	0	2812300	0	10465000	0	0	#DIV/0!	0	0	22144	0	82404	0	0
Q9CPN8	Insulin-like growth factor 2 mRNA-binding protein 3	Igf2bp3		579	63.574	0	23.025	0	1	0	3	0	2	0	1	0	3	0	2	0	1	0	3	0	2	0	2.9	0	8.8	0	5.7	0	2666300	0	21913000	0	7502800	#DIV/0!	2.81394	0	91942	0	755610	0	258720
Q9CPN9		2210010C04Rik		247	26.422	0	4.2322	1	0	1	0	1	1	1	0	1	0	1	1	1	0	1	0	1	1	4.9	0	4.9	0	4.9	4.9	4461000	0	4803600	0	4181300	9269600	0.937301	#DIV/0!	446100	0	480360	0	418130	926960
Q9CPP0	Nucleoplasmin-3	Npm3		175	19.023	0	16.182	0	3	0	4	0	2	0	3	0	4	0	2	0	3	0	4	0	2	0	33.1	0	41.7	0	21.1	0	52972000	0	79045000	0	25208000	#DIV/0!	0.475874	0	6621500	0	9880700	0	3151000	41;105
Q9CPT5	Nucleolar protein 16	Nop16		178	21.139	0.0016992	2.5213	0	1	0	0	0	0	0	1	0	0	0	0	0	1	0	0	0	0	0	9	0	0	0	0	0	1953700	0	0	0	0	#DIV/0!	0	0	195370	0	0	0	0
Q9CPW3	39S ribosomal protein L54, mitochondrial	Mrpl54		135	15.422	0	4.1252	0	0	0	0	0	1	0	0	0	0	0	1	0	0	0	0	0	1	0	0	0	0	0	13.3	0	0	0	0	0	3926000	#DIV/0!	#DIV/0!	0	0	0	0	0	560850
Q9CPW4;Q3UA72	Actin-related protein 2/3 complex subunit 5	Arpc5		151	16.288	0	54.579	1	4	1	5	5	6	1	4	1	5	5	6	1	4	1	5	5	6	7.9	43.7	7.9	43.7	52.3	52.3	4151200	468540000	3225600	848310000	74001000	237940000	17.8264	0.507833	415120	46854000	322560	84831000	7400100	23794000	45	45
Q9CQ19	Myosin regulatory light polypeptide 9	Myl9		172	19.854	0	189.61	4	14	6	13	8	14	1	9	3	8	3	9	1	6	2	5	2	6	28.5	80.2	45.3	62.8	55.8	80.2	729120	2148300000	4162800	4994100000	21226000	2890800000	29.1118	1.34562	81014	238700000	462540	554900000	2358500	321200000	109	109	25;40;57;130;142
Q9CQ62	2,4-dienoyl-CoA reductase, mitochondrial	Decr1		335	36.213	0	23.096	0	6	1	5	1	5	0	6	1	5	1	5	0	6	1	5	1	5	0	17.9	6.6	22.4	6.6	11.3	0	81440000	463340	104190000	1780200	39881000	#DIV/0!	0.489698	0	4286300	24386	5483600	93693	2099000
Q9CQ65	S-methyl-5-thioadenosine phosphorylase	Mtap		283	31.062	0	10.375	1	0	1	3	1	2	1	0	1	3	1	2	1	0	1	3	1	2	6.4	0	6.4	19.1	6.4	13.4	1184600	0	1475900	23932000	1768000	8882400	1.49249	#DIV/0!	62348	0	77679	1259600	93052	467490	130
Q9CQ69	Cytochrome b-c1 complex subunit 8	Uqcrq		82	9.7681	0	36.51	2	1	2	1	1	1	2	1	2	1	1	1	2	1	2	1	1	1	25.6	15.9	24.4	15.9	15.9	15.9	5175300	45833000	5212100	36840000	8348700	36945000	1.61318	0.806079	862550	7638900	868690	6140100	1391500	6157500
Q9CQ71	Replication protein A 14 kDa subunit	Rpa3		121	13.584	0	17.859	0	6	0	2	1	4	0	6	0	2	1	4	0	6	0	2	1	4	0	62	0	26.4	14	51.2	0	58921000	0	3302800	4036900	9464100	#DIV/0!	0.160624	0	7365100	0	412850	504610	1183000	26
Q9CQA3	Succinate dehydrogenase [ubiquinone] iron-sulfur subunit, mitochondrial	Sdhb		282	31.814	0.00089206	2.9741	0	0	1	1	1	0	0	0	1	1	1	0	0	0	1	1	1	0	0	0	5	3.2	5	0	0	0	792100	3579300	1024300	0	#DIV/0!	#DIV/0!	0	0	41690	188390	53910	0
Q9CQE8	UPF0568 protein C14orf166 homolog			244	28.152	0	45.617	0	8	0	6	2	9	0	8	0	6	2	9	0	8	0	6	2	9	0	45.9	0	35.7	9.4	54.1	0	100750000	0	79597000	2878300	87849000	#DIV/0!	0.87195	0	6297100	0	4974800	179900	5490600	19
Q9CQI6	Coactosin-like protein	Cotl1		142	15.944	0	6.5441	1	0	3	0	1	0	1	0	3	0	1	0	1	0	3	0	1	0	19	0	17.6	0	6.3	0	0	0	3253400	0	139600	0	#DIV/0!	#DIV/0!	0	0	361490	0	15511	0		52
Q9CQJ2	PIH1 domain-containing protein 1	Pih1d1		290	32.208	0.0009009	3.0263	0	1	0	0	0	1	0	1	0	0	0	1	0	1	0	0	0	1	0	6.6	0	0	0	6.6	0	0	0	0	0	4337500	#DIV/0!	#DIV/0!	0	0	0	0	0	255140
Q9CQQ4	Gem-associated protein 2	Gemin2		269	30.44	0	3.5017	0	1	0	0	0	1	0	1	0	0	0	1	0	1	0	0	0	1	0	6.3	0	0	0	12.3	0	0	0	0	0	0	#DIV/0!	#DIV/0!	0	0	0	0	0	0	143;253
Q9CQR2	40S ribosomal protein S21	Rps21		83	9.1413	0	11.098	1	1	1	1	1	1	1	1	1	1	1	1	1	1	1	1	1	1	18.1	18.1	18.1	18.1	18.1	18.1	2211300	6382300	1110200	9387300	4157600	7068600	1.88016	1.10753	442260	1276500	222040	1877500	831530	1413700			1
Q9CQU3	Protein RER1	Rer1		196	22.988	0	7.1893	1	2	1	0	0	2	1	2	1	0	0	2	1	2	1	0	0	2	9.7	14.8	9.2	0	0	14.8	326630	4124300	328990	0	0	7535800	0	1.82717	40829	515540	41124	0	0	941970
Q9CQW9	Interferon-induced transmembrane protein 3	Ifitm3		137	14.954	0	30.326	4	4	3	3	3	3	4	4	3	3	3	3	3	3	3	3	3	3	48.2	48.2	42.3	42.3	42.3	42.3	25224000	89906000	6987400	15599000	33843000	45023000	1.3417	0.500779	6305900	22477000	1746900	3899800	8460900	11256000			1;32
Q9CR57;A0A1L1SUF6	60S ribosomal protein L14	Rpl14		217	23.564	0	20.47	0	3	0	3	1	3	0	3	0	3	1	3	0	3	0	3	1	3	0	15.7	0	15.7	4.6	15.7	0	144100000	0	81778000	0	130610000	#DIV/0!	0.906384	0	28820000	0	16356000	0	26122000	54
Q9CR62;Q5SX46	Mitochondrial 2-oxoglutarate/malate carrier protein	Slc25a11		314	34.155	0	44.089	2	7	3	4	2	5	2	7	3	4	2	5	2	7	3	4	2	5	8	28.7	12.1	15.6	7.3	21	1964500	40116000	3499200	24354000	3650200	17038000	1.85808	0.424718	115560	2359800	205830	1432600	214710	1002200
Q9CR68	Cytochrome b-c1 complex subunit Rieske, mitochondrial;Cytochrome b-c1 complex subunit 11	Uqcrfs1		274	29.367	0	3.5756	0	0	0	2	0	0	0	0	0	2	0	0	0	0	0	2	0	0	0	0	0	15	0	0	0	0	0	14677000	0	0	#DIV/0!	#DIV/0!	0	0	0	978470	0	0
Q9CRB2	H/ACA ribonucleoprotein complex subunit 2	Nhp2		153	17.247	0	11.407	0	2	0	1	1	1	0	2	0	1	1	1	0	2	0	1	1	1	0	33.3	0	10.5	10.5	10.5	0	5867500	0	0	873570	2668700	#DIV/0!	0.454827	0	977910	0	0	145600	444790	92;98
Q9CRB9;S4R238;Q9D9P1;D3Z0L4	MICOS complex subunit Mic19	Chchd3		227	26.334	0	9.2575	1	4	1	1	1	2	1	4	1	1	1	2	1	4	1	1	1	2	6.6	17.6	6.6	6.6	6.6	12.3	578970	8614700	606100	4834900	1902000	5995000	3.28514	0.695904	48247	717890	50508	402900	158500	499590	183
Q9CS74	Protein SGT1 homolog	Ecd		641	71.709	0	14.784	0	4	0	3	0	5	0	4	0	3	0	5	0	4	0	3	0	5	0	11.5	0	9.2	0	14.5	0	11912000	0	12920000	0	5863300	#DIV/0!	0.492218	0	410750	0	445510	0	202180	211
Q9CU62	Structural maintenance of chromosomes protein 1A	Smc1a		1233	143.23	0.002459	2.322	0	1	0	1	0	1	0	1	0	1	0	1	0	1	0	1	0	1	0	1.1	0	1.1	0	1.1	0	4018600	0	1113100	0	1186800	#DIV/0!	0.295327	0	55814	0	15459	0	16483
Q9CVB6;D3YXG6	Actin-related protein 2/3 complex subunit 2	Arpc2		300	34.357	0	139.69	4	21	6	25	9	19	4	21	6	25	9	19	4	21	6	25	9	19	16.3	76.7	35	77.7	44	68	5574200	1162900000	6322400	1891600000	28300000	703790000	5.07696	0.605203	278710	58143000	316120	94579000	1415000	35189000	120	120	115;152
Q9CX86	Heterogeneous nuclear ribonucleoprotein A0	Hnrnpa0		305	30.53	0	22.96	1	3	2	2	3	6	1	3	2	2	3	6	1	3	2	2	3	6	5.2	12.5	10.2	10.2	16.7	34.4	888810	74927000	3324300	35221000	15977000	94930000	17.9757	1.26697	63486	5351900	237450	2515800	1141200	6780700	36;49
Q9CXK8	60S ribosome subunit biogenesis protein NIP7 homolog	Nip7		180	20.451	0.004662	1.992	0	0	0	1	0	0	0	0	0	1	0	0	0	0	0	1	0	0	0	0	0	10.6	0	0	0	0	0	3439000	0	0	#DIV/0!	#DIV/0!	0	0	0	343900	0	0
Q9CXW4;A2BH06	60S ribosomal protein L11	Rpl11		178	20.252	0	31.587	2	3	1	3	2	3	2	3	1	3	2	3	2	3	1	3	2	3	12.9	15.7	7.9	20.2	12.9	15.7	43904000	170320000	18554000	126920000	80145000	140770000	1.82546	0.826503	4390400	17032000	1855400	12692000	8014500	14077000	21;25
Q9CXY6	Interleukin enhancer-binding factor 2	Ilf2		390	43.062	0	5.5215	0	1	1	1	1	2	0	1	1	1	1	2	0	1	1	1	1	2	0	2.8	5.1	2.8	3.6	7.9	0	1258100	508440	0	883540	5346600	#DIV/0!	4.24974	0	66216	26760	0	46502	281400
Q9CY27;G3UWE1;Q52L67	Very-long-chain enoyl-CoA reductase	Tecr		308	36.09	0	10.25	1	5	1	2	1	2	1	5	1	2	1	2	1	5	1	2	1	2	2.9	14.9	5.5	8.4	2.9	8.4	491490	11735000	0	0	992000	7818900	2.01835	0.666289	37807	902700	0	0	76307	601460	18;131;133		132
Q9CYL5	Golgi-associated plant pathogenesis-related protein 1	Glipr2		154	17.09	0	36.451	0	4	2	5	0	4	0	4	2	5	0	4	0	4	2	5	0	4	0	42.9	19.5	51.3	0	42.9	0	28734000	351000	46293000	0	7491700	#DIV/0!	0.260726	0	3591800	43874	5786600	0	936460	63	63
Q9CZD3	Glycine--tRNA ligase	Gars		729	81.877	0.001692	2.5007	0	0	1	0	0	1	0	0	1	0	0	1	0	0	1	0	0	1	0	0	1.8	0	0	2.9	0	0	73597	0	0	1467800	#DIV/0!	#DIV/0!	0	0	1795.1	0	0	35799
Q9CZM2	60S ribosomal protein L15	Rpl15		204	24.146	0	16.97	1	5	1	5	2	3	1	5	1	5	2	3	1	5	1	5	2	3	6.9	23	6.9	30.9	12.7	20.6	2297700	141430000	1348600	86609000	3477700	21848000	1.51356	0.154479	208880	12857000	122600	7873500	316150	1986100
Q9CZN7	Serine hydroxymethyltransferase	Shmt2		504	55.758	0	22.454	1	6	2	0	1	3	1	6	2	0	1	3	1	6	2	0	1	3	2.2	23.4	5.8	0	2.6	15.1	578630	62614000	2487200	0	0	21329000	0	0.340643	19953	2159100	85767	0	0	735480	91	91
Q9CZX7	Type 2 phosphatidylinositol 4,5-bisphosphate 4-phosphatase	Tmem55a		257	28.038	0	11.255	0	3	0	0	1	1	0	3	0	0	1	1	0	3	0	0	1	1	0	24.5	0	0	10.1	9.3	0	18597000	0	0	2478000	0	#DIV/0!	0	0	1328300	0	0	177000	0	58;61
Q9D0E1;B8JK33;B8JK32	Heterogeneous nuclear ribonucleoprotein M	Hnrnpm		729	77.648	0	75.589	0	14	0	14	0	15	0	14	0	14	0	15	0	14	0	14	0	15	0	28.7	0	28.1	0	25.1	0	313630000	0	444030000	0	243420000	#DIV/0!	0.776137	0	6673000	0	9447500	0	5179200	675
Q9D0F6	Replication factor C subunit 5	Rfc5		339	38.096	0	5.5762	0	3	0	0	0	0	0	3	0	0	0	0	0	3	0	0	0	0	0	10	0	0	0	0	0	1748600	0	0	0	0	#DIV/0!	0	0	79483	0	0	0	0	151;154
Q9D0I8;A2AMV1	mRNA turnover protein 4 homolog	Mrto4		239	27.545	0	6.5438	0	3	0	0	0	2	0	3	0	0	0	2	0	3	0	0	0	2	0	13.8	0	0	0	8.4	0	6194200	0	0	0	2460800	#DIV/0!	0.397275	0	387140	0	0	0	153800	176
Q9D0M3;A0A2R8VHK1	Cytochrome c1, heme protein, mitochondrial	Cyc1		325	35.327	0	35.597	4	2	5	2	5	2	4	2	5	2	5	2	4	2	5	2	5	2	23.4	14.8	24.9	12.3	24.9	12.3	7404100	17319000	8425800	11764000	13022000	43213000	1.75876	2.49512	528860	1237000	601840	840250	930160	3086700	219	139;219	164;166
Q9D0R8;A0A0A0MQC9	Protein LSM12 homolog	Lsm12		195	21.701	0	4.186	0	2	0	0	1	2	0	2	0	0	1	2	0	2	0	0	1	2	0	15.4	0	0	6.7	15.4	0	8993300	0	0	3253100	12771000	#DIV/0!	1.42006	0	999260	0	0	361450	1419000	17
Q9D0T1	NHP2-like protein 1;NHP2-like protein 1, N-terminally processed	Nhp2l1		128	14.173	0.0017123	2.6153	0	0	0	0	0	1	0	0	0	0	0	1	0	0	0	0	0	1	0	0	0	0	0	9.4	0	0	0	0	0	0	#DIV/0!	#DIV/0!	0	0	0	0	0	0	30
Q9D1C2	Protein chibby homolog 1	Cby1		127	14.534	0	5.6581	0	1	0	1	0	0	0	1	0	1	0	0	0	1	0	1	0	0	0	16.5	0	16.5	0	0	0	5543300	0	0	0	0	#DIV/0!	0	0	923890	0	0	0	0
Q9D1C8;A0A2R8VKS6	Vacuolar protein sorting-associated protein 28 homolog	Vps28		221	25.452	0	14.187	0	4	0	0	0	4	0	4	0	0	0	4	0	4	0	0	0	4	0	34.8	0	0	0	34.8	0	64620000	0	0	0	22651000	#DIV/0!	0.350526	0	4970700	0	0	0	1742400	96
Q9D1F0		Cxx1a		113	13.601	0.0060286	1.8522	0	1	0	0	0	1	0	1	0	0	0	1	0	1	0	0	0	1	0	8.8	0	0	0	8.8	0	944850	0	0	0	0	#DIV/0!	0	0	134980	0	0	0	0
Q9D1M7	Peptidyl-prolyl cis-trans isomerase FKBP11	Fkbp11		201	22.137	0	5.3257	0	4	0	0	0	1	0	4	0	0	0	1	0	4	0	0	0	1	0	23.9	0	0	0	5	0	12353000	0	0	0	2645200	#DIV/0!	0.214134	0	1544100	0	0	0	330650	104
Q9D287	Pre-mRNA-splicing factor SPF27	Bcas2		225	26.131	0	6.7646	0	1	0	2	0	1	0	1	0	2	0	1	0	1	0	2	0	1	0	7.1	0	17.3	0	7.1	0	0	0	0	0	0	#DIV/0!	#DIV/0!	0	0	0	0	0	0	106;132
Q9D2G2	Dihydrolipoyllysine-residue succinyltransferase component of 2-oxoglutarate dehydrogenase complex, mitochondrial	Dlst		454	48.994	0.0045977	1.9395	0	0	0	1	0	0	0	0	0	1	0	0	0	0	0	1	0	0	0	0	0	1.8	0	0	0	0	0	0	0	0	#DIV/0!	#DIV/0!	0	0	0	0	0	0
Q9D2Q8	Protein S100-A14	S100a14		104	11.599	0	13.549	0	2	0	0	2	2	0	2	0	0	2	2	0	2	0	0	2	2	0	33.7	0	0	33.7	33.7	0	1833400	0	0	1615800	1571700	#DIV/0!	0.85726	0	305560	0	0	269290	261940	62	62	58
Q9D6U8;A0A338P6X2	Protein FAM162A	Fam162a		155	17.725	0.0024351	2.2584	0	0	0	0	1	1	0	0	0	0	1	1	0	0	0	0	1	1	0	0	0	0	7.7	4.5	0	0	0	0	521930	0	#DIV/0!	#DIV/0!	0	0	0	0	52193	0
Q9D6X6	Serine protease 23	Prss23		382	43.071	0.0016835	2.4634	0	1	0	1	0	0	0	1	0	1	0	0	0	1	0	1	0	0	0	4.7	0	4.7	0	0	0	3372000	0	0	0	0	#DIV/0!	0	0	160570	0	0	0	0
Q9D706	RNA polymerase II-associated protein 3	Rpap3		660	74.095	0	4.2894	0	3	0	1	0	2	0	3	0	1	0	2	0	3	0	1	0	2	0	5	0	1.4	0	3.2	0	9315100	0	0	0	636480	#DIV/0!	0.0683278	0	258750	0	0	0	17680
Q9D7M1	Glucose-induced degradation protein 8 homolog	Gid8		228	26.778	0	10.486	0	2	0	2	0	1	0	2	0	2	0	1	0	2	0	2	0	1	0	20.2	0	17.1	0	10.5	0	6367300	0	9785400	0	1915800	#DIV/0!	0.300881	0	578840	0	889580	0	174160
Q9D7S7	60S ribosomal protein L22-like 1	Rpl22l1		122	14.467	0	9.7379	0	2	0	2	0	2	0	2	0	1	0	2	0	2	0	1	0	2	0	29.5	0	26.2	0	29.5	0	24115000	0	20594000	0	17400000	#DIV/0!	0.721543	0	6028700	0	5148500	0	4350000
Q9D898	Actin-related protein 2/3 complex subunit 5-like protein	Arpc5l		153	16.98	0	103.57	2	6	1	7	4	5	2	6	1	7	4	5	2	6	1	7	4	5	16.3	58.8	8.5	58.8	53.6	58.8	3913300	500230000	841820	848710000	24363000	244570000	6.22569	0.488915	434810	55581000	93536	94301000	2707000	27174000	42
Q9D8B3	Charged multivesicular body protein 4b	Chmp4b		224	24.936	0	5.0854	0	2	0	0	0	0	0	2	0	0	0	0	0	2	0	0	0	0	0	11.6	0	0	0	0	0	8179500	0	0	0	0	#DIV/0!	0	0	584250	0	0	0	0
Q9D8E6	60S ribosomal protein L4	Rpl4		419	47.153	0	40.251	4	12	0	11	2	12	4	12	0	11	2	12	4	12	0	11	2	12	15.3	32.2	0	29.6	8.1	32.5	10689000	426140000	0	228890000	9941500	191420000	0.930068	0.449195	668070	26634000	0	14305000	621350	11964000	125;208;250
Q9D8N0	Elongation factor 1-gamma	Eef1g		437	50.06	0	25.243	2	7	2	5	5	8	2	7	2	5	5	8	2	7	2	5	5	8	5.5	24.3	5.3	15.1	14.2	26.8	1196000	31814000	3137700	16641000	11663000	33895000	9.75167	1.06541	49834	1325600	130740	693400	485970	1412300	194;266
Q9D8W5;Q3TRH2;B1AT36	26S proteasome non-ATPase regulatory subunit 12	Psmd12		456	52.895	0	11.126	0	1	0	0	0	2	0	1	0	0	0	2	0	1	0	0	0	2	0	2.9	0	0	0	5	0	2906900	0	0	0	9487300	#DIV/0!	3.26372	0	116280	0	0	0	379490
Q9D8X2	Coiled-coil domain-containing protein 124	Ccdc124		217	25.345	0.0094545	1.6933	0	1	0	0	0	0	0	1	0	0	0	0	0	1	0	0	0	0	0	6	0	0	0	0	0	0	0	0	0	0	#DIV/0!	#DIV/0!	0	0	0	0	0	0
Q9D8Z1	Activating signal cointegrator 1 complex subunit 1	Ascc1		356	41.279	0.0053272	1.907	0	1	0	1	0	1	0	1	0	1	0	1	0	1	0	1	0	1	0	3.9	0	3.9	0	3.9	0	6894200	0	0	0	4350000	#DIV/0!	0.630965	0	344710	0	0	0	217500
Q9DAM7	Transmembrane protein 263	Tmem263		115	11.549	0.0047506	2.0786	0	0	0	1	0	0	0	0	0	1	0	0	0	0	0	1	0	0	0	0	0	22.6	0	0	0	0	0	0	0	0	#DIV/0!	#DIV/0!	0	0	0	0	0	0
Q9DB15	39S ribosomal protein L12, mitochondrial	Mrpl12		201	21.708	0.0017346	2.7131	1	1	1	0	0	0	1	1	1	0	0	0	1	1	1	0	0	0	6	5.5	6	0	0	0	418430	0	804760	0	0	0	0	#DIV/0!	59776	0	114970	0	0	0
Q9DB20;A0A338P7G3;A0A338P776;F7D3P8	ATP synthase subunit O, mitochondrial	Atp5o		213	23.363	0	58.52	0	4	0	4	0	2	0	4	0	4	0	2	0	4	0	4	0	2	0	25.4	0	25.4	0	15.5	0	29402000	0	44399000	0	6550000	#DIV/0!	0.222774	0	2450200	0	3699900	0	545830
Q9DBC7	cAMP-dependent protein kinase type I-alpha regulatory subunit;cAMP-dependent protein kinase type I-alpha regulatory subunit, N-terminally processed	Prkar1a		381	43.185	0	5.9807	0	0	0	2	0	0	0	0	0	2	0	0	0	0	0	2	0	0	0	0	0	7.6	0	0	0	0	0	11465000	0	0	#DIV/0!	#DIV/0!	0	0	0	603420	0	0
Q9DBE8	Alpha-1,3/1,6-mannosyltransferase ALG2	Alg2		415	47.404	0.00089526	2.999	0	1	0	0	0	1	0	1	0	0	0	1	0	1	0	0	0	1	0	3.9	0	0	0	3.9	0	2611100	0	0	0	1486500	#DIV/0!	0.5693	0	124340	0	0	0	70785
Q9DBG3;H3BKM0;H3BIY9	AP-2 complex subunit beta;AP complex subunit beta	Ap2b1		937	104.58	0	194.25	1	28	0	27	8	29	1	28	0	27	8	29	1	18	0	18	4	18	2.2	41.7	0	41.5	12.6	42.3	481320	988520000	0	836090000	18234000	373470000	37.8833	0.377807	10939	22466000	0	19002000	414420	8488000	57;123;391;433	123
Q9DBJ1	Phosphoglycerate mutase 1	Pgam1		254	28.832	0	11.416	3	3	2	0	3	2	3	3	2	0	3	2	3	3	2	0	3	2	16.1	19.7	16.1	0	16.1	12.6	3930200	5711900	3827800	0	5115800	10258000	1.30166	1.7959	302320	439380	294440	0	393520	789040		153	206
Q9DBR1	5-3 exoribonuclease 2	Xrn2		951	108.69	0	7.603	0	4	0	3	0	2	0	4	0	3	0	2	0	4	0	3	0	2	0	6.5	0	4.7	0	3.7	0	11840000	0	7319600	0	2624800	#DIV/0!	0.221689	0	257390	0	159120	0	57060	159
Q9DBR7	Protein phosphatase 1 regulatory subunit 12A	Ppp1r12a		1029	114.99	0	323.31	0	18	0	25	0	17	0	18	0	25	0	17	0	17	0	23	0	16	0	24.3	0	30.2	0	23.8	0	335730000	0	943560000	0	115200000	#DIV/0!	0.343133	0	6851500	0	19256000	0	2351000	48;256		258
Q9DC70	NADH dehydrogenase [ubiquinone] iron-sulfur protein 7, mitochondrial	Ndufs7		224	24.683	0.0046083	1.9516	0	0	0	1	0	1	0	0	0	1	0	1	0	0	0	1	0	1	0	0	0	4	0	4	0	0	0	1934400	0	0	#DIV/0!	#DIV/0!	0	0	0	175850	0	0
Q9DCF9	Translocon-associated protein subunit gamma	Ssr3		185	21.064	0.007391	1.7408	0	1	0	0	0	0	0	1	0	0	0	0	0	1	0	0	0	0	0	7.6	0	0	0	0	0	5993900	0	0	0	0	#DIV/0!	0	0	1198800	0	0	0	0
Q9DCJ5	NADH dehydrogenase [ubiquinone] 1 alpha subcomplex subunit 8	Ndufa8		172	19.992	0.0016949	2.5009	0	1	0	0	1	0	0	1	0	0	1	0	0	1	0	0	1	0	0	7.6	0	0	6.4	0	0	5043200	0	0	0	0	#DIV/0!	0	0	560350	0	0	0	0		66
Q9DCL9;D3Z6P1	Multifunctional protein ADE2;Phosphoribosylaminoimidazole-succinocarboxamide synthase;Phosphoribosylaminoimidazole carboxylase	Paics		425	47.006	0	4.8175	0	2	0	1	0	1	0	2	0	1	0	1	0	2	0	1	0	1	0	6.8	0	3.5	0	3.5	0	3106800	0	0	0	0	#DIV/0!	0	0	155340	0	0	0	0	63
Q9DCT8	Cysteine-rich protein 2	Crip2		208	22.727	0	22.739	0	2	1	3	1	3	0	2	1	3	1	3	0	2	1	3	1	3	0	26	15.4	33.7	15.4	33.7	0	11409000	1774700	21315000	3056300	22959000	#DIV/0!	2.01236	0	1140900	177470	2131500	305630	2295900	126
Q9EP69	Phosphatidylinositide phosphatase SAC1	Sacm1l		587	66.943	0.002453	2.3078	0	1	0	0	1	1	0	1	0	0	1	1	0	1	0	0	1	1	0	1.7	0	0	1.5	1.7	0	4228300	0	0	318780	1053600	#DIV/0!	0.249178	0	114280	0	0	8615.6	28475
Q9EP89;A0A1L1SVF9	Serine beta-lactamase-like protein LACTB, mitochondrial	Lactb		551	60.705	0	99.803	0	12	0	14	0	11	0	12	0	14	0	11	0	12	0	14	0	11	0	33	0	35.8	0	25.8	0	187810000	0	192270000	0	112670000	#DIV/0!	0.599915	0	7512600	0	7690700	0	4506700	152;527
Q9EPB4	Apoptosis-associated speck-like protein containing a CARD	Pycard		193	21.458	0.0080764	1.7127	1	0	0	0	1	0	1	0	0	0	1	0	1	0	0	0	1	0	8.8	0	0	0	8.8	0	245810	0	0	0	399190	0	1.62398	#DIV/0!	20484	0	0	0	33266	0
Q9EPR5	VPS10 domain-containing receptor SorCS2	Sorcs2		1159	128.9	0.0053191	1.9058	1	0	0	0	0	0	1	0	0	0	0	0	1	0	0	0	0	0	0.9	0	0	0	0	0	412160	0	0	0	0	0	0	#DIV/0!	6869.3	0	0	0	0	0
Q9EPU0	Regulator of nonsense transcripts 1	Upf1		1124	123.97	0	44.282	1	10	2	6	5	16	1	10	2	6	5	16	1	10	2	6	5	16	0.9	14.9	1.8	9.5	6	20.6	0	45779000	804230	29780000	5270600	76082000	#DIV/0!	1.66194	0	789290	13866	513450	90872	1311800	204;232;369;652;847
Q9EQI8	39S ribosomal protein L46, mitochondrial	Mrpl46		283	32.131	0	4.1366	0	1	0	1	1	0	0	1	0	1	1	0	0	1	0	1	1	0	0	7.1	0	7.1	7.1	0	0	3653700	0	3304400	396900	0	#DIV/0!	0	0	214930	0	194380	23347	0
Q9ERG0	LIM domain and actin-binding protein 1	Lima1		753	84.059	0	323.31	3	28	4	32	10	25	3	28	4	32	10	25	3	28	4	32	10	25	6	42.2	9.3	45.3	20.7	43.3	6069900	2227600000	3334100	6121300000	96206000	1714300000	15.8497	0.769573	131950	48427000	72480	133070000	2091400	37268000	229;314;342;412;436;561	342;412;436	630
Q9ERL7	Glia maturation factor gamma	Gmfg		142	16.748	0.0047244	2.0437	0	0	1	0	0	0	0	0	1	0	0	0	0	0	1	0	0	0	0	0	9.9	0	0	0	0	0	0	0	0	0	#DIV/0!	#DIV/0!	0	0	0	0	0	0		8
Q9ESJ4	NCK-interacting protein with SH3 domain	Nckipsd		714	78.572	0.00087873	2.8211	0	0	0	2	0	1	0	0	0	2	0	1	0	0	0	2	0	1	0	0	0	2.4	0	1.4	0	0	0	1290200	0	0	#DIV/0!	#DIV/0!	0	0	0	41621	0	0
Q9ESP1	Stromal cell-derived factor 2-like protein 1	Sdf2l1		221	23.648	0	6.2918	0	2	0	0	0	1	0	2	0	0	0	1	0	2	0	0	0	1	0	20.8	0	0	0	9	0	7139700	0	0	0	4578500	#DIV/0!	0.641273	0	594970	0	0	0	381550
Q9ESW4	Acylglycerol kinase, mitochondrial	Agk		421	46.975	0	5.6918	0	1	0	0	0	0	0	1	0	0	0	0	0	1	0	0	0	0	0	5.9	0	0	0	0	0	6360000	0	0	0	0	#DIV/0!	0	0	289090	0	0	0	0
Q9ESX5;A2AN81;F6YUI5;B7ZCL7	H/ACA ribonucleoprotein complex subunit 4	Dkc1		509	57.401	0	11.9	0	2	0	3	0	2	0	2	0	3	0	2	0	2	0	3	0	2	0	4.3	0	9	0	3.5	0	4209500	0	5383900	0	0	#DIV/0!	0	0	140320	0	179460	0	0
Q9ET54	Palladin	Palld		1408	152.13	0	4.4618	0	1	0	3	0	1	0	1	0	3	0	1	0	1	0	3	0	1	0	2.2	0	5.3	0	2.2	0	1936700	0	13617000	0	1976300	#DIV/0!	1.02045	0	32825	0	230800	0	33496
Q9JHJ0	Tropomodulin-3	Tmod3		352	39.502	0	189.05	10	15	10	12	15	13	10	15	10	12	15	13	9	14	9	12	14	12	36.4	46.9	34.1	42	45.2	43.2	171180000	7619800000	122710000	7606500000	937950000	3987400000	5.47932	0.523295	9510000	423320000	6817000	422580000	52108000	221520000			250;305;308
Q9JI48	Placenta-specific gene 8 protein	Plac8		112	12.353	0.0016736	2.4397	1	0	1	0	1	0	1	0	1	0	1	0	1	0	1	0	1	0	13.4	0	13.4	0	13.4	0	1568600	0	1911500	0	1517800	0	0.967614	#DIV/0!	784320	0	955750	0	758880	0
Q9JIK5	Nucleolar RNA helicase 2	Ddx21		851	93.55	0.0016639	2.418	0	1	0	0	0	1	0	1	0	0	0	1	0	1	0	0	0	1	0	2.2	0	0	0	1.3	0	903100	0	0	0	1248000	#DIV/0!	1.38191	0	18431	0	0	0	25470
Q9JJ00	Phospholipid scramblase 1	Plscr1		328	35.914	0.0045872	1.927	0	0	0	1	0	0	0	0	0	1	0	0	0	0	0	1	0	0	0	0	0	6.1	0	0	0	0	0	1645900	0	0	#DIV/0!	#DIV/0!	0	0	0	149630	0	0
Q9JJ28	Protein flightless-1 homolog	Flii		1271	144.8	0	323.31	20	44	8	37	26	45	20	44	8	37	26	45	20	44	8	37	26	45	24.7	47.8	9.7	42.2	31.9	49.6	39829000	5962300000	11504000	3624400000	238140000	2947900000	5.97906	0.494423	642400	96166000	185540	58457000	3841000	47547000	46;119;232;241;264;337;560;808;933;938;984;1259	119;232;289;560	1;198;1163
Q9JJI8	60S ribosomal protein L38	Rpl38		70	8.2038	0	18.708	2	3	4	3	3	4	2	3	4	3	3	4	2	3	4	3	3	4	18.6	35.7	35.7	35.7	35.7	35.7	8829700	412650000	14845000	274250000	33466000	268460000	3.79016	0.650576	2943200	137550000	4948200	91418000	11155000	89488000
Q9JJU8	SH3 domain-binding glutamic acid-rich-like protein	Sh3bgrl		114	12.811	0	4.2033	0	1	0	1	1	2	0	1	0	1	1	2	0	1	0	1	1	2	0	15.8	0	15.8	15.8	38.6	0	1470600	0	1763700	1043600	1938500	#DIV/0!	1.31817	0	183830	0	220460	130450	242320	73
Q9JKF1	Ras GTPase-activating-like protein IQGAP1	Iqgap1		1657	188.74	0	86.47	1	25	2	20	4	12	1	25	2	20	4	12	1	25	2	20	4	12	1.1	22.6	1.5	18.4	4.1	11.7	391350	151920000	413560	124980000	5165000	26139000	13.1979	0.172058	4715	1830400	4982.6	1505800	62229	314930	57;320
Q9JLB2;A0A1W2P6P0	MAGUK p55 subfamily member 5	Mpp5		675	77.229	0.0047544	2.0876	0	0	0	2	0	0	0	0	0	2	0	0	0	0	0	2	0	0	0	0	0	5.2	0	0	0	0	0	1888200	0	0	#DIV/0!	#DIV/0!	0	0	0	49689	0	0
Q9JM76;H7BWZ3;D3Z2F7;D3Z2F8;A0A0G2JFK7	Actin-related protein 2/3 complex subunit 3	Arpc3		178	20.524	0	65.49	3	8	2	8	6	6	3	8	2	8	6	6	3	8	2	8	6	6	20.8	53.9	13.5	52.2	47.2	47.2	13400000	1175600000	10477000	2327400000	87046000	429380000	6.49597	0.365243	1340000	117560000	1047700	232740000	8704600	42938000	162	162	9;95
Q9QUM9;E0CXB1	Proteasome subunit alpha type-6	Psma6		246	27.372	0	13.359	3	1	2	1	3	2	3	1	2	1	3	2	3	1	2	1	3	2	14.2	4.9	10.2	4.9	14.2	11.8	3878900	0	3437400	5135300	9722000	7178100	2.50638	#DIV/0!	228170	0	202200	302070	571880	422240	78
Q9QUR6	Prolyl endopeptidase	Prep		710	80.751	0	11.613	0	0	1	0	1	1	0	0	1	0	1	1	0	0	1	0	1	1	0	0	2.4	0	2.4	2.1	0	0	0	0	0	1805700	#DIV/0!	#DIV/0!	0	0	0	0	0	38418
Q9QWF0	Chromatin assembly factor 1 subunit A	Chaf1a		911	101.93	0	4.4309	0	0	0	1	0	1	0	0	0	1	0	1	0	0	0	1	0	1	0	0	0	2	0	2	0	0	0	0	0	0	#DIV/0!	#DIV/0!	0	0	0	0	0	0		17	1
Q9QXB9	Developmentally-regulated GTP-binding protein 2	Drg2		364	40.718	0	3.4797	0	0	0	1	0	0	0	0	0	1	0	0	0	0	0	1	0	0	0	0	0	5.5	0	0	0	0	0	1873400	0	0	#DIV/0!	#DIV/0!	0	0	0	89209	0	0
Q9QXK3;Q9QZE5	Coatomer subunit gamma-2;Coatomer subunit gamma-1	Copg2;Copg1		871	97.679	0.0067064	1.7667	0	1	0	1	0	0	0	1	0	1	0	0	0	1	0	1	0	0	0	1.4	0	1.4	0	0	0	1755900	0	2660000	0	0	#DIV/0!	0	0	38172	0	57826	0	0
Q9QXN3	Activating signal cointegrator 1	Trip4		581	66.197	0	8.0359	0	2	0	1	0	2	0	2	0	1	0	2	0	2	0	1	0	2	0	4.5	0	2.6	0	4	0	2130000	0	0	0	0	#DIV/0!	0	0	71000	0	0	0	0	86
Q9QXP7	Complement C1q tumor necrosis factor-related protein 1	C1qtnf1		281	32.009	0	7.2473	0	1	0	0	0	0	0	1	0	0	0	0	0	1	0	0	0	0	0	10	0	0	0	0	0	3527400	0	0	0	0	#DIV/0!	0	0	235160	0	0	0	0
Q9QXS1;E9Q3W4	Plectin	Plec		4691	534.18	0	323.31	10	171	16	158	119	159	10	171	16	158	119	159	10	170	16	158	119	159	3.6	44.1	5.3	40.2	33.8	41.8	7074700	10723000000	13146000	9279600000	841540000	4821400000	118.951	0.449632	24229	36721000	45020	31780000	2882000	16512000	556;958;973;1000;1386;3117;3500;4078;4252;4261;4461;4501	1000;1386;4252;4261;4461	706;2220;2621;4249
Q9QXS6	Drebrin	Dbn1		706	77.286	0	6.8694	2	8	2	13	5	7	0	0	0	1	0	0	0	0	0	1	0	0	5	21	5.7	31.7	13.5	18.1	0	0	0	0	0	0	#DIV/0!	#DIV/0!	0	0	0	0	0	0	68;308;670;689
Q9QY06;E9QKV6;A0A1D5RLD1;E9PWZ6;E9PZW8	Unconventional myosin-IXb	Myo9b		2114	238.83	0	4.8001	0	3	0	0	0	0	0	3	0	0	0	0	0	3	0	0	0	0	0	2.5	0	0	0	0	0	3753100	0	0	0	0	#DIV/0!	0	0	33510	0	0	0	0
Q9QY73;D3YVM2	Transmembrane protein 59	Tmem59		323	36.313	0	11.017	2	1	2	0	4	2	2	1	2	0	4	2	2	1	2	0	4	2	11.5	3.4	7.1	0	18.6	10.8	3553200	9695400	2563600	0	9017100	13425000	2.53774	1.38468	253800	692530	183120	0	644080	958930		52
Q9R1R8;Q9QYF1	Retinol dehydrogenase 11	Rdh11		300	33.24	0.0066964	1.7634	0	0	0	0	0	1	0	0	0	0	0	1	0	0	0	0	0	1	0	0	0	0	0	4.3	0	0	0	0	0	696090	#DIV/0!	#DIV/0!	0	0	0	0	0	49721
Q9QYJ0	DnaJ homolog subfamily A member 2	Dnaja2		412	45.745	0	5.5943	0	3	0	0	0	1	0	3	0	0	0	1	0	3	0	0	0	1	0	17	0	0	0	7.3	0	7517200	0	0	0	1732600	#DIV/0!	0.230485	0	341690	0	0	0	78755
Q61335	B-cell receptor-associated protein 31	Bcap31		245	27.956	0.0053394	1.9178	0	0	0	0	1	1	0	0	0	0	1	1	0	0	0	0	1	1	0	0	0	0	6.5	6.5	0	0	0	0	534800	1668200	#DIV/0!	#DIV/0!	0	0	0	0	38200	119160
Q9QZ06;A9JEI5;Q8C5G6;F7AT44	Toll-interacting protein	Tollip		274	30.345	0	15.901	0	3	0	2	1	3	0	3	0	2	1	3	0	3	0	2	1	3	0	16.8	0	12.8	5.8	17.9	0	11933000	0	5339100	271750	31313000	#DIV/0!	2.62407	0	994440	0	444930	22646	2609400	106
Q9QZB7	Actin-related protein 10	Actr10		417	46.207	0	25.709	0	2	0	3	0	1	0	2	0	3	0	1	0	2	0	3	0	1	0	7.7	0	12.7	0	3.4	0	0	0	4284800	0	0	#DIV/0!	#DIV/0!	0	0	0	178530	0	0	97;291
Q9QZC7	Pleckstrin homology domain-containing family B member 2	Plekhb2		221	24.573	0	4.216	0	2	0	0	0	2	0	2	0	0	0	2	0	2	0	0	0	2	0	11.3	0	0	0	11.3	0	0	0	0	0	0	#DIV/0!	#DIV/0!	0	0	0	0	0	0	75;81;90;97
Q9QZF2	Glypican-1;Secreted glypican-1	Gpc1		557	61.359	0	63.528	2	13	1	10	7	15	2	13	1	10	7	15	2	13	1	10	7	15	4.7	40.2	3.2	31.8	18.9	45.8	1050200	173420000	1078300	149730000	13150000	148750000	12.5214	0.857744	37508	6193400	38509	5347700	469650	5312600	62;68;69;190;278;400	400
Q9QZS3;A0A1Y7VJJ7;D3Z7J1;F8WJ71;D3Z549;D3Z7I6;D3Z1E8;Q05BE7	Protein numb homolog	Numb		653	70.812	0.0047207	2.0432	0	2	0	0	0	1	0	2	0	0	0	1	0	2	0	0	0	1	0	5.5	0	0	0	2.3	0	4703500	0	0	0	1761900	#DIV/0!	0.374593	0	188140	0	0	0	70475
Q9R002	Interferon-activable protein 202	Ifi202		445	50.466	0	18.127	0	7	0	1	0	6	0	7	0	1	0	6	0	7	0	1	0	6	0	18.9	0	2	0	16.4	0	38352000	0	2694100	0	19862000	#DIV/0!	0.517887	0	1826300	0	128290	0	945830	408
Q9R045	Angiopoietin-related protein 2	Angptl2		493	57.105	0	33.175	0	4	0	1	1	2	0	4	0	1	1	2	0	4	0	1	1	2	0	9.9	0	2.8	3.4	4.7	0	741300000	0	4571400	1111800	4324100	#DIV/0!	0.00583313	0	24710000	0	152380	37059	144140			130
Q9R099	Transducin beta-like protein 2	Tbl2		442	49.583	0	6.952	0	1	0	0	0	1	0	1	0	0	0	1	0	1	0	0	0	1	0	5.4	0	0	0	2.9	0	9961700	0	0	0	1494300	#DIV/0!	0.150005	0	398470	0	0	0	59770
Q9R0P5	Destrin	Dstn		165	18.521	0	11.237	0	1	0	4	3	1	0	1	0	4	3	1	0	1	0	4	3	1	0	10.3	0	30.9	23	10.3	0	8625600	0	46217000	1178400	7759600	#DIV/0!	0.899601	0	784150	0	4201600	107120	705420	39;80	12
Q9R0Q6;A0A0G2JF52	Actin-related protein 2/3 complex subunit 1A	Arpc1a		370	41.626	0	129.57	0	9	0	11	2	8	0	8	0	10	2	7	0	8	0	10	2	7	0	37	0	41.6	5.9	30.3	0	30467000	0	99941000	1851100	22383000	#DIV/0!	0.734664	0	1450800	0	4759100	88147	1065800	13;162;340;344
Q9R112;F6ZKZ3	Sulfide:quinone oxidoreductase, mitochondrial	Sqrdl		450	50.282	0	30.874	2	5	3	6	4	6	2	5	3	6	4	6	2	5	3	6	4	6	6.2	16.4	9.8	19.6	12	17.1	1988300	21588000	2794300	20315000	10037000	16701000	5.04803	0.773624	64139	696400	90140	655330	323780	538750	379
Q9R1K9;Z4YJH1;B1AUQ7	Centrin-2	Cetn2		172	19.796	0	19.258	0	3	0	0	0	3	0	3	0	0	0	3	0	3	0	0	0	3	0	36.6	0	0	0	36.6	0	32351000	0	0	0	8478800	#DIV/0!	0.262088	0	3594600	0	0	0	942090
Q9R1P1	Proteasome subunit beta type-3	Psmb3		205	22.965	0	9.9164	0	2	0	2	1	3	0	2	0	2	1	3	0	2	0	2	1	3	0	16.6	0	16.6	8.8	23.4	0	10624000	0	6929900	2993200	17704000	#DIV/0!	1.66642	0	1180400	0	769980	332570	1967100
Q3V117;Q91V92	ATP-citrate synthase	Acly		1101	120.79	0	4.0606	0	0	0	0	2	1	0	0	0	0	2	1	0	0	0	0	2	1	0	0	0	0	2.8	1.5	0	0	0	0	343360	1464100	#DIV/0!	#DIV/0!	0	0	0	0	5722.6	24401		633
Q9R1P4;A0A1B0GS70	Proteasome subunit alpha type-1	Psma1		263	29.546	0	7.4757	1	0	1	0	1	3	1	0	1	0	1	3	1	0	1	0	1	3	5.7	0	5.7	0	5.7	20.9	982720	0	1293400	0	2386500	8956500	2.42846	#DIV/0!	57807	0	76083	0	140380	526850	182
Q9R1T4	Septin-6	Sept6		434	49.619	0	17.865	2	12	0	0	3	8	0	4	0	0	0	3	0	4	0	0	0	3	4.4	33.2	0	0	6.7	26.3	0	66615000	0	0	0	17792000	#DIV/0!	0.267087	0	3172100	0	0	0	847230	301
Q9WTI7	Unconventional myosin-Ic	Myo1c		1063	121.94	0	323.31	29	57	24	55	37	53	29	57	24	55	37	53	29	56	24	54	37	52	36.8	57.2	33.2	53.5	42.1	57.1	231220000	16049000000	146040000	14162000000	1027700000	8281600000	4.44468	0.51602	4203900	291800000	2655300	257500000	18685000	150570000	161;480;498;575;585;679;763;802	161;480;498;575;585;679;763;802	202;574;578;582;606;685
Q9WTM5	RuvB-like 2	Ruvbl2		463	51.112	0	5.1061	0	2	0	1	1	0	0	2	0	1	1	0	0	2	0	1	1	0	0	5.6	0	3.5	3.7	0	0	6989900	0	0	1358500	0	#DIV/0!	0	0	258890	0	0	50314	0
Q9WTX2	Interferon-inducible double-stranded RNA-dependent protein kinase activator A	Prkra		313	34.371	0.0017241	2.6747	0	1	0	1	0	1	0	1	0	1	0	1	0	1	0	1	0	1	0	3.8	0	3.8	0	3.8	0	1983900	0	1948900	0	1679100	#DIV/0!	0.846363	0	152610	0	149920	0	129160
Q9WTX5	S-phase kinase-associated protein 1	Skp1		163	18.672	0	22.626	0	2	0	2	5	3	0	2	0	2	5	3	0	2	0	2	5	3	0	25.8	0	25.8	38	33.1	0	20190000	0	31220000	26006000	56771000	#DIV/0!	2.81184	0	2019000	0	3122000	2600600	5677100		120
Q9WU78	Programmed cell death 6-interacting protein	Pdcd6ip		869	96.023	0	145.11	0	21	0	0	3	13	0	21	0	0	3	13	0	21	0	0	3	13	0	35.1	0	0	4.1	23	0	197370000	0	0	2664400	45040000	#DIV/0!	0.228201	0	4290700	0	0	57922	979130	40;76;122;127;524
Q9WUK4	Replication factor C subunit 2	Rfc2		349	38.724	0	14.316	0	1	0	2	0	2	0	1	0	2	0	2	0	1	0	2	0	2	0	4.9	0	8.3	0	8.3	0	1016800	0	917320	0	2919700	#DIV/0!	2.87146	0	46218	0	41696	0	132710
Q9WUM3;D3YUG6	Coronin-1B;Coronin	Coro1b		484	53.912	0	16.504	0	2	0	2	1	2	0	2	0	2	1	2	0	2	0	2	1	2	0	9.7	0	9.7	2.3	9.7	0	33161000	0	50349000	1140500	9200600	#DIV/0!	0.277452	0	1842300	0	2797200	63359	511140	41
Q9WUM4	Coronin-1C	Coro1c		474	53.12	0	94.024	0	10	0	11	4	9	0	10	0	11	4	9	0	10	0	11	4	9	0	31.4	0	34.2	16	31.9	0	573960000	0	1043700000	12834000	294260000	#DIV/0!	0.512684	0	30208000	0	54930000	675490	15487000	39;283;343
A2AFQ0;Q7TMY8	E3 ubiquitin-protein ligase HUWE1	Huwe1		4378	482.69	0.001657	2.4032	0	0	0	0	1	1	0	0	0	0	1	1	0	0	0	0	1	1	0	0	0	0	0.3	0.5	0	0	0	0	232340	870330	#DIV/0!	#DIV/0!	0	0	0	0	1276.6	4782
Q9WUP4	Polyprenol reductase	Srd5a3		330	37.935	0.0024174	2.2341	0	1	0	1	0	1	0	1	0	1	0	1	0	1	0	1	0	1	0	3.9	0	3.9	0	3.9	0	0	0	0	0	0	#DIV/0!	#DIV/0!	0	0	0	0	0	0	43
Q9WV07	Hydroperoxide isomerase ALOXE3	Aloxe3		711	80.472	0	3.9905	1	0	2	0	1	1	1	0	2	0	1	1	1	0	2	0	1	1	1.4	0	4.1	0	2.7	2.7	1001500	0	1151300	0	763960	1422000	0.762816	#DIV/0!	32307	0	37140	0	24644	45871
Q9WV55	Vesicle-associated membrane protein-associated protein A	Vapa		249	27.855	0	5.8746	0	1	0	2	1	0	0	1	0	2	1	0	0	1	0	2	1	0	0	5.6	0	13.7	5.6	0	0	7856700	0	20954000	543990	0	#DIV/0!	0	0	523780	0	1396900	36266	0
Q9WVA4	Transgelin-2	Tagln2		199	22.395	0	6.0985	2	1	1	1	2	1	2	1	1	1	2	1	2	1	1	1	2	1	15.1	6	6	6	15.1	6	2111600	1861800	1340200	4633000	3542900	1614700	1.67783	0.867279	150830	132980	95730	330930	253060	115330
Q9WVK4	EH domain-containing protein 1	Ehd1		534	60.602	0	10.701	0	4	0	4	0	2	0	4	0	3	0	2	0	3	0	3	0	2	0	11.4	0	12.4	0	7.3	0	6341200	0	1770700	0	1295200	#DIV/0!	0.204252	0	218660	0	61057	0	44661	138
Q9WVL1	AP-4 complex subunit sigma-1	Ap4s1		144	16.817	0.0087783	1.698	0	0	0	0	0	1	0	0	0	0	0	1	0	0	0	0	0	1	0	0	0	0	0	6.9	0	0	0	0	0	2986100	#DIV/0!	#DIV/0!	0	0	0	0	0	426580
Q9Z0N1;Q9Z0N2;A2AAW9	Eukaryotic translation initiation factor 2 subunit 3, X-linked;Eukaryotic translation initiation factor 2 subunit 3, Y-linked	Eif2s3x;Eif2s3y		472	51.065	0	122.2	4	13	2	8	5	13	4	13	2	8	5	13	4	13	2	8	5	13	14.6	40.3	5.3	24.6	13.8	39.2	1556900	108070000	354690	53875000	2289000	75653000	1.47023	0.700037	74136	5146100	16890	2565500	109000	3602500	105;311;434	434
Q9Z0P5;A0A1L1SU53	Twinfilin-2	Twf2		349	39.47	0	7.8555	0	1	0	3	0	2	0	0	0	2	0	1	0	0	0	2	0	1	0	2	0	13.8	0	7.2	0	0	0	14780000	0	1912900	#DIV/0!	#DIV/0!	0	0	0	739000	0	95647
Q9Z0R9	Fatty acid desaturase 2	Fads2		444	52.387	0	12.589	0	5	0	0	0	7	0	5	0	0	0	7	0	5	0	0	0	7	0	12.6	0	0	0	18	0	11252000	0	0	0	13782000	#DIV/0!	1.22485	0	625130	0	0	0	765670
Q9Z130;D3YTQ3;F6VQH5	Heterogeneous nuclear ribonucleoprotein D-like	Hnrnpdl		301	33.558	0	3.6442	0	0	0	0	0	2	0	0	0	0	0	2	0	0	0	0	0	2	0	0	0	0	0	8.6	0	0	0	0	0	2747900	#DIV/0!	#DIV/0!	0	0	0	0	0	183190
Q9Z1M8	Protein Red	Ik		557	65.615	0	3.4094	0	0	0	1	0	0	0	0	0	1	0	0	0	0	0	1	0	0	0	0	0	1.6	0	0	0	0	0	0	0	0	#DIV/0!	#DIV/0!	0	0	0	0	0	0
Q9Z1Q5	Chloride intracellular channel protein 1	Clic1		241	27.013	0.0017544	2.8074	0	1	1	1	0	0	0	1	1	1	0	0	0	1	1	1	0	0	0	7.5	7.5	7.5	0	0	0	3042600	1626900	12924000	0	0	#DIV/0!	0	0	202840	108460	861610	0	0
Q9Z1Z2	Serine-threonine kinase receptor-associated protein	Strap		350	38.442	0	30.944	2	3	1	2	1	5	2	3	1	2	1	5	2	3	1	2	1	5	8.9	11.7	3.7	10.3	5.1	30.3	2758500	13272000	0	1825500	0	17697000	0	1.33341	131350	631990	0	86928	0	842730	270
Q9Z2Q6;A0A338P6R8;A0A338P769;B7ZNM7;A0A338P729	Septin-5	Sept5		369	42.747	0	120.92	0	13	0	0	0	7	0	13	0	0	0	7	0	13	0	0	0	7	0	50.7	0	0	0	30.6	0	184140000	0	0	0	45818000	#DIV/0!	0.248822	0	8369800	0	0	0	2082600	121;155;156;278;300
Q9Z2U1	Proteasome subunit alpha type-5	Psma5		241	26.411	0	16.556	1	1	0	0	1	4	1	1	0	0	1	4	1	1	0	0	1	4	9.1	7.9	0	0	5	24.9	861210	0	0	0	5303300	13214000	6.15796	#DIV/0!	78292	0	0	0	482120	1201200	165
Q9Z2X1	Heterogeneous nuclear ribonucleoprotein F;Heterogeneous nuclear ribonucleoprotein F, N-terminally processed	Hnrnpf		415	45.729	0	29.523	2	4	2	4	4	3	1	3	1	3	3	2	1	3	1	3	3	2	8.2	15.9	6.5	15.9	15.9	11.1	2437000	37084000	3040600	26171000	4736600	23165000	1.94362	0.624663	162460	2472300	202710	1744800	315770	1544400	267;290	267;290
Q9Z321;A0A338P7E0	DNA topoisomerase 3-beta-1	Top3b		862	96.948	0.0016964	2.5055	0	2	0	0	0	1	0	2	0	0	0	1	0	2	0	0	0	1	0	4.4	0	0	0	1.3	0	0	0	0	0	1218600	#DIV/0!	#DIV/0!	0	0	0	0	0	25387

## Sheet: Table 2 - TRAF6(WT) vs (C70A)
Majority protein IDs	Protein names	Gene names	Common protein names (used in this study)	Sequence length	Mol. weight [kDa]	Q-value	Score	Peptides IL17R_TRAF6(C70A)_Exp3A	Peptides IL17R_TRAF6(C70A)_Exp3B	Peptides IL17R_TRAF6(WT)_Exp3A	Peptides IL17R_TRAF6(WT)_Exp3B	Razor + unique peptides IL17R_TRAF6(C70A)_Exp3A	Razor + unique peptides IL17R_TRAF6(C70A)_Exp3B	Razor + unique peptides IL17R_TRAF6(WT)_Exp3A	Razor + unique peptides IL17R_TRAF6(WT)_Exp3B	Unique peptides IL17R_TRAF6(C70A)_Exp3A	Unique peptides IL17R_TRAF6(C70A)_Exp3B	Unique peptides IL17R_TRAF6(WT)_Exp3A	Unique peptides IL17R_TRAF6(WT)_Exp3B	Sequence coverage IL17R_TRAF6(C70A)_Exp3A [%]	Sequence coverage IL17R_TRAF6(C70A)_Exp3B [%]	Sequence coverage IL17R_TRAF6(WT)_Exp3A [%]	Sequence coverage IL17R_TRAF6(WT)_Exp3B [%]	Intensity IL17R_TRAF6(C70A)_Exp3A	Intensity IL17R_TRAF6(C70A)_Exp3B	Intensity IL17R_TRAF6(WT)_Exp3A	Intensity IL17R_TRAF6(WT)_Exp3B	iBAQ IL17R_TRAF6(C70A)_Exp3A	iBAQ IL17R_TRAF6(C70A)_Exp3B	iBAQ IL17R_TRAF6(WT)_Exp3A	iBAQ IL17R_TRAF6(WT)_Exp3B	Carbamidomethyl (C) site positions	Methyl thio site positions	Oxidation (M) site positions
Q60943	Interleukin-17 receptor A	Il17ra	IL-17RA	864	97.807	0	146.46	20	22	23	23	20	22	23	23	20	22	23	23	39.9	41.2	44	43.3	1202300000	268800000	675000000	224120000	34351000	7680000	19286000	6403400	43;50;584;594;635;641;719;730	43;50;185;196;303;449;472;584;594;635;641;719;730	134;192;486;488;544;734;735
Q62386	Interleukin-17A	Il17a	IL-17	158	17.49	0	170.16	18	15	19	19	18	15	19	19	18	15	19	19	64.6	64.6	72.2	72.2	35471000000	11596000000	9311600000	4442000000	3224700000	1054100000	846510000	403820000	97;102;132;147;149	97;102;132;147;149	113;141
Q8C2D3;A2AR76;P70347;A2AR78	TRAF family member-associated NF-kappa-B activator	Tank	TANK	413	47.018	0	117.92	0	0	12	10	0	0	12	10	0	0	12	10	0	0	38.3	32.2	0	0	63634000	51105000	0	0	3535200	2839200	316	175;181;206;316	204
D3Z2W0;E9QM75;Q9WUU8	TNFAIP3-interacting protein 1	Tnip1	ABIN1	646	72.938	0	88.818	0	0	14	14	0	0	14	14	0	0	14	14	0	0	32.4	30.7	0	0	55417000	50236000	0	0	1910900	1732300	184	184;225	44;54
Q60769	Tumor necrosis factor alpha-induced protein 3	Tnfaip3	A20	775	87.653	0	41.01	0	0	18	15	0	0	18	15	0	0	18	15	0	0	35.2	30.5	0	0	50554000	15985000	0	0	1099000	347500	158;475;612	158;243;475;487;506;509;544;609;642;647;659;718;721	15;719
Q8VC91;E9Q2Y3;Q7TSS3;O88522;A3KG44;A3KG41;A3KG38	NF-kappa-B essential modulator	Ikbkg	NEMO	411	47.844	0	15.451	0	0	6	8	0	0	6	8	0	0	6	8	0	0	19.2	27	0	0	11462000	12533000	0	0	498360	544920		76;388;389
A0A0R4J0T4;Q5D0E0;O88351;Q3U141	Inhibitor of nuclear factor kappa-B kinase subunit beta	Ikbkb	IKKß	738	84.387	0	10.685	0	0	6	6	0	0	6	6	0	0	6	6	0	0	12.6	14.5	0	0	3333400	5349400	0	0	75759	121580		370
Q9WTX6;Q3TPM3	Cullin-1	Cul1	Cullin1	776	89.69	0	10.937	0	0	6	5	0	0	6	5	0	0	6	5	0	0	10.6	9.1	0	0	5583500	3023300	0	0	121380	65725		137
P39429	TNF receptor-associated factor 2	Traf2	TRAF2	501	56.026	0	12.281	0	0	5	8	0	0	5	8	0	0	5	8	0	0	15.4	20.8	0	0	2453500	2670300	0	0	84603	92078	287	34;37;124;129;136;139;170;182;189;192;287
Q9QYP6;F7A092	5-azacytidine-induced protein 2	Azi2	NAP1	405	46.09	0	5.7746	0	0	4	1	0	0	4	1	0	0	4	1	0	0	16	7.2	0	0	4314100	866710	0	0	205440	41272		10
E9Q605;E9QNL4;Q60680	Inhibitor of nuclear factor kappa-B kinase subunit alpha	Chuk	IKKα	719	82.225	0	2.2685	0	0	2	1	0	0	2	1	0	0	2	1	0	0	5.1	2.1	0	0	2873600	409660	0	0	66829	9527
Q3UKC1	Tax1-binding protein 1 homolog	Tax1bp1	TAX1BP1	814	93.629	0	2.9309	0	0	2	0	0	0	2	0	0	0	2	0	0	0	3.7	0	0	0	1445100	0	0	0	31416	0
Q9WUN2	Serine/threonine-protein kinase TBK1	Tbk1	TBK1	729	83.424	0	161.09	2	0	22	22	2	0	22	22	2	0	22	22	4.8	0	45.3	42.2	1099400	0	95130000	55140000	27484	0	2378200	1378500	423	292;426;605;637	184;690
P70196	TNF receptor-associated factor 6	Traf6	TRAF6	530	60.069	0	160.42	30	21	18	17	30	21	18	17	30	21	18	17	69.6	58.1	50.8	49.1	533860000	190760000	62043000	31296000	21354000	7630400	2481700	1251800	105;162;172;182;235;287;357	70;73;105;155;162;165;172;182;189;192;235;242;249;287;296;357;411	50;75;196;227;270;328;333;352;370;458;485
Q8N7N6	TRAF3-interacting protein 2	Traf3ip2	ACT1	555	62.439	0	133.03	28	21	22	18	28	21	22	18	28	21	22	18	62.7	53.2	56	46.7	822810000	237990000	176490000	85144000	32913000	9519400	7059700	3405800	52;69;96;211	52;69;96;211	42;162;163;399;403;447;482;483;493
Q5SRY7	F-box/WD repeat-containing protein 11	Fbxw11	ßTrCP2	542	62.062	0	26.966	4	0	9	8	4	0	9	8	4	0	9	8	9.4	0	24.9	18.5	3961300	0	13010000	8044500	123790	0	406560	251390		145;151;245;285;393;408
Q9R0T8;E9PYL6	Inhibitor of nuclear factor kappa-B kinase subunit epsilon	Ikbke	IKKε	717	80.952	0	43.959	1	0	18	15	1	0	18	15	1	0	18	15	1.3	0	33.8	28.7	589720	0	56175000	39298000	15938	0	1518200	1062100		118;267;524;548;549;599;634;688	485
Q8K4C2;F7AR97	Interleukin-17 receptor C	Il17rc	IL-17RC	698	77.147	0	73.356	11	10	12	10	11	10	12	10	11	10	12	10	21.2	20.1	24.5	21.2	57395000	24118000	24928000	16682000	1979100	831670	859600	575230	651	80;83;284;316;317;325;334;651	524
Q60803;Q3UHJ1	TNF receptor-associated factor 3	Traf3		567	64.293	0	38.166	0	0	4	10	0	0	4	10	0	0	4	10	0	0	8.6	22.2	0	0	2743400	5371000	0	0	70343	137720		116;140;147;196;198;203;207;224;231
E9Q5I8;E9Q3F9;E9PVF3;Q62433;E9Q0J8;E9PZC7;E9Q7G8;E9Q147;E9Q7V2;F6VLR8;E9Q514	Protein NDRG1	Ndrg1		155	17.053	0	3.6535	0	0	1	2	0	0	1	2	0	0	1	2	0	0	10.3	20.6	0	0	344300	3532200	0	0	86074	883060
Q3SXA6;A0A1D5RLN9;A0A1D5RMN0		Tnip3		208	24.197	0	7.9308	0	0	2	1	0	0	2	1	0	0	2	1	0	0	16.3	9.1	0	0	4898300	2355500	0	0	445300	214140
Q61176	Arginase-1	Arg1		323	34.807	0	8.9902	0	1	2	2	0	1	2	2	0	1	2	2	0	3.4	6.8	5.9	0	0	8267700	2302600	0	0	551180	153500
F7BB92;Q6P8N8;Q9JHS4	ATP-dependent Clp protease ATP-binding subunit clpX-like, mitochondrial	Clpx		192	20.96	0	1.8576	0	0	0	1	0	0	0	1	0	0	0	1	0	0	0	6.8	0	0	0	2115800	0	0	0	162760
E9Q1Z0		4732456N10Rik		538	58.224	0	4.5353	10	7	12	11	0	0	1	2	0	0	1	0	12.3	8.7	14.1	13.2	0	0	0	1946200	0	0	0	69506		452	257;430
Q60864	Stress-induced-phosphoprotein 1	Stip1		543	62.581	0	3.2526	0	0	0	2	0	0	0	2	0	0	0	2	0	0	0	5.9	0	0	0	1743300	0	0	0	51274		26
Q5FW53	Myosin-binding protein H-like	Mybphl		355	38.76	0.0042135	1.3841	0	0	1	1	0	0	1	1	0	0	1	1	0	0	4.2	4.2	0	0	3100500	1414900	0	0	182380	83230
D3YTL5;Q99LB4;D3YZN3;D3YU77;P24452	Macrophage-capping protein	Capg		254	28.031	0.0089744	0.99071	0	0	0	2	0	0	0	2	0	0	0	2	0	0	0	15	0	0	0	1366300	0	0	0	151820
Q9R0P5	Destrin	Dstn		165	18.521	0	4.4155	1	1	1	2	1	1	1	2	1	1	1	2	7.3	7.3	7.3	13.9	0	0	0	1247400	0	0	0	113400		12
Q02053	Ubiquitin-like modifier-activating enzyme 1	Uba1		1058	117.81	0	3.2431	0	0	0	2	0	0	0	2	0	0	0	2	0	0	0	3.1	0	0	0	1245200	0	0	0	23058
Q99JG7;Q80VZ7;D3Z039	TNFAIP3-interacting protein 2	Tnip2		430	49.094	0	21.526	0	0	3	3	0	0	3	3	0	0	3	3	0	0	14	12.6	0	0	2726700	1200000	0	0	118550	52175	22	22
A0A1C7CYV0;B1AX58;Q99K51	Plastin-3	Pls3		629	70.642	0	2.1277	0	0	0	2	0	0	0	2	0	0	0	2	0	0	0	4.5	0	0	0	1151100	0	0	0	31111
Q9CWF2;Q7TMM9	Tubulin beta-2B chain;Tubulin beta-2A chain	Tubb2b;Tubb2a		445	49.953	0.0099379	0.87935	17	11	14	14	0	0	0	1	0	0	0	1	42.9	30.8	38.7	38.9	0	0	0	996360	0	0	0	49818		239;303	73;233;267;330;363;388
A0A1L1SV25;P57780;E9Q2W9	Alpha-actinin-4	Actn4		932	107.11	0	2.4024	6	4	5	8	0	0	0	2	0	0	0	2	7.6	5.3	6	10.4	0	0	0	977590	0	0	0	17457			86
Q80TY4	Suppression of tumorigenicity 18 protein	St18		1045	114.75	0.0041265	1.3162	0	0	0	1	0	0	0	1	0	0	0	1	0	0	0	1.6	0	0	0	854840	0	0	0	14247
F8WGG5;J3QQ30;J3QPW1;P53810	Phosphatidylinositol transfer protein alpha isoform	Pitpna		99	11.118	0	1.9934	0	0	0	1	0	0	0	1	0	0	0	1	0	0	0	23.2	0	0	0	775030	0	0	0	155010
Q99PT1	Rho GDP-dissociation inhibitor 1	Arhgdia		204	23.407	0	1.9854	0	0	0	1	0	0	0	1	0	0	0	1	0	0	0	7.8	0	0	0	751770	0	0	0	83530
Q8BK64	Activator of 90 kDa heat shock protein ATPase homolog 1	Ahsa1		338	38.117	0	2.3741	0	0	0	1	0	0	0	1	0	0	0	1	0	0	0	6.5	0	0	0	748110	0	0	0	35624
G3X952		Zkscan2		960	110.49	0.0041667	1.3587	0	0	0	1	0	0	0	1	0	0	0	1	0	0	0	1	0	0	0	611080	0	0	0	12731
Q80X72	Leucine-rich repeat-containing protein 15	Lrrc15		579	64.176	0	2.3876	0	0	0	1	0	0	0	1	0	0	0	1	0	0	0	2.1	0	0	0	602990	0	0	0	35470
D3Z216;Q99K90	TGF-beta-activated kinase 1 and MAP3K7-binding protein 2	Tab2		553	60.224	0.0064935	1.0473	0	0	0	1	0	0	0	1	0	0	0	1	0	0	0	2.9	0	0	0	586440	0	0	0	32580
Q3TW96	UDP-N-acetylhexosamine pyrophosphorylase-like protein 1	Uap1l1		507	56.613	0	2.9602	0	0	0	1	0	0	0	1	0	0	0	1	0	0	0	3.6	0	0	0	548090	0	0	0	19574
Q80X90	Filamin-B	Flnb		2602	277.82	0.0043103	1.4586	1	0	1	1	0	0	1	1	0	0	1	1	0.4	0	0.5	0.5	0	0	888540	481420	0	0	6257.3	3390.3
Q14BI5		Myom2		1463	164.74	0	2.1562	0	0	1	1	0	0	1	1	0	0	1	1	0	0	1.1	1.1	0	0	568440	452560	0	0	6767.1	5387.7
Q61576;A2A4H9	Peptidyl-prolyl cis-trans isomerase FKBP10	Fkbp10		581	64.697	0	4.4178	0	0	0	2	0	0	0	2	0	0	0	2	0	0	0	4.1	0	0	0	385750	0	0	0	10715
E9Q5P6;E9PUZ9		Pdzrn4		775	88.64	0.010088	0.93087	0	0	1	0	0	0	1	0	0	0	1	0	0	0	1.8	0	0	0	14679000	0	0	0	396740	0			423
Q05816	Fatty acid-binding protein, epidermal	Fabp5		135	15.137	0.009009	1.0163	0	0	1	0	0	0	1	0	0	0	1	0	0	0	6.7	0	0	0	6939500	0	0	0	991360	0
A2AF67;A2AF47	Dedicator of cytokinesis protein 11	Dock11		1902	218.24	0.0041609	1.356	0	0	1	0	0	0	1	0	0	0	1	0	0	0	0.7	0	0	0	6590800	0	0	0	62769	0			1262
Q9CPW4;Q3UA72	Actin-related protein 2/3 complex subunit 5	Arpc5		151	16.288	0	3.4841	0	0	2	0	0	0	2	0	0	0	2	0	0	0	21.2	0	0	0	4872300	0	0	0	487230	0
P14115	60S ribosomal protein L27a	Rpl27a		148	16.605	0	5.5126	2	0	2	0	2	0	2	0	2	0	2	0	14.9	0	22.3	0	0	0	3011400	0	0	0	430200	0	70	70
Q5SYD0	Unconventional myosin-Id	Myo1d		1006	116.08	0	1.7309	0	0	2	0	0	0	2	0	0	0	2	0	0	0	2.5	0	0	0	2014900	0	0	0	32498	0
Q8VIP4;A0A2R8W6E8;Q9JHG2	Calcipressin-2	Rcan2		243	27.332	0.0052083	1.0562	0	0	1	0	0	0	1	0	0	0	1	0	0	0	11.1	0	0	0	1896000	0	0	0	172360	0
Q9D898	Actin-related protein 2/3 complex subunit 5-like protein	Arpc5l		153	16.98	0	2.2285	0	0	2	0	0	0	2	0	0	0	2	0	0	0	20.9	0	0	0	1843900	0	0	0	204880	0
B1AWV9;Q5DTL9	Anion exchange protein;Sodium-driven chloride bicarbonate exchanger	Slc4a10		1106	124.61	0.0040214	1.1749	0	0	1	0	0	0	1	0	0	0	1	0	0	0	1.2	0	0	0	1475100	0	0	0	30732	0
A0A0G2JDN0;A0A0G2JGN1;A0A0G2JFM6;P08071	Lactotransferrin	Ltf		95	10.493	0.0089859	1.0094	0	0	1	0	0	0	1	0	0	0	1	0	0	0	10.5	0	0	0	1277400	0	0	0	212900	0
D3Z3E8;E9PW39;D3YVL0;P23249	Putative helicase MOV-10	Mov10		1004	113.6	0	4.178	1	0	2	0	1	0	2	0	1	0	2	0	1.9	0	3.6	0	0	0	1113800	0	0	0	20252	0		554;565
D3YUE2;Q61398;A0A0G2JE29;D3YZE3	Procollagen C-endopeptidase enhancer 1	Pcolce		493	53.134	0	2.606	2	0	2	1	2	0	2	1	2	0	2	1	4.3	0	6.1	2	0	0	1073600	0	0	0	51125	0		89;237
Q64727	Vinculin	Vcl		1066	116.72	0.0043228	1.4722	0	0	2	0	0	0	2	0	0	0	2	0	0	0	3.4	0	0	0	983360	0	0	0	13112	0
Q14B70	Highly divergent homeobox	Hdx		692	76.86	0	2.1635	0	0	2	0	0	0	2	0	0	0	2	0	0	0	3	0	0	0	829970	0	0	0	23714	0
A2ATI8;A2ATI6;A2ATI9;Q99JX3	Golgi reassembly-stacking protein 2	Gorasp2		317	33.903	0.0099751	0.89885	0	1	1	0	0	1	1	0	0	1	1	0	0	5.4	5.4	0	0	0	811460	0	0	0	73769	0			219
A2A8L9;Q8BW72	Lysine-specific demethylase 4A	Kdm4a		1033	115.97	0.010025	0.91233	1	0	1	0	1	0	1	0	1	0	1	0	1.2	0	1.2	0	0	0	713810	0	0	0	16996	0		749
Q3U367;Q9JLJ2	4-trimethylaminobutyraldehyde dehydrogenase	Aldh9a1		518	55.887	0.0099502	0.88872	0	0	1	0	0	0	1	0	0	0	1	0	0	0	2.9	0	0	0	712640	0	0	0	25451	0
A0A0G2JGY4;P08249	Malate dehydrogenase, mitochondrial	Mdh2		153	16.054	0	1.7229	0	0	1	0	0	0	1	0	0	0	1	0	0	0	12.4	0	0	0	708980	0	0	0	88623	0
D3YV80;E9QNH6;E9Q580;Q7TQD7;O88329;P46735	Unconventional myosin-Ia;Unconventional myosin-Ib	Myo1b;Myo1a		299	33.738	0.0052356	1.0839	0	0	1	0	0	0	1	0	0	0	1	0	0	0	5.7	0	0	0	703700	0	0	0	43981	0
O08848	60 kDa SS-A/Ro ribonucleoprotein	Trove2		538	60.123	0.0041725	1.3602	0	0	1	0	0	0	1	0	0	0	1	0	0	0	2	0	0	0	654380	0	0	0	24236	0
Q6ZWZ4;P47964	60S ribosomal protein L36	Rpl36		105	12.254	0.0042373	1.4066	0	0	2	0	0	0	2	0	0	0	2	0	0	0	20	0	0	0	654030	0	0	0	218010	0		48
E9Q7G6;Q8VC70	RNA-binding motif, single-stranded-interacting protein 2	Rbms2		355	37.583	0	2.1398	0	0	1	0	0	0	1	0	0	0	1	0	0	0	4.2	0	0	0	613380	0	0	0	51115	0
P62737;P63268;D3YZY0;D3Z2K3	Actin, aortic smooth muscle;Actin, gamma-enteric smooth muscle	Acta2;Actg2		377	42.009	0.0039894	1.1536	14	13	15	12	0	0	1	0	0	0	1	0	54.1	52.3	57	48	0	0	563730	0	0	0	28186	0	219;259		46;49;84;178;229;271;285;327
Q61233	Plastin-2	Lcp1		627	70.148	0	1.7855	0	0	1	0	0	0	1	0	0	0	1	0	0	0	3.2	0	0	0	547250	0	0	0	14790	0
Q9D979	Uncharacterized protein C17orf64 homolog			236	27.117	0.010038	0.91405	0	0	1	0	0	0	1	0	0	0	1	0	0	0	6.4	0	0	0	490440	0	0	0	49044	0			187
B1ARA3;B1ARA5;P61255	60S ribosomal protein L26	Rpl26		103	12.217	0.0043165	1.4616	0	0	1	0	0	0	1	0	0	0	1	0	0	0	8.7	0	0	0	487690	0	0	0	81281	0
Q3U7K7;Q62191	E3 ubiquitin-protein ligase TRIM21	Trim21		462	53.327	0.010063	0.91982	0	0	1	0	0	0	1	0	0	0	1	0	0	0	2.8	0	0	0	478640	0	0	0	21756	0
Q9D2Q8	Protein S100-A14	S100a14		104	11.599	0	1.6727	0	0	1	0	0	0	1	0	0	0	1	0	0	0	14.4	0	0	0	435540	0	0	0	72590	0
P62259;D6REF3	14-3-3 protein epsilon	Ywhae		255	29.174	0.0042674	1.4243	1	1	2	1	0	0	1	0	0	0	1	0	3.9	3.9	8.6	3.9	0	0	432340	0	0	0	25432	0			221
Q3U1J4	DNA damage-binding protein 1	Ddb1		1140	126.85	0	2.8937	1	0	1	0	1	0	1	0	1	0	1	0	1.2	0	0.9	0	0	0	413660	0	0	0	7521.1	0		378
E0CYM1;E0CYH7;Q6P6L0	Filamin A-interacting protein 1-like	Filip1l		893	101.92	0	1.5542	0	0	1	0	0	0	1	0	0	0	1	0	0	0	1.2	0	0	0	384250	0	0	0	7841.8	0
A0A0A6YXL7;A0A0A6YWJ5;A0A2I3BRX8;Q3U570;A0A0A6YWG1;Q3U581;A0A0A6YXQ4;A0A0A6YXE3;A0A0A6YWB0;G3X9Q0;A0A2K6EDM5;A0A0A6YVV8;Q9JKP5;Q8C181	Muscleblind-like protein 1;Muscleblind-like protein 2	Mbnl1;Mbnl2		192	20.783	0	1.5584	1	0	0	0	1	0	0	0	1	0	0	0	13	0	0	0	0	0	0	0	0	0	0	0		184
A0A1B0GSL5;A0A1B0GSJ2;A0A1B0GSC2;A0A1B0GRH1;A0A1B0GT00;A0A1B0GSB2;A0A1B0GSQ6;A0A1B0GS68;P19253	60S ribosomal protein L13a	Rpl13a		110	11.803	0	1.5492	1	0	0	1	1	0	0	1	1	0	0	1	10.9	0	0	10.9	0	0	0	0	0	0	0	0		38
A0A1D5RME4;A0A1D5RLW5;A0A1D5RM85;P62717;A0A1D5RM79	60S ribosomal protein L18a	Rpl18a		123	14.364	0	1.6753	1	0	1	0	1	0	1	0	1	0	1	0	11.4	0	10.6	0	0	0	0	0	0	0	0	0		20;65
A0A1W2P6G5				139	15.448	0	17.235	7	7	6	7	1	1	1	1	1	1	1	1	65.5	65.5	65.5	65.5	0	0	0	0	0	0	0	0	126	20;126	24;61;115
A0A1W2P768;P84228;F8WI35;P68433	Histone H3.2;Histone H3;Histone H3.1	Hist1h3b;H3f3a;Hist1h3a		181	20.246	0	23.057	1	2	2	2	0	1	1	1	0	1	1	1	3.9	21.5	21.5	21.5	0	0	0	0	0	0	0	0	156		136
A0A2I3BPG9;P83882	60S ribosomal protein L36a	Rpl36a		106	12.455	0	2.0014	1	0	0	0	1	0	0	0	1	0	0	0	8.5	0	0	0	0	0	0	0	0	0	0	0		72;77
A0A2R8W6Y5;A0A2R8VKL5;E9Q066;G3X9Q6;Q8BWW4	La-related protein 4	Larp4		610	67.487	0.010165	0.95884	1	0	0	0	1	0	0	0	1	0	0	0	2.1	0	0	0	0	0	0	0	0	0	0	0
D3Z1T4;D3Z1M1;E9QKR0;P62880	Guanine nucleotide-binding protein G(I)/G(S)/G(T) subunit beta-2	Gnb2		188	20.785	0	1.7778	1	0	0	0	1	0	0	0	1	0	0	0	10.1	0	0	0	0	0	0	0	0	0	0	0		25
D3Z2E1;Q9JHI8	NADPH oxidase 4	Nox4		157	17.508	0	1.5642	0	0	1	0	0	0	1	0	0	0	1	0	0	0	12.1	0	0	0	0	0	0	0	0	0		107
E9Q9V3;E9PY55;E9Q701;F8VQL9;Q9WU42	Nuclear receptor corepressor 2	Ncor2		2332	253.86	0.005291	1.1182	1	0	0	0	1	0	0	0	1	0	0	0	0.9	0	0	0	0	0	0	0	0	0	0	0
E9Q7F5		Gm6792		164	18.665	0.0042017	1.3696	0	1	0	0	0	1	0	0	0	1	0	0	0	5.5	0	0	0	0	0	0	0	0	0	0	2
E9QAK5;Q61768	Kinesin-like protein;Kinesin-1 heavy chain	Kif5b		619	70.102	0.0041096	1.2991	0	0	1	1	0	0	1	1	0	0	1	1	0	0	1.6	1.6	0	0	0	0	0	0	0	0	7		1
H7BX38;P40224	Stromal cell-derived factor 1	Cxcl12		119	13.634	0	1.9963	1	0	0	0	1	0	0	0	1	0	0	0	11.8	0	0	0	0	0	0	0	0	0	0	0		55
K7N747		Vmn2r109		858	98.061	0	1.9779	1	1	1	1	1	1	1	1	1	1	1	1	2	2	2	2	0	0	0	0	0	0	0	0	124		121
O35682	Myeloid-associated differentiation marker	Myadm		320	35.284	0	2.0427	2	0	1	0	2	0	1	0	2	0	1	0	5	0	4.7	0	0	0	0	0	0	0	0	0		286
O89094	Caspase-14;Caspase-14 subunit p17, mature form;Caspase-14 subunit p10, mature form;Caspase-14 subunit p20, intermediate form;Caspase-14 subunit p8, intermediate form	Casp14		257	29.458	0.0040107	1.1596	0	1	1	1	0	1	1	1	0	1	1	1	0	3.1	3.1	3.1	0	0	0	0	0	0	0	0		136
P10300	T-cell surface glycoprotein CD8 beta chain	Cd8b		213	24.287	0.01005	0.91415	0	0	0	1	0	0	0	1	0	0	0	1	0	0	0	5.6	0	0	0	0	0	0	0	0		158
P16382;A0A0U1RPZ6;A0A0U1RNW1	Interleukin-4 receptor subunit alpha;Soluble interleukin-4 receptor subunit alpha	Il4r		810	87.626	0	2.1546	1	0	1	0	1	0	1	0	1	0	1	0	1.6	0	2.2	0	0	0	0	0	0	0	0	0		34
P26041	Moesin	Msn		577	67.766	0	3.22	0	0	0	1	0	0	0	1	0	0	0	1	0	0	0	4.5	0	0	0	0	0	0	0	0		117
Q3U9N4;P28798	Granulins;Acrogranin;Granulin-1;Granulin-2;Granulin-3;Granulin-4;Granulin-5;Granulin-6;Granulin-7	Grn		602	65.018	0	17.019	7	5	3	4	7	5	3	4	7	5	3	4	17.9	13.1	7.5	11	0	0	0	0	0	0	0	0		176;177;183;227;233;234;317;318;325;326;332;333;339;477;478;485;486;552;553;567;568;574
P50284	Tumor necrosis factor receptor superfamily member 3	Ltbr		415	44.956	0.0041209	1.3045	2	0	0	0	2	0	0	0	2	0	0	0	6.7	0	0	0	0	0	0	0	0	0	0	0		62;72;412
P53996;A0A0N4SVS6	Cellular nucleic acid-binding protein	Cnbp		178	19.592	0	7.3131	2	1	1	0	2	1	1	0	2	1	1	0	15.2	8.4	8.4	0	0	0	0	0	0	0	0	0		54;120;123
P60202	Myelin proteolipid protein	Plp1		277	30.077	0.0040761	1.2497	1	0	0	0	1	0	0	0	1	0	0	0	6.1	0	0	0	0	0	0	0	0	0	0	0		139;141
P61514;A0A1D5RL86	60S ribosomal protein L37a	Rpl37a		92	10.275	0.0041494	1.3449	3	0	0	2	3	0	0	2	3	0	0	2	41.3	0	0	28.3	0	0	0	0	0	0	0	0		39;42;57;60
P62281;A0A1B0GRR3;A0A1B0GSE8	40S ribosomal protein S11	Rps11		158	18.431	0	4.2475	2	1	1	1	2	1	1	1	2	1	1	1	17.7	11.4	11.4	6.3	0	0	0	0	0	0	0	0		60;131
P62754	40S ribosomal protein S6	Rps6		249	28.68	0	2.1654	1	0	0	1	1	0	0	1	1	0	0	1	4.8	0	0	4.8	0	0	0	0	0	0	0	0		12
Q3TLP8;P63001;A0A2R8VHH0;A2AC13;Q05144;P60764	Ras-related C3 botulinum toxin substrate 1;Ras-related C3 botulinum toxin substrate 2;Ras-related C3 botulinum toxin substrate 3	Rac1;Rac3;Rac2		211	23.432	0	3.7473	2	0	0	2	2	0	0	2	2	0	0	2	11.4	0	0	11.4	0	0	0	0	0	0	0	0		124;176
P63260;B1ATY1	Actin, cytoplasmic 2;Actin, cytoplasmic 2, N-terminally processed	Actg1		375	41.792	0	41.716	17	15	18	16	1	1	1	1	1	1	1	1	63.5	58.1	67.7	60.8	0	0	0	0	0	0	0	0	17;217;257;272	17;217;257;272	16;44;47;153;227;269;283;305;325
P68373;Q9JJZ2	Tubulin alpha-1C chain;Tubulin alpha-8 chain	Tuba1c;Tuba8		449	49.909	0	4.4275	15	13	15	16	1	0	1	1	1	0	1	1	53	43.2	51.9	49.4	0	0	0	0	0	0	0	0	376	295;315;316;347;376	302;377;398;413
P84084;P61750;E9Q798	ADP-ribosylation factor 5;ADP-ribosylation factor 4	Arf5;Arf4		180	20.529	0	1.6277	5	3	2	2	1	1	0	0	1	1	0	0	36.1	29.4	17.2	22.8	0	0	0	0	0	0	0	0		62
P97313	DNA-dependent protein kinase catalytic subunit	Prkdc		4128	471.47	0.0041379	1.3413	1	0	0	1	1	0	0	1	1	0	0	1	0.5	0	0	0.2	0	0	0	0	0	0	0	0		2399;3147
P97350	Plakophilin-1	Pkp1		728	80.895	0	6.8527	1	1	3	1	1	1	3	1	1	1	3	1	2.2	2.2	7.4	2.2	0	0	0	0	0	0	0	0		274;410;548
Q08189	Protein-glutamine gamma-glutamyltransferase E;Protein-glutamine gamma-glutamyltransferase E 50 kDa catalytic chain;Protein-glutamine gamma-glutamyltransferase E 27 kDa non-catalytic chain	Tgm3		693	77.308	0.0041841	1.3665	1	0	1	0	1	0	1	0	1	0	1	0	2.2	0	2.2	0	0	0	0	0	0	0	0	0		677
Q3TE40;Q62193	Replication protein A 32 kDa subunit	Rpa2		270	29.44	0	4.1908	1	0	0	0	1	0	0	0	1	0	0	0	8.5	0	0	0	0	0	0	0	0	0	0	0		49
Q61609	Sodium-dependent phosphate transporter 1	Slc20a1		681	74.152	0.0014556	1.518	1	0	0	0	1	0	0	0	1	0	0	0	2.1	0	0	0	0	0	0	0	0	0	0	0		307
Q61753	D-3-phosphoglycerate dehydrogenase	Phgdh		533	56.585	0	10.44	4	0	0	4	4	0	0	4	4	0	0	4	11.8	0	0	13.1	0	0	0	0	0	0	0	0		18;19;48;254;281;369
Q6NS46	Protein RRP5 homolog	Pdcd11		1862	207.78	0.0099875	0.89891	1	0	0	0	1	0	0	0	1	0	0	0	0.8	0	0	0	0	0	0	0	0	0	0	0		1165
Q78XF5	Oligosaccharyltransferase complex subunit OSTC	Ostc		149	16.815	0	1.6228	1	1	1	1	1	1	1	1	1	1	1	1	8.1	8.1	8.1	8.1	0	0	0	0	0	0	0	0	14	14
Q7TMF2	3-5 exoribonuclease 1	Eri1		345	39.493	0.010152	0.9578	0	1	0	1	0	1	0	1	0	1	0	1	0	4.9	0	4.9	0	0	0	0	0	0	0	0		310	305
Q7TPL6		Zfp748		888	103.51	0.0040872	1.257	0	1	1	1	0	1	1	1	0	1	1	1	0	2.4	1.4	2.4	0	0	0	0	0	0	0	0	670	670;673;678
Q7TS20	Olfactory receptor	Olfr259		312	35.392	0.006502	1.0521	0	1	0	0	0	1	0	0	0	1	0	0	0	2.9	0	0	0	0	0	0	0	0	0	0
Q80TZ3	Putative tyrosine-protein phosphatase auxilin	Dnajc6		938	102.3	0.0090439	1.0195	0	0	1	1	0	0	1	1	0	0	1	1	0	0	1.2	1.2	0	0	0	0	0	0	0	0		372
Q80U57	Regulating synaptic membrane exocytosis protein 3	Rims3		307	32.589	0.0040431	1.1862	0	1	0	0	0	1	0	0	0	1	0	0	0	7.8	0	0	0	0	0	0	0	0	0	0		251
Q80ZU5	Coiled-coil domain-containing protein 181	Ccdc181		509	59.241	0.0040053	1.1563	1	0	0	0	1	0	0	0	1	0	0	0	3.9	0	0	0	0	0	0	0	0	0	0	0		333
Q8R127;J3QNN5	Saccharopine dehydrogenase-like oxidoreductase	Sccpdh		429	47.129	0.01	0.90924	2	0	0	0	2	0	0	0	2	0	0	0	5.6	0	0	0	0	0	0	0	0	0	0	0		98;218
Q8R1V4;Q99KF1	Transmembrane emp24 domain-containing protein 4;Transmembrane emp24 domain-containing protein 9	Tmed4;Tmed9		227	26.022	0.0052151	1.0633	1	0	0	0	1	0	0	0	1	0	0	0	7.5	0	0	0	0	0	0	0	0	0	0	0		41
Q8R2C0		Vmn1r62		300	34.087	0.0040928	1.2689	0	1	1	0	0	1	1	0	0	1	1	0	0	6	6	0	0	0	0	0	0	0	0	0	166
Q8VDM6	Heterogeneous nuclear ribonucleoprotein U-like protein 1	Hnrnpul1		859	96.001	0	2.8038	1	0	0	0	1	0	0	0	1	0	0	0	2.6	0	0	0	0	0	0	0	0	0	0	0		392
Q99KP6	Pre-mRNA-processing factor 19	Prpf19		504	55.238	0	1.5749	1	0	0	0	1	0	0	0	1	0	0	0	5.2	0	0	0	0	0	0	0	0	0	0	0		5;16
Q9CZ09	Histidine protein methyltransferase 1 homolog	Mettl18		362	40.447	0.010191	0.96541	0	1	0	0	0	1	0	0	0	1	0	0	0	4.4	0	0	0	0	0	0	0	0	0	0	161
Q9D404	3-oxoacyl-[acyl-carrier-protein] synthase, mitochondrial	Oxsm		459	48.627	0.010076	0.91993	0	0	1	0	0	0	1	0	0	0	1	0	0	0	2.4	0	0	0	0	0	0	0	0	0	5		1
Q9QZQ8	Core histone macro-H2A.1	H2afy		372	39.735	0	3.2585	0	1	0	0	0	1	0	0	0	1	0	0	0	2.7	0	0	0	0	0	0	0	0	0	0
Q8C0J6	Ankyrin repeat domain-containing protein SOWAHC	Sowahc		512	54.937	0.0040816	1.256	0	1	0	1	0	1	0	1	0	1	0	1	0	3.5	0	1.8	0	231930	0	441680	0	9663.6	0	18403
G5E8E1;A0A087WNU6		Lrrfip1		428	48.918	0	1.6787	10	2	10	5	0	1	0	0	0	0	0	0	38.3	6.3	38.3	20.3	0	376770	0	0	0	18838	0	0			78;167
A0A140T8M4				101	11.116	0.0090206	1.0166	0	1	0	0	0	1	0	0	0	1	0	0	0	17.8	0	0	0	424540	0	0	0	84908	0	0			4
P10605	Cathepsin B;Cathepsin B light chain;Cathepsin B heavy chain	Ctsb		339	37.279	0	5.3294	1	2	0	2	1	2	0	2	1	2	0	2	5	10.3	0	10.3	0	480060	0	844330	0	25266	0	44438		319
A0A2I3BRT4;Q8R0W0	Epiplakin	Eppk1		3458	381.72	0	6.5346	2	3	3	2	0	1	1	1	0	1	1	1	1.6	3.3	3.3	2.7	0	526530	804490	710430	0	2909	4444.7	3925.1
S4R2M7;P09411;P09041	Phosphoglycerate kinase;Phosphoglycerate kinase 1;Phosphoglycerate kinase 2	Pgk1;Pgk2		255	27.715	0	3.2664	0	1	1	0	0	1	1	0	0	1	1	0	0	5.9	6.7	0	0	556350	807850	0	0	30909	44881	0
A0A0G2JED9;A0A0G2JDL9;A0A0G2JE52;Q99JI6;P62835	Ras-related protein Rap-1b;Ras-related protein Rap-1A	Rap1b;Rap1a		109	12.37	0	1.9177	0	1	0	1	0	1	0	1	0	1	0	1	0	13.8	0	13.8	0	562910	0	508140	0	112580	0	101630
A0A087WP57;A0A087WSE4;A0A087WR97;A0A087WRZ5;Q8R0B4;Q8BLD4;Q6VYI5;Q6VYI4;Q921F2	TAR DNA-binding protein 43	Tardbp		84	9.3113	0.0040541	1.2203	0	1	0	0	0	1	0	0	0	1	0	0	0	28.6	0	0	0	573720	0	0	0	286860	0	0
Q8BT60;Q9D6C8;A0A0R4J1D0;A0A0R4J0J1;Q3UYN2;P59108;Q1RLL3;Q9Z140;Q8BLR2;Q0VE82;Q9DC53;Q8JZW4	Copine-3;Copine-2;Copine-9;Copine-6;Copine-4;Copine-7;Copine-8;Copine-5	Cpne3;Cpne4;Cpne6;Cpne2;Cpne9;Cpne7;Cpne8;Cpne5		533	59.584	0	2.9936	0	1	2	0	0	1	2	0	0	1	2	0	0	3	4.7	0	0	593370	1311400	0	0	25799	57018	0
O70435;E0CZ34;F8WH02;E0CYL6	Proteasome subunit alpha type-3	Psma3		255	28.405	0	6.0037	0	1	2	1	0	1	2	1	0	1	2	1	0	7.5	12.9	7.5	0	604670	2375900	712380	0	46513	182760	54798
A2BE92;A2BE93;Q9EQU5	Protein SET	Set		151	17.584	0	1.9187	0	1	1	0	0	1	1	0	0	1	1	0	0	9.3	6.6	0	0	662600	597130	0	0	110430	99521	0
A0A0B4J1H8;A0A0B4J1H7		Igkv1-133;Igkv1-135		120	13.237	0.0041551	1.3452	0	1	0	0	0	1	0	0	0	1	0	0	0	10.8	0	0	0	725070	0	0	0	120840	0	0
Q8K4L4	Protein POF1B	Pof1b		587	67.784	0	2.0964	0	1	1	0	0	1	1	0	0	1	1	0	0	1.9	1.7	0	0	729580	531070	0	0	27022	19669	0
Q91Z25;Q9WV32	Actin-related protein 2/3 complex subunit 1B	Arpc1b		376	41.498	0	10.886	2	1	5	0	2	1	5	0	2	1	5	0	7.2	2.7	21.5	0	0	759160	4811600	0	0	42175	267310	0		26;162;227
Q9R1P1;D3YUM8	Proteasome subunit beta type-3;Proteasome subunit beta type	Psmb3;Gm4950		205	22.965	0	4.5499	0	1	1	0	0	1	1	0	0	1	1	0	0	7.8	8.8	0	0	769660	1903900	0	0	85517	211550	0
Q9CQC7	NADH dehydrogenase [ubiquinone] 1 beta subcomplex subunit 4	Ndufb4		129	15.081	0.0090323	1.0174	0	1	1	1	0	1	1	1	0	1	1	1	0	19.4	19.4	19.4	0	829710	889520	670220	0	165940	177900	134040
Q99NF7;P36993	Protein phosphatase 1B	Ppm1b		477	52.11	0	3.3801	1	2	0	1	1	2	0	1	1	2	0	1	4.2	8	0	4.2	0	845120	0	0	0	33805	0	0		71
P08207	Protein S100-A10	S100a10		97	11.186	0.0042735	1.4301	0	1	1	0	0	1	1	0	0	1	1	0	0	17.5	17.5	0	0	1001800	1339700	0	0	250450	334920	0
A6ZI44;P05064;D3YWI1;D3Z510;A0A0U1RPN8	Fructose-bisphosphate aldolase;Fructose-bisphosphate aldolase A	Aldoa		418	45.12	0	6.2112	1	1	2	1	1	1	2	1	1	1	2	1	2.6	4.8	11.5	4.3	0	1010200	2320600	0	0	42092	96693	0		127;232;393
Q9D0L8;D3Z478;D3YYS7	mRNA cap guanine-N7 methyltransferase	Rnmt		465	53.291	0	8.71	0	2	0	0	0	2	0	0	0	2	0	0	0	8.6	0	0	0	1261800	0	0	0	54861	0	0
A0A0R4J293;Q9JLF6	Protein-glutamine gamma-glutamyltransferase K	Tgm1		815	89.795	0	1.9914	0	1	2	1	0	1	2	1	0	1	2	1	0	1.6	3.3	1.6	0	1308100	4886300	1041900	0	27831	103960	22168
Q8CJ61	CKLF-like MARVEL transmembrane domain-containing protein 4	Cmtm4		208	22.921	0	15.477	0	1	1	1	0	1	1	1	0	1	1	1	0	16.8	16.8	16.8	0	2156600	1082200	750060	0	718880	360750	250020
E9Q1V9;E9Q1W0;E9Q1T1;A0A0G2JGS4;Q6PHZ2;Q8CCM0;F8WIS9;P11798	Calcium/calmodulin-dependent protein kinase type II subunit delta;Calcium/calmodulin-dependent protein kinase type II subunit alpha	Camk2d;Camk2a		488	55.293	0	7.9577	3	5	2	2	1	3	1	1	1	2	1	1	11.5	15.2	9	9	0	4474800	0	0	0	186450	0	0		273;383
Q9CPN9		2210010C04Rik		247	26.422	0	3.6549	0	1	1	1	0	1	1	1	0	1	1	1	0	4.9	4.9	4.9	0	10055000	7998300	8947000	0	1005500	799830	894700
Q8CEG8	Ubiquitin carboxyl-terminal hydrolase 27	Usp27		438	49.598	0	1.5462	0	1	0	0	0	1	0	0	0	1	0	0	0	2.3	0	0	0	17128000	0	0	0	744710	0	0
A0A1Y7VNF8;A0A1Y7VMH7;A0A1Y7VME9;E9Q9B7		Kidins220		1182	132.19	0.007772	1.0291	1	0	0	0	1	0	0	0	1	0	0	0	0.8	0	0	0	319160	0	0	0	5232.1	0	0	0
A0A0J9YUD8;A0A0J9YUZ4;P63158;D3YVC6;D3YZ18	High mobility group protein B1	Hmgb1		171	19.774	0	2.5705	1	0	0	1	1	0	0	1	1	0	0	1	8.8	0	0	8.2	342390	0	0	435540	57065	0	0	72589
E9PWX6;E9PWM2;E9Q809;F8WH71;E9Q5Y2;E9PUZ3;E9Q1I7;E9Q5J3;G3UW94;Q8BGJ9;Q9D883	Splicing factor U2AF 26 kDa subunit;Splicing factor U2AF 35 kDa subunit	U2af1l4;U2af1		37	3.9143	0.005284	1.1175	1	0	0	0	1	0	0	0	1	0	0	0	32.4	0	0	0	439350	0	0	0	219680	0	0	0
P33896	Interferon alpha/beta receptor 1	Ifnar1		590	65.795	0	1.938	1	0	0	0	1	0	0	0	1	0	0	0	2.2	0	0	0	442910	0	0	0	16404	0	0	0
Q9DCH4	Eukaryotic translation initiation factor 3 subunit F	Eif3f		361	37.984	0	4.0637	1	0	1	0	1	0	1	0	1	0	1	0	4.7	0	4.7	0	444200	0	608200	0	29613	0	40547	0
O55143	Sarcoplasmic/endoplasmic reticulum calcium ATPase 2	Atp2a2		1044	114.86	0	3.4328	6	4	3	3	2	0	0	0	1	0	0	0	9.1	5.4	4.6	4.6	447670	0	0	0	9524.9	0	0	0		447	732
E9PXY8;F8VPX1;Q6A4J8	Ubiquitin carboxyl-terminal hydrolase;Ubiquitin carboxyl-terminal hydrolase 7	Usp7		1143	132.85	0.0040706	1.2398	1	0	0	0	1	0	0	0	1	0	0	0	1.1	0	0	0	447800	0	0	0	6784.9	0	0	0
A0A1W2P7H9;A0A1W2P7T3;P84089	Enhancer of rudimentary homolog	Erh		71	8.2033	0	3.4162	1	0	1	1	1	0	1	1	1	0	1	1	15.5	0	15.5	15.5	448470	0	663650	559910	112120	0	165910	139980
D6RGT1;G3UWL8;G5E881;Q3TUH1	Phosphatidate cytidylyltransferase, mitochondrial	Tamm41		149	16.254	0.0089974	1.0135	1	0	0	0	1	0	0	0	1	0	0	0	8.7	0	0	0	449390	0	0	0	74898	0	0	0
Q62312	TGF-beta receptor type-2	Tgfbr2		592	67.121	0	3.8529	1	0	0	0	1	0	0	0	1	0	0	0	2.5	0	0	0	454170	0	0	0	13358	0	0	0
A2AVJ7;Q99PL5	Ribosome-binding protein 1	Rrbp1		1464	158.39	0.0042433	1.4134	1	0	0	0	1	0	0	0	1	0	0	0	1	0	0	0	458900	0	0	0	4455.4	0	0	0
D3YUD8;A0A0A6YVU8;Q9JKV1	Proteasomal ubiquitin receptor ADRM1	Gm9774;Adrm1		309	32.939	0	2.5121	1	0	0	0	1	0	0	0	1	0	0	0	4.9	0	0	0	467500	0	0	0	58437	0	0	0
A0A0A0MQI9;F6YHZ8;F7CAZ6;A2AMW0;P47757	F-actin-capping protein subunit beta	Capzb		109	12.519	0	2.0778	2	0	0	1	2	0	0	1	2	0	0	1	21.1	0	0	12.8	469720	0	0	405890	78287	0	0	67648		62
F7AA45;E9Q8F0;Q8VH51	RNA-binding protein 39	Rbm39		311	33.828	0.0042194	1.3919	1	0	0	0	1	0	0	0	1	0	0	0	5.5	0	0	0	479120	0	0	0	31941	0	0	0
P14685;F7B7L8	26S proteasome non-ATPase regulatory subunit 3	Psmd3		530	60.718	0	4.5374	1	0	0	1	1	0	0	1	1	0	0	1	2.8	0	0	2.8	480250	0	0	716190	14125	0	0	21065
A0A1B0GSS8;A0A1B0GQU8;P35980;A0A1B0GSA8;A0A1B0GSF7	60S ribosomal protein L18	Rpl18		155	17.958	0	2.9128	1	0	1	0	1	0	1	0	1	0	1	0	7.1	0	8.4	0	481380	0	2796000	0	80230	0	465990	0
Q9DCL9	Multifunctional protein ADE2;Phosphoribosylaminoimidazole-succinocarboxamide synthase;Phosphoribosylaminoimidazole carboxylase	Paics		425	47.006	0	2.1832	1	0	1	0	1	0	1	0	1	0	1	0	4.2	0	3.3	0	489480	0	591350	0	24474	0	29568	0
F6QYF8;E9Q039;Q11011;E9Q6F4	Puromycin-sensitive aminopeptidase	Npepps		876	98.409	0	2.7617	1	0	2	0	1	0	2	0	1	0	2	0	1.4	0	2.3	0	493070	0	804220	0	11206	0	18278	0
B0R091;P61022	Calcineurin B homologous protein 1	Chp1		191	21.997	0.0052493	1.0951	1	0	0	0	1	0	0	0	1	0	0	0	6.3	0	0	0	503650	0	0	0	45786	0	0	0
Q7TSF1;Q61495	Desmoglein-1-beta;Desmoglein-1-alpha	Dsg1b;Dsg1a		1060	114.45	0	7.9138	2	3	3	3	2	3	3	3	2	3	3	3	2.3	2.5	2.5	2.5	506670	3511200	14170000	1767900	12064	83600	337380	42092		127	208
F2Z471;Q60932	Voltage-dependent anion-selective channel protein 1	Vdac1		254	28.157	0.0041958	1.3694	1	1	1	0	1	1	1	0	1	1	1	0	7.5	7.5	7.5	0	507580	573730	814730	0	39045	44133	62672	0
O70579	Peroxisomal membrane protein PMP34	Slc25a17		307	34.412	0.0028944	1.4799	1	0	0	0	1	0	0	0	1	0	0	0	4.6	0	0	0	508140	0	0	0	42345	0	0	0
Q99LF4	tRNA-splicing ligase RtcB homolog	Rtcb		505	55.249	0.004329	1.4738	1	0	0	0	1	0	0	0	1	0	0	0	2.8	0	0	0	509870	0	0	0	21245	0	0	0
Q9Z1Q5	Chloride intracellular channel protein 1	Clic1		241	27.013	0.005298	1.119	1	0	0	0	1	0	0	0	1	0	0	0	7.5	0	0	0	509970	0	0	0	33998	0	0	0
P28653	Biglycan	Bgn		369	41.639	0	2.5717	2	0	0	0	2	0	0	0	2	0	0	0	12.2	0	0	0	514910	0	0	0	30289	0	0	0
Q3UV17	Keratin, type II cytoskeletal 2 oral	Krt76		594	62.844	0.010204	0.97679	11	10	11	10	1	1	1	1	1	1	1	1	9.3	9.3	9.3	9.3	519650	696730	14024000	1725700	14435	19354	389550	47936		478	456
Q8BMF4	Dihydrolipoyllysine-residue acetyltransferase component of pyruvate dehydrogenase complex, mitochondrial	Dlat		642	67.941	0	2.1548	1	1	0	2	1	1	0	2	1	1	0	2	2.3	2.2	0	4.5	528690	0	0	625090	15105	0	0	17860		290
Q9D1M0	Protein SEC13 homolog	Sec13		322	35.565	0	2.6035	2	0	0	0	2	0	0	0	2	0	0	0	10.6	0	0	0	530880	0	0	0	40837	0	0	0		234
P47754;A0A0N4SVM0;D6RCW7	F-actin-capping protein subunit alpha-2	Capza2		286	32.967	0	3.8967	2	2	4	3	1	1	3	2	1	1	3	2	10.1	8.7	24.5	15.4	531000	567610	3094600	918270	40846	43662	238040	70636
S4R238;Q9D9P1;D3Z0L4;Q9CRB9	MICOS complex subunit Mic19	Chchd3		84	9.4173	0	1.9519	1	0	0	1	1	0	0	1	1	0	0	1	17.9	0	0	17.9	537340	0	0	509890	89556	0	0	84982
E9QAT4;F7BPW6		Sec16a		2357	254.2	0	6.2454	2	0	0	0	2	0	0	0	2	0	0	0	1.7	0	0	0	556970	0	0	0	6120.5	0	0	0
P60766	Cell division control protein 42 homolog	Cdc42		191	21.258	0	1.7618	1	1	0	1	1	1	0	1	1	1	0	1	8.9	8.9	0	8.9	562160	363980	0	540610	62462	40442	0	60068
P02089;P02088;A8DUK4	Hemoglobin subunit beta-2;Hemoglobin subunit beta-1	Hbb-b2;Hbb-b1;Hbbt1		147	15.878	0.0042076	1.3717	3	3	3	3	1	1	1	1	1	1	1	1	21.1	21.1	21.1	21.1	563100	420150	476740	584520	51191	38195	43340	53138
Q3TU25;Q3U741;Q501J6	Probable ATP-dependent RNA helicase DDX17	Ddx17		418	47.385	0	11.074	1	0	0	0	1	0	0	0	1	0	0	0	3.6	0	0	0	567890	0	0	0	22716	0	0	0
Q8K2B3;A0A1Y7VJ55	Succinate dehydrogenase [ubiquinone] flavoprotein subunit, mitochondrial	Sdha		664	72.585	0	2.7609	2	0	0	0	2	0	0	0	2	0	0	0	4.7	0	0	0	569770	0	0	0	17266	0	0	0		89
A0A338P6X2;Q9D6U8	Protein FAM162A	Fam162a		64	7.1785	0	1.7002	1	0	1	1	1	0	1	1	1	0	1	1	18.8	0	18.8	18.8	571080	0	540070	443460	285540	0	270040	221730
P01895;P01900;P06339	H-2 class I histocompatibility antigen, alpha chain;H-2 class I histocompatibility antigen, D-D alpha chain;H-2 class I histocompatibility antigen, D-37 alpha chain	H2-D1;H2-T23		298	33.85	0	1.5379	2	0	1	0	1	0	0	0	1	0	0	0	8.1	0	4	0	587800	0	0	0	36738	0	0	0		121
D6RHS6;D3Z1V4;P70296	Phosphatidylethanolamine-binding protein 1;Hippocampal cholinergic neurostimulating peptide	Pebp1		136	14.835	0	1.9173	1	1	0	1	1	1	0	1	1	1	0	1	10.3	10.3	0	10.3	591940	515060	0	771290	73993	64383	0	96412
Q91VE0	Long-chain fatty acid transport protein 4	Slc27a4		643	72.318	0.0041783	1.3637	1	0	0	0	1	0	0	0	1	0	0	0	3.1	0	0	0	597580	0	0	0	16151	0	0	0
E9PUX0;Q80WJ7	Protein LYRIC	Mtdh		164	18.215	0.0052425	1.0941	1	0	2	0	1	0	2	0	1	0	2	0	7.3	0	14	0	603450	0	1364600	0	100570	0	227430	0
Q6IFZ8		Gm5414		552	60.227	0	4.4674	4	3	7	6	1	1	1	1	0	0	0	0	7.4	6.7	12.3	12.3	610420	1652400	5354500	8328100	19075	51637	167330	260250		391
Q8VDM4	26S proteasome non-ATPase regulatory subunit 2	Psmd2		908	100.2	0	3.8029	2	0	1	0	2	0	1	0	2	0	1	0	2	0	1.9	0	611820	0	959290	0	12486	0	19577	0
Q8BTY5;O55234	Proteasome subunit beta type-5	Psmb5		177	18.914	0	3.3476	1	1	1	1	1	1	1	1	1	1	1	1	7.9	7.9	7.9	7.9	614850	622420	1049300	680590	55896	56584	95387	61872
Q60749	KH domain-containing, RNA-binding, signal transduction-associated protein 1	Khdrbs1		443	48.37	0	1.8915	1	0	1	0	1	0	1	0	1	0	1	0	4.5	0	4.5	0	623470	0	832620	0	56679	0	75692	0
Q3UMR5	Calcium uniporter protein, mitochondrial	Mcu		350	39.681	0	2.755	1	1	0	0	1	1	0	0	1	1	0	0	4.6	3.4	0	0	635890	761440	0	0	39743	47590	0	0
F8VQ52;A0A2I3BRC5;Q01341	Adenylate cyclase type 6	Adcy6		1168	130.64	0	21.773	1	0	0	0	1	0	0	0	1	0	0	0	1.5	0	0	0	637740	0	0	0	15555	0	0	0
F6V6T4;Q9R0Q3	Transmembrane emp24 domain-containing protein 2	Tmed2		176	19.914	0	2.8	1	0	0	0	1	0	0	0	1	0	0	0	15.9	0	0	0	638920	0	0	0	63892	0	0	0
P21447;P06795	Multidrug resistance protein 1A;Multidrug resistance protein 1B	Abcb1a;Abcb1b		1276	140.64	0	3.1533	1	0	0	0	1	0	0	0	1	0	0	0	2	0	0	0	644160	0	0	0	10065	0	0	0
P97315	Cysteine and glycine-rich protein 1	Csrp1		193	20.583	0	3.7264	1	0	0	0	1	0	0	0	1	0	0	0	11.4	0	0	0	645360	0	0	0	53780	0	0	0
A0A1D5RLL3;Q8BG67	Protein EFR3 homolog A	Efr3a		846	95.684	0	3.6738	1	0	0	0	1	0	0	0	1	0	0	0	2.6	0	0	0	649660	0	0	0	12258	0	0	0
D3Z789;D3Z6Z0;Q78ZM0;O70492	Sorting nexin-3	Snx3		130	14.766	0	1.8734	1	0	0	0	1	0	0	0	1	0	0	0	10.8	0	0	0	652030	0	0	0	81504	0	0	0
P67984	60S ribosomal protein L22	Rpl22		128	14.759	0	7.4942	2	1	2	2	2	1	2	2	2	1	2	2	30.5	20.3	30.5	30.5	658180	0	1070700	534380	164550	0	267680	133590		25
Q925I1	ATPase family AAA domain-containing protein 3	Atad3		591	66.741	0.0042918	1.4346	1	0	0	0	1	0	0	0	1	0	0	0	3.6	0	0	0	658310	0	0	0	19949	0	0	0
Q04750	DNA topoisomerase 1	Top1		767	90.875	0	2.3771	1	0	0	0	1	0	0	0	1	0	0	0	2.1	0	0	0	659990	0	0	0	17368	0	0	0
Q9WVA4	Transgelin-2	Tagln2		199	22.395	0	3.9462	1	0	0	0	1	0	0	0	1	0	0	0	9	0	0	0	662180	0	0	0	47298	0	0	0
Q8CFE6	Sodium-coupled neutral amino acid transporter 2	Slc38a2		504	55.503	0.0040161	1.1674	1	0	0	0	1	0	0	0	1	0	0	0	4.2	0	0	0	663030	0	0	0	60276	0	0	0
B1ATS4;B1ATS5;E9Q559;Q64518	Calcium-transporting ATPase;Sarcoplasmic/endoplasmic reticulum calcium ATPase 3	Atp2a3		981	107.6	0.0042313	1.4032	3	3	2	1	1	1	1	0	1	1	1	0	3.7	3	2.1	1.5	664350	444820	634780	0	15450	10345	14762	0		447
Q8BMS1	Trifunctional enzyme subunit alpha, mitochondrial;Long-chain enoyl-CoA hydratase;Long chain 3-hydroxyacyl-CoA dehydrogenase	Hadha		763	82.669	0	1.5607	1	0	0	0	1	0	0	0	1	0	0	0	2.8	0	0	0	667610	0	0	0	17569	0	0	0
A0A0N4SWE8;Q9D7X8	Gamma-glutamylcyclotransferase	Ggct		124	13.929	0	2.2045	1	1	0	0	1	1	0	0	1	1	0	0	13.7	13.7	0	0	671430	677060	0	0	95918	96723	0	0
Q924S8	Sprouty-related, EVH1 domain-containing protein 1	Spred1		444	50.664	0.0052219	1.0713	1	0	0	0	1	0	0	0	1	0	0	0	5	0	0	0	671830	0	0	0	31992	0	0	0
A2A6K0;A2A6J8;P13412;A0A1B0GRY8	Troponin I, fast skeletal muscle	Tnni2		135	15.735	0	2.305	1	1	1	1	1	1	1	1	1	1	1	1	10.4	10.4	10.4	12.6	678890	707640	989060	739970	135780	141530	197810	147990
A0A1B0GS70;Q9R1P4	Proteasome subunit alpha type-1	Psma1		238	26.496	0	2.2374	1	0	0	0	1	0	0	0	1	0	0	0	10.5	0	0	0	682100	0	0	0	45473	0	0	0
P61620	Protein transport protein Sec61 subunit alpha isoform 1	Sec61a1		476	52.264	0	11.947	1	0	0	0	1	0	0	0	1	0	0	0	4.8	0	0	0	684500	0	0	0	42781	0	0	0
P63330;P62715	Serine/threonine-protein phosphatase 2A catalytic subunit alpha isoform;Serine/threonine-protein phosphatase 2A catalytic subunit beta isoform	Ppp2ca;Ppp2cb		309	35.608	0.0042553	1.4229	1	0	1	0	1	0	1	0	1	0	1	0	3.6	0	3.6	0	693300	0	468890	0	43331	0	29305	0
D6RI20;Q9CR20	Immediate early response 3-interacting protein 1	Hdhd2;Ier3ip1		152	16.254	0	1.6933	1	0	0	0	1	0	0	0	1	0	0	0	13.2	0	0	0	698910	0	0	0	87364	0	0	0
D3YUG6;Q9WUM3	Coronin;Coronin-1B	Coro1b		173	19.154	0	1.9994	1	0	0	1	1	0	0	1	1	0	0	1	6.4	0	0	7.5	701630	0	0	0	116940	0	0	0		41
P37172	Activin receptor type-1	Acvr1		509	57.225	0	2.9401	2	0	0	0	2	0	0	0	2	0	0	0	4.9	0	0	0	702600	0	0	0	39033	0	0	0		477
Q99P72	Reticulon-4	Rtn4		1162	126.61	0.0089514	0.98456	1	0	0	0	1	0	0	0	1	0	0	0	1.4	0	0	0	707430	0	0	0	16078	0	0	0
Q9CXY6	Interleukin enhancer-binding factor 2	Ilf2		390	43.062	0	4.9138	1	1	1	0	1	1	1	0	1	1	1	0	7.2	7.2	5.9	0	710900	609200	878360	0	37416	32063	46229	0
Q9CR39	WD repeat domain phosphoinositide-interacting protein 3	Wdr45b		344	38.02	0	1.7388	1	0	0	0	1	0	0	0	1	0	0	0	4.1	0	0	0	711200	0	0	0	59266	0	0	0
Q6A0A9	Constitutive coactivator of PPAR-gamma-like protein 1	FAM120A		1112	121.64	0	2.4245	2	0	0	0	2	0	0	0	2	0	0	0	4	0	0	0	713720	0	0	0	12521	0	0	0		53
Q6P8K8	Carboxypeptidase A4	Cpa4		420	47.338	0	1.8257	1	1	1	1	1	1	1	1	1	1	1	1	3.1	3.1	3.1	3.1	714760	987020	3715300	812500	35738	49351	185760	40625
P53690	Matrix metalloproteinase-14	Mmp14		582	65.918	0.0039788	1.1334	1	0	0	0	1	0	0	0	1	0	0	0	2.6	0	0	0	722420	0	0	0	36121	0	0	0
P61027	Ras-related protein Rab-10	Rab10		200	22.541	0	1.9095	1	0	1	0	1	0	1	0	1	0	1	0	5.5	0	5.5	0	723200	0	721550	0	55631	0	55504	0
Q9R1P3	Proteasome subunit beta type-2	Psmb2		201	22.906	0.0077821	1.0318	1	0	1	0	1	0	1	0	1	0	1	0	7.5	0	7.5	0	723550	0	1565900	0	72355	0	156590	0
A0A286YCM8;G3X9H8;E9PXB7;Q8CFI0	E3 ubiquitin-protein ligase NEDD4-like	Nedd4l		835	96.395	0.0043042	1.4359	2	0	0	0	1	0	0	0	1	0	0	0	3.5	0	0	0	723600	0	0	0	19557	0	0	0
A0A2R8W6F8;P04247	Myoglobin	Mb		99	10.874	0.00894	0.98403	1	1	0	0	1	1	0	0	1	1	0	0	12.1	12.1	0	0	734240	2479200	0	0	183560	619800	0	0
Q8BVQ9;P46471	26S protease regulatory subunit 7	Psmc2		475	52.866	0.0041436	1.3441	1	0	0	0	1	0	0	0	1	0	0	0	2.3	0	0	0	740470	0	0	0	23886	0	0	0
E9Q7P0;A2A520;K3W4R0;Q69Z23	Dynein heavy chain 17, axonemal	Dnah17		4453	509.03	0.004104	1.2853	1	0	0	1	1	0	0	1	1	0	0	1	0.3	0	0	0.3	744030	0	0	832340	2906.4	0	0	3251.3
A2AFP4;A2AFP5;Q9R0M6	Ras-related protein Rab-9A	Rab9;Rab9a		59	6.5355	0.0089629	0.98603	1	0	0	0	1	0	0	0	1	0	0	0	27.1	0	0	0	744300	0	0	0	248100	0	0	0
Q9DBR1	5-3 exoribonuclease 2	Xrn2		951	108.69	0.002907	1.5012	1	0	0	0	1	0	0	0	1	0	0	0	1.9	0	0	0	746690	0	0	0	16232	0	0	0
Q9D8L3;Q62186	Translocon-associated protein subunit delta	Ssr4		173	19.007	0	1.8816	1	0	0	0	1	0	0	0	1	0	0	0	11	0	0	0	751630	0	0	0	125270	0	0	0
P61161	Actin-related protein 2	Actr2		394	44.76	0	9.0286	1	0	6	0	1	0	6	0	1	0	6	0	2.8	0	21.6	0	760950	0	7212900	0	58535	0	554840	0		11
E9Q616		Ahnak		5656	604.25	0	2.9655	1	1	1	0	1	1	1	0	1	1	1	0	3.4	3.4	0.2	0	765680	499220	536360	0	2103.5	1371.5	1473.5	0
P00405	Cytochrome c oxidase subunit 2	Mtco2		227	25.976	0	1.7714	1	0	0	0	1	0	0	0	1	0	0	0	8.8	0	0	0	768280	0	0	0	96035	0	0	0
E9Q7G1;D3YZZ5		Tmed7		188	21.276	0	2.8047	1	0	1	0	1	0	1	0	1	0	1	0	5.3	0	10.1	0	783150	0	0	0	71195	0	0	0		151
F8WJG3;P62996	Transformer-2 protein homolog beta	Tra2b		188	21.935	0	2.2313	1	0	0	0	1	0	0	0	1	0	0	0	8.5	0	0	0	783760	0	0	0	87085	0	0	0
P62192	26S protease regulatory subunit 4	Psmc1		440	49.184	0	2.1929	1	0	0	0	1	0	0	0	1	0	0	0	3	0	0	0	794910	0	0	0	31796	0	0	0
P58742;A0A2R8VHX3	Aladin	Aaas		546	59.43	0	1.7152	1	0	1	0	1	0	1	0	1	0	1	0	2.9	0	2	0	799650	0	299350	0	31986	0	11974	0
G3X9X5;D3Z5I1;Q3UPF5	Zinc finger CCCH-type antiviral protein 1	Zc3hav1		673	76.412	0	2.1932	1	0	0	0	1	0	0	0	1	0	0	0	2.1	0	0	0	812290	0	0	0	20828	0	0	0
P56480	ATP synthase subunit beta, mitochondrial	Atp5b		529	56.3	0	4.2253	1	1	0	0	1	1	0	0	1	1	0	0	4.5	4.5	0	0	817420	690420	0	0	28187	23808	0	0
M0QWK5;M0QWH8;G3UX43;G3UZ47;A0A087WS46;O70251	Elongation factor 1-beta	Eef1b2;Eef1b		43	4.6281	0	6.8531	1	0	0	1	1	0	0	1	1	0	0	1	34.9	0	0	34.9	817770	0	0	1427300	272590	0	0	475770
A0A0N4SVF0;Q6ZWY8	Thymosin beta-10	Tmsb10		67	7.2793	0	7.7828	1	1	1	1	1	1	1	1	1	1	1	1	20.9	20.9	20.9	20.9	819060	1031600	820200	729730	273020	343870	273400	243240			7
A0A0G2JES3;A0A140T8T4;P51410	60S ribosomal protein L9	Rpl9		191	21.622	0	13.82	1	0	1	0	1	0	1	0	1	0	1	0	5.2	0	14.1	0	828270	0	943280	0	103530	0	117910	0
Q8BGH2	Sorting and assembly machinery component 50 homolog	Samm50		469	51.863	0.010139	0.9574	1	0	0	0	1	0	0	0	1	0	0	0	2.6	0	0	0	832690	0	0	0	27756	0	0	0
B1AWD6;Q9CYL5	Golgi-associated plant pathogenesis-related protein 1	Glipr2		83	9.0801	0	1.6065	1	0	0	0	1	0	0	0	1	0	0	0	26.5	0	0	0	834890	0	0	0	278300	0	0	0
Q923A8;Q62073;A2AP93;A2AP92	Mitogen-activated protein kinase kinase kinase 7	Map3k7		606	67.193	0	1.8183	2	0	1	1	2	0	1	1	2	0	1	1	4.5	0	2.8	2.8	840010	0	760110	817330	28000	0	25337	27244		588
Q8C266;P35278;A2A5F6;A2A5F5;Q9CQD1;P61021	Ras-related protein Rab-5C;Ras-related protein Rab-5A;Ras-related protein Rab-5B	Rab5c;Rab5a;Rab5b		234	25.352	0.004065	1.2254	1	0	0	1	1	0	0	1	1	0	0	1	8.1	0	0	4.7	845040	0	0	767030	84504	0	0	76703
Q9JKF1	Ras GTPase-activating-like protein IQGAP1	Iqgap1		1657	188.74	0	4.7447	1	0	0	1	1	0	0	1	1	0	0	1	1.1	0	0	1.1	852530	0	0	830920	10271	0	0	10011
Q9CQR2	40S ribosomal protein S21	Rps21		83	9.1413	0	7.2842	1	0	1	0	1	0	1	0	1	0	1	0	18.1	0	18.1	0	875370	0	754020	0	175070	0	150800	0
S4R1E5;O70325	Glutathione peroxidase;Phospholipid hydroperoxide glutathione peroxidase, mitochondrial	Gpx4		157	17.937	0.0042493	1.4214	1	0	1	0	1	0	1	0	1	0	1	0	8.9	0	8.9	0	877690	0	746690	0	79790	0	67881	0
P07724	Serum albumin	Alb		608	68.692	0	18.22	4	3	2	3	2	1	1	1	2	1	1	1	7.9	5.9	3.6	5.9	880420	691760	974080	550890	22575	17737	24976	14125		269;270;277
A0A0R4J005;E9QP62;Q9D7B2;Q99JW4	LIM and senescent cell antigen-like-containing domain protein 1	Lims1		337	38.387	0	2.223	1	0	1	0	1	0	1	0	1	0	1	0	3.6	0	3.6	0	882580	0	445330	0	51917	0	26196	0
Q01853	Transitional endoplasmic reticulum ATPase	Vcp		806	89.321	0	2.7516	2	0	0	2	2	0	0	2	2	0	0	2	3.2	0	0	4.8	894400	0	0	1178800	19875	0	0	26195
P51150	Ras-related protein Rab-7a	Rab7a		207	23.489	0	2.4367	1	1	0	1	1	1	0	1	1	1	0	1	6.8	6.8	0	6.8	900760	694010	0	840460	64340	49572	0	60033
Q9CVB6;D3YXG6	Actin-related protein 2/3 complex subunit 2	Arpc2		300	34.357	0	24.806	1	0	3	0	1	0	3	0	1	0	3	0	9.3	0	19	0	905750	0	7489300	0	45287	0	374470	0
A0A0R4J0X7;S4R2G5;Q64467	Glyceraldehyde-3-phosphate dehydrogenase;Glyceraldehyde-3-phosphate dehydrogenase, testis-specific	Gapdhs		438	47.442	0.0039841	1.1361	2	2	3	2	1	1	1	1	0	0	0	0	5.7	5.7	7.3	5.7	905950	781510	1309500	1069900	53291	45971	77031	62932		349
Q8VDN2;D3YYN7;A0A0G2JGX4;Q8VCE0;Q6PIC6;Q6PIE5	Sodium/potassium-transporting ATPase subunit alpha-1;Sodium/potassium-transporting ATPase subunit alpha-3;Sodium/potassium-transporting ATPase subunit alpha-2	Atp1a1;Atp1a2;Atp1a3		1023	112.98	0	3.794	1	0	0	1	1	0	0	1	1	0	0	1	2.4	0	0	1.8	912480	0	0	0	19837	0	0	0
P31001	Desmin	Des		469	53.497	0	19.615	2	2	0	3	1	1	0	1	1	1	0	1	7.5	7.5	0	9.4	922190	751000	0	844060	28819	23469	0	26377
P99028	Cytochrome b-c1 complex subunit 6, mitochondrial	Uqcrh		89	10.435	0	13.531	2	2	2	2	2	2	2	2	2	2	2	2	27	30.3	30.3	30.3	936560	0	0	0	133790	0	0	0		51;65
Q5SQB0;Q61937;Q9DAY9;Q5SQB5	Nucleophosmin	Npm1		264	29.524	0	7.8797	1	1	3	1	1	1	3	1	1	1	3	1	4.9	4.9	20.8	4.9	946700	1333300	4180000	884730	78892	111110	348340	73727
P59999	Actin-related protein 2/3 complex subunit 4	Arpc4		168	19.667	0	1.6651	1	1	2	0	1	1	2	0	1	1	2	0	6.5	6.5	17.9	0	964390	615150	3647500	0	107150	68350	405280	0		21
Q9CWU2;D3YY07	Palmitoyltransferase ZDHHC13;Palmitoyltransferase	Zdhhc13		622	70.889	0	2.6807	2	0	0	0	2	0	0	0	2	0	0	0	5.1	0	0	0	972840	0	0	0	42297	0	0	0
D3YY13;D3Z1Z3;D3YZT4;D6REF7;Q8R0X7	Sphingosine-1-phosphate lyase 1	Sgpl1		58	6.8809	0	1.5602	1	0	1	0	1	0	1	0	1	0	1	0	29.3	0	29.3	0	973960	0	905840	0	243490	0	226460	0
A0A0R4J1Y1;E9QQ30;Q9Z2B5	Eukaryotic translation initiation factor 2-alpha kinase 3	Eif2ak3		152	15.485	0	3.3205	1	0	1	0	1	0	1	0	1	0	1	0	17.8	0	17.8	0	974190	0	1790300	0	139170	0	255760	0
Q03146	Epithelial discoidin domain-containing receptor 1	Ddr1		911	101.16	0	1.8716	1	0	0	0	1	0	0	0	1	0	0	0	1.1	0	0	0	974370	0	0	0	25641	0	0	0
Q7M759	Alpha/beta hydrolase domain-containing protein 17B	Abhd17b		288	32.2	0	3.7162	1	0	2	0	1	0	2	0	1	0	2	0	9	0	18.4	0	986240	0	1635300	0	61640	0	102200	0
Q91V92;Q3V117;Q3TS02	ATP-citrate synthase	Acly		1091	119.73	0	2.4962	2	0	0	0	2	0	0	0	2	0	0	0	2.5	0	0	0	987120	0	0	0	16452	0	0	0
Q62470;F6UD16	Integrin alpha-3;Integrin alpha-3 heavy chain;Integrin alpha-3 light chain	Itga3		1053	116.74	0	1.7896	2	0	1	0	2	0	1	0	2	0	1	0	3.3	0	2.3	0	995630	0	967970	0	24891	0	24199	0
D3YUB9;D3Z055;G3UWS5;G3UY42;D3Z5F7;Q8CCS6	Polyadenylate-binding protein 2	Pabpn1;Gm20521		164	18.225	0	4.7999	1	1	1	2	1	1	1	2	1	1	1	2	6.7	6.7	6.7	23.8	999270	850630	947930	595380	111030	94514	105330	66153		95
O70475	UDP-glucose 6-dehydrogenase	Ugdh		493	54.831	0	7.3377	2	1	1	3	2	1	1	3	2	1	1	3	5.1	2.8	3.4	8.7	1008600	547450	368510	2416700	36021	19552	13161	86309		276
O55135	Eukaryotic translation initiation factor 6	Eif6		245	26.511	0	12.588	1	1	4	1	1	1	4	1	1	1	4	1	9.8	9.8	38.4	9.8	1012700	873850	3044800	832660	112530	97094	338320	92518		110
Q5NC80;E9PZF0;Q01768;P15532;Q5NC79	Nucleoside diphosphate kinase;Nucleoside diphosphate kinase B;Nucleoside diphosphate kinase A	Nme1;Gm20390;Nme2		127	14.092	0	3.0292	2	2	1	1	2	2	1	1	2	2	1	1	22.8	22.8	9.4	13.4	1015800	1176500	803100	514780	126970	147060	100390	64348			90
A2ARI4	Leucine-rich repeat-containing G-protein coupled receptor 4	Lgr4		951	104.15	0	1.7216	1	0	0	0	1	0	0	0	1	0	0	0	2.2	0	0	0	1027500	0	0	0	36698	0	0	0
Q8BWT1	3-ketoacyl-CoA thiolase, mitochondrial	Acaa2		397	41.829	0	15.936	5	0	1	0	5	0	1	0	5	0	1	0	22.2	0	2.8	0	1031800	0	484160	0	46900	0	22007	0	92	103;107
Q9WUM4;E9PZJ0;E9PVJ1;E9PX03	Coronin-1C;Coronin	Coro1c		474	53.12	0	6.4289	2	0	1	0	2	0	1	0	2	0	1	0	8.9	0	6.1	0	1058200	0	1123700	0	55696	0	59143	0		39
Q5D1E7	Ribonuclease ZC3H12A	Zc3h12a		596	65.597	0.010178	0.96403	2	0	0	0	2	0	0	0	2	0	0	0	5	0	0	0	1060400	0	0	0	31188	0	0	0
P62331	ADP-ribosylation factor 6	Arf6		175	20.082	0	1.7381	2	0	0	0	2	0	0	0	2	0	0	0	17.7	0	0	0	1065800	0	0	0	133220	0	0	0		90
Q99JY9;A0A087WRA1;A0A087WQ14	Actin-related protein 3	Actr3		418	47.357	0	25.382	4	5	10	4	4	5	10	4	4	5	10	4	15.6	20.6	32.3	13.4	1070900	3285300	16996000	1318100	50997	156440	809340	62766		8;12;34;189;235
Q6PD26	GPI transamidase component PIG-S	Pigs		555	61.71	0	3.2145	1	0	0	1	1	0	0	1	1	0	0	1	4.1	0	0	4.1	1076500	0	0	791660	35883	0	0	26389
P07607	Thymidylate synthase	Tyms		307	34.958	0.0040268	1.1758	1	1	1	0	1	1	1	0	1	1	1	0	3.6	3.6	3.6	0	1076500	0	948430	0	71767	0	63229	0
P46718;A0A0R4J0N5;A2T4N6	Programmed cell death protein 2	Pdcd2		343	38.341	0.004298	1.4352	2	0	0	0	2	0	0	0	2	0	0	0	10.2	0	0	0	1081000	0	0	0	56894	0	0	0
Q9DC16	Endoplasmic reticulum-Golgi intermediate compartment protein 1	Ergic1		290	32.562	0	1.976	2	0	0	0	2	0	0	0	2	0	0	0	13.1	0	0	0	1086100	0	0	0	90507	0	0	0
Q9QZE5;Q9QXK3	Coatomer subunit gamma-1;Coatomer subunit gamma-2	Copg1;Copg2		874	97.512	0	2.3193	2	0	1	1	2	0	1	1	2	0	1	1	3.9	0	1.4	1.4	1093300	0	413030	398790	23767	0	8978.8	8669.3
Q9JI95;Q64433	10 kDa heat shock protein, mitochondrial	Cpn10-rs1;Hspe1		102	10.978	0	2.4172	1	1	1	1	1	1	1	1	1	1	1	1	11.8	11.8	11.8	11.8	1096400	733010	651890	640760	137050	91627	81486	80095
A2AWN8;P59326;Q91YT7	YTH domain-containing family protein 1;YTH domain-containing family protein 2	Ythdf1;Ythdf2		586	63.899	0	2.4525	2	0	0	0	1	0	0	0	1	0	0	0	4.4	0	0	0	1107800	0	0	0	55391	0	0	0		439
E0CXB1;Q9QUM9	Proteasome subunit alpha type-6	Psma6		227	25.264	0	7.124	1	2	2	0	1	2	2	0	1	2	2	0	5.3	13.2	11	0	1111700	1254600	1959700	0	79405	89613	139980	0
B2RWE8;Q8BGD9	Eukaryotic translation initiation factor 4B	Eif4b		403	46.478	0	8.1874	1	0	0	0	1	0	0	0	1	0	0	0	6.2	0	0	0	1116700	0	0	0	79762	0	0	0
A0A3B2WDD2;A0A3B2WBL1;Q5XJF6;A0A3B2W824;P53026;A0A3B2W820	Ribosomal protein;60S ribosomal protein L10a	Rpl10a		190	21.636	0	7.8422	3	0	4	0	3	0	4	0	3	0	4	0	15.8	0	20.5	0	1118700	0	3005200	0	124300	0	333910	0		39;47;137
A0A0A0MQA5;P68368	Tubulin alpha-4A chain	Tuba4a		477	52.793	0	1.8595	13	10	12	13	1	0	0	1	1	0	0	1	43.8	34.4	39.6	38.4	1139400	0	0	625090	51789	0	0	28413	324;405	324;344;345;376;405	331;406;427;442
Q99KV1	DnaJ homolog subfamily B member 11	Dnajb11		358	40.555	0	3.234	2	0	0	0	2	0	0	0	2	0	0	0	8.9	0	0	0	1141700	0	0	0	71358	0	0	0		193;196
P31725	Protein S100-A9	S100a9		113	13.049	0	2.5876	1	1	1	1	1	1	1	1	1	1	1	1	12.4	12.4	12.4	12.4	1143900	1530400	1067400	1259200	163420	218630	152480	179880
P48678	Prelamin-A/C;Lamin-A/C	Lmna		665	74.237	0	2.7357	2	1	1	1	2	1	1	1	2	1	1	1	3.2	1.5	1.5	1.5	1151300	613160	0	641170	26774	14260	0	14911
Q5SU48;Q7TN98;Q5SU47	Cytoplasmic polyadenylation element-binding protein 4	Cpeb4		712	78.283	0	2.4222	3	0	0	0	3	0	0	0	3	0	0	0	7.3	0	0	0	1165500	0	0	0	43168	0	0	0		650;653
Q8VIJ6	Splicing factor, proline- and glutamine-rich	Sfpq		699	75.441	0	2.7136	2	0	0	1	2	0	0	1	2	0	0	1	5.4	0	0	1.6	1165900	0	0	339130	38864	0	0	11304
A4QPF5;Q8C351	Layilin	Layn		320	36.448	0	2.0127	1	0	0	0	1	0	0	0	1	0	0	0	4.4	0	0	0	1180000	0	0	0	90766	0	0	0
Q9CQN1	Heat shock protein 75 kDa, mitochondrial	Trap1		706	80.208	0	5.2361	2	0	2	0	2	0	2	0	2	0	2	0	3.5	0	4.5	0	1181300	0	645280	0	28812	0	15738	0
A0A087WP98;A0A087WPN6;A0A087WQN2;P26350	Prothymosin alpha;Prothymosin alpha, N-terminally processed;Thymosin alpha	Ptma		58	6.4913	0	6.2228	1	1	1	1	1	1	1	1	1	1	1	1	24.1	24.1	24.1	24.1	1185700	1118000	826450	949500	395250	372670	275480	316500
P60122	RuvB-like 1	Ruvbl1		456	50.213	0	3.4127	2	0	1	1	2	0	1	1	2	0	1	1	8.8	0	4.8	4.8	1202600	0	810330	684430	54663	0	36833	31110
E9Q1I3;Q5DTV4	Probable ribonuclease ZC3H12C	Zc3h12c		903	101.08	0	2.3958	2	0	0	0	2	0	0	0	2	0	0	0	3.5	0	0	0	1207900	0	0	0	23684	0	0	0
P49718	DNA replication licensing factor MCM5	Mcm5		734	82.406	0	3.0633	1	1	1	0	1	1	1	0	1	1	1	0	2	1.6	2	0	1213900	0	884180	0	28901	0	21052	0
P54116	Erythrocyte band 7 integral membrane protein	Stom		284	31.375	0	2.6415	1	0	0	0	1	0	0	0	1	0	0	0	4.2	0	0	0	1215000	0	0	0	81003	0	0	0
F8WHW3;E0CYE6;Q3TWL2	Type 1 phosphatidylinositol 4,5-bisphosphate 4-phosphatase	Tmem55b		277	29.331	0	1.8314	1	0	0	0	1	0	0	0	1	0	0	0	7.9	0	0	0	1226000	0	0	0	102170	0	0	0
Q9CQA3	Succinate dehydrogenase [ubiquinone] iron-sulfur subunit, mitochondrial	Sdhb		282	31.814	0.010101	0.93898	1	1	0	0	1	1	0	0	1	1	0	0	5	5	0	0	1231600	707410	0	0	64820	37232	0	0
P97351	40S ribosomal protein S3a	Rps3a		264	29.885	0	10.946	5	3	5	3	5	3	5	3	5	3	5	3	23.1	14.8	20.1	14.8	1251600	1013500	2739500	1017200	73621	59617	161150	59838		96;139;201
G3UXA3;G3UWV3;G3V004;Q6XLQ8;O35887;G3UXA8	Calumenin	Calu		74	8.5181	0	3.1479	1	0	1	0	1	0	1	0	1	0	1	0	32.4	0	21.6	0	1255600	0	659730	0	418520	0	219910	0
Q60607;P36895	Receptor protein serine/threonine kinase;Bone morphogenetic protein receptor type-1A	Bmpr1a		500	56.438	0	3.3309	2	0	0	0	2	0	0	0	2	0	0	0	6.2	0	0	0	1257900	0	0	0	59899	0	0	0
Q91VA7	Isocitrate dehydrogenase [NAD] subunit, mitochondrial	Idh3b		384	42.194	0	2.8374	2	0	0	0	2	0	0	0	2	0	0	0	9.4	0	0	0	1261000	0	0	0	66369	0	0	0
K9J7B2;Q64435;D3YZE6;D3Z7G0;D3YZ96;B2RT14;E9PXN7;D3Z748;Q62452;Q6ZQM8;P70691;Q63886	UDP-glucuronosyltransferase 1-6;UDP-glucuronosyltransferase 1-9;UDP-glucuronosyltransferase 1-7C;UDP-glucuronosyltransferase 1-2;UDP-glucuronosyltransferase 1-1	Ugt1a6b;Ugt1a6;Ugt1a6a;Ugt1a10;Ugt1a7c;Ugt1a5;Ugt1a8;Ugt1a9;Ugt1a2;Ugt1a1		531	60.49	0	3.172	2	1	0	0	2	1	0	0	2	1	0	0	7	3	0	0	1264200	438990	0	0	57463	19954	0	0
P62702;V9GWY0	40S ribosomal protein S4, X isoform;40S ribosomal protein S4	Rps4x;Gm15013		263	29.597	0	10.254	4	2	7	1	4	2	7	1	4	2	7	1	15.2	9.9	29.3	4.9	1268100	722780	7638200	410400	79256	45174	477390	25650		41;181
Q9WVL3	Solute carrier family 12 member 7	Slc12a7		1083	119.48	0.0040595	1.2254	1	0	0	0	1	0	0	0	1	0	0	0	1.9	0	0	0	1276900	0	0	0	28377	0	0	0
Q8VCE9;M0QWE8	Pleckstrin homology domain-containing family H member 3	Plekhh3		796	85.841	0	2.4924	2	0	0	0	2	0	0	0	2	0	0	0	4.4	0	0	0	1279500	0	0	0	33670	0	0	0
P19324;A0A140LHR4	Serpin H1	Serpinh1		417	46.533	0	7.3294	2	0	0	4	2	0	0	4	2	0	0	4	7.7	0	0	14.1	1282600	0	0	3836300	55767	0	0	166790
E0CYA3;E9PWK7;Q8C8K1;P54761;P54754	Receptor protein-tyrosine kinase;Ephrin type-B receptor 4;Ephrin type-B receptor 3	Ephb3;Ephb4		739	81.562	0.0028902	1.4782	3	0	0	0	2	0	0	0	2	0	0	0	5.7	0	0	0	1296600	0	0	0	30871	0	0	0		389;513
F6Q2E3;A0A087WPH7;A2AGN7;B7ZCF1;O88685	26S protease regulatory subunit 6A	Psmc3		203	22.833	0	1.5297	1	0	0	0	1	0	0	0	1	0	0	0	7.9	0	0	0	1302600	0	0	0	130260	0	0	0
P47753;Q5RKN9;A0A0G2JE27	F-actin-capping protein subunit alpha-1	Capza1		286	32.939	0	4.0883	1	1	5	1	1	1	5	1	0	0	4	0	3.5	3.5	28.7	3.5	1311900	952480	6285000	914620	100920	73268	483460	70356		157
A0A2I3BQF4;P62889	60S ribosomal protein L30	Rpl30		94	10.457	0	9.9588	4	1	2	3	4	1	2	3	4	1	2	3	62.8	12.8	25.5	42.6	1318000	0	1985800	787500	263610	0	397150	157500		31;64;71
P68369;P05214	Tubulin alpha-1A chain;Tubulin alpha-3 chain	Tuba1a;Tuba3a		451	50.135	0	4.2524	16	14	16	16	2	1	2	2	1	0	1	1	59.2	49.9	56.3	49.2	1321000	0	423820	541030	62903	0	20182	25763	295;376	295;315;316;347;376	302;377;398;413
Q9R1P0;E9PW69	Proteasome subunit alpha type-4;Proteasome subunit alpha type	Psma4		261	29.47	0	4.3568	1	0	3	0	1	0	3	0	1	0	3	0	3.8	0	14.9	0	1327500	0	2280900	0	102110	0	175450	0		163
P97298	Pigment epithelium-derived factor	Serpinf1		417	46.233	0	2.7543	2	1	2	0	1	0	1	0	1	0	1	0	7.7	3.4	7.7	0	1328200	0	728660	0	66408	0	36433	0
Q00493	Carboxypeptidase E	Cpe		476	53.255	0.0042796	1.4303	1	0	1	0	1	0	1	0	1	0	1	0	4.6	0	4.6	0	1332400	0	1285400	0	55515	0	53556	0
E9Q9E4;E9PZX7;P30285	Cyclin-dependent kinase 4	Cdk4		253	28.021	0.0041152	1.3044	1	0	1	0	1	0	1	0	1	0	1	0	5.1	0	5.1	0	1334100	0	1328000	0	95291	0	94859	0
Q6ZWX6	Eukaryotic translation initiation factor 2 subunit 1	Eif2s1		315	36.108	0	5.6621	3	1	2	1	3	1	2	1	3	1	2	1	11.4	4.8	7.3	4.8	1351200	364540	969380	602530	61416	16570	44063	27388		70;218
Q9DBJ1	Phosphoglycerate mutase 1	Pgam1		254	28.832	0	5.1481	2	0	1	3	2	0	1	3	2	0	1	3	9.8	0	4.3	16.1	1352000	0	2991900	5022100	104000	0	230150	386310		153
Q8BHD8;F6SPX7	Protein-L-isoaspartate O-methyltransferase domain-containing protein 2	Pcmtd2		359	40.755	0	3.749	2	0	1	0	2	0	1	0	2	0	1	0	8.1	0	4.2	0	1352300	0	477260	0	75130	0	26515	0		223
F8WIB1;P61211	ADP-ribosylation factor-like protein 1	Arl1		138	15.65	0	2.0421	2	0	1	0	2	0	1	0	2	0	1	0	16.7	0	10.1	0	1354800	0	790820	0	193550	0	112970	0
P35492	Histidine ammonia-lyase	Hal		657	72.257	0	3.2971	2	1	1	1	2	1	1	1	2	1	1	1	4.1	1.5	1.5	1.5	1359000	886720	1953500	840320	41180	26870	59197	25464
A0A1B0GT68;Q99J93	Interferon-induced transmembrane protein 2	Ifitm2		152	16.693	0	3.9082	1	0	0	0	1	0	0	0	1	0	0	0	11.8	0	0	0	1374700	0	0	0	196380	0	0	0
P62320	Small nuclear ribonucleoprotein Sm D3	Snrpd3		126	13.916	0	2.1472	2	1	1	1	2	1	1	1	2	1	1	1	15.1	7.9	7.9	7.9	1377900	468790	803250	689230	229640	78132	133870	114870
P01837	Ig kappa chain C region			107	11.934	0	4.8814	3	1	1	1	3	1	1	1	3	1	1	1	50.5	17.8	13.1	17.8	1401400	631970	1060700	739250	350360	157990	265180	184810		27	68
H3BKL8;B1AQF4;Q9D7X3;Q3V2Y9	Dual specificity protein phosphatase 3	Dusp3		145	16.013	0	3.1932	2	0	0	0	2	0	0	0	2	0	0	0	19.3	0	0	0	1406500	0	0	0	200930	0	0	0
P84104;A0A3Q4EH04;A2A4X6;A0A3Q4L335;A0A3Q4L393;Q8BL97	Serine/arginine-rich splicing factor 3;Serine/arginine-rich splicing factor 7	Srsf3;Gm12355;Srsf7		164	19.329	0	1.6223	1	1	2	0	1	1	2	0	1	1	2	0	5.5	8.5	14	0	1412400	1384800	2246000	0	201770	197840	320860	0
H3BKM0;H3BIY9;Q9DBG3	AP complex subunit beta;AP-2 complex subunit beta	Ap2b1		913	101.36	0	3.1557	2	0	0	0	2	0	0	0	2	0	0	0	3.7	0	0	0	1423300	0	0	0	33888	0	0	0
A0A0A0MQD4;Q8K201	Keratinocyte-associated transmembrane protein 2	9530068E07Rik;Kct2		251	27.292	0.0040486	1.2113	1	0	1	0	1	0	1	0	1	0	1	0	3.2	0	3.2	0	1426300	0	503440	0	142630	0	50344	0
Q91VR5	ATP-dependent RNA helicase DDX1	Ddx1		740	82.499	0	4.3965	4	0	1	2	4	0	1	2	4	0	1	2	7.2	0	2.8	4.3	1434600	0	528340	434410	36784	0	13547	11139		231;571
Q9DB20;A0A338P776;F7D3P8	ATP synthase subunit O, mitochondrial	Atp5o		213	23.363	0	1.936	2	0	1	0	2	0	1	0	2	0	1	0	14.1	0	6.6	0	1445000	0	638520	0	120420	0	53210	0
Q9JK37	Myozenin-1	Myoz1		296	31.457	0	3.1116	2	1	2	1	2	1	2	1	2	1	2	1	8.8	4.4	8.8	4.4	1445800	1061200	1440900	1028900	103270	75802	102920	73495
P62334	26S protease regulatory subunit 10B	Psmc6		389	44.172	0	3.846	5	0	0	0	5	0	0	0	5	0	0	0	14.7	0	0	0	1461900	0	0	0	69614	0	0	0		193
Q8BTZ5	Ankyrin repeat domain-containing protein 46	Ankrd46		228	25.222	0	2.7089	2	0	0	0	2	0	0	0	2	0	0	0	9.6	0	0	0	1466700	0	0	0	209520	0	0	0
F6SVV1;P62082	40S ribosomal protein S7	Gm9493;Rps7		192	21.882	0.0099626	0.88905	1	1	2	1	1	1	2	1	1	1	2	1	6.2	6.2	6.8	6.2	1472900	1002700	3049400	908130	163650	111410	338820	100900
P12382	ATP-dependent 6-phosphofructokinase, liver type	Pfkl		780	85.359	0	7.0328	2	1	1	5	2	1	1	5	2	1	1	5	4.7	2.7	2.7	10.1	1473300	653130	627040	2270200	46041	20410	19595	70943		351;708
Q62465	Synaptic vesicle membrane protein VAT-1 homolog	Vat1		406	43.096	0	1.6821	2	1	0	2	2	1	0	2	2	1	0	2	6.2	2.2	0	6.2	1474700	565830	0	1349300	98310	37722	0	89952			274
Q8K1K2;P62196	26S protease regulatory subunit 8	Psmc5		348	38.751	0	3.4758	2	0	0	1	2	0	0	1	2	0	0	1	6.9	0	0	3.7	1480200	0	0	453210	67281	0	0	20600
A0A0N4SUQ1;A0A0N4SUN8;A0A0N4SWH2;A0A0N4SV32;Q3UMP4;Q9CY58	Plasminogen activator inhibitor 1 RNA-binding protein	Serbp1		147	16.078	0	2.934	1	0	1	0	1	0	1	0	1	0	1	0	10.9	0	10.9	0	1488100	0	943110	0	212590	0	134730	0
A0A0A6YXZ9;A0A0A6YVS5;Q91XX0;Q6DD96;Q91XX1;Q91XY8;Q91XY2;Q91XY3;Q91XY7;Q91XY0;Q91XX9;Q91XZ0;A0A140LI48;Q91XY6;Q91XX4;Q91XY9;Q91XX3;Q91XY5;Q91XX7;Q91XX5;Q91XX8;Q91XX6;Q91XW9;Q91XY4	Protocadherin gamma-A4	Pcdhgc5;Pcdhgc4;Pcdhga7;Pcdhgc3;Pcdhga11;Pcdhga6;Pcdhga5;Pcdhga12;Pcdhga8;Pcdhga9;Pcdhga1;Pcdhga2;Pcdhgb6;Pcdhga10;Pcdhgb7;Pcdhga3;Pcdhgb2;Pcdhgb5;Pcdhgb1;Pcdhgb4;Pcdhga4		107	11.335	0.0052632	1.1067	1	0	0	0	1	0	0	0	1	0	0	0	13.1	0	0	0	1503800	0	0	0	501280	0	0	0
P35282	Ras-related protein Rab-21	Rab21		222	24.106	0	13.941	4	0	1	0	4	0	1	0	4	0	1	0	17.6	0	4.5	0	1627300	0	474540	0	125170	0	36503	0		175
Q61696;P17879	Heat shock 70 kDa protein 1A;Heat shock 70 kDa protein 1B	Hspa1a;Hspa1b		641	70.078	0	4.994	5	5	3	2	3	2	1	1	1	1	0	1	12.5	11.7	7.6	6.1	1629000	916430	814670	439830	49363	27771	24687	13328
Q9CZ13;A0A0A6YW82	Cytochrome b-c1 complex subunit 1, mitochondrial	Uqcrc1		480	52.851	0.0052701	1.1113	2	0	0	0	2	0	0	0	2	0	0	0	7.3	0	0	0	1647900	0	0	0	78471	0	0	0
A0A0G2JGD2;P07091	Protein S100-A4	S100a4		78	9.0621	0	2.926	1	1	1	1	1	1	1	1	1	1	1	1	19.2	19.2	19.2	19.2	1678300	932410	1828300	1899500	335650	186480	365670	379900
Q8VEK3	Heterogeneous nuclear ribonucleoprotein U	Hnrnpu		800	87.917	0	12.03	2	1	1	0	2	1	1	0	2	1	1	0	3.4	1.9	1.9	0	1683000	443990	770260	0	48085	12686	22007	0			510
P63276	40S ribosomal protein S17	Rps17		135	15.524	0	5.3577	2	0	3	1	2	0	3	1	2	0	3	1	23.7	0	32.6	8.9	1685700	0	4297600	0	337140	0	859520	0		35
F8WIJ0;Q9JIS8	Solute carrier family 12 member 4	Slc12a4		1087	120.81	0	10.371	2	0	0	0	2	0	0	0	2	0	0	0	4.2	0	0	0	1704300	0	0	0	36261	0	0	0
Q6ZWN5	40S ribosomal protein S9	Rps9		194	22.591	0	2.3859	2	0	2	0	2	0	2	0	2	0	2	0	9.8	0	10.3	0	1715900	0	1122800	0	155990	0	102080	0
Q9CS42;G3UXL2;Q9D7G0	Ribose-phosphate pyrophosphokinase 2;Ribose-phosphate pyrophosphokinase 1	Prps2;Prps1l3;Prps1		318	34.786	0	4.907	3	0	0	1	3	0	0	1	3	0	0	1	14.5	0	0	5.3	1719000	0	0	928330	107440	0	0	58021		91
A0A0A6YXF6;Q9QUI0;H3BL56;Q9CR99;Q62159;A0A0A6YWJ1;A0A0G2JEP8	Transforming protein RhoA;Rho-related GTP-binding protein RhoC	Rhoa;Rhoc;4930544G11Rik		165	18.71	0	7.2687	2	2	0	4	2	2	0	4	2	2	0	4	24.8	24.8	0	31.5	1725900	1467800	0	723700	246550	209690	0	103390		16;20;107
P50543	Protein S100-A11	S100a11		98	11.083	0	3.9444	1	0	1	0	1	0	1	0	1	0	1	0	16.3	0	16.3	0	1734500	0	2349000	0	346900	0	469790	0
A0A3B2WBM3;P62869	Transcription elongation factor B polypeptide 2	Tceb2		90	10.109	0	6.2713	2	1	3	2	2	1	3	2	2	1	3	2	41.1	27.8	41.1	41.1	1747800	0	941580	585130	218470	0	117700	73141		60
Q7TN73	CAS1 domain-containing protein 1	Casd1		797	91.602	0	1.6605	1	0	0	0	1	0	0	0	1	0	0	0	2.5	0	0	0	1748100	0	0	0	38848	0	0	0
Q8CFQ9;P56959;G3UXT7	RNA-binding protein FUS	Fus		517	52.601	0	11.569	3	3	2	0	3	3	2	0	3	3	2	0	10.6	10.6	7.9	0	1750100	1226800	1784700	0	134630	94371	137290	0		420;425
Q921L6;Q60598	Src substrate cortactin	Cttn		509	57.086	0	10.293	2	2	4	0	2	2	4	0	2	2	4	0	9.6	9.6	14.5	0	1800900	1518800	10870000	0	78302	66034	472600	0
A0A140T8M9;A0A140T8M0;A0A0B4J1I0;A0A075B5N0;A0A075B5K8;F6XWB2;A0A140T8N1;A0A0G2JDE5;P01631	Ig kappa chain V-II region 26-10	Igkv1-110;Igkv1-35;Igkv1-99;Igkv1-115		119	13.117	0	1.815	1	0	1	0	1	0	1	0	1	0	1	0	10.9	0	10.9	0	1846800	0	1535300	0	369370	0	307060	0
Q9JI91	Alpha-actinin-2	Actn2		894	103.83	0	4.0222	6	7	6	7	2	2	1	2	1	1	0	1	9.4	11.1	9.3	11.1	1850700	1476000	1029200	2042100	33649	26837	18712	37129	251		73
Q9CQU3	Protein RER1	Rer1		196	22.988	0	1.9557	1	1	1	1	1	1	1	1	1	1	1	1	5.6	5.6	5.6	5.6	1852000	1138300	1157400	763550	231500	142290	144680	95444
Q8C3X8	Lipase maturation factor 2	Lmf2		702	79.996	0	1.6756	2	0	0	0	2	0	0	0	2	0	0	0	5.4	0	0	0	1853700	0	0	0	80596	0	0	0
P17426;A0A140LIG7;P17427	AP-2 complex subunit alpha-1;AP-2 complex subunit alpha-2	Ap2a1;Ap2a2		977	107.66	0	5.0699	2	0	0	0	2	0	0	0	2	0	0	0	4.2	0	0	0	1857500	0	0	0	35048	0	0	0
Q921K8	TRPM8 channel-associated factor 2	Tcaf2		919	101.6	0	1.7569	2	0	0	1	2	0	0	1	2	0	0	1	4.2	0	0	2.6	1875000	0	0	908240	60485	0	0	29298
Q99JY0;D3YXU1	Trifunctional enzyme subunit beta, mitochondrial;3-ketoacyl-CoA thiolase	Hadhb		475	51.386	0	3.8846	2	1	1	1	2	1	1	1	2	1	1	1	8.8	3.4	3.4	3.4	1898500	420810	544080	467610	75940	16832	21763	18705
Q8BGX0	E3 ubiquitin-protein ligase TRIM23	Trim23		574	63.931	0.0090556	1.0245	1	1	1	0	1	1	1	0	1	1	1	0	1.7	1.7	1.7	0	1903400	766490	1214600	0	73208	29480	46714	0
A1BN54;Q7TPR4	Alpha-actinin-1	Actn1		887	102.72	0	6.6623	6	5	6	8	3	1	2	4	0	0	0	1	8	7	7.9	10.8	1941800	522930	2087700	2445600	37342	10056	40147	47031			66
A0A0N4SUH6;Q9CWZ3	RNA-binding protein 8A	Rbm8a		174	19.889	0	2.3777	1	1	0	0	1	1	0	0	1	1	0	0	14.9	14.9	0	0	1954200	650510	0	0	244270	81313	0	0
H7BWZ3;Q9JM76;A0A0G2JFK7;D3Z2F7;D3Z2F8	Actin-related protein 2/3 complex subunit 3	Arpc3		170	19.637	0	7.3186	2	1	5	0	2	1	5	0	2	1	5	0	14.1	7.6	41.8	0	1960100	948590	11741000	0	217780	105400	1304500	0		154	87
Q9DB15	39S ribosomal protein L12, mitochondrial	Mrpl12		201	21.708	0	2.9404	2	0	1	0	2	0	1	0	2	0	1	0	12.4	0	6	0	1964100	0	819700	0	280590	0	117100	0
Q8BHC4;B0QZX9	Dephospho-CoA kinase domain-containing protein	Dcakd		231	26.476	0	2.6887	3	1	0	0	3	1	0	0	3	1	0	0	16.9	5.6	0	0	1965200	451430	0	0	151170	34725	0	0
P49722;Q8BKE0	Proteasome subunit alpha type-2	Psma2		234	25.926	0	4.9079	2	2	4	1	2	2	4	1	2	2	4	1	17.9	17.9	24.4	9	1969900	1319800	5921000	1101300	151530	101520	455460	84716
O55222	Integrin-linked protein kinase	Ilk		452	51.373	0	2.4876	2	0	1	0	2	0	1	0	2	0	1	0	5.3	0	2.2	0	1976200	0	0	0	82343	0	0	0
A2A547;P84099	Ribosomal protein L19;60S ribosomal protein L19	Rpl19		194	23.247	0	3.7625	2	1	2	1	2	1	2	1	2	1	2	1	13.4	8.8	13.4	8.8	1983400	577160	2636200	475360	330560	96194	439370	79226
Q99J56	Derlin-1	Derl1		251	28.834	0	1.7278	1	1	1	0	1	1	1	0	1	1	1	0	5.6	5.6	5.6	0	1988400	733020	959660	0	180760	66638	87242	0
E9Q933;Q8BK08	Transmembrane protein 11, mitochondrial	Tmem11		176	19.808	0.005277	1.1126	1	0	1	0	1	0	1	0	1	0	1	0	9.1	0	9.1	0	2010600	0	1325800	0	287220	0	189400	0
D3YUM6;D3Z1C4;Q8BWB6	Metalloreductase STEAP2	Steap2		402	45.805	0	2.4396	2	0	0	0	2	0	0	0	2	0	0	0	9.2	0	0	0	2010900	0	0	0	87430	0	0	0
I7HLV2;Q6ZWV3;P86048	60S ribosomal protein L10;60S ribosomal protein L10-like	Rpl10;Rpl10l		201	23.072	0	8.2604	3	0	4	1	3	0	4	1	3	0	4	1	25.9	0	25.9	13.4	2021100	0	4570600	0	252630	0	571320	0		49	52
A0A0G2JFF1;P63087;P62137;A0A0G2JGC1;P62141	Serine/threonine-protein phosphatase PP1-gamma catalytic subunit;Serine/threonine-protein phosphatase PP1-alpha catalytic subunit;Serine/threonine-protein phosphatase PP1-beta catalytic subunit	Ppp1cc;Ppp1ca;Ppp1cb		292	33.201	0	18.293	3	0	2	2	3	0	2	2	3	0	2	2	15.4	0	10.6	10.6	2029400	0	1027200	1040900	135290	0	68479	69396		52
Q61171;D3Z4A4	Peroxiredoxin-2	Prdx2		198	21.778	0	2.1345	1	1	1	2	1	1	1	2	1	1	1	2	5.6	5.6	5.6	13.6	2048900	1057400	5081000	3740100	157610	81340	390850	287700
Q7TRF3	Olfactory receptor 867	Olfr867		331	37.659	0.0040323	1.1776	1	0	0	0	1	0	0	0	1	0	0	0	3	0	0	0	2060900	0	0	0	257620	0	0	0			81
A0A0G2JE26;Q6DFX2	Anthrax toxin receptor 2	Antxr2		517	56.928	0	9.498	2	0	0	0	2	0	0	0	2	0	0	0	7.9	0	0	0	2081900	0	0	0	83278	0	0	0
O54962	Barrier-to-autointegration factor;Barrier-to-autointegration factor, N-terminally processed	Banf1		89	10.102	0	3.4224	2	1	1	1	2	1	1	1	2	1	1	1	21.3	13.5	13.5	13.5	2102500	846670	1676200	1370800	350420	141110	279360	228470		77;80
A0A087WNX9;Q91YN9	BAG family molecular chaperone regulator 2	Bag2		57	6.31	0	2.6469	1	1	1	1	1	1	1	1	1	1	1	1	19.3	19.3	19.3	19.3	2106800	1059300	1536900	674100	702270	353110	512310	224700
P16092;J3QN85	Fibroblast growth factor receptor 1;Fibroblast growth factor receptor	Fgfr1		822	91.98	0	12.898	5	1	2	0	5	1	2	0	5	1	2	0	12.4	1.3	2.6	0	2127400	0	422420	0	60783	0	12069	0		584;603;736
P59913;S4R2K3	Protein-L-isoaspartate O-methyltransferase domain-containing protein 1	Pcmtd1		357	40.693	0.0042857	1.433	2	0	0	0	2	0	0	0	2	0	0	0	6.2	0	0	0	2156100	0	0	0	119780	0	0	0
Q8QZT1	Acetyl-CoA acetyltransferase, mitochondrial	Acat1		424	44.816	0	2.5492	3	0	0	0	3	0	0	0	3	0	0	0	15.8	0	0	0	2171000	0	0	0	98683	0	0	0
Q8R1I1	Cytochrome b-c1 complex subunit 9	Uqcr10		64	7.4454	0	1.8977	1	1	1	1	1	1	1	1	1	1	1	1	26.6	26.6	26.6	26.6	2171700	1180200	1484300	819890	542930	295050	371070	204970
Q8R016;E9PY26	Bleomycin hydrolase	Blmh		455	52.511	0	5.5891	2	3	2	0	2	3	2	0	2	3	2	0	5.5	8.1	2.9	0	2180000	2737000	4699400	0	83844	105270	180750	0		326
O88693	Ceramide glucosyltransferase	Ugcg		394	44.838	0	4.197	3	0	0	0	3	0	0	0	3	0	0	0	11.2	0	0	0	2199800	0	0	0	122210	0	0	0
Q32M21;Q9EST1;Z4YKL5;Q5Y4Y6	Gasdermin-A2;Gasdermin-A;Gasdermin-A3	Gsdma2;Gsdma;Gsdma3		443	49.843	0	6.0613	2	3	4	2	2	3	4	2	2	3	4	2	3.2	5	7	5	2216000	3781500	9815000	2672900	85230	145440	377500	102800		37
Q7TQG5;E9QK04;P97798;A0A1L1SRD6	Neogenin	Neo1		1465	159.97	0	7.4237	4	0	0	0	4	0	0	0	4	0	0	0	4.5	0	0	0	2244200	0	0	0	34526	0	0	0		281
Q99M87	DnaJ homolog subfamily A member 3, mitochondrial	Dnaja3		480	52.443	0	2.3457	3	0	1	0	3	0	1	0	3	0	1	0	10.4	0	1.7	0	2248800	0	0	0	93698	0	0	0		236	1
Q3TF41;Q8BSH9;P28656	Nucleosome assembly protein 1-like 1	Nap1l1		368	42.732	0.0040984	1.2756	1	1	2	0	1	1	2	0	1	1	2	0	4.9	4.9	7.9	0	2259500	793300	1844200	0	173810	61023	141860	0
P10639	Thioredoxin	Txn		105	11.675	0	1.8257	1	0	0	1	1	0	0	1	1	0	0	1	12.4	0	0	12.4	2263300	0	0	3099800	323330	0	0	442840
Q9Z2U1	Proteasome subunit alpha type-5	Psma5		241	26.411	0	7.9773	2	2	2	2	2	2	2	2	2	2	2	2	12.9	12.9	12.9	12.9	2265200	1352500	5471900	1736400	205930	122950	497450	157850
Q00560;V9GX00	Interleukin-6 receptor subunit beta	Il6st		917	102.45	0	6.8362	3	0	0	0	3	0	0	0	3	0	0	0	7.6	0	0	0	2284700	0	0	0	47599	0	0	0
E9Q8N1;E9Q8K5;A2ASS6	Titin	Ttn		33467	3716	0	16.353	3	0	2	1	3	0	2	1	3	0	2	1	0.2	0	0.1	0.1	2285200	0	465220	680350	1264.6	0	257.45	376.51
F6SHF3;F6ZV59;G5E8G0;G3X9W0;Q60668	Heterogeneous nuclear ribonucleoprotein D0	Hnrnpd		150	17.115	0	5.0727	3	0	2	1	3	0	2	1	3	0	2	1	27.3	0	22	9.3	2298000	0	2325100	1000000	328280	0	332160	142860		70
G3UY38;G5E924;Q8R081	Heterogeneous nuclear ribonucleoprotein L	Hnrnpl		456	50.564	0	2.8879	2	0	0	0	2	0	0	0	2	0	0	0	5.9	0	0	0	2315200	0	0	0	154350	0	0	0
O09061;A0A338P7F1;A0A338P7C0	Proteasome subunit beta type-1	Psmb1		240	26.372	0	2.347	1	0	2	1	1	0	2	1	1	0	2	1	4.2	0	11.7	4.2	2322500	0	3856400	437540	178650	0	296640	33657
Q3THE2;Q9CQ19	Myosin regulatory light chain 12B;Myosin regulatory light polypeptide 9	Myl12b;Myl9		172	19.779	0	14.36	10	9	7	10	2	2	1	2	2	2	1	2	62.8	55.8	45.3	62.2	2333800	1399800	747650	943300	259310	155530	83073	104810		109	25;40;130
Q9CZM2	60S ribosomal protein L15	Rpl15		204	24.146	0	2.4151	1	0	1	1	1	0	1	1	1	0	1	1	6.9	0	5.9	6.9	2334200	0	1791700	661480	212200	0	162890	60134
Q9D8T7;F7DE82;F8WHU8	SRA stem-loop-interacting RNA-binding protein, mitochondrial	Slirp		112	12.605	0	4.1704	2	1	0	0	2	1	0	0	2	1	0	0	33.9	25	0	0	2336200	1087500	0	0	333740	155360	0	0
P42669	Transcriptional activator protein Pur-alpha	Pura		321	34.883	0	3.709	2	1	2	0	2	1	2	0	2	1	2	0	15.3	8.1	15.3	0	2339600	465980	2225000	0	292450	58247	278120	0
Q9JL15;A8DIL0;Q8C6H0	Galectin-8;Galectin	Lgals8		316	36.161	0	6.3685	4	2	2	1	4	2	2	1	4	2	2	1	16.5	8.5	7.6	4.1	2345700	628440	1447800	0	111700	29926	68945	0		74;77
Q9CZ52;A0A0N4SV16;A0A0N4SUW7	Anthrax toxin receptor 1	Antxr1		562	62.308	0	3.6047	3	0	0	0	3	0	0	0	3	0	0	0	6.4	0	0	0	2360200	0	0	0	107280	0	0	0		175
P17742;A0A1L1SST0	Peptidyl-prolyl cis-trans isomerase A;Peptidyl-prolyl cis-trans isomerase A, N-terminally processed	Ppia		164	17.971	0	5.3238	4	3	2	1	4	3	2	1	4	3	2	1	28.7	14.6	11	7.3	2392100	3391500	3031700	567060	239210	339150	303170	56706		62
Q2TBE6	Phosphatidylinositol 4-kinase type 2-alpha	Pi4k2a		479	54.257	0	4.3072	3	0	0	0	3	0	0	0	3	0	0	0	10.2	0	0	0	2403800	0	0	0	89029	0	0	0
P61164	Alpha-centractin	Actr1a		376	42.613	0	3.7453	3	0	0	0	3	0	0	0	3	0	0	0	14.6	0	0	0	2429300	0	0	0	121460	0	0	0
Q7TQH7	Low-density lipoprotein receptor-related protein 10	Lrp10		713	76.461	0	2.1696	2	0	0	0	2	0	0	0	2	0	0	0	5.2	0	0	0	2452700	0	0	0	122630	0	0	0
A0A0A6YWA9;P08752	Guanine nucleotide-binding protein G(i) subunit alpha-2	Gnai2		160	18.475	0	5.6754	3	0	1	1	3	0	1	1	3	0	1	1	25	0	7.5	9.4	2477300	0	386760	452570	275250	0	42974	50286		88
Q99L45;E0CXJ3	Eukaryotic translation initiation factor 2 subunit 2	Eif2s2		331	38.092	0	5.9988	2	0	1	0	2	0	1	0	2	0	1	0	7.6	0	3	0	2522900	0	1213500	0	126150	0	60677	0
P26618	Platelet-derived growth factor receptor alpha	Pdgfra		1089	122.68	0	4.0541	3	0	0	0	3	0	0	0	3	0	0	0	5	0	0	0	2530800	0	0	0	51648	0	0	0
B1AT82;Q9D0M1;B1AT84;B1AT83	Phosphoribosyl pyrophosphate synthase-associated protein 1	Prpsap1		385	42.467	0	7.7194	3	0	5	0	3	0	5	0	3	0	5	0	10.9	0	20.3	0	2537300	0	2505000	0	110320	0	108910	0		48
Q9Z0R9	Fatty acid desaturase 2	Fads2		444	52.387	0	4.5092	3	0	0	0	3	0	0	0	3	0	0	0	10.4	0	0	0	2550200	0	0	0	141680	0	0	0
A0A140T8P6;A0A140T8Q1;P01635	Ig kappa chain V-V region K2			115	12.562	0	44.84	1	1	1	1	1	1	1	1	1	1	1	1	11.3	11.3	11.3	11.3	2561100	2058900	2173900	2111400	426860	343140	362310	351900
Q9Z0N1;A2AAW9;Q9Z0N2	Eukaryotic translation initiation factor 2 subunit 3, X-linked;Eukaryotic translation initiation factor 2 subunit 3, Y-linked	Eif2s3x;Eif2s3y		472	51.065	0	20.118	6	1	6	2	6	1	6	2	6	1	6	2	22.2	3	20.8	6.8	2565800	0	3411300	0	122180	0	162440	0		105;269;434
P47963	60S ribosomal protein L13	Rpl13		211	24.305	0	4.2004	2	0	2	1	2	0	2	1	2	0	2	1	10	0	10.9	4.7	2578600	0	3635000	420100	286510	0	403890	46678
Q8CF89	TGF-beta-activated kinase 1 and MAP3K7-binding protein 1	Tab1		502	54.616	0	9.6363	3	0	4	1	3	0	4	1	3	0	4	1	12.2	0	18.5	2.2	2583600	0	6028600	651230	103340	0	241150	26049
P54775;A0A140LIZ5	26S protease regulatory subunit 6B	Psmc4		418	47.408	0	3.5687	4	0	0	0	4	0	0	0	4	0	0	0	15.6	0	0	0	2623900	0	0	0	104950	0	0	0
Q9CX86	Heterogeneous nuclear ribonucleoprotein A0	Hnrnpa0		305	30.53	0	4.3156	2	1	1	0	2	1	1	0	2	1	1	0	10.2	5.2	5.2	0	2632500	556460	1471400	0	188030	39747	105100	0
Q9Z204;A0A2I3BRM6;A0A2I3BQH3	Heterogeneous nuclear ribonucleoproteins C1/C2	Hnrnpc		313	34.384	0	5.9578	2	2	1	2	2	2	1	2	2	2	1	2	8.9	8.9	5.1	8.6	2641300	1587500	899070	1872700	146740	88196	49948	104040			74
P43274;I7HFT9;Q07133;P15864;P43277	Histone H1.4;Histone H1t;Histone H1.2;Histone H1.3	Hist1h1e;Hist1h1t;Hist1h1c;Hist1h1d		219	21.977	0	2.9357	2	2	1	1	2	2	1	1	2	2	1	1	12.3	12.3	5	5	2648700	2291800	1900800	2045800	294300	254650	211200	227310
Q9JIF7	Coatomer subunit beta	Copb1		953	107.06	0.0042614	1.4242	3	0	0	0	3	0	0	0	3	0	0	0	6.7	0	0	0	2657600	0	0	0	55366	0	0	0
Q9CQM8;O09167	60S ribosomal protein L21	Rpl21		160	18.579	0	4.1906	2	1	1	1	2	1	1	1	2	1	1	1	16.2	9.4	9.4	9.4	2741500	674310	2721000	1072600	456920	112380	453490	178770
P47738;A0A0G2JEU1;A0A0G2JF60	Aldehyde dehydrogenase, mitochondrial	Aldh2		519	56.537	0	20.814	4	6	1	8	4	6	1	8	4	6	1	8	12.1	17.3	2.7	25.8	2748700	5992100	1043700	6180500	114530	249670	43487	257520		388
Q8R3H7	Heparan sulfate 2-O-sulfotransferase 1	Hs2st1		356	41.813	0	7.3908	4	1	3	2	4	1	3	2	4	1	3	2	16.6	4.5	11.8	9.3	2772400	0	2030500	1163100	154020	0	112810	64618		97;201;209
A2AL20;P24270	Catalase	Cat		176	19.677	0	9.853	2	2	3	1	2	2	3	1	2	2	3	1	16.5	16.5	17.6	10.8	2825300	3009400	12340000	3004800	256850	273580	1121800	273160		109	61
Q07797	Galectin-3-binding protein	Lgals3bp		577	64.49	0	8.7029	6	0	0	0	6	0	0	0	6	0	0	0	17	0	0	0	2862700	0	0	0	119280	0	0	0		93;103;243;553
Q9DCJ5	NADH dehydrogenase [ubiquinone] 1 alpha subcomplex subunit 8	Ndufa8		172	19.992	0	7.5	3	3	0	1	3	3	0	1	3	3	0	1	24.4	24.4	0	10.5	2864100	1853000	0	753180	318230	205890	0	83687		66
A2A7K5;Q9EQS3	C-Myc-binding protein	Mycbp		146	16.614	0	8.4688	2	2	2	1	2	2	2	1	2	2	2	1	25.3	25.3	25.3	13.7	2876900	2206100	4761600	1049700	319660	245120	529070	116640
Q9DCT8	Cysteine-rich protein 2	Crip2		208	22.727	0	1.6739	1	0	1	0	1	0	1	0	1	0	1	0	15.4	0	15.4	0	2918100	0	1849600	0	291810	0	184960	0
O88630	Golgi SNAP receptor complex member 1	Gosr1		250	28.489	0	2.1263	1	0	1	0	1	0	1	0	1	0	1	0	5.2	0	5.2	0	2928600	0	0	0	183040	0	0	0
A0A338P7D7;Q9Z2U0;B7ZMS4;Q9CWH6	Proteasome subunit alpha type-7;Proteasome subunit alpha type;Proteasome subunit alpha type-7-like	Psma7;Psma8		223	24.782	0	7.3329	3	1	3	0	3	1	3	0	3	1	3	0	19.3	6.3	21.1	0	2929400	1207100	4236400	0	244120	100590	353040	0
Q920L1	Fatty acid desaturase 1	Fads1		447	52.322	0	5.6374	4	0	1	0	4	0	1	0	4	0	1	0	14.1	0	4.7	0	2936500	0	904830	0	163140	0	50268	0		410
Q61990;A0A2R8VHP9;A0A2R8VHN3;B2M1R7;Q3TT81;A0A2R8VI25;A0A2R8VI12;A0A2R8VI73;A0A2R8VKN0;A0A2R8VHY9;A0A2R8VI71;A0A2R8VHZ0;A0A2R8W6L5;A0A2R8VJY1;A0A2R8VKF0;A0A2R8VHG2;A0A2R8VHL8;A0A2R8VI15;A0A2R8VHI3	Poly(rC)-binding protein 2	Pcbp2		362	38.221	0	6.7476	3	1	0	2	3	1	0	1	3	1	0	1	16.3	3.6	0	6.6	2938800	627870	0	1144100	172870	36933	0	67298		54;158;298
E9PZQ1;G3X9F7;D3Z3B3		Ddx60		1711	197.65	0.0041322	1.3331	2	1	1	1	2	1	1	1	2	1	1	1	2	0.7	0.7	0.7	2967700	3281000	0	2595300	34509	38151	0	30177			223
O88967	ATP-dependent zinc metalloprotease YME1L1	Yme1l1		715	80.027	0	3.2666	4	0	0	0	4	0	0	0	4	0	0	0	9.8	0	0	0	2987500	0	0	0	74686	0	0	0		375
P21278;P30677	Guanine nucleotide-binding protein subunit alpha-11;Guanine nucleotide-binding protein subunit alpha-14	Gna11;Gna14		359	42.024	0	3.8716	2	0	0	0	2	0	0	0	2	0	0	0	9.5	0	0	0	3019700	0	0	0	158930	0	0	0
Q5SF07;A6X8Z3	Insulin-like growth factor 2 mRNA-binding protein 2	Igf2bp2		592	65.583	0	7.2366	2	0	3	0	2	0	3	0	2	0	3	0	6.8	0	8.3	0	3036500	0	2287000	0	108450	0	81680	0
Q8R0W6	NEDD4 family-interacting protein 1	Ndfip1		221	24.914	0	6.4761	3	0	1	0	3	0	1	0	3	0	1	0	24	0	5.9	0	3049100	0	591320	0	338790	0	65703	0
A0A0N4SV66;C0HKE7;C0HKE1;C0HKE2;C0HKE3;C0HKE4;C0HKE5;C0HKE6;C0HKE8;C0HKE9;Q8CGP4;Q8CGP6;Q8CGP5;Q6GSS7;Q8BFU2;Q8R1M2;Q64523;Q8CGP7	Histone H2A;Histone H2A type 1-H;Histone H2A type 1-F;Histone H2A type 2-A;Histone H2A type 3;Histone H2A.J;Histone H2A type 2-C;Histone H2A type 1-K	Hist1h2aa;Hist1h2ah;Hist1h2af;Hist2h2aa1;Hist3h2a;H2afj;Hist2h2ac;Hist1h2ak		126	13.66	0	3.8163	2	2	2	2	1	1	1	1	1	1	1	1	22.2	22.2	22.2	22.2	3101200	1614800	1843200	863110	620240	322970	368630	172620
Q9CQ65	S-methyl-5-thioadenosine phosphorylase	Mtap		283	31.062	0	3.1656	3	1	0	1	3	1	0	1	3	1	0	1	18.4	6.4	0	6.4	3158400	1313600	0	1999200	166230	69137	0	105220		86;95
D3YTP0;A0A0R4J1G9;E9QN92;Q8CI59	Metalloreductase STEAP3	Steap3		418	46.878	0	6.1878	4	0	3	0	4	0	3	0	4	0	3	0	13.4	0	9.3	0	3175700	0	1995000	0	151220	0	94998	0		100;168
Q80ZW2	Protein THEM6	Them6		207	23.802	0	7.4301	4	0	0	0	4	0	0	0	4	0	0	0	31.4	0	0	0	3192700	0	0	0	212850	0	0	0		104
P01902	H-2 class I histocompatibility antigen, K-D alpha chain	H2-K1		368	41.489	0	4.4245	5	0	1	0	5	0	1	0	4	0	0	0	17.7	0	3.3	0	3319500	0	0	0	138310	0	0	0		122;185
Q9WTX5	S-phase kinase-associated protein 1	Skp1		163	18.672	0	19.48	4	1	6	5	4	1	6	5	4	1	6	5	41.1	10.4	62.6	38	3348400	514270	8418000	4195100	334840	51427	841800	419510		62;120
Q9CR67;A0A0R4J1Z3;Q9CZM3	Transmembrane protein 33	Tmem33		247	28.031	0	5.5878	2	1	1	1	2	1	1	1	2	1	1	1	9.3	4.9	4.9	4.9	3377500	1449200	1645200	944140	307050	131740	149560	85830		232
O70152;F8WII3;A2BDX2	Dolichol-phosphate mannosyltransferase subunit 1	Dpm1		260	29.174	0	4.661	3	2	1	1	3	2	1	1	3	2	1	1	14.6	9.6	4.6	4.6	3400000	1200900	478220	523980	200000	70643	28130	30822
B7FAV1;B7FAU9;Q8BTM8	Filamin-A	Flna		2583	274.63	0	13.023	5	0	3	1	5	0	3	1	4	0	3	1	4.1	0	2.8	0.9	3402000	0	2191900	521270	25773	0	16605	3949
Q9DBH0;A0A1D5RM92;Q3TXI7	NEDD4-like E3 ubiquitin-protein ligase WWP2	Wwp2		870	98.76	0	3.5359	4	0	0	0	4	0	0	0	4	0	0	0	6.3	0	0	0	3428600	0	0	0	74535	0	0	0
Q922F4	Tubulin beta-6 chain	Tubb6		447	50.09	0	18.098	14	5	11	8	4	0	4	2	3	0	3	2	37.6	13	31.1	22.1	3434300	0	5093000	1413600	171720	0	254650	70678		12;303	293
A0A0R4J000;Q8VC57	BTB/POZ domain-containing protein KCTD5	Kctd5		234	26.135	0	35.497	3	5	2	5	3	5	2	5	3	5	2	5	28.6	48.7	23.9	48.7	3435200	4273700	2094700	8157800	312290	388520	190430	741620		6;25;74;163
O35226	26S proteasome non-ATPase regulatory subunit 4	Psmd4		376	40.703	0	12.818	5	4	1	4	5	4	1	4	5	4	1	4	22.9	18.4	4	20.7	3457000	985740	0	2129000	246930	70410	0	152070		37;58;87
G3UX26;Q60930	Voltage-dependent anion-selective channel protein 2	Vdac2		283	30.446	0	3.6241	1	1	1	1	1	1	1	1	1	1	1	1	7.1	7.1	7.1	7.1	3518100	1774100	1744700	1851900	234540	118270	116320	123460
Q9D0B6	Protein PBDC1	Pbdc1		198	22.223	0	3.8809	4	0	2	0	4	0	2	0	4	0	2	0	26.3	0	12.6	0	3523100	0	1622800	0	320280	0	147530	0		125
A0A0A0MQM0;P63242;J3QPS8	Eukaryotic translation initiation factor 5A;Eukaryotic translation initiation factor 5A-1	Eif5a		149	16.302	0	3.6491	3	0	0	2	3	0	0	2	3	0	0	2	24.2	0	0	23.5	3538600	0	0	2422300	442330	0	0	302780
E9PZ21;Q91W59;G3UZJ9;Q8BWL5	RNA-binding motif, single-stranded-interacting protein 1;RNA-binding motif, single-stranded-interacting protein 3	Rbms1;Rbms3		417	45.02	0	3.0778	2	2	1	2	2	2	1	2	2	2	1	2	7.2	7.2	3.6	7.2	3553500	2001500	2643300	1941200	296130	166790	220280	161760		219
Q8BP67	60S ribosomal protein L24	Rpl24		157	17.779	0	3.8607	3	0	2	1	3	0	2	1	3	0	2	1	19.7	0	14.6	8.3	3589400	0	544940	454480	448680	0	68118	56810		6	91
E0CZ42		Fer1l6		1862	209.83	0	7.5049	5	0	0	0	5	0	0	0	5	0	0	0	4.7	0	0	0	3602200	0	0	0	36022	0	0	0
Q91VH2	Sorting nexin-9	Snx9		595	66.545	0	4.7581	4	0	0	0	4	0	0	0	4	0	0	0	11.8	0	0	0	3616600	0	0	0	144670	0	0	0		502
P28301	Protein-lysine 6-oxidase	Lox		411	46.7	0	14.183	6	3	4	5	6	3	4	5	6	3	4	5	27	15.1	19.7	23.1	3642100	816710	4263100	2490000	173430	38891	203000	118570		232;238;318;324;406
O35607	Bone morphogenetic protein receptor type-2	Bmpr2		1038	115.02	0	9.4862	4	0	0	0	4	0	0	0	4	0	0	0	6.7	0	0	0	3657700	0	0	0	85063	0	0	0
D3YUT3;D3YUG3;D3Z5R8;D3Z722;Q9CZX8	40S ribosomal protein S19	Rps19		133	14.896	0	5.7108	3	2	3	2	3	2	3	2	3	2	3	2	17.3	7.5	17.3	17.3	3793800	1289200	4286500	2066200	474230	161150	535820	258280
P61294;P35279;A0A1L1SRS6;D3YV69;Q8BHD0	Ras-related protein Rab-6B;Ras-related protein Rab-6A;Ras-related protein Rab-39A	Rab6b;Rab6a;Rab39a		208	23.461	0	3.3961	2	1	0	1	2	1	0	1	2	1	0	1	10.6	5.3	0	5.3	3803600	1247800	0	1559500	292580	95986	0	119960
P62827;Q14AA6;Q61820	GTP-binding nuclear protein Ran;GTP-binding nuclear protein Ran, testis-specific isoform	Ran;1700009N14Rik;Rasl2-9		216	24.423	0	8.2851	4	2	3	2	4	2	3	2	4	2	3	2	19.9	11.1	19.4	13	3808600	784190	2532200	757610	346230	71290	230200	68873		112;120
Q06185;Q8BTB6	ATP synthase subunit e, mitochondrial	Atp5i;Atp5k		71	8.2355	0	6.692	2	1	1	1	2	1	1	1	2	1	1	1	35.2	18.3	18.3	18.3	3817400	1141300	1748800	829710	1272500	380450	582930	276570
P83887	Tubulin gamma-1 chain	Tubg1		451	51.1	0	3.6326	3	0	0	0	3	0	0	0	3	0	0	0	15.5	0	0	0	3841900	0	0	0	174630	0	0	0
A2AK40;O35149	Zinc transporter 4	Slc30a4		381	42.364	0	4.1953	1	0	0	0	1	0	0	0	1	0	0	0	7.1	0	0	0	3847500	0	0	0	295960	0	0	0
P48962	ADP/ATP translocase 1	Slc25a4		298	32.904	0	6.0187	10	8	6	8	4	3	2	3	4	3	2	3	40.3	34.2	25.2	35.6	3849600	2347800	2261200	2187700	183320	111800	107680	104180	129	129;160;257
P10852;A0A0U1RPK4	4F2 cell-surface antigen heavy chain	Slc3a2		526	58.336	0	4.3075	4	0	0	0	4	0	0	0	4	0	0	0	9.3	0	0	0	3896900	0	0	0	139180	0	0	0
A0A087WPL5;E9QNN1;O70133	ATP-dependent RNA helicase A	Dhx9		1383	149.62	0	19.705	7	1	4	3	7	1	4	3	7	1	4	3	6.7	1.2	4.3	2.8	3973400	1619600	2908700	1527500	63069	25708	46169	24246		244
Q9D1D4;A0A1Y7VM54	Transmembrane emp24 domain-containing protein 10	Tmed10		219	24.911	0	5.2314	4	2	2	1	4	2	2	1	4	2	2	1	26	9.1	9.1	4.1	4002900	1203500	1880500	935460	400290	120350	188050	93546
Q9CZX7	Type 2 phosphatidylinositol 4,5-bisphosphate 4-phosphatase	Tmem55a		257	28.038	0	6.1384	3	0	0	0	3	0	0	0	3	0	0	0	23.7	0	0	0	4019400	0	0	0	287100	0	0	0		58;78;81
B0V2N1	Receptor-type tyrosine-protein phosphatase S	Ptprs		1907	211.9	0	7.7584	6	0	0	0	6	0	0	0	5	0	0	0	5.8	0	0	0	4024100	0	0	0	46792	0	0	0		54
Q20BD0;Q80XR6;Q99020	Heterogeneous nuclear ribonucleoprotein A/B	Hnrnpab		332	36.21	0	9.0462	2	1	3	0	2	1	3	0	2	1	3	0	6.3	5.7	10.5	0	4038000	911370	5563400	0	336500	75947	463620	0
A0A0N4SVQ1;Q62425	Cytochrome c oxidase subunit NDUFA4	Ndufa4		49	5.8765	0	2.2171	2	0	0	1	2	0	0	1	2	0	0	1	44.9	0	0	20.4	4039400	0	0	763840	1009900	0	0	190960
P17751;H7BXC3	Triosephosphate isomerase	Tpi1		299	32.191	0	7.7837	5	2	3	2	5	2	3	2	5	2	3	2	30.4	14.7	20.7	14.7	4062000	1807000	4213000	1983100	213790	95104	221740	104370		177;268
P19157	Glutathione S-transferase P 1	Gstp1		210	23.609	0	9.494	3	2	0	4	3	2	0	4	3	2	0	4	19	13.8	0	31	4070900	1982600	0	6228100	339240	165220	0	519010
A2AKV1;A2AKV2;A2AKV3;Q8C2Q8;A2AKU9;Q91VR2;A2AKV0	ATP synthase subunit gamma;ATP synthase subunit gamma, mitochondrial	Atp5c1		154	16.762	0	3.4742	3	1	1	2	3	1	1	2	3	1	1	2	21.4	7.8	7.8	14.9	4073300	859510	1620600	1884400	581900	122790	231520	269200
Q9D358;Q561M1	Low molecular weight phosphotyrosine protein phosphatase	Acp1		158	18.192	0	16.096	4	1	1	0	4	1	1	0	4	1	1	0	39.2	7	7	0	4264900	981690	1518100	0	533120	122710	189760	0		91;146
Q03265;D3Z6F5	ATP synthase subunit alpha, mitochondrial;ATP synthase subunit alpha	Atp5a1		553	59.752	0	12.776	4	2	3	3	4	2	3	3	4	2	3	3	11.6	4.7	8.7	6.1	4268400	1371100	2077500	1322400	137690	44228	67015	42659			51
P06151;Q564E2;A0A1B0GSR9;A0A1B0GSX0;D3YZQ9;A0A1B0GT41;A0A1B0GQX5	L-lactate dehydrogenase A chain;L-lactate dehydrogenase	Ldha		332	36.498	0	7.3842	4	2	5	4	4	2	5	4	4	2	5	4	15.7	8.1	20.2	15.7	4279200	806430	4122900	2490300	237730	44802	229050	138350
P27641	X-ray repair cross-complementing protein 5	Xrcc5		732	83.056	0	9.222	6	0	0	0	6	0	0	0	6	0	0	0	11.2	0	0	0	4338300	0	0	0	100890	0	0	0		296
F6YVP7;P62270;S4R1N6;A0A1Y7VKY1	40S ribosomal protein S18	Gm10260;Rps18		152	17.671	0	10.484	2	2	5	5	2	2	5	5	2	2	5	5	13.2	11.2	34.9	27.6	4358200	7215400	12856000	4859200	396200	655950	1168800	441740			71
O09165	Calsequestrin-1	Casq1		405	46.377	0	24.952	3	2	1	1	3	2	1	1	3	2	1	1	14.6	11.9	3.2	8.6	4392200	3605300	1582000	963200	399290	327750	143820	87564
E0CZ27;P84244;P02301	Histone H3;Histone H3.3;Histone H3.3C	H3f3a;H3f3c		119	13.322	0	32.692	2	2	2	2	2	2	2	2	1	1	1	1	32.8	32.8	32.8	32.8	4474200	3763700	3594300	4009400	1118500	940920	898570	1002300	111
Q8C2Q7;O35737	Heterogeneous nuclear ribonucleoprotein H;Heterogeneous nuclear ribonucleoprotein H, N-terminally processed	Hnrnph1		472	51.217	0	30.37	2	2	3	2	1	1	1	1	0	0	0	0	7.2	7.2	9.3	5.7	4477300	2017800	3511400	2015200	235650	106200	184810	106060
P68040	Guanine nucleotide-binding protein subunit beta-2-like 1;Guanine nucleotide-binding protein subunit beta-2-like 1, N-terminally processed	Gnb2l1		317	35.076	0	16.41	8	1	1	1	8	1	1	1	8	1	1	1	47.6	3.8	3.8	3.8	4485600	554040	1016600	614600	224280	27702	50830	30730		153;168;207;286
Q8BH59	Calcium-binding mitochondrial carrier protein Aralar1	Slc25a12		677	74.569	0	17.936	5	0	0	0	5	0	0	0	4	0	0	0	14.9	0	0	0	4489900	0	0	0	124720	0	0	0
P60335	Poly(rC)-binding protein 1	Pcbp1		356	37.497	0	12.682	5	2	0	4	5	2	0	4	5	2	0	3	28.7	8.4	0	21.6	4533100	0	0	1063600	266650	0	0	62565		54;109;158;194;293
P40630;A0A0R4J1N9;D3Z0F3	Transcription factor A, mitochondrial	Tfam		243	27.987	0	31.404	3	2	1	4	3	2	1	4	3	2	1	4	14.4	10.7	9.1	19.8	4556300	6596200	887520	8674400	268020	388010	52207	510260			128;221
Q8R5L1;O35658	Complement component 1 Q subcomponent-binding protein, mitochondrial	C1qbp		279	31.025	0	6.9443	3	1	3	1	3	1	3	1	3	1	3	1	16.8	5	21.5	5	4586600	866790	2054000	997190	352810	66676	158000	76707		183
P62267	40S ribosomal protein S23	Rps23		143	15.807	0	14.302	2	0	1	1	2	0	1	1	2	0	1	1	26.6	0	18.9	18.9	4593400	0	0	0	765570	0	0	0	90	90
P09103	Protein disulfide-isomerase	P4hb		509	57.058	0	32.169	7	1	3	8	7	1	3	8	7	1	3	8	20.8	2.9	8.3	23.6	4621900	428260	1587000	5510900	140060	12978	48090	167000			326
Q8C0C7;E9PWY9	Phenylalanine--tRNA ligase alpha subunit	Farsa		508	57.598	0	26.015	6	2	1	1	6	2	1	1	6	2	1	1	14.6	8.7	2.8	5.9	4647200	1337700	524330	944520	185890	53508	20973	37781
P16882;Q3UP14	Growth hormone receptor;Growth hormone-binding protein	Ghr		650	72.782	0	19.171	5	0	1	0	5	0	1	0	5	0	1	0	10.9	0	1.7	0	4653800	0	458080	0	166210	0	16360	0		66;223
P08113	Endoplasmin	Hsp90b1		802	92.475	0	11.683	4	5	2	5	4	4	1	5	4	4	1	5	9.4	9.6	3.1	9.9	4683700	3425600	1195000	4491000	120090	87837	30641	115150
G5E839;P80315	T-complex protein 1 subunit delta	Cct4		509	54.861	0	23.812	8	0	10	2	8	0	10	2	8	0	10	2	27.3	0	32.6	5.1	4724000	0	7971200	1136100	152390	0	257140	36648		90;191;222;265
A0A0R4J169;E9QN52;A0A0G2JEP4;A0A0G2JFV5;Q91WK0;A0A1L1SVG1	Leucine-rich repeat flightless-interacting protein 2	Lrrfip2		400	45.524	0	13.816	3	0	3	0	3	0	3	0	3	0	3	0	10	0	10	0	4748500	0	3333200	0	263800	0	185180	0
Q3UVK0;F6TQS9	Endoplasmic reticulum metallopeptidase 1	Ermp1		898	100.15	0	13.99	4	0	3	1	4	0	3	1	4	0	3	1	9	0	6.7	1.4	4763900	0	1884300	394860	140120	0	55421	11614
Q91VI7;A0A1B0GSG5;A0A1B0GRG4	Ribonuclease inhibitor	Rnh1		456	49.816	0	36.237	13	3	7	6	13	3	7	6	13	3	7	6	44.7	9	20.8	19.3	4849900	684290	3014200	1460700	194000	27371	120570	58428		7;33;80;129;137;147;154;194;204;211;243;251;357
Q62167;P16381	ATP-dependent RNA helicase DDX3X;Putative ATP-dependent RNA helicase Pl10	Ddx3x;D1Pas1		662	73.101	0	28.956	5	8	3	7	5	8	3	7	1	2	0	1	11.6	20.5	5.7	14.2	4892000	10261000	1497400	5134700	125440	263110	38395	131660
E9QA74;E9Q405;A0A1C7ZN10;K3W4L0;B2RRE2;E9QAX2;Q9JMH9	Unconventional myosin-XVIIIa	Myo18a		1642	186.53	0	16.667	7	0	2	0	7	0	2	0	7	0	2	0	7.4	0	1.9	0	4893100	0	1638700	0	61938	0	20743	0		1302
A0A2I3BQP6;Q923T9;A0A286YCW8	Calcium/calmodulin-dependent protein kinase type II subunit gamma	Camk2g		565	63.239	0	11.727	2	8	1	1	2	8	1	1	0	5	0	0	5.5	22.5	3.4	3.4	4972300	22312000	780690	1337400	198890	892500	31228	53498		460;556
Q91VB8;P01942	Hemoglobin subunit alpha	haemaglobin alpha 2;Hba		142	15.112	0	4.0442	3	3	1	0	2	2	0	0	2	2	0	0	25.4	25.4	6.3	0	4972400	4369100	0	0	621550	546130	0	0
Q8CFE4;G5E8J9;Q80UY7	SCY1-like protein 2	Scyl2		930	103.32	0	8.9446	3	0	3	0	3	0	3	0	3	0	3	0	4.7	0	4.4	0	4979000	0	2142500	0	121440	0	52256	0
A0A0A6YVS2;Q921L3	Transmembrane and coiled-coil domain-containing protein 1	Tmco1		200	22.283	0	4.4439	1	0	0	1	1	0	0	1	1	0	0	1	7.5	0	0	7.5	5015600	0	0	1260400	626950	0	0	157550
P10107	Annexin A1	Anxa1		346	38.734	0	25.949	4	3	2	5	4	3	2	5	4	3	2	5	19.4	14.7	6.9	22.5	5067200	3267300	2016100	4466400	230330	148510	91640	203020
D3Z315;O89079	Coatomer subunit epsilon	Cope		227	25.37	0	12.981	3	1	1	2	3	1	1	2	3	1	1	2	30.8	9.7	9.7	18.5	5085900	1015200	708670	2449700	423830	84600	59056	204140
A0A0G2JER9;G3X8S5;O54946;A0A0G2JGN9;A0A0G2JEI3;Q9QYI8	DnaJ homolog subfamily B member 6;DnaJ homolog subfamily B member 7	Dnajb6;Dnajb7		243	26.998	0	6.0623	2	2	2	2	2	2	2	2	2	2	2	2	9.9	9.9	9.9	9.9	5129900	1500700	2621800	1027500	512990	150070	262180	102750
A0A2I3BQL3;Q91XQ6	Lysosomal-associated transmembrane protein 4B	Laptm4b		89	9.8561	0	9.317	1	0	1	0	1	0	1	0	1	0	1	0	36	0	36	0	5170000	0	1342200	0	2585000	0	671110	0
Q8BP92	Reticulocalbin-2	Rcn2		320	37.27	0	7.4514	4	1	1	1	4	1	1	1	4	1	1	1	17.2	4.7	4.7	4.7	5185100	686770	1263000	885030	370360	49055	90217	63217
Q99LP6	GrpE protein homolog 1, mitochondrial	Grpel1		217	24.307	0	6.667	3	1	2	1	3	1	2	1	3	1	2	1	19.8	7.8	12	7.8	5223700	438560	1457400	472500	373120	31325	104100	33750
Q6URW6;K3W4R2	Myosin-14	Myh14		2000	228.58	0	1.9074	3	3	1	3	1	1	1	1	1	1	1	1	1.9	1.9	0.6	1.9	5282900	1180400	3696200	935100	50797	11350	35541	8991.4
P37889	Fibulin-2	Fbln2		1221	131.83	0	17.144	7	1	2	2	7	1	2	2	7	1	2	2	8.7	1.5	2.6	2.7	5294900	859770	2199100	1446300	108060	17546	44880	29517		469;470;492;500;619;621;906;912;936;942;1110;1116
Q8CIE6;F8WHL2	Coatomer subunit alpha;Xenin;Proxenin;Coatomer subunit alpha	Copa		1224	138.43	0	10.168	7	2	2	5	7	2	2	5	7	2	2	5	11.1	2.6	2.6	6.2	5337400	1558500	1649300	3253500	76248	22265	23561	46479		254;453;921
A2AN08	E3 ubiquitin-protein ligase UBR4	Ubr4		5180	572.28	0.0041899	1.3686	1	1	0	1	1	1	0	1	1	1	0	1	0.3	0.3	0	0.3	5354800	3456500	0	3338300	22499	14523	0	14026			154;155
P70372	ELAV-like protein 1	Elavl1		326	36.169	0	11.777	4	1	2	0	4	1	2	0	4	1	2	0	16	3.4	9.2	0	5440200	607420	3350500	0	340010	37964	209400	0
G3UYV7;P62858	40S ribosomal protein S28	Rps28		56	6.3442	0	3.75	1	0	0	0	1	0	0	0	1	0	0	0	21.4	0	0	0	5501400	0	0	0	1833800	0	0	0
P27659;A0A2R8VHN4	60S ribosomal protein L3	Rpl3		403	46.109	0	8.8248	6	0	3	0	6	0	3	0	5	0	2	0	21.6	0	14.6	0	5542100	0	3588000	0	291690	0	188840	0		114;253
E9Q800;Q8CAQ8;E9QAY6;A0A0U1RP81	MICOS complex subunit Mic60	Immt		679	75.6	0	10.451	6	0	2	4	6	0	2	4	6	0	2	4	14.3	0	4.4	8.7	5567100	0	1167800	2129800	129470	0	27158	49531
E9PWG4		Myl1		161	17.689	0	2.3618	10	9	7	9	1	1	1	1	1	1	1	1	69.6	62.7	54	59	5583000	4422800	4076200	4143800	507550	402080	370560	376710			59;72;73
P62855	40S ribosomal protein S26	Rps26		115	13.015	0	2.8623	1	1	1	1	1	1	1	1	1	1	1	1	13	13	13	13	5596500	1275700	3507600	1848500	1119300	255140	701530	369690
P14206;A0A1L1SUK3	40S ribosomal protein SA	Rpsa		295	32.838	0	13.125	3	1	4	1	3	1	4	1	3	1	4	1	12.5	5.8	21.4	5.8	5653000	898550	4766000	1350800	434840	69119	366620	103910
Q9QZF2	Glypican-1;Secreted glypican-1	Gpc1		557	61.359	0	9.5567	4	0	1	0	4	0	1	0	4	0	1	0	12	0	3.2	0	5675300	0	1849700	0	202690	0	66060	0		278
Q91VK4;A0A087WRM2	Integral membrane protein 2C;CT-BRI3	Itm2c		269	30.482	0	14.951	4	0	2	0	4	0	2	0	4	0	2	0	28.6	0	16.4	0	5716900	0	1497000	0	408350	0	106930	0
P25444;D3YVC1;D3YWJ3	40S ribosomal protein S2	Rps2		293	31.231	0	19.875	4	1	3	2	4	1	3	2	4	1	3	2	20.5	4.1	12.3	7.8	5729400	1429400	6734500	2218400	318300	79410	374140	123240
P23242	Gap junction alpha-1 protein	Gja1		382	43.004	0	3.2909	4	0	1	0	4	0	1	0	4	0	1	0	17.3	0	5.2	0	5751100	0	865670	0	319510	0	48093	0
O88569	Heterogeneous nuclear ribonucleoproteins A2/B1	Hnrnpa2b1		353	37.402	0	9.321	3	2	1	2	3	2	1	2	3	2	1	2	11.6	6.5	2.8	6.5	5891800	2123400	1559100	1488300	294590	106170	77956	74415
B1AZS9;O08807	Peroxiredoxin-4	Prdx4		229	26.391	0	1.8201	2	2	2	2	1	1	1	1	1	1	1	1	8.3	8.3	8.3	8.3	5952900	1916600	3804400	5793800	425200	136900	271740	413840
P35979	60S ribosomal protein L12	Rpl12		165	17.804	0	48.027	3	2	4	3	3	2	4	3	3	2	4	3	28.5	18.8	40	28.5	6085000	943930	7540600	830680	676110	104880	837840	92298		141;162
P07901	Heat shock protein HSP 90-alpha	Hsp90aa1		733	84.787	0	23.083	12	8	6	11	7	5	3	7	7	5	3	7	21	17.5	10.4	19.4	6186600	5896900	2219200	8441900	187470	178700	67247	255820			475
P01868;P01869	Ig gamma-1 chain C region secreted form;Ig gamma-1 chain C region, membrane-bound form	Ighg1		324	35.704	0	9.7439	3	1	0	0	3	1	0	0	1	0	0	0	18.2	3.1	0	0	6267700	1560900	0	0	447690	111490	0	0		102;104;107;109
Q8VCL2	Protein SCO2 homolog, mitochondrial	Sco2		255	28.944	0	7.3193	4	1	1	1	4	1	1	1	4	1	1	1	27.8	6.3	6.3	6.3	6410700	646430	1319100	663340	457910	46174	94218	47381
H3BLL4;B2M1R6;P61979;A0A286YDM3;H3BK96;H3BKD0	Heterogeneous nuclear ribonucleoprotein K	Hnrnpk		394	43.24	0	13.816	4	3	2	3	4	3	2	3	4	3	2	3	15	13.7	8.9	14.5	6450700	3264900	3418300	3052500	339510	171840	179910	160660		76
Q8CB58;Q8BGJ5;Q922I7;P17225;E9QMW9	Polypyrimidine tract-binding protein 1	Ptbp1		489	52.63	0	15.908	5	1	4	1	5	1	4	1	5	1	4	1	24.3	4.7	20.7	4.1	6463000	554690	4567700	773690	359060	30816	253760	42983		209;210
E0CYQ0;F7B6A4;E0CZ97;F6SYN4;E0CYD2;F7C1U0		Kctd17		296	33.342	0	10.088	4	3	3	5	4	3	3	5	4	3	3	5	31.4	19.9	19.9	38.5	6469100	3542900	3733300	7048800	404320	221430	233330	440550		61;149	103
P63101	14-3-3 protein zeta/delta	Ywhaz		245	27.771	0	37.314	4	4	4	3	4	4	4	3	3	3	3	2	28.6	24.9	24.9	19.2	6545200	2709200	3902900	3884600	467520	193510	278780	277470			218
Q5SXR6;Q68FD5	Clathrin heavy chain;Clathrin heavy chain 1	Cltc		1679	191.98	0	16.793	7	1	1	7	7	1	1	7	7	1	1	7	6.5	0.7	1.4	6.6	6547700	457330	870570	5474400	72753	5081.4	9673	60827
Q64514;A0A087WRC0	Tripeptidyl-peptidase 2	Tpp2		1262	139.88	0	17.845	9	5	1	7	9	5	1	7	9	5	1	7	13.3	5.8	1.3	9.5	6555600	3322200	1072100	5273600	102430	51909	16752	82399
Q9D8N0	Elongation factor 1-gamma	Eef1g		437	50.06	0	25.65	5	3	4	10	5	3	4	10	5	3	4	10	16.9	8	13.5	33.4	6656300	2245400	3986000	14089000	277350	93559	166080	587050		194;266
O35375	Neuropilin-2	Nrp2		931	104.63	0	17.329	9	0	2	0	9	0	2	0	9	0	2	0	14.5	0	3.5	0	6725300	0	1434400	0	140110	0	29884	0		105;427;902
Q5SWU9	Acetyl-CoA carboxylase 1;Biotin carboxylase	Acaca		2345	265.25	0	15.993	8	0	3	0	8	0	3	0	8	0	3	0	6.3	0	2	0	6742600	0	2715100	0	55724	0	22439	0
P17918;A0A140T8V5	Proliferating cell nuclear antigen	Pcna		261	28.785	0	28.358	6	2	6	1	6	2	6	1	6	2	6	1	45.2	11.5	46	7.3	6758800	913340	6565400	935500	422420	57084	410340	58469		81;135;162	119;229
Q00612;A3KG36	Glucose-6-phosphate 1-dehydrogenase X;Glucose-6-phosphate 1-dehydrogenase	G6pdx		515	59.262	0	6.3093	5	0	3	3	5	0	3	3	5	0	3	3	15.5	0	9.9	10.1	6783700	0	2197600	2863400	218830	0	70892	92366		232;385
D3YVF4;D3Z7I1;P62264	40S ribosomal protein S14	Rps14		119	12.71	0	8.8534	4	1	2	2	4	1	2	2	4	1	2	2	27.7	17.6	19.3	26.1	6907900	1655300	4312600	2322100	2302600	551780	1437500	774020			75
E9QLR3;Q60961	Lysosomal-associated transmembrane protein 4A	Laptm4a		308	35.003	0.010127	0.9484	1	0	1	0	1	0	1	0	1	0	1	0	8.8	0	8.8	0	6963500	0	2376100	0	535650	0	182780	0
E9Q5J9;A0A0R4J1P2;P21107;D3Z2H9;D3Z6I8;E9Q7Q3	Tropomyosin alpha-3 chain	Tpm3;Tpm3-rs7		285	33.28	0	18.764	8	8	8	8	3	2	2	2	3	2	2	2	24.6	21.1	21.1	21.1	7022000	6189200	1242200	593720	413060	364070	73070	34925
P62830	60S ribosomal protein L23	Rpl23		140	14.865	0	12.1	2	1	3	1	2	1	3	1	2	1	3	1	25	14.3	27.1	14.3	7071500	0	2678000	0	785720	0	297560	0	28	28
A2AL12;B2RXM2;Q8BG05	Heterogeneous nuclear ribonucleoprotein A3	Hnrnpa3;Gm6793		318	34.476	0	10.659	5	3	4	2	5	3	4	2	5	3	4	2	21.4	14.8	17.9	10.1	7205400	3400800	7893300	1665500	423850	200050	464310	97973		64
Q99LR1;D6RFU2	Monoacylglycerol lipase ABHD12	Abhd12		398	45.269	0	4.5355	6	2	1	0	6	2	1	0	6	2	1	0	22.6	7	3.3	0	7268100	1591300	655000	0	382530	83752	34474	0
Q8C253;P16110	Galectin;Galectin-3	Lgals3		264	27.414	0	18.217	3	2	1	3	3	2	1	3	3	2	1	3	14.4	9.5	4.9	14.4	7341600	1752000	540660	8516200	917700	219010	67583	1064500
G5E829;A0A1W2P772	Plasma membrane calcium-transporting ATPase 1	Atp2b1		1220	134.75	0	15.177	6	1	5	0	6	1	5	0	6	1	5	0	7.6	1.4	7	0	7415200	503250	4137600	0	148300	10065	82752	0		60
P60843;Q8BTU6;P10630	Eukaryotic initiation factor 4A-I;Eukaryotic initiation factor 4A-II;Eukaryotic initiation factor 4A-II, N-terminally processed	Eif4a1;Eif4a2		406	46.153	0	14.707	5	1	4	5	5	1	4	5	5	1	4	5	18.5	3.9	15.5	18.5	7467900	608360	6101100	7826900	324690	26451	265270	340300
Q9CY50;A0A286YDB7;A0A286YCT4;A0A286YCG8	Translocon-associated protein subunit alpha	Ssr1		286	32.065	0	3.5087	2	1	2	1	2	1	2	1	2	1	2	1	14.3	5.2	14.3	2.8	7524100	0	2386500	604550	752410	0	238650	60455
Q544X6;P22315	Ferrochelatase;Ferrochelatase, mitochondrial	Fech		422	47.421	0	21.161	8	0	5	0	8	0	5	0	8	0	5	0	32.9	0	21.1	0	7624200	0	2623000	0	304970	0	104920	0		195;394;402;405;410	176
P62301;Q921R2	40S ribosomal protein S13	Rps13		151	17.222	0	7.0426	3	1	2	3	3	1	2	3	3	1	2	3	24.5	9.9	18.5	25.2	7628600	1785600	4533000	3360000	847620	198400	503670	373330
A0A087WQE6;A0A087WNT1;P83940;A0A087WPE4	Transcription elongation factor B polypeptide 1	Tceb1		95	10.657	0	10.136	3	2	1	1	3	2	1	1	3	2	1	1	48.4	33.7	12.6	12.6	7646200	2840900	2867700	1075400	1092300	405850	409670	153630		11
Q9Z1Z2	Serine-threonine kinase receptor-associated protein	Strap		350	38.442	0	13.912	7	0	5	4	7	0	5	4	7	0	5	4	31.7	0	22.3	18	7686200	0	5882300	2212800	366010	0	280110	105370
P32067;A2AR07;D6RI87	Lupus La protein homolog	Ssb		415	47.756	0	9.9582	4	1	3	0	4	1	3	0	4	1	3	0	13.3	3.4	10.6	0	7781800	678530	4771500	0	353720	30842	216890	0		18
Q6ZWZ7;Q9CPR4	60S ribosomal protein L17	Rpl17		184	21.397	0	7.2121	3	1	2	0	3	1	2	0	3	1	2	0	24.5	8.7	14.7	0	8109000	1280200	11610000	0	901000	142250	1289900	0		144
B8JK33;B8JK32;Q9D0E1	Heterogeneous nuclear ribonucleoprotein M	Hnrnpm		640	68.161	0	19.313	6	0	2	2	6	0	2	2	6	0	2	2	12	0	4.1	5.2	8253200	0	5095400	1683400	179420	0	110770	36595		613
Q8BYK6	YTH domain-containing family protein 3	Ythdf3		585	63.961	0	12.352	7	1	4	2	7	1	4	2	6	1	4	2	18.3	2.4	11.8	5.1	8310200	1179300	4066600	1213200	415510	58963	203330	60660		439	191
F8WJ41;P62245;D3YVB4;D3Z712	40S ribosomal protein S15a	Rps15a		108	12.31	0	5.1746	3	2	3	2	3	2	3	2	3	2	3	2	29.6	21.3	29.6	21.3	8629400	2644000	9745300	5454400	1078700	330500	1218200	681800			4
P46935	E3 ubiquitin-protein ligase NEDD4	Nedd4		887	102.71	0	18.838	8	0	3	1	8	0	3	1	7	0	3	1	13.8	0	5.9	1.5	8725300	0	2958500	455800	218130	0	73962	11395
A0A286YEB7;P62849	40S ribosomal protein S24	Rps24		118	13.605	0	4.7669	2	2	2	2	2	2	2	2	2	2	2	2	22.9	22.9	22.9	22.9	8732800	2165400	7061400	1770700	1746600	433090	1412300	354130			62
P62751	60S ribosomal protein L23a	Rpl23a		156	17.695	0	8.2679	3	3	3	3	3	3	3	3	3	3	3	3	24.4	24.4	24.4	24.4	8770800	3254600	8913100	4117600	1461800	542430	1485500	686270
Q5SX40	Myosin-1	Myh1		1942	223.34	0	35.178	69	75	62	67	7	14	7	9	1	4	2	3	36.4	42.6	35.1	35.8	9000800	15705000	7456700	8759200	89117	155490	73829	86724	541;820;954		7;91;94;215;293;365;496;691;1094;1109;1170;1604;1748;1771;1772
P12970	60S ribosomal protein L7a	Rpl7a		266	29.976	0	21.392	9	0	7	4	9	0	7	4	9	0	7	4	33.1	0	29.7	20.3	9308000	0	10676000	2385600	846180	0	970580	216870		199
Q8BMK4	Cytoskeleton-associated protein 4	Ckap4		575	63.691	0	14.962	7	0	6	2	7	0	6	2	7	0	6	2	18.6	0	16.2	3.7	9317400	0	6817300	1067500	274040	0	200510	31396
P17182;Q6PHC1	Alpha-enolase	Eno1		434	47.14	0	26.836	6	4	7	6	6	4	7	6	6	4	7	6	21.4	14.1	25.1	21.7	9342400	7641000	11731000	8593900	424650	347320	533200	390630		337;339
F6XI62;P14148	60S ribosomal protein L7	Rpl7		279	32.416	0	5.2117	3	1	3	1	3	1	3	1	3	1	3	1	12.5	5	12.2	5	9399100	955000	6926600	849710	723010	73462	532810	65362
Q922Q8	Leucine-rich repeat-containing protein 59	Lrrc59		307	34.877	0	10.291	7	1	5	2	7	1	5	2	7	1	5	2	34.5	3.9	24.4	8.8	9455700	977900	6263700	1764000	675410	69850	447410	126000		59;277
Q9QY73;D3YVM2	Transmembrane protein 59	Tmem59		323	36.313	0	10.985	3	0	2	0	3	0	2	0	3	0	2	0	15.5	0	11.5	0	9484100	0	2468800	0	677430	0	176340	0		52
Q8CBY8	Dynactin subunit 4	Dctn4		467	53.056	0	25.123	7	6	2	1	7	6	2	1	7	6	2	1	26.3	23.3	5.1	3	9560400	3948300	1820300	596270	398350	164510	75844	24844		30
Q6ZWZ6;F7AEH4;A0A1W2P7A1;P63323	40S ribosomal protein S12	Rps12		132	14.515	0	52.643	6	3	3	3	6	3	3	3	6	3	3	3	56.8	34.8	34.8	34.8	9586500	2373800	7358100	3276800	1369500	339120	1051200	468120	69	50;56;69;92;106;108	12
P63038	60 kDa heat shock protein, mitochondrial	Hspd1		573	60.955	0	25.84	6	4	3	4	6	4	3	4	6	4	3	4	16.9	13.3	10.3	11.9	10016000	5067000	3200100	2154700	303510	153550	96974	65293		442
Q9EPU0	Regulator of nonsense transcripts 1	Upf1		1124	123.97	0	20.695	11	1	12	0	11	1	12	0	11	1	12	0	14.7	0.9	15.7	0	10153000	366480	9162800	0	175050	6318.7	157980	0		204
Q91ZX7;A0A0R4J0I9	Prolow-density lipoprotein receptor-related protein 1;Low-density lipoprotein receptor-related protein 1 85 kDa subunit;Low-density lipoprotein receptor-related protein 1 515 kDa subunit;Low-density lipoprotein receptor-related protein 1 intracellular domain	Lrp1		4545	504.74	0	23.699	15	0	0	0	15	0	0	0	15	0	0	0	5	0	0	0	10202000	0	0	0	44943	0	0	0		1076;1887;2661;3316;3318
P62242	40S ribosomal protein S8	Rps8		208	24.205	0	40.211	4	4	6	5	4	4	6	5	4	4	6	5	26	24	36.1	31.7	10225000	3116500	7789800	4154400	1136100	346280	865530	461600		71;72;100
P62960;A0A0A0MQD2;B2RUF0;Q9Z2C8	Nuclease-sensitive element-binding protein 1;Y-box-binding protein 2	Ybx1;Ybx2		322	35.73	0	31.765	4	1	3	3	4	1	3	3	1	0	1	1	19.3	5.3	19.3	19.3	10475000	4350600	5611400	7282300	805790	334660	431640	560180			216
A0A087WPK3;E9Q9T1		Lrrfip1		663	75.093	0	22.045	11	1	11	5	4	0	4	1	0	0	0	0	26.4	2.1	26.4	13.1	10684000	0	8251000	562390	296780	0	229200	15622		14	251;340
P60867	40S ribosomal protein S20	Rps20		119	13.373	0	5.4439	1	2	2	2	1	2	2	2	1	2	2	2	10.1	16	16	16	10970000	1045600	17049000	6583300	2194000	209120	3409900	1316700		36
Q80TF3;E9Q5E1	Protocadherin-19	Pcdh19		1145	126.03	0	23.854	11	0	0	0	11	0	0	0	11	0	0	0	19.9	0	0	0	11067000	0	0	0	240580	0	0	0		1008;1059
E9Q390;A0A286YDF5;Q69ZN7;A0A286YCZ3	Myoferlin	Myof		2048	233.32	0	19.356	14	0	0	0	14	0	0	0	14	0	0	0	9.8	0	0	0	11069000	0	0	0	89994	0	0	0		1379;1540;1597
A0A0R4J187;P23475	X-ray repair cross-complementing protein 6	Xrcc6		608	69.484	0	16.694	10	2	3	1	10	2	3	1	10	2	3	1	21.7	4.6	7.6	2.3	11070000	613270	1807300	508930	381710	21147	62320	17549
E9QM38;P55012	Solute carrier family 12 member 2	Slc12a2		1206	130.67	0	16.789	8	0	0	0	8	0	0	0	8	0	0	0	10.4	0	0	0	11115000	0	0	0	217950	0	0	0
Q8JZU2;F6VVY4	Tricarboxylate transport protein, mitochondrial	Slc25a1		311	33.931	0	10.618	3	3	2	3	3	3	2	3	3	3	2	3	20.3	11.6	16.4	11.6	11271000	5278800	4365800	5573000	626170	293270	242550	309610
P63325;A0A338P731;Q3UW83;A0A338P7K4;A0A3B2W864	40S ribosomal protein S10	Rps10		165	18.916	0	4.988	3	3	3	3	3	3	3	3	3	3	3	3	23	23	23	23	11345000	6003600	5464500	6943200	1418100	750450	683060	867900
Q91YZ8;A3KFU5;A3KFU8;Q6PHQ9	Polyadenylate-binding protein	Pabpc4		615	67.852	0	10.335	13	9	10	9	6	3	3	2	6	3	3	2	27.8	21	21	19	11363000	2737600	4324800	3044200	355100	85551	135150	95130	339	128;339	564
E9QAI5;B2RQC6;G3UWN2;E9QAT6	CAD protein;Glutamine-dependent carbamoyl-phosphate synthase;Aspartate carbamoyltransferase;Dihydroorotase	Cad		2162	236.25	0	21.941	13	0	6	0	13	0	6	0	13	0	6	0	12	0	5.3	0	11681000	0	7637100	0	108160	0	70714	0		673;1079
A0A1L1SUF6;Q9CR57	60S ribosomal protein L14	Rpl14		63	6.8838	0	3.2128	2	1	2	1	2	1	2	1	2	1	2	1	38.1	19	38.1	19	11897000	1042000	8032600	1963800	2974300	260500	2008100	490960
Q5SWN2;Q8VEE4	Replication protein A 70 kDa DNA-binding subunit;Replication protein A 70 kDa DNA-binding subunit, N-terminally processed	Rpa1		644	71.413	0	21.227	8	2	6	0	8	2	6	0	8	2	6	0	22.5	5.1	16.5	0	12036000	900780	8754400	0	415020	31061	301880	0		353
Q52KR3	Protein prune homolog 2	Prune2		3084	339.51	0	27.603	11	1	1	0	11	1	1	0	11	1	1	0	6.4	0.7	0.5	0	12062000	459360	854510	0	120620	4593.6	8545.1	0
Q3UA95;Q3THW5;P0C0S6;Q8R029	Histone H2A;Histone H2A.V;Histone H2A.Z	H2afz;H2afv		105	10.984	0	3.1764	3	2	3	2	3	2	3	2	2	1	2	1	31.4	18.1	31.4	18.1	12131000	8347500	10266000	7874500	3032800	2086900	2566600	1968600
A0A0A6YX26;P62900	60S ribosomal protein L31	Rpl31		129	14.996	0	2.559	2	1	2	0	2	1	2	0	2	1	2	0	17.8	10.9	17.8	0	12225000	2546400	6671500	0	1746500	363770	953080	0
[truncated: 118 more rows]
