# Supplementary material for: Systematic analysis of the IL‐17 receptor signalosome reveals a robust regulatory feedback loop
Source: EMBO J. 2020 Jul 21;39(17):e104202. doi: 10.15252/embj.2019104202 (PMC7459424; doi:10.15252/embj.2019104202)
Supplement: Supplementary file 6 — Table EV5 [file EMBJ-39-e104202-s006.xlsx]

## Sheet: Overview
	Mass-spectrometry analysis of IL-17RSC composition in ST2 wild-type or NEMO KO cells
	Sheet 1 … List of all detected proteins
		In blue are marked IL-17 and IL-17RA
		In green are marked proteins identified as component of IL-17RSC in WT cells (Supplementary Table 1)
		In purple are marked proteins identified as component of IL-17RSC in TBK1/IKKε DKO cells (Supplementary Table 2)
	Sheet 2 … iBAQ Intensities of IL-17RSC components (based on Sheet 1) normalised to iBAQ Intensity of IL-17RC

## Sheet: Sheet 1 - Identified proteins
Majority protein IDs	Protein names	Gene names	Common names (used in this study)	Sequence length	Mol. weight [kDa]	Q-value	Score	Peptides Ctrl_WT-Exp5A	Peptides Ctrl_WT-Exp5B	Peptides IL17R_NEMOKO_Exp5A	Peptides IL17R_NEMOKO_Exp5B	Peptides IL17R_WT_Exp5A	Peptides IL17R_WT_Exp5B	Razor + unique peptides Ctrl_WT-Exp5A	Razor + unique peptides Ctrl_WT-Exp5B	Razor + unique peptides IL17R_NEMOKO_Exp5A	Razor + unique peptides IL17R_NEMOKO_Exp5B	Razor + unique peptides IL17R_WT_Exp5A	Razor + unique peptides IL17R_WT_Exp5B	Unique peptides Ctrl_WT-Exp5A	Unique peptides Ctrl_WT-Exp5B	Unique peptides IL17R_NEMOKO_Exp5A	Unique peptides IL17R_NEMOKO_Exp5B	Unique peptides IL17R_WT_Exp5A	Unique peptides IL17R_WT_Exp5B	Sequence coverage Ctrl_WT-Exp5A [%]	Sequence coverage Ctrl_WT-Exp5B [%]	Sequence coverage IL17R_NEMOKO_Exp5A [%]	Sequence coverage IL17R_NEMOKO_Exp5B [%]	Sequence coverage IL17R_WT_Exp5A [%]	Sequence coverage IL17R_WT_Exp5B [%]	Intensity Ctrl_WT-Exp5A	Intensity Ctrl_WT-Exp5B	Intensity IL17R_NEMOKO_Exp5A	Intensity IL17R_NEMOKO_Exp5B	Intensity IL17R_WT_Exp5A	Intensity IL17R_WT_Exp5B	Intensity ratio IL17R/Ctrl_WT_ExpA	Intensity ratio IL17R/Ctrl_WT_ExpA	iBAQ Ctrl_WT-Exp5A	iBAQ Ctrl_WT-Exp5B	iBAQ IL17R_NEMOKO_Exp5A	iBAQ IL17R_NEMOKO_Exp5B	iBAQ IL17R_WT_Exp5A	iBAQ IL17R_WT_Exp5B	Carbamidomethyl (C) site positions	Methyl thio site positions	Oxidation (M) site positions
Q60943	Interleukin-17 receptor A	Il17ra	IL-17RA	864	97.807	0	299.05	24	23	23	22	26	24	24	23	23	22	26	24	24	23	23	22	26	24	43.9	43.2	44.1	43.9	44.8	44.6	2198000000	1425100000	1145700000	1309500000	2946700000	2145200000	1.34063	1.5053	62799000	40718000	32734000	37414000	84193000	61292000	43;50;584;594;635;641;719;730	43;50;185;196;303;449;472;584;594;635;641;719;730	134;192;486;488;529;544;734;735
Q62386	Interleukin-17A	Il17a	IL-17A	158	17.49	0	265.5	18	17	18	17	17	19	18	17	18	17	17	19	18	17	18	17	17	19	72.2	65.2	67.1	67.1	67.1	67.1	17778000000	8810200000	11968000000	8193200000	10660000000	17064000000	0.599618	1.93685	1616200000	800930000	1088000000	744840000	969070000	1551200000	97;132;147;149	97;102;132;147;149	113;141
Q8N7N6	TRAF3-interacting protein 2	Traf3ip2	ACT1	555	62.439	0	221.01	0	0	24	21	22	22	0	0	24	21	22	22	0	0	24	21	22	22	0	0	55.9	55.5	54.1	54.1	0	0	343210000	304200000	492160000	520470000	#DIV/0!	#DIV/0!	0	0	13728000	12168000	19686000	20819000	52;69;211	52;69;96;211	42;162;163;399;403;482;483;493
Q9WUN2	Serine/threonine-protein kinase TBK1	Tbk1	TBK1	729	83.424	0	323.31	0	0	11	8	32	35	0	0	11	8	32	35	0	0	11	8	32	35	0	0	26.2	21.5	54.7	57.2	0	0	34297000	20078000	419490000	375610000	#DIV/0!	#DIV/0!	0	0	857430	501950	10487000	9390200	423	292;423;426;605;637	1;53;309;319;439;598;673;686;690
Q8C2D3;A2AR76;P70347;A2AR78	TRAF family member-associated NF-kappa-B activator	Tank	TANK	413	47.018	0	215.78	0	0	7	6	16	16	0	0	7	6	16	16	0	0	7	6	16	16	0	0	29.3	23	48.7	41.2	0	0	16880000	6159800	147180000	126380000	#DIV/0!	#DIV/0!	0	0	937780	342210	8176800	7021000	175;181;263	175;181;206;263;316	204;237
Q9R0T8;E9PYL6	Inhibitor of nuclear factor kappa-B kinase subunit epsilon	Ikbke	IKKε	717	80.952	0	164.84	0	0	7	8	18	17	0	0	7	8	18	17	0	0	7	8	18	17	0	0	13.5	16.6	29.3	32.2	0	0	11611000	11848000	120560000	102080000	#DIV/0!	#DIV/0!	0	0	313820	320210	3258400	2758900	524	118;267;524;548;549;634;688	1;441;485;565
Q8K4C2;F7AR97	Interleukin-17 receptor C	Il17rc	IL-17RC	698	77.147	0	119.78	3	2	12	9	12	12	3	2	12	9	12	12	3	2	12	9	12	12	6.4	4.3	30.8	20.2	25.5	27.5	1804400	1054000	62234000	50070000	106680000	109800000	59.1221	104.175	62221	36345	2146000	1726500	3678700	3786300	316;317;651	80;83;284;316;317;325;334;440;455;651	449;524
Q5SRY7	F-box/WD repeat-containing protein 11	Fbxw11	βTrCP2	542	62.062	0	183.04	2	0	8	4	21	19	2	0	8	4	21	19	1	0	6	2	15	13	4.4	0	15.9	9	43.4	41	1053000	0	5248400	2649800	105730000	42721000	100.408	#DIV/0!	32907	0	164010	82807	3304100	1335000	145;432;435	145;151;245;272;285;336;393;408;484	333;347
D3Z2W0;E9QM75;Q9WUU8	TNFAIP3-interacting protein 1	Tnip1	ABIN1	646	72.938	0	153.2	0	0	4	4	14	18	0	0	4	4	14	18	0	0	4	4	14	18	0	0	14.9	13.3	31.4	44.4	0	0	7196800	4916400	64095000	85855000	#DIV/0!	#DIV/0!	0	0	248170	169530	2210200	2960500		184;225;274	44;54;324;389
Q9WTX6;Q3TPM3	Cullin-1	Cul1	Cullin1	776	89.69	0	154	1	0	3	3	17	17	1	0	3	3	17	17	1	0	3	3	17	17	2.1	0	6.2	5.3	25.1	30.2	299940	0	2197500	1359400	47415000	38626000	158.082	#DIV/0!	6520.4	0	47771	29553	1030800	839690		137;170;291;594
Q60769	Tumor necrosis factor alpha-induced protein 3	Tnfaip3	A20	775	87.653	0	152.41	0	0	4	2	17	16	0	0	4	2	17	16	0	0	4	2	17	16	0	0	7.6	4.8	32.6	25.9	0	0	4480700	3001100	31199000	20668000	#DIV/0!	#DIV/0!	0	0	97407	65241	678250	449300	54;57;475;659	158;243;487;506;509;521;524;544;575;597;642;647;659;662;718;721;752	719
Q8VC91;E9Q2Y3;Q7TSS3;O88522;A3KG44;A3KG41;A3KG38	NF-kappa-B essential modulator	Ikbkg	NEMO	411	47.844	0	80.408	0	0	0	0	9	7	0	0	0	0	9	7	0	0	0	0	9	7	0	0	0	0	32.6	21.9	0	0	0	0	26433000	17917000	#DIV/0!	#DIV/0!	0	0	0	0	1149300	779000		54;76
Q9QYP6	5-azacytidine-induced protein 2	Azi2	NAP1	405	46.09	0	99.326	0	0	4	2	8	10	0	0	4	2	8	10	0	0	4	2	8	10	0	0	18.3	10.1	27.7	40	0	0	4000100	1145300	22688000	19805000	#DIV/0!	#DIV/0!	0	0	190480	54539	1080400	943100	10	10;101;270;275;401
P70196	TNF receptor-associated factor 6	Traf6	TRAF6	530	60.069	0	198.36	0	0	20	21	15	12	0	0	20	21	15	12	0	0	20	21	15	12	0	0	56	53.6	42.8	30.4	0	0	89865000	74057000	22283000	15457000	#DIV/0!	#DIV/0!	0	0	3594600	2962300	891330	618260	105;172;357	70;73;105;172;182;189;192;235;242;249;287;296;357	196;352;458
P39429	TNF receptor-associated factor 2	Traf2	TRAF2	501	56.026	0	86.496	0	0	5	3	7	10	0	0	5	3	7	10	0	0	5	3	7	10	0	0	13.6	9	19.2	25	0	0	3201500	3536300	18274000	9753200	#DIV/0!	#DIV/0!	0	0	110400	121940	630130	336320	170;182;189;192;287	49;107;112;163;166;189;192;287
Q3UKC1	Tax1-binding protein 1 homolog	Tax1bp1	TAX1BP1	814	93.629	0	77.737	0	0	1	0	8	9	0	0	1	0	8	9	0	0	1	0	8	9	0	0	2.8	0	12.8	14.4	0	0	634200	0	12569000	12015000	#DIV/0!	#DIV/0!	0	0	13787	0	273240	261200		328;700
A0A0R4J0T4;Q5D0E0;O88351;Q3U141	Inhibitor of nuclear factor kappa-B kinase subunit beta	Ikbkb	IKKβ	738	84.387	0	75.154	0	0	0	0	9	5	0	0	0	0	9	5	0	0	0	0	9	5	0	0	0	0	21.3	8.1	0	0	0	0	12332000	5865300	#DIV/0!	#DIV/0!	0	0	0	0	280260	133300	412	12;370
Q3ULA2;A0A286YDT6	F-box/WD repeat-containing protein 1A	Btrc	βTrCP1	605	68.922	0	52.07	1	0	2	2	12	10	0	0	0	0	6	4	0	0	0	0	6	4	2.1	0	3.5	3.5	25.1	18.7	0	0	0	0	3837600	2669700	#DIV/0!	#DIV/0!	0	0	0	0	109650	76276	206;495;498	206;212;308;348;456;471;547	410
E9Q605;E9QNL4;Q60680	Inhibitor of nuclear factor kappa-B kinase subunit alpha	Chuk	IKKα	719	82.225	0	33.154	0	0	0	0	4	2	0	0	0	0	4	2	0	0	0	0	4	2	0	0	0	0	9.2	5.1	0	0	0	0	1486700	1669300	#DIV/0!	#DIV/0!	0	0	0	0	34575	38822		113;114;330;406
F6XVP7;Q924T7	E3 ubiquitin-protein ligase RNF31	Rnf31	HOIP	912	102	0	40.039	0	0	5	4	2	0	0	0	5	4	2	0	0	0	5	4	2	0	0	0	7.9	5.6	2.9	0	0	0	7159800	3141500	3301200	0	#DIV/0!	#DIV/0!	0	0	149160	65447	68775	0
Q571K4	TGF-beta-activated kinase 1 and MAP3K7-binding protein 3	Tab3	TAB3	716	79.029	0	33.422	0	0	4	4	1	0	0	0	4	4	1	0	0	0	4	4	1	0	0	0	10.6	9.4	2.1	0	0	0	4273500	1871000	1092900	0	#DIV/0!	#DIV/0!	0	0	137850	60355	35255	0		673;693;696
Q923A8;Q62073;A2AP93;A2AP92	Mitogen-activated protein kinase kinase kinase 7	Map3k7	TAK1	606	67.193	0	41.185	1	1	4	6	3	2	1	1	4	6	3	2	1	1	4	6	3	2	2.8	2.8	8.7	11.9	6.9	4.6	566460	740570	6319400	7268800	1603200	1727700	2.83021	2.33293	18882	24686	210650	242290	53441	57591		588
Q8CF89	TGF-beta-activated kinase 1 and MAP3K7-binding protein 1	Tab1	TAB1	502	54.616	0	83.555	0	1	9	10	4	4	0	1	9	10	4	4	0	1	9	10	4	4	0	2.2	38	38.4	14.7	12.7	0	593030	23273000	15981000	10475000	4191700	#DIV/0!	7.06828	0	23721	930920	639240	418980	167670		24;62	312
Q99K90;D3Z216	TGF-beta-activated kinase 1 and MAP3K7-binding protein 2	Tab2	TAB2	693	76.441	0	33.297	0	0	3	2	1	0	0	0	3	2	1	0	0	0	3	2	1	0	0	0	7.6	5.2	2.3	0	0	0	2462600	1354400	1266500	0	#DIV/0!	#DIV/0!	0	0	98506	54175	50662	0
Q9WUB0;F6VII1	RanBP-type and C3HC4-type zinc finger-containing protein 1	Rbck1	HOIL-1	508	57.534	0	30.292	0	0	4	2	2	1	0	0	4	2	2	1	0	0	4	2	2	1	0	0	10	4.3	5.5	3.7	0	0	0	0	0	520490	#DIV/0!	#DIV/0!	0	0	0	0	0	14458		321;330;397;400;445;448
A0A140T8M9;A0A140T8M0;A0A0B4J1I0;A0A075B5N0;A0A075B5K8;F6XWB2;A0A140T8N1;A0A0G2JDE5;P01631	Ig kappa chain V-II region 26-10	Igkv1-110;Igkv1-35;Igkv1-99;Igkv1-115		119	13.117	0.0028958	6.8902	1	1	1	1	1	1	1	1	1	1	1	1	1	1	1	1	1	1	10.9	10.9	10.9	10.9	10.9	10.9	1332600	1151600	1527400	1408500	1472800	3021900	1.10521	2.62409	266530	230310	305480	281690	294560	604390
A0A075B5L0;P01647;P01645;P01644;P01643	Ig kappa chain V-V region HP 124E1;Ig kappa chain V-V region HP 93G7;Ig kappa chain V-V region HP R16.7;Ig kappa chain V-V region MOPC 173	Igkv10-95		95	10.429	0.0028653	6.825	1	0	0	0	0	0	1	0	0	0	0	0	1	0	0	0	0	0	18.9	0	0	0	0	0	0	0	0	0	0	0	#DIV/0!	#DIV/0!	0	0	0	0	0	0
A0A075B5N3		Igkv8-28		101	10.903	0.0080357	6.422	0	0	1	0	1	0	0	0	1	0	1	0	0	0	1	0	1	0	0	0	17.8	0	17.8	0	0	0	190340	0	158650	0	#DIV/0!	#DIV/0!	0	0	38068	0	31730	0			4
A0A075B5P3;A0A0A6YVP0;P01867	Ig gamma-2B chain C region	Ighg2b;Igh-3		336	36.568	0.0031447	8.2236	0	1	1	0	0	0	0	1	1	0	0	0	0	1	1	0	0	0	0	8.3	8.3	0	0	0	0	0	0	0	0	0	#DIV/0!	#DIV/0!	0	0	0	0	0	0		15;27
A0A075B5P4;A0A0A6YWR2;P01868;P01869	Ig gamma-1 chain C region secreted form;Ig gamma-1 chain C region, membrane-bound form	Ighg1		324	35.633	0	55.446	5	2	6	2	4	2	5	2	6	2	4	2	5	2	6	2	4	2	23.8	8.3	33	8.3	16.7	8.3	4759300	1926500	7758500	2968300	4651400	5616600	0.977329	2.91544	366100	148190	596800	228330	357800	432050		27;102;104;107;109;138	22;186;275
A0A087WQE6;A0A087WNT1;P83940	Transcription elongation factor B polypeptide 1	Tceb1		95	10.657	0	20.146	3	1	1	3	1	2	3	1	1	3	1	2	3	1	1	3	1	2	42.1	21.1	8.4	42.1	8.4	21.1	181210	0	0	3231800	0	886450	0	#DIV/0!	25887	0	0	461690	0	126640		74
A0A087WNX9;Q91YN9	BAG family molecular chaperone regulator 2	Bag2		57	6.31	0.0032051	9.0058	1	0	1	1	1	1	1	0	1	1	1	1	1	0	1	1	1	1	19.3	0	19.3	19.3	19.3	19.3	1689600	0	1627200	1878800	2423400	1828400	1.4343	#DIV/0!	563190	0	542410	626280	807790	609480
A0A087WP98;A0A087WPN6;A0A087WQN2;P26350	Prothymosin alpha;Prothymosin alpha, N-terminally processed;Thymosin alpha	Ptma		58	6.4913	0	17.472	1	1	1	0	0	0	1	1	1	0	0	0	1	1	1	0	0	0	24.1	24.1	24.1	0	0	0	2512400	841210	420680	0	0	0	0	0	837480	280400	140230	0	0	0
A0A087WPH7;F6Q2E3		Psmc3		305	34.02	0	27.813	3	1	3	1	4	2	3	1	3	1	4	2	0	0	0	0	1	0	15.4	5.2	15.4	5.2	21.3	10.5	3515100	0	4093700	471970	6921500	4102300	1.96908	#DIV/0!	206770	0	240810	27763	407150	241310
A0A087WPL5;E9QNN1;O70133;Q3UR42	ATP-dependent RNA helicase A	Dhx9		1383	149.62	0	43.982	1	2	4	5	4	0	1	2	4	5	4	0	1	2	4	5	4	0	1.2	2.1	4.4	5.1	4	0	513930	1194300	2033500	2172800	2394300	0	4.65881	0	8157.6	18957	32278	34489	38005	0		244
A0A087WRN1;A0A087WQA0;F8WI22;Q8K019;A0A087WRF8	Bcl-2-associated transcription factor 1	Bclaf1		583	67.703	0.0012034	12.23	2	0	0	0	0	0	2	0	0	0	0	0	2	0	0	0	0	0	4.6	0	0	0	0	0	816450	0	0	0	0	0	0	#DIV/0!	31402	0	0	0	0	0
A0A087WQS5;Q9CR84;P56384;P56383	ATP synthase F(0) complex subunit C1, mitochondrial;ATP synthase F(0) complex subunit C3, mitochondrial;ATP synthase F(0) complex subunit C2, mitochondrial	Atp5g2;Atp5g1;Atp5g3		107	11.1	0.0045662	6.5536	0	1	1	1	0	0	0	1	1	1	0	0	0	1	1	1	0	0	0	29	29	29	0	0	0	941390	736370	748160	0	0	#DIV/0!	0	0	156900	122730	124690	0	0
A0A087WR50;P11276;Q3UHL6;A0A087WS56	Fibronectin;Anastellin	Fn1		2386	262.84	0	323.31	30	6	36	51	53	69	30	6	36	51	53	69	0	0	1	2	1	2	24.4	4.9	26.5	37.1	37.5	47.1	64074000	5643200	135750000	194230000	169550000	539190000	2.64616	95.5469	587840	51772	1245500	1781900	1555500	4946700		53;77;79;88;98;124;126;136;180;259;261;374;386;401;420;446;461;470;508;587;589;2250;2275;2277;2367;2371	120;463;477;1596;1782;2049;2373
A0A087WSE4;A0A087WR97;A0A087WRZ5;Q8R0B4;Q8BLD4;Q6VYI5;Q6VYI4;Q921F2;A0A087WP57;A0A087WQA5	TAR DNA-binding protein 43	Tardbp		149	16.629	0	16.7	2	0	2	2	2	0	2	0	2	2	2	0	2	0	2	2	2	0	24.2	0	24.2	24.2	24.2	0	1110400	0	2963200	796520	1751500	0	1.57736	#DIV/0!	185070	0	493860	132750	291920	0
F2Z4A3;A0A087WRT4;A0A1L1SQU7		Fat1		4590	506.26	0	323.31	36	34	38	37	39	59	36	34	38	37	39	59	36	34	38	37	39	59	13.7	14	15.9	14.3	14	20.6	51225000	35116000	57660000	43234000	61126000	93334000	1.19328	2.65788	248670	170460	279900	209870	296730	453080		575;2417;3025;3740;3745;3818;3820;3828;3978;4126;4133;4138;4344
A0A087WRZ7;P05977;A0A0G2JDM3;E9PWG4;A0A0G2JDW2;P09542	Myosin light chain 1/3, skeletal muscle isoform;Myosin light chain 3	Myl1;Myl3		92	10.301	0	22.858	2	1	1	1	1	1	2	1	1	1	1	1	2	1	1	1	1	1	46.7	17.4	17.4	13	17.4	17.4	14495000	686630	2797700	443450	7335400	5294100	0.506064	7.71027	2898900	137330	559550	88690	1467100	1058800		79
A0A087WS95		Rrp9		67	7.0369	0.0029155	6.9597	0	1	0	0	0	0	0	1	0	0	0	0	0	1	0	0	0	0	0	41.8	0	0	0	0	0	0	0	0	0	0	#DIV/0!	#DIV/0!	0	0	0	0	0	0	35	25
A0A087WSN6;B9EHT6;B7ZNJ1		Fn1		2296	253.01	0.0029644	7.1264	30	6	35	49	52	68	0	0	0	0	0	1	0	0	0	0	0	1	25.4	5.1	27	37.2	38.4	48.5	0	0	0	0	0	1042700	#DIV/0!	#DIV/0!	0	0	0	0	0	9930.7		53;77;79;88;98;124;126;136;180;259;261;374;386;401;420;446;461;470;508;587;589;2160;2185;2187;2277;2281	120;463;477;1596;1692;1959;2283
Q99K94;Q8C3V4;A0A087WSP5;P42225	Signal transducer and activator of transcription;Signal transducer and activator of transcription 1	Stat1		712	83.106	0	18.263	0	0	0	0	3	0	0	0	0	0	3	0	0	0	0	0	3	0	0	0	0	0	6.2	0	0	0	0	0	1761500	0	#DIV/0!	#DIV/0!	0	0	0	0	48930	0
A0A0A0MQ97;G3X9C2	F-box only protein 50	Nccrp1		291	33.027	0.0029528	7.076	1	0	0	1	0	1	1	0	0	1	0	1	1	0	0	1	0	1	3.8	0	0	3.8	0	3.8	69191	0	0	74374	0	421820	0	#DIV/0!	4070	0	0	4375	0	24813
A0A0A0MQA5;P68368	Tubulin alpha-4A chain	Tuba4a		477	52.793	0	23.002	13	14	13	14	13	13	2	2	1	1	1	2	2	2	1	1	1	2	45.7	49.5	42.8	39.6	42.8	42.6	365270	1521900	2480800	1547900	2019800	568410	5.52961	0.373487	16603	69175	112760	70357	91808	25837	324;376;405	158;324;376;405	331;406;442
A0A0A0MQF6;P16858;S4R1W1;A0A1D5RLD8;S4R257	Glyceraldehyde-3-phosphate dehydrogenase	Gapdh;Gm3839		359	38.653	0	182.58	15	13	12	13	13	11	15	13	12	13	13	11	15	13	12	13	13	11	54.9	60.2	44.3	55.7	46.2	47.9	290850000	159230000	169640000	141940000	137890000	101190000	0.474093	0.635496	17109000	9366200	9979000	8349600	8111300	5952500	176;180;271	176;180;271;308	129;154;157;199;352;355
A0A0A0MQG2;Q62261	Spectrin beta chain, non-erythrocytic 1	Sptbn1		2092	244.25	0.0011876	12.135	0	0	1	1	1	0	0	0	1	1	1	0	0	0	1	1	1	0	0	0	0.4	0.9	0.9	0	0	0	0	422700	732540	0	#DIV/0!	#DIV/0!	0	0	0	3354.7	5813.8	0		831
A0A0A0MQM0;P63242	Eukaryotic translation initiation factor 5A;Eukaryotic translation initiation factor 5A-1	Eif5a		149	16.302	0	36.469	4	2	5	2	1	0	4	2	5	2	1	0	4	2	5	2	1	0	45	16.1	53	24.2	12.1	0	15793000	6529500	5258700	1708700	0	0	0	0	1974100	816190	657340	213590	0	0		22;73
A0A0A6YVS2;Q921L3	Transmembrane and coiled-coil domain-containing protein 1	Tmco1		200	22.283	0.0032362	10.172	0	1	1	1	1	1	0	1	1	1	1	1	0	1	1	1	1	1	0	7.5	7.5	7.5	7.5	7.5	0	1201800	1746200	1423000	1765400	1295100	#DIV/0!	1.07763	0	150220	218280	177880	220670	161880
D3YUD8;A0A0A6YVU8;Q9JKV1	Proteasomal ubiquitin receptor ADRM1	Gm9774;Adrm1		309	32.939	0.0029014	6.9091	1	0	0	1	1	1	1	0	0	1	1	1	1	0	0	1	1	1	4.9	0	0	4.9	4.9	4.9	345440	0	0	398280	796160	459980	2.30477	#DIV/0!	43180	0	0	49785	99519	57497
A0A0A6YWM7;A0A0A6YVY7;A0A0A6YW28;P35123	Ubiquitin carboxyl-terminal hydrolase;Ubiquitin carboxyl-terminal hydrolase 4	Usp4		394	44.838	0.002991	7.1964	0	0	0	0	1	0	0	0	0	0	1	0	0	0	0	0	1	0	0	0	0	0	3.6	0	0	0	0	0	384860	0	#DIV/0!	#DIV/0!	0	0	0	0	20256	0
A0A0A6YW67;E9Q9J0;E9Q5F6;Q5SX22;P62984;P62983;P0CG49;P0CG50;E9Q4P0;E9QNP0	Ubiquitin-60S ribosomal protein L40;Ubiquitin;60S ribosomal protein L40;Ubiquitin-40S ribosomal protein S27a;Ubiquitin;40S ribosomal protein S27a;Polyubiquitin-B;Ubiquitin;Polyubiquitin-C;Ubiquitin;Ubiquitin-related 1;Ubiquitin-related 2	Gm8797;Uba52;Ubc;Ubb;Rps27a;Kxd1		77	8.7279	0	83.014	2	2	2	2	3	3	2	2	2	2	3	3	2	2	2	2	3	3	46.8	32.5	32.5	32.5	44.2	44.2	14287000	23190000	17870000	36823000	109990000	198370000	7.69861	8.55412	3571900	5797500	4467400	9205900	27498000	49593000
A0A0A6YW77;P11672	Neutrophil gelatinase-associated lipocalin	Lcn2		271	31.006	0.0028736	6.8467	1	0	1	0	0	0	1	0	1	0	0	0	1	0	1	0	0	0	9.2	0	9.2	0	0	0	3206800	0	2282400	0	0	0	0	#DIV/0!	320680	0	228240	0	0	0
A0A0A6YWP4;D6RGQ0;E9Q8H9;E9Q8I0;P06909	Complement factor H	Cfh		837	94.106	0.0031348	8.1042	1	1	1	0	0	0	1	1	1	0	0	0	1	1	1	0	0	0	2.4	2.4	2.4	0	0	0	0	0	0	0	0	0	#DIV/0!	#DIV/0!	0	0	0	0	0	0		568;582
A0A0A6YX26;P62900	60S ribosomal protein L31	Rpl31		129	14.996	0.0012516	12.573	1	1	2	1	1	1	1	1	2	1	1	1	1	1	2	1	1	1	10.9	10.9	17.8	10.9	10.9	10.9	3126700	3671600	5881300	5391000	2967900	2784000	0.949212	0.758253	446670	524510	840180	770140	423980	397720
H3BL56;A0A0A6YXF6;Q9QUI0;Q62159;A0A0G2JEP8;Q9CR99;P62746	Transforming protein RhoA;Rho-related GTP-binding protein RhoC;Rho-related GTP-binding protein RhoB	Rhoc;Rhoa;4930544G11Rik;Rhob		149	17.05	0	26.359	1	1	2	1	2	1	1	1	2	1	2	1	1	1	2	1	2	1	11.4	11.4	21.5	11.4	21.5	11.4	1494600	600930	2057200	1112100	1035300	725370	0.692694	1.20708	213510	85848	293890	158870	147900	103620	107	107
A0A0A6YY72;P24547	Inosine-5-monophosphate dehydrogenase 2	Impdh2		320	34.129	0.0013298	13.278	1	0	0	2	0	0	1	0	0	2	0	0	1	0	0	2	0	0	3.4	0	0	9.4	0	0	857380	0	0	1104200	0	0	0	#DIV/0!	50434	0	0	64955	0	0
A0A0B4J1F4		Arrdc4		415	44.97	0.004562	6.5507	1	0	0	0	0	0	1	0	0	0	0	0	1	0	0	0	0	0	3.4	0	0	0	0	0	234690	0	0	0	0	0	0	#DIV/0!	11734	0	0	0	0	0
A0A0G2JFV3;A0A0G2JDE3;A0A0G2JG66;A0A0G2JDF4;A0A0G2JFF5;A0A0G2JDK6;A0A0G2JGM8;Q8JZZ7;A0A0G2JEQ8;A0A0G2JH16	Latrophilin-2	Lphn2		1341	151.05	0	35.891	3	1	1	0	0	2	3	1	1	0	0	2	3	1	1	0	0	2	3.7	2.6	1.6	0	0	1.9	1551400	823700	464880	0	0	706150	0	0.85729	26295	13961	7879.3	0	0	11969
A0A0G2JDI9;P55096	ATP-binding cassette sub-family D member 3	Abcd3		549	62.697	0.0094664	6.2715	1	0	0	0	0	0	1	0	0	0	0	0	1	0	0	0	0	0	3.5	0	0	0	0	0	0	0	0	0	0	0	#DIV/0!	#DIV/0!	0	0	0	0	0	0
A0A0G2JDL9;A0A0G2JE52;P62835;A0A0G2JED9	Ras-related protein Rap-1A	Rap1a		118	13.426	0.0011655	11.946	2	0	0	0	0	0	2	0	0	0	0	0	1	0	0	0	0	0	23.7	0	0	0	0	0	1180400	0	0	0	0	0	0	#DIV/0!	147550	0	0	0	0	0	75
A0A0G2JE26;Q6DFX2	Anthrax toxin receptor 2	Antxr2		517	56.928	0.0012953	12.919	1	0	1	0	0	1	1	0	1	0	0	1	1	0	1	0	0	1	5	0	5	0	0	2.9	646710	0	267050	0	0	377840	0	#DIV/0!	25868	0	10682	0	0	15113
D3Z0X7;A0A0G2JEL6;D3YY63;E9PX91		Pisd		151	17.681	0.0079505	6.3964	0	0	0	0	0	1	0	0	0	0	0	1	0	0	0	0	0	1	0	0	0	0	0	7.3	0	0	0	0	0	0	#DIV/0!	#DIV/0!	0	0	0	0	0	0	35		36
A0A0G2JEP4;A0A0R4J169;E9QN52;A0A0G2JFV5;Q91WK0;A0A1L1SVG1;A0A1L1SQW1	Leucine-rich repeat flightless-interacting protein 2	Lrrfip2		424	48.414	0	145.32	3	1	0	8	3	16	3	1	0	8	3	16	3	1	0	8	3	16	9.4	4	0	21.9	10.4	44.6	716480	114130	0	6077700	1951700	103720000	2.72401	908.788	37709	6006.6	0	319880	102720	5458700		203	307;399;401
Q9R0Q6;A0A0G2JF52;D3YVI5	Actin-related protein 2/3 complex subunit 1A	Arpc1a		370	41.626	0.0032397	10.377	0	1	2	1	1	1	0	0	1	0	0	0	0	0	1	0	0	0	0	6.2	9.5	6.2	6.2	6.2	0	0	0	0	0	0	#DIV/0!	#DIV/0!	0	0	0	0	0	0	162	162
A0A0G2JF72;Q8JZN2;Q91W50	Cold shock domain-containing protein E1	Csde1		668	74.482	0	17.744	0	1	1	1	1	1	0	1	1	1	1	1	0	1	1	1	1	1	0	3.4	2.7	2.7	2.7	1.5	0	465630	838410	613890	632860	184410	#DIV/0!	0.396044	0	12253	22063	16155	16654	4852.8
A0A0G2JGD2;P07091	Protein S100-A4	S100a4		78	9.0621	0	19.471	2	1	2	2	2	2	2	1	2	2	2	2	2	1	2	2	2	2	21.8	19.2	21.8	21.8	21.8	21.8	6383300	717750	4639200	4184100	7123900	4145300	1.11602	5.77541	1276700	143550	927850	836820	1424800	829060
E9Q1V9;E9Q1W0;E9Q1T1;A0A0G2JGS4;Q6PHZ2;Q8CCM0	Calcium/calmodulin-dependent protein kinase type II subunit delta	Camk2d		488	55.293	0	31.134	1	2	3	3	4	3	0	2	2	1	2	2	0	2	1	1	1	1	3.9	7	11.3	8.2	11.3	6.4	0	473870	197040	1483000	4228600	1852100	#DIV/0!	3.90846	0	19745	8209.8	61793	176190	77172		383	308
A0A0J9YU61;O08785	Circadian locomoter output cycles protein kaput	Clock		854	96.264	0.0087184	6.3353	0	1	0	0	0	0	0	1	0	0	0	0	0	1	0	0	0	0	0	2	0	0	0	0	0	0	0	0	0	0	#DIV/0!	#DIV/0!	0	0	0	0	0	0	194		197
B9EJ54;A0A0J9YUD5		Nup205		2008	227.46	0.0032503	10.81	0	1	0	0	1	0	0	1	0	0	1	0	0	1	0	0	1	0	0	0.7	0	0	0.9	0	0	0	0	0	0	0	#DIV/0!	#DIV/0!	0	0	0	0	0	0
D3YVC6;A0A1B0GQX9;D3YZ18;A0A0J9YUD8;A0A0J9YUZ4;P30681;P63158	High mobility group protein B2;High mobility group protein B1	Hmgb1;Hmgb2		92	10.785	0.0046041	6.5792	1	0	0	0	0	0	1	0	0	0	0	0	1	0	0	0	0	0	13	0	0	0	0	0	0	0	0	0	0	0	#DIV/0!	#DIV/0!	0	0	0	0	0	0		23
A0A0J9YUQ8				568	62.354	0.0031381	8.1395	16	11	15	16	17	17	1	0	0	0	0	1	1	0	0	0	0	1	43	30.8	44.7	45.6	46.7	42.8	0	0	0	0	0	0	#DIV/0!	#DIV/0!	0	0	0	0	0	0	6;7;291	6;7;291	230;270;393;399;496
A0A0N4SUZ3;Q6ZWM4	U6 snRNA-associated Sm-like protein LSm8	Lsm8		100	11.039	0.0031915	8.858	1	1	0	0	0	0	1	1	0	0	0	0	1	1	0	0	0	0	24	24	0	0	0	0	1348700	1168700	0	0	0	0	0	0	192670	166950	0	0	0	0
Q9CZ52;A0A0N4SV16;A0A0N4SUW7	Anthrax toxin receptor 1	Antxr1		562	62.308	0	27.47	3	3	3	2	4	4	3	3	3	2	4	4	3	3	3	2	4	4	6.4	6.4	6.4	4.8	8.5	8.5	4712600	1808500	1717400	519890	3056800	5874700	0.648644	3.24838	214210	82204	78062	23631	138950	267030		175	118
F7ANV6;D3Z0S1;A0A0N4SV57;A0A0N4SW89;P97429	Annexin;Annexin A4	Anxa4		215	24.226	0.001368	13.773	2	1	2	1	2	1	2	1	2	1	2	1	2	1	2	1	2	1	13	7.4	13	7.4	13	7.4	907330	649260	1063100	686290	1168500	399070	1.28784	0.614654	60489	43284	70875	45753	77899	26605
Q6GSS7;A0A0N4SV66;C0HKE8;C0HKE7;C0HKE9;C0HKE5;C0HKE4;C0HKE3;C0HKE2;C0HKE1;C0HKE6;Q8CGP4;Q8R1M2;Q64523;Q8CGP6;Q8BFU2;Q8CGP5;Q8CGP7;Q3THW5;P0C0S6	Histone H2A type 2-A;Histone H2A;Histone H2A.J;Histone H2A type 2-C;Histone H2A type 1-H;Histone H2A type 3;Histone H2A type 1-F;Histone H2A type 1-K;Histone H2A.V;Histone H2A.Z	Hist2h2aa1;Hist1h2aa;H2afj;Hist2h2ac;Hist1h2ah;Hist3h2a;Hist1h2af;Hist1h2ak;H2afv;H2afz		130	14.095	0	24.382	3	2	3	1	3	3	3	2	3	1	3	3	1	1	1	1	1	1	26.9	20	26.9	14.6	26.9	26.9	9819300	3239300	6162600	4116700	5071400	13192000	0.516473	4.07248	1963900	647860	1232500	823350	1014300	2638300
Q9CQR6;A0A0N4SVL9;A0A0N4SVE2	Serine/threonine-protein phosphatase 6 catalytic subunit;Serine/threonine-protein phosphatase 6 catalytic subunit, N-terminally processed	Ppp6c		305	35.159	0.0013569	13.649	0	0	2	0	1	0	0	0	2	0	1	0	0	0	2	0	1	0	0	0	8.5	0	4.3	0	0	0	663790	0	597520	0	#DIV/0!	#DIV/0!	0	0	41487	0	37345	0		262
A0A0N4SVS6				171	18.799	0.0028463	6.7868	1	1	0	0	3	0	0	1	0	0	1	0	0	1	0	0	1	0	7	8.2	0	0	24	0	0	0	0	0	0	0	#DIV/0!	#DIV/0!	0	0	0	0	0	0		61;68;71;91;92;95;113;116
A0A0N4SVT3;A0A0N4SW28;Q9DAS9	Guanine nucleotide-binding protein G(I)/G(S)/G(O) subunit gamma-12	Gng12		65	7.1971	0.0030211	7.3258	1	0	1	1	1	1	1	0	1	1	1	1	1	0	1	1	1	1	24.6	0	24.6	24.6	24.6	24.6	1699100	0	940630	827010	1159000	812010	0.682126	#DIV/0!	424780	0	235160	206750	289760	203000
A0A0R4IZW9;Q9DCT5	Stromal cell-derived factor 2	Sdf2		219	23.991	0	20.754	1	0	1	1	1	2	1	0	1	1	1	2	1	0	1	1	1	2	10.5	0	10.5	10.5	10.5	17.8	374240	0	330100	386780	465400	274890	1.24359	#DIV/0!	41582	0	36678	42975	51711	30544
A0A0R4J000;Q8VC57	BTB/POZ domain-containing protein KCTD5	Kctd5		234	26.135	0	31.268	2	1	3	2	3	1	2	1	3	2	3	1	2	1	2	2	2	1	15.8	5.1	24.8	15.8	24.8	5.1	5678600	943450	2836500	3507200	10145000	2065900	1.78653	2.18973	516240	85768	257860	318840	922290	187810	25	6;25;163
A0A0R4J005;E9QP62;Q9D7B2;Q99JW4	LIM and senescent cell antigen-like-containing domain protein 1	Lims1		337	38.387	0	32.207	2	2	2	3	3	2	2	2	2	3	3	2	2	2	2	3	3	2	8.6	11	7.4	15.4	15.4	7.4	0	0	0	0	0	1089800	#DIV/0!	#DIV/0!	0	0	0	0	0	64104		22;106;150;173;176
D3YTY9;A0A0R4J038;O08677;D3Z2B2	Kininogen-1;Kininogen-1 heavy chain;Bradykinin;Kininogen-1 light chain	Kng1		480	53.204	0.0012937	12.909	2	1	1	0	0	0	2	1	1	0	0	0	2	1	1	0	0	0	6	3.3	3.3	0	0	0	0	0	0	0	0	0	#DIV/0!	#DIV/0!	0	0	0	0	0	0		107;339
A0A0R4J049;Q8CIG8;A0A2I3BRG2;S4R295;F6QQQ6	Protein arginine N-methyltransferase 5	Prmt5		637	72.737	0.0012563	12.622	0	1	2	1	1	1	0	1	2	1	1	1	0	1	2	1	1	1	0	2.7	4.7	2	2.7	2	0	0	412390	621610	0	526720	#DIV/0!	#DIV/0!	0	0	11455	17267	0	14631		22
A0A0R4J0E4;Q7TQK1	Integrator complex subunit 7	Ints7		966	106.87	0.0080214	6.4197	0	0	0	0	0	1	0	0	0	0	0	1	0	0	0	0	0	1	0	0	0	0	0	1.4	0	0	0	0	0	3022600	#DIV/0!	#DIV/0!	0	0	0	0	0	58127
A0A0R4J0I1;P07759	Serine protease inhibitor A3K	Serpina3k		418	46.672	0	73.572	5	4	2	1	1	1	5	4	2	1	1	1	5	4	2	1	1	1	24.4	21.8	9.3	5.5	5.5	5.5	32956000	12075000	4531400	2952700	1662200	1318500	0.0504369	0.109193	1734500	635530	238490	155400	87484	69393		391
Q91ZX7;A0A0R4J0I9	Prolow-density lipoprotein receptor-related protein 1;Low-density lipoprotein receptor-related protein 1 85 kDa subunit;Low-density lipoprotein receptor-related protein 1 515 kDa subunit;Low-density lipoprotein receptor-related protein 1 intracellular domain	Lrp1		4545	504.74	0	113.7	11	8	11	5	11	5	11	8	11	5	11	5	11	8	11	5	11	5	3.8	2.8	3.7	1.9	3.5	1.7	7015200	3310400	6455700	2374300	5390000	3653400	0.768332	1.10361	30904	14583	28439	10459	23745	16094		1076;1770;3302;3306;3823;3829
P46718;A0A0R4J0N5;A2T4N6	Programmed cell death protein 2	Pdcd2		343	38.341	0.001221	12.405	1	0	1	1	1	2	1	0	1	1	1	2	1	0	1	1	1	2	5.8	0	5.8	5.8	5.8	8.7	615060	0	499460	434930	718130	1293700	1.16758	#DIV/0!	32371	0	26287	22891	37796	68092
Q8R146;A0A0R4J107;A0A0A6YXV0	Acylamino-acid-releasing enzyme	Apeh		732	81.58	0.0014085	14.221	1	1	1	1	1	0	1	1	1	1	1	0	1	1	1	1	1	0	3.1	3.1	3.1	3.3	3.1	0	1124200	832130	595170	680120	663470	0	0.590171	0	36266	26843	19199	21939	21402	0
A0A0R4J187;P23475	X-ray repair cross-complementing protein 6	Xrcc6		608	69.484	0	53.807	7	0	5	3	2	1	7	0	5	3	2	1	7	0	5	3	2	1	15	0	12	5.9	4.3	2.3	7188300	0	2845700	3077400	1498600	622450	0.208478	#DIV/0!	247870	0	98128	106120	51676	21464
A2A6J2;F6RL36;A0A0R4J1B0;J3QP61;Z4YJU0;Z4YKG8;Z4YKG3;Z4YKE7;Z4YKF8;Z4YKD9;Z4YKH8;A2A6H6;A0A0R4J1A8;A2A6J1;A2A6I0;A2A6I3;A0A0R4J1B1;A2A6J0;A2A6I8;A2A6I5;Z4YNB2;Q9QZ47	Troponin T, fast skeletal muscle	Tnnt3		107	13.05	0.0030426	7.4405	1	1	1	0	0	0	1	1	1	0	0	0	1	1	1	0	0	0	15	15	15	0	0	0	2958600	1191100	946160	0	0	0	0	0	739650	297770	236540	0	0	0
A0A0R4J1C7;Q922T2	Microfibril-associated glycoprotein 3	Mfap3		349	38.341	0.00123	12.457	1	2	1	0	0	0	1	2	1	0	0	0	1	2	1	0	0	0	3.4	6.9	3.4	0	0	0	0	0	0	0	0	0	#DIV/0!	#DIV/0!	0	0	0	0	0	0		117;241
Q9QXS6;A0A0R4J1E3	Drebrin	Dbn1		706	77.286	0	35.679	1	0	3	5	2	2	1	0	3	5	2	2	1	0	3	5	2	2	2.8	0	6.2	9.2	5	5	449000	0	2238200	5261400	1961600	2227200	4.36882	#DIV/0!	15483	0	77178	181430	67640	76798		68
D3YTP0;A0A0R4J1G9;E9QN92;Q8CI59	Metalloreductase STEAP3	Steap3		418	46.878	0	40.491	3	3	2	2	5	4	3	3	2	2	5	4	3	3	2	2	5	4	10.5	10.5	7.4	6.7	17.2	12.2	4248500	3089000	2854700	996230	7815700	2475900	1.83964	0.801522	202310	147090	135940	47440	372180	117900		168
P40630;A0A0R4J1N9;D3Z0F3	Transcription factor A, mitochondrial	Tfam		243	27.987	0	32.052	4	2	3	1	4	3	4	2	3	1	4	3	4	2	3	1	4	3	19.8	12.3	15.2	6.2	19.8	15.2	5067400	1126600	1550000	1368500	6244900	5313500	1.23237	4.7164	298080	66274	91174	80498	367340	312560			126
A0A0R4J1Y1;E9QQ30;Q9Z2B5	Eukaryotic translation initiation factor 2-alpha kinase 3	Eif2ak3		152	15.485	0.0086505	6.303	0	0	0	1	0	1	0	0	0	1	0	1	0	0	0	1	0	1	0	0	0	17.8	0	17.8	0	0	0	754210	0	753010	#DIV/0!	#DIV/0!	0	0	0	107740	0	107570
Q9CZM3;A0A0R4J1Z3;Q9CR67;A0A0J9YV78	Transmembrane protein 33	Tmem33		126	14.049	0.0014577	15.633	2	1	1	1	2	2	2	1	1	1	2	2	2	1	1	1	2	2	16.7	9.5	9.5	9.5	16.7	16.7	6042800	2216400	3616900	3217000	4640000	3327400	0.767856	1.50126	1208600	443290	723380	643410	928000	665470
A0A0R4J259;Q7TMK9;G3UZI2;G3V018;G3UZ48;G3UXJ6	Heterogeneous nuclear ribonucleoprotein Q	Syncrip		561	62.543	0	107.75	3	6	8	9	10	5	3	6	8	9	10	5	2	5	7	8	9	5	7.7	14.1	19.4	24.2	28.2	13	3119400	4336700	24210000	17865000	18901000	5255600	6.05918	1.21189	107570	149540	834830	616050	651770	181230		211;289
A0A0R4J268;G3X8V6;O70458	Oncostatin-M-specific receptor subunit beta	Osmr		970	110.07	0.0011261	11.414	2	0	0	0	1	0	2	0	0	0	1	0	2	0	0	0	1	0	2.7	0	0	0	1.2	0	550530	0	0	0	0	0	0	#DIV/0!	10587	0	0	0	0	0		797
A0A0R4J293;Q9JLF6	Protein-glutamine gamma-glutamyltransferase K	Tgm1		815	89.795	0	28.177	1	1	2	1	2	4	1	1	2	1	2	4	1	1	2	1	2	4	1.6	1.6	3.9	1.6	3.3	5.4	9367000	14049000	12339000	11129000	14179000	15743000	1.51372	1.12058	199300	298910	262530	236780	301690	334950
A0A0U1RNI7;Q61955	Kallikrein-8	Klk8		228	24.852	0.0079717	6.4001	1	0	0	0	0	1	1	0	0	0	0	1	1	0	0	0	0	1	3.9	0	0	0	0	3.9	0	0	0	0	0	0	#DIV/0!	#DIV/0!	0	0	0	0	0	0		74
A0A0U1RPD7;A0A0U1RNW0;A0A0U1RPM8;Q6P2B2;A0A0U1RP94;Q8BTH8;Q99K78;Q8BVP5;Q8C4X2	Casein kinase I isoform gamma-1;Casein kinase I isoform gamma-2;Casein kinase I isoform gamma-3	Csnk1g1;Csnk1g2;Csnk1g3		390	45.076	0.001297	12.92	0	1	0	0	1	1	0	1	0	0	1	1	0	1	0	0	1	1	0	3.3	0	0	3.3	2.3	0	175140	0	0	208800	264310	#DIV/0!	1.50914	0	7960.7	0	0	9491.1	12014
A0A0U1RP13;Q8VDP6	CDP-diacylglycerol--inositol 3-phosphatidyltransferase	Cdipt		185	20.292	0.0030612	7.5567	0	0	1	1	1	0	0	0	1	1	1	0	0	0	1	1	1	0	0	0	7	7	7	0	0	0	0	570680	517790	0	#DIV/0!	#DIV/0!	0	0	0	63409	57532	0
A0A0U1RPL8;A0A0U1RP98;P10852	4F2 cell-surface antigen heavy chain	Slc3a2		80	8.733	0.0013228	13.252	1	1	1	1	0	0	1	1	1	1	0	0	1	1	1	1	0	0	12.5	25	25	25	0	0	0	749590	1098100	949510	0	0	#DIV/0!	0	0	107080	156880	135640	0	0
A0A140LJF4;A0A140LHF7;A0A140LHS4;A0A140LJ70;A0A171KXD3;Q9JIF0	Protein arginine N-methyltransferase 1	Prmt1		193	22.331	0.0027855	6.6359	0	0	1	0	0	0	0	0	1	0	0	0	0	0	1	0	0	0	0	0	7.8	0	0	0	0	0	0	0	0	0	#DIV/0!	#DIV/0!	0	0	0	0	0	0		121
Q9Z1M2;A0A140LIF8		Irgm2		395	45.204	0.0046083	6.5831	1	0	0	0	1	0	1	0	0	0	1	0	1	0	0	0	1	0	5.8	0	0	0	5.8	0	1873100	0	0	0	0	0	0	#DIV/0!	93654	0	0	0	0	0
A0A140LIU9;P50637	Translocator protein	Tspo		102	11.341	0.0028011	6.6724	1	0	0	0	0	0	1	0	0	0	0	0	1	0	0	0	0	0	13.7	0	0	0	0	0	802940	0	0	0	0	0	0	#DIV/0!	200740	0	0	0	0	0
A0A140LJ04;E9Q5W5;Q5SSH7	Zinc finger ZZ-type and EF-hand domain-containing protein 1	Zzef1		2953	331.3	0.0022173	11.229	0	0	1	1	0	0	0	0	1	1	0	0	0	0	1	1	0	0	0	0	0.3	0.6	0	0	0	0	0	0	0	0	#DIV/0!	#DIV/0!	0	0	0	0	0	0			1764;1766
A0A140LJ59;Q9DBZ5	Eukaryotic translation initiation factor 3 subunit K	Eif3k		53	6.088	0.0013089	13.091	1	0	1	1	0	1	1	0	1	1	0	1	1	0	1	1	0	1	26.4	0	26.4	26.4	0	20.8	0	0	0	754270	0	672980	#DIV/0!	#DIV/0!	0	0	0	188570	0	168250
A0A140LJE8;P70671	Interferon regulatory factor 3	Irf3		161	17.958	0.0031679	8.4292	0	0	0	0	1	0	0	0	0	0	1	0	0	0	0	0	1	0	0	0	0	0	12.4	0	0	0	0	0	0	0	#DIV/0!	#DIV/0!	0	0	0	0	0	0
A0A140T8T4;P51410;D3YZT0;D3Z629;A0A0G2JES3	60S ribosomal protein L9	Rpl9		192	21.853	0	17.974	1	0	1	2	1	0	1	0	1	2	1	0	1	0	1	2	1	0	14.1	0	5.7	19.8	9.9	0	2473200	0	0	379490	993860	0	0.401852	#DIV/0!	274800	0	0	42166	110430	0		74
A0A171EBL2;E9Q555	E3 ubiquitin-protein ligase RNF213	Rnf213		5151	584.62	0	25.11	2	1	1	0	2	0	2	1	1	0	2	0	2	1	1	0	2	0	0.6	0.3	0.3	0	0.6	0	593280	350250	0	0	903190	0	1.52237	0	2067.2	1220.4	0	0	3147	0		3219
A0A1B0GSS8;A0A1B0GQU8;P35980;A0A1B0GSA8;A0A1B0GSF7	60S ribosomal protein L18	Rpl18		155	17.958	0.001269	12.721	1	1	1	1	1	2	1	1	1	1	1	2	1	1	1	1	1	2	8.4	8.4	8.4	8.4	8.4	15.5	2007500	665120	1215400	1578800	1131200	1622500	0.563487	2.43941	334580	110850	202560	263140	188530	270410
A0A1B0GR11;Q93092	Transaldolase	Taldo1		382	42.151	0.0013369	13.391	1	1	1	0	1	0	1	1	1	0	1	0	1	1	1	0	1	0	3.1	3.4	3.4	0	3.4	0	142780	0	0	0	0	0	0	#DIV/0!	8923.5	0	0	0	0	0		295
A0A1B0GSE8;P62281	40S ribosomal protein S11	Rps11		135	15.713	0.0028064	6.6835	1	0	1	1	1	1	1	0	1	1	1	1	1	0	1	1	1	1	13.3	0	13.3	13.3	13.3	13.3	0	0	0	0	0	0	#DIV/0!	#DIV/0!	0	0	0	0	0	0		108
A0A1B0GSL4;P84096	Rho-related GTP-binding protein RhoG	Rhog		83	9.2514	0.003212	9.056	1	0	0	0	1	0	1	0	0	0	1	0	1	0	0	0	1	0	20.5	0	0	0	20.5	0	0	0	0	0	0	0	#DIV/0!	#DIV/0!	0	0	0	0	0	0
A0A1B0GT66;F6Y6L6;F8WIR1;P18242	Cathepsin D	Ctsd		273	29.299	0	19.405	2	1	1	1	1	2	2	1	1	1	1	2	2	1	1	1	1	2	14.7	6.6	6.6	6.6	6.6	13.2	0	0	0	0	0	3416500	#DIV/0!	#DIV/0!	0	0	0	0	0	262810		89;128
E9QA74;E9Q405;A0A1C7ZN10;K3W4L0;B2RRE2;E9QAX2;Q9JMH9	Unconventional myosin-XVIIIa	Myo18a		1642	186.53	0	19.521	0	0	2	1	0	1	0	0	2	1	0	1	0	0	2	1	0	1	0	0	2.3	1.2	0	1	0	0	2003300	619020	0	0	#DIV/0!	#DIV/0!	0	0	25358	7835.7	0	0
A0A1D5RL86;P61514	60S ribosomal protein L37a	Rpl37a		60	6.6428	0.0054299	6.5078	1	0	1	1	0	1	1	0	1	1	0	1	1	0	1	1	0	1	13.3	0	13.3	13.3	0	13.3	0	0	0	0	0	0	#DIV/0!	#DIV/0!	0	0	0	0	0	0		10;13
A0A1D5RM92;Q9DBH0;Q3TXI7	NEDD4-like E3 ubiquitin-protein ligase WWP2	Wwp2		824	94.157	0	40.569	2	4	3	1	5	4	2	4	3	1	5	4	1	3	2	1	4	3	3.3	6.7	4.7	2.1	8.1	6.4	2695100	2873100	762880	1229400	4411200	3109000	1.63675	1.08211	59890	63847	16953	27320	98026	69089		756
A0A1L1SQA8;P62852	40S ribosomal protein S25	Rps25		93	10.309	0.001462	15.704	2	2	2	2	2	2	2	2	2	2	2	2	2	2	2	2	2	2	21.5	21.5	21.5	21.5	21.5	21.5	26283000	7122300	3556200	6775600	14806000	17905000	0.56333	2.51394	5256600	1424500	711230	1355100	2961300	3580900
A0A1L1SQM2;Q61635		Ifi47		197	21.542	0.003112	7.9384	1	1	1	0	0	0	1	1	1	0	0	0	1	1	1	0	0	0	11.2	11.2	11.2	0	0	0	2628500	1070600	564040	0	0	0	0	0	238960	97324	51276	0	0	0
A0A1L1SR59				36	4.0216	0.0086655	6.3097	0	0	0	1	0	0	0	0	0	1	0	0	0	0	0	1	0	0	0	0	0	36.1	0	0	0	0	0	1059400	0	0	#DIV/0!	#DIV/0!	0	0	0	353150	0	0			1
A0A1L1SRE8;P35951	Low-density lipoprotein receptor	Ldlr		810	89.44	0.0013587	13.666	1	1	0	0	0	1	1	1	0	0	0	1	1	1	0	0	0	1	3	3	0	0	0	1.7	795990	912380	0	0	0	705600	0	0.773362	18952	21723	0	0	0	16800
A0A1L1ST48;Q45VK5;A0A1L1STE4;Q9Z1X4	Interleukin enhancer-binding factor 3	Ilf3		214	23.345	0.0054103	6.4943	0	0	1	0	0	0	0	0	1	0	0	0	0	0	1	0	0	0	0	0	7.5	0	0	0	0	0	489980	0	0	0	#DIV/0!	#DIV/0!	0	0	40832	0	0	0
A0A1L1SUF6;Q9CR57	60S ribosomal protein L14	Rpl14		63	6.8838	0.0013643	13.739	1	1	1	1	2	2	1	1	1	1	2	2	1	1	1	1	2	2	19	19	19	19	38.1	38.1	4635300	2503700	1999900	3727400	4936100	8052600	1.06489	3.21628	1158800	625930	499970	931840	1234000	2013200
A0A1L1SV25;P57780	Alpha-actinin-4	Actn4		932	107.11	0	175.52	7	7	15	16	14	14	7	7	15	16	14	14	4	4	10	11	10	9	11.2	11.6	25.3	27.3	23.2	21.5	6576500	1608300	15542000	19183000	11574000	20894000	1.7599	12.9914	117440	28719	277540	342550	206680	373110		352;794
A0A1W2P6G5				139	15.448	0	39.078	7	7	7	7	7	7	1	1	1	1	1	1	1	1	1	1	1	1	65.5	65.5	65.5	65.5	65.5	65.5	0	0	0	0	0	0	#DIV/0!	#DIV/0!	0	0	0	0	0	0	126	20;126	24;61;108;115
A0A1W2P7C0;Q61636;E9Q6R7		Utrn		956	109.52	0.0027829	6.6295	0	0	0	0	0	1	0	0	0	0	0	1	0	0	0	0	0	1	0	0	0	0	0	1.6	0	0	0	0	0	0	#DIV/0!	#DIV/0!	0	0	0	0	0	0
A0A1W2P7H9;A0A1W2P7T3;P84089;G3UW85	Enhancer of rudimentary homolog	Erh		71	8.2033	0	56.006	1	1	2	1	1	1	1	1	2	1	1	1	1	1	2	1	1	1	15.5	15.5	39.4	15.5	15.5	15.5	1995000	1670900	1210600	1433200	1550700	3903300	0.777293	2.33605	498740	417720	302650	358300	387670	975820		28;33	29
A0A1W2P7L7;P59708	Splicing factor 3B subunit 6	Sf3b6		111	13.037	0.001182	12.091	1	0	1	0	0	0	1	0	1	0	0	0	1	0	1	0	0	0	12.6	0	12.6	0	0	0	0	0	0	0	0	0	#DIV/0!	#DIV/0!	0	0	0	0	0	0		64;73
B2RRF0;A0A1W2P7Y1;P35822	Protein-tyrosine-phosphatase;Receptor-type tyrosine-protein phosphatase kappa	Ptprk		1445	163	0.0012484	12.548	1	1	0	0	2	0	1	1	0	0	2	0	1	1	0	0	2	0	1.5	1.5	0	0	2.3	0	1097900	497560	0	0	703200	0	0.640495	0	17708	8025.2	0	0	11342	0
A0A1Y7VJ55;Q8K2B3	Succinate dehydrogenase [ubiquinone] flavoprotein subunit, mitochondrial	Sdha		233	25.13	0	19.587	2	1	0	0	0	1	2	1	0	0	0	1	2	1	0	0	0	1	15.9	7.3	0	0	0	7.3	2974100	0	0	0	0	0	0	#DIV/0!	297410	0	0	0	0	0		87
A0A1Y7VK56;Q8BG28	UDP-GalNAc:beta-1,3-N-acetylgalactosaminyltransferase 2	B3galnt2		124	13.876	0.0054397	6.5157	0	0	1	0	0	0	0	0	1	0	0	0	0	0	1	0	0	0	0	0	13.7	0	0	0	0	0	0	0	0	0	#DIV/0!	#DIV/0!	0	0	0	0	0	0	99;101	95
A0A1Y7VL93;P63321	Ras-related protein Ral-A	Rala		137	15.353	0.0029383	7.0384	1	0	0	0	0	0	1	0	0	0	0	0	1	0	0	0	0	0	10.9	0	0	0	0	0	520570	0	0	0	0	0	0	#DIV/0!	86761	0	0	0	0	0
A0A1Y7VM54;Q9D1D4	Transmembrane emp24 domain-containing protein 10	Tmed10		116	13.814	0	30.107	3	1	4	3	3	2	3	1	4	3	3	2	3	1	4	3	3	2	31	14.7	31.9	31	31	17.2	3476300	1543500	4002000	3846000	1281100	2597700	0.368524	1.68299	496610	220500	571720	549420	183010	371100
A0A1Y7VMH7;A0A1Y7VME9;E9Q9B7;A0A1Y7VNF8		Kidins220		1672	185.53	0.0012165	12.362	2	0	0	0	0	0	2	0	0	0	0	0	2	0	0	0	0	0	1.3	0	0	0	0	0	179230	0	0	0	0	0	0	#DIV/0!	2084.1	0	0	0	0	0
A0A1Y7VP14				37	3.8384	0.0029126	6.9458	0	0	0	1	1	0	0	0	0	1	1	0	0	0	0	1	1	0	0	0	0	32.4	32.4	0	0	0	0	0	391240	0	#DIV/0!	#DIV/0!	0	0	0	0	391240	0			2
A0A286YDB7;A0A286YCT4;A0A286YCG8;Q9CY50	Translocon-associated protein subunit alpha	Ssr1		115	13.111	0.0031056	7.9133	1	1	1	1	1	1	1	1	1	1	1	1	1	1	1	1	1	1	13	13	13	13	13	13	5008000	3792700	2997000	4021500	4575400	2341100	0.913618	0.617265	1001600	758550	599400	804290	915090	468220
E9Q390;A0A286YDF5;Q69ZN7;A0A286YCZ3	Myoferlin	Myof		2048	233.32	0	137.46	9	2	6	4	10	9	9	2	6	4	10	9	8	2	6	4	9	9	7	1.4	4.7	2.5	7	5.7	7116900	606320	4266400	1582100	8277900	5940000	1.16313	9.79681	57861	4929.4	34686	12863	67300	48293		1540;1597
A0A286YE09;Q8R317;Q99NB8;Q9QZM0	Ubiquilin-1;Ubiquilin-4;Ubiquilin-2	Ubqln1;Ubqln4;Ubqln2		190	19.898	0.0031546	8.3419	0	1	0	0	0	0	0	1	0	0	0	0	0	1	0	0	0	0	0	10.5	0	0	0	0	0	380300	0	0	0	0	#DIV/0!	0	0	95075	0	0	0	0
A0A286YEB7;P62849	40S ribosomal protein S24	Rps24		118	13.605	0.0013175	13.196	2	1	2	1	2	2	2	1	2	1	2	2	2	1	2	1	2	2	22.9	12.7	22.9	12.7	22.9	22.9	5313300	3168900	4153500	1932000	4254600	3733400	0.800745	1.17814	1062700	633780	830710	386410	850920	746680			62
A0A2C9F2A2;Q921Q7	Ras and Rab interactor 1	Rin1		774	84.313	0.0012019	12.228	0	0	2	0	1	0	0	0	2	0	1	0	0	0	2	0	1	0	0	0	3.1	0	1.6	0	0	0	410250	0	152270	0	#DIV/0!	#DIV/0!	0	0	11396	0	4229.8	0
A0A2I3BQF4;P62889	60S ribosomal protein L30	Rpl30		94	10.457	0	39.773	4	0	3	3	3	5	4	0	3	3	3	5	4	0	3	3	3	5	62.8	0	42.6	42.6	42.6	62.8	999050	0	517360	898380	880080	1419700	0.880917	#DIV/0!	199810	0	103470	179680	176020	283950		31;64;71
Q9WTX5	S-phase kinase-associated protein 1	Skp1		163	18.672	0	83.762	4	1	4	4	8	9	4	1	4	4	8	9	4	1	4	4	8	9	38	8.6	41.1	37.4	63.2	67.5	3530600	591010	8067400	2466000	49849000	30584000	14.1191	51.7487	353060	59101	806740	246600	4984900	3058400		62;120;160	30;36
A0A2I3BRT4;Q8R0W0	Epiplakin	Eppk1		3458	381.72	0.0014205	14.548	3	3	2	3	3	3	1	1	0	1	1	1	1	1	0	1	1	1	3.3	3.3	1.6	2.4	3.3	3.3	1409000	1009100	0	184200	611070	1048200	0.433691	1.03875	7784.7	5575.1	0	1017.7	3376.1	5791.3
A0A2R8VHF9;E9QPE7;A0A338P6K2;O08638	Myosin-11	Myh11		1938	223.35	0.0087032	6.3244	7	1	4	7	8	10	0	0	0	0	1	0	0	0	0	0	1	0	5	0.8	2.7	4.7	5	5.9	0	0	0	0	2765100	0	#DIV/0!	#DIV/0!	0	0	0	0	28506	0		176;678;701	21
A0A2R8VHK6;Q9DB10;E0CZF0	Essential MCU regulator, mitochondrial	Smdt1		45	5.1177	0.0022346	11.317	1	1	0	1	1	1	1	1	0	1	1	1	1	1	0	1	1	1	15.6	15.6	0	15.6	46.7	15.6	526860	0	0	291870	631660	0	1.19891	#DIV/0!	175620	0	0	97291	210550	0
A0A2R8VJU9;A0A2R8VI30;D3Z187;A0A2R8VI94;A0A2R8VK70;A0A2R8W6P0;Q61735	Leukocyte surface antigen CD47	Cd47		258	28.251	0.0027985	6.667	1	0	1	0	0	0	1	0	1	0	0	0	1	0	1	0	0	0	5.4	0	5.4	0	0	0	353220	0	325590	0	0	0	0	#DIV/0!	35322	0	32559	0	0	0
A0A2R8VKI7;Q9ERA0	Alpha-globin transcription factor CP2	Tfcp2		505	57.021	0	20.91	0	1	2	2	1	3	0	1	1	2	1	3	0	1	1	2	1	3	0	2.4	5.9	5.5	2.4	8.9	0	564190	735940	1597800	1196100	1585300	#DIV/0!	2.80987	0	35262	45997	99862	74753	99083
A0A2R8W6X5;Q9R060	Cytosolic Fe-S cluster assembly factor NUBP1	Nubp1		121	12.297	0.006278	6.4537	0	0	0	0	0	1	0	0	0	0	0	1	0	0	0	0	0	1	0	0	0	0	0	14.9	0	0	0	0	0	0	#DIV/0!	#DIV/0!	0	0	0	0	0	0		31
A0A338P702;A0A338P786;P68037	Ubiquitin-conjugating enzyme E2 L3	Ube2l3		114	13.173	0.0028681	6.8372	1	1	0	0	0	0	1	1	0	0	0	0	1	1	0	0	0	0	21.9	21.9	0	0	0	0	3985800	1454200	0	0	0	0	0	0	797170	290850	0	0	0	0
A0A338P776;Q9DB20;F6XVM5;F7D3P8	ATP synthase subunit O, mitochondrial	Atp5o		109	12.098	0.0013774	13.938	0	2	1	2	2	2	0	2	1	2	2	2	0	2	1	2	2	2	0	22.9	10.1	22.9	22.9	22.9	0	149730	469200	1823500	1141100	1432100	#DIV/0!	9.56455	0	21390	67028	260500	163020	204590
A0A338P7D7;Q9Z2U0;Q9CWH6;B7ZMS4	Proteasome subunit alpha type-7;Proteasome subunit alpha type-7-like;Proteasome subunit alpha type	Psma7;Psma8		223	24.782	0	44.796	1	3	3	3	4	5	1	3	3	3	4	5	1	3	3	3	4	5	8.5	24.7	25.1	19.3	29.1	34.1	2142600	4400600	2506700	4300300	10482000	15940000	4.89219	3.62223	178550	366720	208890	358360	873540	1328400
A0A3B2WCC1;A0A3B2W4I2;A0A3F2YNL8;Q91VH6	Protein MEMO1	Memo1		107	11.827	0.0030801	7.7027	1	1	1	1	0	0	1	1	1	1	0	0	1	1	1	1	0	0	13.1	13.1	13.1	13.1	0	0	1260600	339610	480300	442810	0	0	0	0	252120	67922	96061	88562	0	0
A0A3B2WDD2;A0A3B2WBL1;Q5XJF6;A0A3B2W820;A0A3B2W824;P53026	Ribosomal protein;60S ribosomal protein L10a	Rpl10a		190	21.636	0	20.459	2	1	2	3	1	1	2	1	2	3	1	1	2	1	2	3	1	1	15.3	6.8	15.3	22.1	6.8	6.8	1374200	426040	863320	2319800	564420	1898800	0.410726	4.45686	152690	47338	95924	257760	62713	210980		39;47
A0A3B2WBM3;P62869	Transcription elongation factor B polypeptide 2	Tceb2		90	10.109	0	21.937	2	1	2	2	1	3	2	1	2	2	1	3	2	1	2	2	1	3	41.1	27.8	41.1	41.1	27.8	41.1	114870	0	94975	234620	0	2051100	0	#DIV/0!	14359	0	11872	29327	0	256390		60
A0A3B2WDB3;Q3UN02	Lysocardiolipin acyltransferase 1	Lclat1		355	41.839	0.0080142	6.4172	0	1	0	0	1	0	0	1	0	0	1	0	0	1	0	0	1	0	0	2.5	0	0	2.5	0	0	0	0	0	0	0	#DIV/0!	#DIV/0!	0	0	0	0	0	0		266
A0A3Q4EH87;A0A3Q4EBV9;E0CXC2;A0A3Q4EHZ1;Q9DBC3	Cap-specific mRNA (nucleoside-2-O-)-methyltransferase 1	Gm28043;Cmtr1		225	25.383	0.0028116	6.6993	0	0	1	0	0	0	0	0	1	0	0	0	0	0	1	0	0	0	0	0	4	0	0	0	0	0	578730	0	0	0	#DIV/0!	#DIV/0!	0	0	44518	0	0	0
Q9D3H4;A0PK51		Krtap2-4;Gm11562		131	13.862	0.0045496	6.5252	1	0	1	0	0	1	1	0	1	0	0	1	1	0	1	0	0	1	17.6	0	17.6	0	0	17.6	0	0	0	0	0	0	#DIV/0!	#DIV/0!	0	0	0	0	0	0	54;57;62;63;66;72;73
A1BN54;Q7TPR4	Alpha-actinin-1	Actn1		887	102.72	0	73.308	5	3	9	11	8	10	2	0	4	6	4	6	2	0	4	6	3	5	6.4	3.9	13.4	18.5	11.5	15.8	350050	0	1725800	3829900	976740	3779900	2.79029	#DIV/0!	6731.8	0	33188	73652	18783	72690		180;332;370	660
A2A547;P84099	Ribosomal protein L19;60S ribosomal protein L19	Rpl19		194	23.247	0.0028037	6.6787	1	0	0	1	1	1	1	0	0	1	1	1	1	0	0	1	1	1	8.8	0	0	8.8	8.8	8.8	392110	0	0	391220	426590	1463100	1.08793	#DIV/0!	65351	0	0	65204	71098	243860
A2A7K5;Q9EQS3	C-Myc-binding protein	Mycbp		146	16.614	0.001443	15.346	1	2	2	2	2	1	1	2	2	2	2	1	1	2	2	2	2	1	11.6	25.3	25.3	25.3	25.3	13.7	340090	2362400	4704800	2381300	2705200	1728600	7.95437	0.731714	37788	262490	522760	264590	300580	192070
A2ACG7;Q9DBG6	Dolichyl-diphosphooligosaccharide--protein glycosyltransferase subunit 2	Rpn2		615	67.501	0.0013423	13.493	1	1	1	1	2	1	1	1	1	1	2	1	1	1	1	1	2	1	3.7	3.7	3.7	3.9	7.6	3.7	978700	562700	604540	636430	1767600	576430	1.80607	1.0244	39148	22508	24182	25457	70704	23057
A2AD97;Q9DBV4	Matrix-remodeling-associated protein 8	Mxra8		311	34.987	0	25.951	2	3	0	1	1	3	2	3	0	1	1	3	2	3	0	1	1	3	7.4	12.9	0	4.2	4.2	12.5	637760	792780	0	196870	246320	2099600	0.386227	2.6484	37515	46634	0	11581	14489	123510
A2AE89;P10649	Glutathione S-transferase Mu 1	Gstm1		244	28.556	0	19.437	3	0	1	1	0	0	3	0	1	1	0	0	2	0	0	0	0	0	17.6	0	7	7	0	0	2709600	0	663070	1396000	0	0	0	#DIV/0!	159390	0	39004	82118	0	0
A2AEX7;A2AEY1;A2AEX8;A2AEX6;A2AEY2;P97447;A2AEY0	Four and a half LIM domains protein 1	Fhl1		210	23.686	0	18.646	2	0	2	3	1	1	2	0	2	3	1	1	2	0	2	3	1	1	8.1	0	10	14.3	6.2	6.2	0	0	0	0	0	0	#DIV/0!	#DIV/0!	0	0	0	0	0	0		81;87
A2AFQ0;Q7TMY8	E3 ubiquitin-protein ligase HUWE1	Huwe1		4378	482.69	0.0029851	7.1575	0	0	0	0	1	0	0	0	0	0	1	0	0	0	0	0	1	0	0	0	0	0	0.5	0	0	0	0	0	315020	0	#DIV/0!	#DIV/0!	0	0	0	0	1730.9	0
A2AG68;Q64430	Copper-transporting ATPase 1	Atp7a		1492	162.03	0.0029297	7.0173	1	0	0	0	1	0	1	0	0	0	1	0	1	0	0	0	1	0	1.5	0	0	0	1.5	0	557220	0	0	0	656820	0	1.17874	#DIV/0!	9607.3	0	0	0	11324	0
A2AI69;Q9DBC7	cAMP-dependent protein kinase type I-alpha regulatory subunit;cAMP-dependent protein kinase type I-alpha regulatory subunit, N-terminally processed	Prkar1a		171	19.457	0.0029557	7.096	0	1	1	1	1	1	0	1	1	1	1	1	0	1	1	1	1	1	0	10.5	10.5	10.5	10.5	10.5	0	612080	522980	0	369340	346740	#DIV/0!	0.566495	0	61208	52298	0	36934	34674
A2AL12;B2RXM2;Q8BG05	Heterogeneous nuclear ribonucleoprotein A3	Hnrnpa3;Gm6793		318	34.476	0	46.113	3	3	4	3	2	2	3	3	4	3	2	2	3	3	4	3	2	2	14.8	16.4	16.7	15.1	10.1	8.2	1615100	2687700	5728700	3059600	3295000	1613400	2.04012	0.60029	95003	158100	336980	179980	193820	94905		64;85;94
A2AMW0;F7CAZ6		Capzb		260	29.295	0	76.961	8	4	5	6	6	8	8	4	5	6	6	8	1	0	1	0	0	1	43.1	26.9	27.3	26.9	26.9	35.8	13626000	2299100	2520000	5030800	8845900	14630000	0.649193	6.36336	908380	153280	168000	335380	589720	975360		50;135	175
A2AN08	E3 ubiquitin-protein ligase UBR4	Ubr4		5180	572.28	0	27.491	0	0	0	2	0	3	0	0	0	2	0	3	0	0	0	2	0	3	0	0	0	0.6	0	0.7	0	0	0	667830	0	6887400	#DIV/0!	#DIV/0!	0	0	0	2806	0	28939
A2AQN9;A2AQN7;Q3UEE2;P51855	Glutathione synthetase	Gss		179	19.621	0.0030181	7.3183	1	0	0	1	0	0	1	0	0	1	0	0	1	0	0	1	0	0	9.5	0	0	9.5	0	0	617740	0	0	0	0	0	0	#DIV/0!	88249	0	0	0	0	0
A2ARI4	Leucine-rich repeat-containing G-protein coupled receptor 4	Lgr4		951	104.15	0.0014663	15.766	1	2	1	0	1	1	1	2	1	0	1	1	1	2	1	0	1	1	2.2	4.7	2.2	0	2.2	2.2	1911400	1556500	735930	0	974240	1212100	0.5097	0.778734	68266	55590	26283	0	34794	43291
A2ATI8;A2ATI6;A2ATI9;Q99JX3	Golgi reassembly-stacking protein 2	Gorasp2		317	33.903	0.0053957	6.4804	1	0	0	0	1	0	1	0	0	0	1	0	1	0	0	0	1	0	5.4	0	0	0	5.4	0	1663900	0	0	0	1637800	0	0.984314	#DIV/0!	151260	0	0	0	148890	0			219
A2AVJ7;Q99PL5	Ribosome-binding protein 1	Rrbp1		1464	158.39	0.0011561	11.861	0	0	0	1	0	1	0	0	0	1	0	1	0	0	0	1	0	1	0	0	0	0.9	0	1	0	0	0	511600	0	165080	#DIV/0!	#DIV/0!	0	0	0	4967	0	1602.8
A2AWN8;P59326	YTH domain-containing family protein 1	Ythdf1		586	63.899	0	21.563	4	0	2	1	0	0	3	0	1	1	0	0	3	0	1	1	0	0	10.1	0	4.4	2.6	0	0	3267600	0	2143400	366550	0	0	0	#DIV/0!	163380	0	107170	18327	0	0		439
O70152;A2BDX2	Dolichol-phosphate mannosyltransferase subunit 1	Dpm1		260	29.174	0	38.663	4	3	4	3	4	2	4	3	4	3	4	2	4	3	4	3	4	2	22.7	17.3	24.6	17.3	23.5	13.1	5261000	2064700	3825500	2513900	5325000	2000400	1.01216	0.968857	309470	121450	225030	147880	313230	117670
A2BE92;A2BE93;Q9EQU5	Protein SET	Set		151	17.584	0.0079435	6.3895	0	0	1	0	0	0	0	0	1	0	0	0	0	0	1	0	0	0	0	0	9.3	0	0	0	0	0	1375000	0	0	0	#DIV/0!	#DIV/0!	0	0	229170	0	0	0
A2BIN1;P11589;Q4FZE8;A2CEK9;A2CEK6;A2BIM8;A9R9W0;A2CEL1;A2BIN0;Q58EV3;A2AKN9;A2CEK7;A2AKN8;B8JI96;B5X0G2;P02762;P11588;P11591;P04938	Major urinary protein 2;Major urinary protein 17;Major urinary protein 6;Major urinary protein 1;Major urinary protein 5;Major urinary proteins 11 and 8	Mup10;Mup2;Mup1;Mup13;Mup9;Mup15;Mup11;Mup4;Mup14;Mup8;Mup17;Mup6;Mup5		180	20.681	0.0013441	13.503	0	0	0	1	0	2	0	0	0	1	0	2	0	0	0	1	0	2	0	0	0	6.1	0	12.2	0	0	0	196860	0	1595400	#DIV/0!	#DIV/0!	0	0	0	17897	0	145040
A2RSQ0	DENN domain-containing protein 5B	Dennd5b		1274	144.63	0.0032573	10.884	0	1	0	0	1	0	0	1	0	0	1	0	0	1	0	0	1	0	0	0.6	0	0	1.2	0	0	648620	0	0	0	0	#DIV/0!	0	0	11183	0	0	0	0
Q91YZ8;A3KFU5;A3KFU8;Q6PHQ9	Polyadenylate-binding protein	Pabpc4		615	67.852	0	68.955	12	11	10	12	13	15	7	5	5	6	7	7	7	5	5	6	7	6	28.6	23.7	24.1	26.7	29.6	28.8	10850000	4230100	8161500	9575300	11389000	13306000	1.04968	3.14555	339080	132190	255050	299230	355910	415820	339	128;339	564;576
V9GXM6;F6R587;A3KGK7;B7ZCP4;Q8C166	Copine-1	Cpne1		197	21.923	0.0054152	6.4967	1	1	1	1	0	0	1	1	1	1	0	0	1	1	1	1	0	0	8.1	8.1	8.1	8.1	0	0	855040	542850	587170	742990	0	0	0	0	213760	135710	146790	185750	0	0
A3KGU5;E9Q447;A3KGU7;A3KGU9;P16546	Spectrin alpha chain, non-erythrocytic 1	Sptan1		2457	282.89	0	198.09	10	5	10	13	17	13	10	5	10	13	17	13	10	5	10	13	17	13	6.6	2.9	6.3	8	10.4	7.3	8589600	2688400	6782400	7228700	9654800	9333900	1.12401	3.47192	60919	19067	48102	51268	68474	66198		1294
A6PWS5		Gsn		251	28.059	0	18.388	6	3	6	8	8	8	2	0	2	2	2	2	2	0	2	2	2	2	27.5	10.4	27.9	32.3	32.3	32.3	1567800	0	420760	2172300	3322100	21086000	2.11896	#DIV/0!	195980	0	52594	271540	415260	2635800			219
A6ZI44;P05064;D3YWI1	Fructose-bisphosphate aldolase;Fructose-bisphosphate aldolase A	Aldoa		418	45.12	0	111.98	10	4	4	5	5	4	10	4	4	5	5	4	10	4	4	5	5	4	43.5	18.2	19.9	23	25.1	19.6	309930000	197550000	83564000	56186000	32152000	24035000	0.10374	0.121665	12914000	8231100	3481800	2341100	1339700	1001400		127;232;344	305
A8DIL0;Q9JL15	Galectin;Galectin-8	Lgals8		325	37.009	0.0014124	14.336	1	1	1	1	2	2	1	1	1	1	2	2	1	1	1	1	2	2	4.3	4.3	4.3	4.3	8.3	8.3	865660	805290	805460	764890	1144400	1154000	1.322	1.43302	41222	38347	38355	36424	54497	54951		74;77
A8DUK4;E9Q223		Hbbt1;Hbb-bs		147	15.748	0.0013477	13.537	8	6	8	7	9	7	1	1	0	1	2	2	1	1	0	1	2	2	59.2	58.5	56.5	58.5	73.5	64.6	163470	72708	0	570830	599310	1237400	3.66618	17.0188	14861	6609.8	0	51893	54483	112490			56;110
G5E8D1;A9JTY7;O70562;O70558;O70555;O70554;O70559	Small proline-rich protein 2K;Small proline-rich protein 2G;Small proline-rich protein 2D;Small proline-rich protein 2B;Small proline-rich protein 2H	Sprr2k;Sprr2b;Sprr2g;Sprr2d;Sprr2h		68	7.559	0.0062724	6.4518	0	0	0	0	0	1	0	0	0	0	0	1	0	0	0	0	0	1	0	0	0	0	0	13.2	0	0	0	0	0	0	#DIV/0!	#DIV/0!	0	0	0	0	0	0		29;33
B0QZN5;P63024;P63044	Vesicle-associated membrane protein 3;Vesicle-associated membrane protein 2	Vamp2;Vamp3		163	17.862	0.0028986	6.9034	0	1	0	0	1	0	0	1	0	0	1	0	0	1	0	0	1	0	0	14.7	0	0	14.7	0	0	612850	0	0	363020	0	#DIV/0!	0	0	68094	0	0	40336	0
B0R091;P61022	Calcineurin B homologous protein 1	Chp1		191	21.997	0.0011696	12.022	1	0	0	0	1	0	1	0	0	0	1	0	1	0	0	0	1	0	6.3	0	0	0	8.4	0	836060	0	0	0	536230	0	0.641377	#DIV/0!	76006	0	0	0	48749	0
B0V2N1	Receptor-type tyrosine-protein phosphatase S	Ptprs		1907	211.9	0	36.463	5	0	1	1	2	2	5	0	1	1	2	2	3	0	0	0	1	1	5.1	0	0.7	0.7	2.2	1.3	5434700	0	853910	830660	1468600	1970500	0.270227	#DIV/0!	63194	0	9929.2	9658.9	17077	22913
B1ARA3;B1ARA5;P61255	60S ribosomal protein L26	Rpl26		103	12.217	0.002988	7.1605	0	0	0	0	0	1	0	0	0	0	0	1	0	0	0	0	0	1	0	0	0	0	0	8.7	0	0	0	0	0	168590	#DIV/0!	#DIV/0!	0	0	0	0	0	28098
B1ASP2;P52332	Tyrosine-protein kinase;Tyrosine-protein kinase JAK1	Jak1		1153	133.35	0	313.59	24	16	15	18	27	38	24	16	15	18	27	38	24	16	15	18	27	38	29.3	18.6	18.2	22.1	29.7	41.9	39416000	20233000	28901000	23003000	60542000	67065000	1.53598	3.31463	615880	316150	451580	359420	945960	1047900	656;715	61;68;74;189;257;715;762;826;987;1115;1119;1130	955
B1AT82;Q9D0M1;B1AT84;B1AT83	Phosphoribosyl pyrophosphate synthase-associated protein 1	Prpsap1		385	42.467	0	39.776	2	2	5	4	3	4	2	2	5	4	3	4	2	2	5	4	3	4	6.5	9.1	20.3	15.8	12.2	16.1	2405800	2819700	10673000	10369000	6213800	7565500	2.58284	2.68309	104600	122600	464060	450830	270170	328940		48
B1ATI0;B1AV77;P47740	Aldehyde dehydrogenase;Fatty aldehyde dehydrogenase	Aldh3a2		532	59.276	0	24.688	2	0	1	2	3	0	2	0	1	2	3	0	2	0	1	2	3	0	5.3	0	2.1	5.3	8.6	0	326750	0	475880	915700	2132700	0	6.52701	#DIV/0!	14207	0	20691	39813	92727	0
B1AU25;Q9Z0X1	Apoptosis-inducing factor 1, mitochondrial	Aifm1		608	66.113	0	31.271	1	0	2	3	1	2	1	0	2	3	1	2	1	0	2	3	1	2	3.1	0	6.9	9.2	3.5	6.1	998050	0	2960500	1168800	1276200	1899800	1.27869	#DIV/0!	33268	0	98684	38960	42540	63326
B1AZS9;O08807	Peroxiredoxin-4	Prdx4		229	26.391	0.0014025	14.177	2	2	1	2	2	2	1	2	0	1	1	1	1	2	0	1	1	1	8.3	10.9	3.5	8.3	8.3	8.3	1653100	583330	0	1488000	2130200	9774900	1.28861	16.7571	118080	41666	0	106290	152160	698210
H3BLL4;B2M1R6;P61979;A0A286YDM3;H3BK96;H3BKD0;H3BKI8;A0A286YCM2;H3BJS9	Heterogeneous nuclear ribonucleoprotein K	Hnrnpk		394	43.24	0	55.48	5	5	7	5	5	2	5	5	7	5	5	2	5	5	7	5	5	2	21.6	24.6	24.9	20.6	20.6	9.6	14464000	5513000	16480000	10114000	7626100	2799400	0.527247	0.507782	761270	290160	867370	532330	401370	147340		76;115;116
E9QAI5;B2RQC6;G3UWN2;E9QAT6	CAD protein;Glutamine-dependent carbamoyl-phosphate synthase;Aspartate carbamoyltransferase;Dihydroorotase	Cad		2162	236.25	0	167.65	4	1	18	17	13	12	4	1	18	17	13	12	4	1	18	17	13	12	3.1	0.5	12.9	11.9	10	9	1876000	568410	21530000	16546000	13274000	10269000	7.07569	18.0662	17370	5263.1	199350	153200	122910	95082		179;183;673
E9QNQ2;B2RXR6;J3QK37;J3QK13	Serine/threonine-protein phosphatase 6 regulatory ankyrin repeat subunit B	Ankrd44		1011	109.35	0.0032895	11.058	0	1	1	0	0	0	0	1	1	0	0	0	0	1	1	0	0	0	0	1.2	1.6	0	0	0	0	371070	293890	0	0	0	#DIV/0!	0	0	7421.4	5877.9	0	0	0
B2RXS4	Plexin-B2	Plxnb2		1842	206.23	0	226.9	22	15	13	13	21	21	22	15	13	13	21	21	22	15	13	13	21	21	19.2	12.4	11.5	11.3	18.2	17.5	20198000	8763600	6690100	3124800	16004000	12254000	0.792356	1.39828	232160	100730	76897	35918	183950	140850		112;313;488;491;557;629;632;668;769;772;848;983;1153;1488	621
B7FAU9;Q8BTM8;B7FAV1	Filamin-A	Flna		2639	280.5	0	136.94	9	4	7	14	6	11	9	4	7	14	6	11	9	4	7	14	6	11	7.4	3	5.9	10.3	4.9	7.9	8723700	1983900	11435000	17512000	3167000	8982800	0.363034	4.52785	64620	14696	84706	129720	23459	66540		478;483
B7ZBY6;B7ZBY7;E9PY39;Q9D2M8;Q9CZY3	Ubiquitin-conjugating enzyme E2 variant 2;Ubiquitin-conjugating enzyme E2 variant 1	Ube2v1;Gm20431;Ube2v2		124	13.82	0.0028249	6.7293	1	0	0	0	0	0	1	0	0	0	0	0	1	0	0	0	0	0	16.9	0	0	0	0	0	1447200	0	0	0	0	0	0	#DIV/0!	180900	0	0	0	0	0
B7ZC23		Ncoa5		299	31.554	0.0080285	6.4211	0	0	1	0	0	0	0	0	1	0	0	0	0	0	1	0	0	0	0	0	6	0	0	0	0	0	3362600	0	0	0	#DIV/0!	#DIV/0!	0	0	258660	0	0	0			7
Q5SPA9;G3UYU6;G3UX60;G3UWK6;E9Q7I7;E9PVW8;B9EJA3;G3UY75;Q64487;F6Y3V0;F6S1X8;A2A8L5	Protein-tyrosine-phosphatase;Receptor-type tyrosine-protein phosphatase delta;Receptor-type tyrosine-protein phosphatase F	Ptprd;Ptprf		1254	141.64	0.0011751	12.058	3	2	1	1	2	1	1	2	0	0	1	0	1	2	0	0	1	0	3.9	2.5	1.1	1.1	2.5	1.1	1788500	771660	0	0	0	0	0	0	28389	12249	0	0	0	0
D3YTL5;Q99LB4;P24452	Macrophage-capping protein	Capg		254	28.031	0.0028571	6.8023	0	0	1	0	0	0	0	0	1	0	0	0	0	0	1	0	0	0	0	0	10.2	0	0	0	0	0	505700	0	0	0	#DIV/0!	#DIV/0!	0	0	56189	0	0	0
D3YTP3		Mtx3		312	34.89	0.0087108	6.3295	0	1	1	1	0	0	0	1	1	1	0	0	0	1	1	1	0	0	0	5.1	5.1	5.1	0	0	0	9858900	14581000	12821000	0	0	#DIV/0!	0	0	579940	857720	754190	0	0
D3YU75;P63028	Translationally-controlled tumor protein	Tpt1		138	15.481	0.0031847	8.5923	1	0	0	0	0	0	1	0	0	0	0	0	1	0	0	0	0	0	21	0	0	0	0	0	964870	0	0	0	0	0	0	#DIV/0!	241220	0	0	0	0	0
D3YUT3;D3YUG3;D3Z5R8;D3Z722;Q9CZX8;S4R223	40S ribosomal protein S19	Rps19		133	14.896	0	25.693	3	2	1	0	3	1	3	2	1	0	3	1	3	2	1	0	3	1	18.8	7.5	9.8	0	17.3	9.8	7209800	146110	1882500	0	2399500	1705700	0.332811	11.6741	901230	18264	235310	0	299940	213210
D3YVF4;D3Z7I1;P62264	40S ribosomal protein S14	Rps14		119	12.71	0	31.851	4	1	1	1	3	3	4	1	1	1	3	3	4	1	1	1	3	3	29.4	8.4	8.4	19.3	29.4	35.3	5395600	511930	719810	305570	4444700	5097000	0.823764	9.95644	1798500	170640	239940	101860	1481600	1699000		85	75
D3Z3E8;E9PW39;D3YVL0;P23249	Putative helicase MOV-10	Mov10		1004	113.6	0	20.933	0	1	2	1	2	2	0	1	2	1	2	2	0	1	2	1	2	2	0	1.5	3.4	1.5	3.6	3.6	0	548510	770470	603650	2141300	845710	#DIV/0!	1.54183	0	9972.9	14009	10975	38934	15377		554;565
Q9QY73;D3YVM2	Transmembrane protein 59	Tmem59		323	36.313	0	33.549	3	3	2	4	4	3	3	3	2	4	4	3	3	3	2	4	4	3	15.5	15.5	8.4	15.5	15.5	12.4	9806900	6621300	2810600	2835200	9138700	4358100	0.931864	0.658194	700490	472950	200760	202510	652760	311290		52
D3YVW2;F6RUD1		Golim4		683	79.904	0.0011947	12.165	0	0	1	0	0	1	0	0	1	0	0	1	0	0	1	0	0	1	0	0	2.5	0	0	2	0	0	195730	0	0	275110	#DIV/0!	#DIV/0!	0	0	5756.7	0	0	8091.6
Q7TQI3;D3YWF6	Ubiquitin thioesterase OTUB1	Otub1		271	31.27	0	17.462	1	1	1	2	1	1	1	1	1	2	1	1	1	1	1	2	1	1	3.7	3.7	3.7	9.2	3.7	3.3	234790	174150	180740	691240	276620	385060	1.17816	2.21108	15652	11610	12049	46082	18442	25671
D3YWH3;D3Z1B9;P50516	V-type proton ATPase catalytic subunit A	Atp6v1a		196	21.249	0.0029354	7.0233	1	0	0	0	0	0	1	0	0	0	0	0	1	0	0	0	0	0	12.8	0	0	0	0	0	1541200	0	0	0	0	0	0	#DIV/0!	171250	0	0	0	0	0
D3YWR1;Q9CRC9	Glucosamine-6-phosphate isomerase;Glucosamine-6-phosphate isomerase 2	Gnpda2		270	30.523	0.0030738	7.6828	1	0	0	0	0	0	1	0	0	0	0	0	1	0	0	0	0	0	11.1	0	0	0	0	0	366750	0	0	0	0	0	0	#DIV/0!	28212	0	0	0	0	0
D6RH49;D3YYB0;Q6ZWY3;A0A0G2JDW7;A0A0G2JG29;Q6ZWU9	40S ribosomal protein S27;40S ribosomal protein S27-like	Rps27l;Rps27		77	8.6191	0	20.054	2	1	3	0	3	2	2	1	3	0	3	2	2	1	3	0	3	2	31.2	18.2	32.5	0	32.5	31.2	5643900	267240	3153200	0	3201200	14549000	0.567196	54.4417	1881300	89079	1051100	0	1067100	4849700			33
D3YYM6;D3Z1S8;Q91V55;P97461	40S ribosomal protein S5;40S ribosomal protein S5, N-terminally processed	Rps5		182	20.413	0	64.095	4	5	4	6	6	7	4	5	4	6	6	7	4	5	4	6	6	7	26.9	36.3	26.9	36.8	36.8	42.3	10877000	8108300	10733000	10237000	11836000	15630000	1.08817	1.92765	1208600	900930	1192600	1137400	1315200	1736700	155;172	155;172
D3Z478;D3YYS7;Q9D0L8	mRNA cap guanine-N7 methyltransferase	Rnmt		205	22.889	0.0011274	11.416	0	0	0	1	0	1	0	0	0	1	0	1	0	0	0	1	0	1	0	0	0	11.2	0	4.9	0	0	0	483240	0	492070	#DIV/0!	#DIV/0!	0	0	0	43931	0	44733
D3YZ62;D3Z4J3;Q99104	Unconventional myosin-Va	Myo5a		1828	212.33	0.0011416	11.666	0	0	0	0	0	2	0	0	0	0	0	2	0	0	0	0	0	2	0	0	0	0	0	1.3	0	0	0	0	0	488500	#DIV/0!	#DIV/0!	0	0	0	0	0	5196.8
A0A1L1SS78;Q6P9L6	Kinesin-like protein KIF15	Kif15		188	22.526	0.0087413	6.3444	0	0	1	0	1	1	0	0	1	0	1	1	0	0	1	0	1	1	0	0	5.9	0	5.9	5.9	0	0	6416500	0	20526000	27101000	#DIV/0!	#DIV/0!	0	0	534710	0	1710500	2258400
D3Z036;O88543	COP9 signalosome complex subunit 3	Cops3		106	11.465	0.0028874	6.8737	0	0	1	1	1	0	0	0	1	1	1	0	0	0	1	1	1	0	0	0	11.3	11.3	11.3	0	0	0	301890	286350	296590	0	#DIV/0!	#DIV/0!	0	0	50315	47724	49431	0
D3Z0Y2;Q6GT24;O08709;Q8BG37	Peroxiredoxin-6	Prdx6;Prdx6b		200	22.494	0.0011377	11.6	0	0	0	2	0	0	0	0	0	2	0	0	0	0	0	2	0	0	0	0	0	10	0	0	0	0	0	489290	0	0	#DIV/0!	#DIV/0!	0	0	0	34949	0	0
Q924U4;D3Z147;Q9WVC3	Caveolin;Caveolin-2	Cav2		113	12.906	0.0011779	12.078	0	0	1	0	0	1	0	0	1	0	0	1	0	0	1	0	0	1	0	0	22.1	0	0	15.9	0	0	739870	0	0	520800	#DIV/0!	#DIV/0!	0	0	105700	0	0	74399
D6RHS6;D3Z1V4;P70296	Phosphatidylethanolamine-binding protein 1;Hippocampal cholinergic neurostimulating peptide	Pebp1		136	14.835	0.0014706	16.134	2	1	1	1	1	1	2	1	1	1	1	1	2	1	1	1	1	1	28.7	10.3	18.4	10.3	10.3	10.3	2641600	969880	0	1286400	1113200	1359900	0.421411	1.40213	330190	121240	0	160800	139150	169990		13
D3Z2E8;Q8VEC4	Calcium homeostasis modulator protein 2	Calhm2		322	35.763	0.0011494	11.757	1	0	1	0	2	0	1	0	1	0	2	0	1	0	1	0	2	0	2.8	0	4.7	0	7.5	0	379280	0	440520	0	626970	0	1.65305	#DIV/0!	18964	0	22026	0	31348	0
D3Z2H9		Tpm3-rs7		248	28.991	0	118.01	13	6	8	10	9	21	9	3	3	7	5	14	0	0	0	0	0	0	38.3	21.8	22.6	27.4	30.2	60.5	55545000	2738400	8503900	31349000	13504000	227270000	0.243118	82.9937	3267400	161080	500230	1844000	794360	13369000		154;226;233	237;248
D3Z315;O89079	Coatomer subunit epsilon	Cope		227	25.37	0	47.267	2	1	4	4	5	3	2	1	4	4	5	3	2	1	4	4	5	3	18.5	9.3	38.3	30	41	21.1	4778900	475900	4886100	4981800	5973500	3129100	1.24997	6.57512	398240	39658	407180	415150	497790	260760		34
Q8VCQ8;S4R1T7;E9Q0M9;E9QA16;D3Z6I7;E9QA15		Cald1		530	60.452	0	96.403	5	0	0	2	1	13	5	0	0	2	1	13	5	0	0	2	1	13	8.1	0	0	5.8	2.5	20.2	2700900	0	0	732050	234960	64858000	0.0869932	#DIV/0!	108030	0	0	29282	9398.4	2594300
D3Z7C6;Q9R0Q7	Prostaglandin E synthase 3	Ptges3		130	14.982	0.001385	13.971	1	1	2	1	0	0	1	1	2	1	0	0	1	1	2	1	0	0	10	10	23.1	10	0	0	0	0	0	0	0	0	#DIV/0!	#DIV/0!	0	0	0	0	0	0		20;58
D3Z7R6;Q08093	Calponin;Calponin-2	Cnn2		266	28.958	0	19.203	2	0	1	1	1	2	2	0	1	1	1	2	2	0	1	1	1	2	10.2	0	6	6	6	12.4	3487800	0	973990	1079000	809320	2577300	0.232043	#DIV/0!	348780	0	97399	107900	80932	257730		61
D6REF7;Q8R0X7;D3YY13;D3Z1Z3;D3YZT4	Sphingosine-1-phosphate lyase 1	Sgpl1		487	54.769	0.001261	12.667	2	0	0	0	0	2	2	0	0	0	0	2	2	0	0	0	0	2	8.6	0	0	0	0	8.6	1552000	0	0	0	0	933920	0	#DIV/0!	64666	0	0	0	0	38913		285
D6RFU2;Q99LR1	Monoacylglycerol lipase ABHD12	Abhd12		298	33.335	0.0014347	14.992	1	1	2	1	2	2	1	1	2	1	2	2	1	1	2	1	2	2	5	5	12.8	7.7	12.8	12.8	1606800	1028600	1494300	940930	3473600	1747200	2.16181	1.69862	114770	73473	106740	67209	248110	124800
D6RI20;Q9CR20	Immediate early response 3-interacting protein 1	Hdhd2;Ier3ip1		152	16.254	0.002924	6.9763	0	0	1	1	0	1	0	0	1	1	0	1	0	0	1	1	0	1	0	0	13.2	13.2	0	13.2	0	0	1275500	1080200	0	898700	#DIV/0!	#DIV/0!	0	0	159440	135030	0	112340
D9J2Z9;D9J300;D9J301;D9J302;Q8CI51;Q9CRA2;D9J303;F8WJI6;E9Q8P5	PDZ and LIM domain protein 5	Pdlim5		482	52.396	0	19.247	2	1	1	0	1	0	2	1	1	0	1	0	2	1	1	0	1	0	6.8	3.3	3.3	0	3.3	0	1891800	258260	393330	0	337110	0	0.178195	0	67563	9223.6	14048	0	12040	0
E0CXN5;P13707	Glycerol-3-phosphate dehydrogenase [NAD(+)];Glycerol-3-phosphate dehydrogenase [NAD(+)], cytoplasmic	Gpd1		326	35.231	0.0014065	14.202	2	2	1	1	0	0	2	2	1	1	0	0	2	2	1	1	0	0	11.3	11.3	6.1	6.1	0	0	0	0	0	0	0	0	#DIV/0!	#DIV/0!	0	0	0	0	0	0		177;191
F6TRA6;E0CZC6;E0CZ12;E0CY45;E9PUK7;F8WHN7;Q08775	Runt-related transcription factor 2	Runx2		231	25.132	0.0013624	13.709	1	1	1	1	1	2	1	1	1	1	1	2	1	1	1	1	1	2	6.5	6.5	6.5	6.5	6.5	11.7	345840	431310	586310	645640	307240	1205000	0.888388	2.79381	31440	39210	53301	58694	27931	109550
E0CZ97;F6SYN4;E0CYD2;E0CYQ0;A0A2R8VHM0;F7B6A4;F7C1U0		Kctd17		213	23.993	0	21.783	1	0	2	1	3	0	1	0	2	1	3	0	1	0	2	1	3	0	5.6	0	15.5	9.9	27.7	0	1413700	0	458200	0	4731200	0	3.34668	#DIV/0!	128520	0	41654	0	430110	0		142
E0CYM1;E0CYH7;Q6P6L0	Filamin A-interacting protein 1-like	Filip1l		893	101.92	0	61.915	2	4	3	5	5	7	2	4	3	5	5	7	2	4	3	5	5	7	3.2	7.4	5.8	6.6	6.6	9.7	1695800	1805700	1271200	2036900	3359800	5610400	1.98125	3.10705	34607	36851	25942	41569	68567	114500		497
E9PUC2;Q9CZW4	Long-chain-fatty-acid--CoA ligase 3	Acsl3		568	62.975	0.0094909	6.2822	0	0	0	0	1	0	0	0	0	0	1	0	0	0	0	0	1	0	0	0	0	0	1.8	0	0	0	0	0	298750	0	#DIV/0!	#DIV/0!	0	0	0	0	11065	0
E9PUM3;Q9WUB3	Alpha-1,4 glucan phosphorylase;Glycogen phosphorylase, muscle form	Pygm		754	87.51	0	68.149	10	3	3	1	2	2	10	3	3	1	2	2	10	3	3	1	2	2	20.3	4.1	8.6	1.9	4.1	6.4	469350000	8681600	4870900	975820	1273600	1982300	0.00271354	0.228333	9778100	180870	101480	20330	26533	41297		493	605;612;626
E9PV24	Fibrinogen alpha chain;Fibrinopeptide A;Fibrinogen alpha chain	Fga		789	87.428	0	20.164	1	1	0	0	0	0	1	1	0	0	0	0	1	1	0	0	0	0	4.2	4.2	0	0	0	0	0	0	0	0	0	0	#DIV/0!	#DIV/0!	0	0	0	0	0	0		438
E9PVA8		Gcn1l1		2671	293.02	0.00369	6.5902	0	0	0	1	1	0	0	0	0	1	1	0	0	0	0	1	1	0	0	0	0	0.6	0.6	0	0	0	0	0	448230	0	#DIV/0!	#DIV/0!	0	0	0	0	2733.1	0
E9Q175;E9Q3L1;E9PVU0;E9Q174;V9GXM4;V9GX76;Q64331	Unconventional myosin-VI	Myo6		1253	144.77	0	73.611	2	0	2	5	10	5	2	0	2	5	10	5	2	0	2	5	10	5	2.4	0	2.4	6.1	11.1	5.6	837820	0	557720	3296600	7228500	3084500	8.62775	#DIV/0!	13964	0	9295.4	54944	120470	51409		514
Q9R1P0;E9PW69;E9Q0X0	Proteasome subunit alpha type-4;Proteasome subunit alpha type	Psma4		261	29.47	0	32.532	4	2	2	1	4	3	4	2	2	1	4	3	4	2	2	1	4	3	26.4	16.5	16.5	9.2	26.4	19.2	4789800	711570	1094300	0	6859600	3185000	1.43213	4.47602	368450	54736	84179	0	527660	245000		74;163	174
Q8C0C7;E9PWY9	Phenylalanine--tRNA ligase alpha subunit	Farsa		508	57.598	0	84.284	6	3	7	6	8	2	6	3	7	6	8	2	6	3	7	6	8	2	20.3	9.3	24.4	20.7	26.2	9.6	5733600	2346000	18646000	7804400	17681000	2811800	3.08375	1.19855	229340	93841	745820	312180	707230	112470		60
F8VPX1;E9PXY8;Q6A4J8	Ubiquitin carboxyl-terminal hydrolase;Ubiquitin carboxyl-terminal hydrolase 7	Usp7		1103	128.47	0	25.009	2	3	1	2	2	2	2	3	1	2	2	2	2	3	1	2	2	2	3	4.7	1.8	3	3	3	2236500	1681400	0	758890	1378900	1697100	0.616544	1.00934	34945	26271	0	11858	21546	26516		91
E9PYF4;F6VG99		Lmo7		1699	192.55	0.0011325	11.508	1	0	0	0	1	0	1	0	0	0	1	0	1	0	0	0	1	0	0.9	0	0	0	0.7	0	0	0	0	0	658730	0	#DIV/0!	#DIV/0!	0	0	0	0	6522	0
E9PZ00;Q8BFQ1;K3W4L3;J3QPG5;Q61207	Prosaposin	Psap		551	60.672	0.0029183	6.9647	1	0	1	1	1	1	1	0	1	1	1	1	1	0	1	1	1	1	2	0	2	2	2	2	0	0	0	0	0	0	#DIV/0!	#DIV/0!	0	0	0	0	0	0		467
E9PZ21;Q91W59	RNA-binding motif, single-stranded-interacting protein 1	Rbms1		417	45.02	0	32.523	2	2	2	3	4	2	2	2	2	3	4	2	2	2	2	3	4	2	11.3	11.3	11.3	14.9	17.5	11.3	2597000	1684700	4232500	2944900	3700300	3425600	1.42484	2.03336	216420	140390	352700	245410	308360	285460		192;219
G3X9T8;G3X8Q5;E9PZD8;Q61147	Ceruloplasmin	Cp		1060	121.08	0.0031881	8.7471	1	0	0	0	0	0	1	0	0	0	0	0	1	0	0	0	0	0	2.6	0	0	0	0	0	839520	0	0	0	0	0	0	#DIV/0!	16461	0	0	0	0	0
Q5NC80;E9PZF0;Q01768;P15532;Q5NC79	Nucleoside diphosphate kinase;Nucleoside diphosphate kinase B;Nucleoside diphosphate kinase A	Nme1;Gm20390;Nme2		127	14.092	0.0013333	13.285	1	0	0	1	1	2	1	0	0	1	1	2	1	0	0	1	1	2	9.4	0	0	9.4	9.4	22.8	341420	0	0	269730	219750	1321500	0.643635	#DIV/0!	42677	0	0	33716	27469	165190
E9Q9E4;E9PZX7;P30285;D6RHS5;D3YWB0	Cyclin-dependent kinase 4	Cdk4		253	28.021	0.0022247	11.299	1	0	0	0	1	0	1	0	0	0	1	0	1	0	0	0	1	0	4.7	0	0	0	5.1	0	212960	0	0	0	243050	0	1.14129	#DIV/0!	15211	0	0	0	17360	0
E9Q035		Gm20425		978	107.8	0	47.701	4	3	5	3	4	3	4	3	5	3	4	3	1	0	1	1	1	1	6.4	5.4	8.3	5.5	7.1	4.8	1731300	0	1022800	648240	619780	1869100	0.357985	#DIV/0!	29345	0	17336	10987	10505	31680		232;372;381;619;624
F6QYF8;E9Q039;Q11011	Puromycin-sensitive aminopeptidase	Npepps		876	98.409	0	24.296	1	0	1	2	1	1	1	0	1	2	1	1	1	0	1	2	1	1	3.1	0	3.1	5.3	1.4	1.4	747690	0	556350	2235000	1031600	1322300	1.37972	#DIV/0!	16993	0	12644	50796	23445	30053
E9Q3Y1;E9Q6X2;E9Q108;E9Q0P9;K7E6F1;F8WIV2;Q60854	Serpin B6	Serpinb6a;Serpinb6		144	15.621	0.0031612	8.3772	1	0	1	1	0	0	1	0	1	1	0	0	1	0	1	1	0	0	13.2	0	13.2	13.2	0	0	0	0	0	0	0	0	#DIV/0!	#DIV/0!	0	0	0	0	0	0
E9Q2G1;E9Q0X5;P97822	Acidic leucine-rich nuclear phosphoprotein 32 family member E	Anp32e		109	12.629	0.0028222	6.7264	1	1	1	0	0	0	1	1	1	0	0	0	1	1	1	0	0	0	15.6	15.6	15.6	0	0	0	896250	648000	320260	0	0	0	0	0	224060	162000	80065	0	0	0
E9Q1I3;Q5DTV4;A2BE29;G3X9I7	Probable ribonuclease ZC3H12C	Zc3h12c;Zc3h12b		903	101.08	0.0012407	12.492	0	0	1	1	0	0	0	0	1	1	0	0	0	0	1	0	0	0	0	0	1.1	1.1	0	0	0	0	301820	158820	0	0	#DIV/0!	#DIV/0!	0	0	5918	3114	0	0
E9Q1S3;Q01405	Protein transport protein Sec23A	Sec23a		736	82.955	0.0031579	8.3469	1	0	1	0	1	0	1	0	1	0	1	0	1	0	1	0	1	0	2.3	0	2.3	0	2.3	0	569790	0	386820	0	0	0	0	#DIV/0!	15400	0	10455	0	0	0
A0A2I3BQP6;Q923T9	Calcium/calmodulin-dependent protein kinase type II subunit gamma	Camk2g		565	63.239	0	46.579	1	0	4	4	5	3	1	0	4	4	5	3	0	0	2	1	3	2	3.4	0	11	10.8	14.2	7.1	599310	0	3021300	4107600	7824600	3886400	13.056	#DIV/0!	23972	0	120850	164300	312990	155450		556
Q8CJ61	CKLF-like MARVEL transmembrane domain-containing protein 4	Cmtm4		208	22.921	0.0014514	15.548	0	0	1	1	1	1	0	0	1	1	1	1	0	0	1	1	1	1	0	0	16.8	16.8	16.8	16.8	0	0	2148200	4272100	6332000	4477200	#DIV/0!	#DIV/0!	0	0	716070	1424000	2110700	1492400
E9Q450;S4R2U0;E9Q448		Tpm1		284	32.848	0.0031315	8.0582	16	4	12	15	13	19	1	0	1	1	1	1	0	0	0	0	0	0	44.7	9.2	33.5	39.8	44	51.8	22271000	0	7166100	12853000	996120	47298000	0.0447272	#DIV/0!	1391900	0	447880	803290	62257	2956100			141;273;284
E9Q4F4;P62305	Small nuclear ribonucleoprotein E	Snrpe		91	10.873	0.0030581	7.5439	1	0	1	0	0	0	1	0	1	0	0	0	1	0	1	0	0	0	27.5	0	27.5	0	0	0	0	0	0	0	0	0	#DIV/0!	#DIV/0!	0	0	0	0	0	0		46
E9Q4Z2	Acetyl-CoA carboxylase 2;Biotin carboxylase	Acacb		2448	275.75	0.0036969	6.5908	3	1	6	5	6	1	1	0	1	1	1	0	1	0	1	1	1	0	1.5	0.6	3.3	3.3	3.5	0.5	1082900	0	767180	1180700	934280	0	0.862757	#DIV/0!	9255.5	0	6557.1	10091	7985.3	0
E9Q557;E9PZW0	Desmoplakin	Dsp		2883	332.91	0	323.31	26	29	29	38	30	42	26	29	29	38	30	42	26	29	29	38	30	42	12.8	13.9	14.9	17.1	13.6	17.8	251070000	197520000	214180000	234990000	111370000	204220000	0.443581	1.03392	1521600	1197100	1298000	1424200	674950	1237700		494;810;966;1081;2271;2445;2454;2668	795;1731;2366
Q80TF3;E9Q5E1;A2AGW4	Protocadherin-19	Pcdh19		1145	126.03	0	36.78	3	0	3	1	1	2	3	0	3	1	1	2	3	0	3	1	1	2	3.9	0	4.7	0.7	1.1	3	3548200	0	1926600	288730	763090	1144500	0.215064	#DIV/0!	77134	0	41883	6276.8	16589	24879
Q07797	Galectin-3-binding protein	Lgals3bp		577	64.49	0	48.832	1	0	1	2	6	3	1	0	1	2	6	3	1	0	1	2	6	3	3.1	0	3.1	5.9	16.6	8.3	288950	0	817500	244010	3488400	1473600	12.0727	#DIV/0!	12040	0	34062	10167	145350	61398		243;553
E9Q616		Ahnak		5656	604.25	0	17.47	2	1	0	2	1	1	2	1	0	2	1	1	2	1	0	2	1	1	1.4	1.2	0	1.6	1.2	1.2	397150	171260	0	450110	279880	736390	0.704721	4.29984	1091.1	470.49	0	1236.6	768.9	2023
E9Q634	Unconventional myosin-Ie	Myo1e		1107	126.82	0	60.404	1	0	2	6	1	7	1	0	2	6	1	7	1	0	2	6	1	7	1.5	0	2.5	8	1.5	8.7	883360	0	1548700	3535700	959050	9733500	1.08568	#DIV/0!	14972	0	26249	59927	16255	164980
E9Q6E7;F8VQD7;Q05909	Protein-tyrosine-phosphatase;Receptor-type tyrosine-protein phosphatase gamma	Ptprg		667	75.954	0.00125	12.558	1	1	0	0	1	1	1	1	0	0	1	1	1	1	0	0	1	1	1.6	1.6	0	0	1.6	2.1	446790	204300	0	0	335690	0	0.751337	0	13962	6384.5	0	0	10490	0
G3UY13;E9Q6I2;Q61730	Interleukin-1 receptor accessory protein	Il1rap		346	39.881	0.0028791	6.852	0	0	1	0	1	0	0	0	1	0	1	0	0	0	1	0	1	0	0	0	6.4	0	6.4	0	0	0	0	0	0	0	#DIV/0!	#DIV/0!	0	0	0	0	0	0		160
E9Q6R3;O08547	Vesicle-trafficking protein SEC22b	Sec22b		166	18.922	0.0028302	6.736	0	0	0	1	1	0	0	0	0	1	1	0	0	0	0	1	1	0	0	0	0	8.4	8.4	0	0	0	0	0	0	0	#DIV/0!	#DIV/0!	0	0	0	0	0	0
E9Q7Q3;D3Z6I8		Tpm3		248	28.734	0	25.754	13	5	9	11	8	21	2	0	2	2	1	4	1	0	1	0	1	2	40.7	16.9	29	34.3	26.2	60.1	1878400	0	1217500	4013000	102670	8607600	0.0546582	#DIV/0!	125230	0	81166	267530	6844.7	573840
E9Q800;Q8CAQ8;E9QAY6;A0A0U1RQ14;A0A0U1RP81	MICOS complex subunit Mic60	Immt		679	75.6	0	90.338	6	2	5	5	6	7	6	2	5	5	6	7	6	2	5	5	6	7	13.5	4.7	12.1	10.9	12.8	14.3	4384500	1190200	4553700	7462500	6482200	6049000	1.47844	5.08234	101960	27680	105900	173550	150750	140670
O88398	Advillin	Avil		819	92.031	0	53.639	0	0	1	4	4	8	0	0	1	4	4	8	0	0	1	4	4	8	0	0	3.3	9.2	9.2	15.8	0	0	325200	1149800	3470500	6321200	#DIV/0!	#DIV/0!	0	0	7562.7	26740	80710	147000
E9Q933;Q8BK08	Transmembrane protein 11, mitochondrial	Tmem11		176	19.808	0.0031746	8.472	1	0	1	1	1	1	1	0	1	1	1	1	1	0	1	1	1	1	9.1	0	9.1	9.1	9.1	9.1	3319900	0	2441800	2834300	3576500	1486400	1.07729	#DIV/0!	474270	0	348830	404910	510930	212340
E9Q9C5;P63082	V-type proton ATPase 16 kDa proteolipid subunit	Atp6v0c		150	15.265	0.0011962	12.187	1	0	1	1	1	0	1	0	1	1	1	0	1	0	1	1	1	0	20.7	0	12	12	12	0	872460	0	1284400	644290	893650	0	1.02429	#DIV/0!	290820	0	428130	214760	297880	0
E9Q9F7		Ccdc146		977	115.12	0.0045372	6.5182	0	0	0	1	0	0	0	0	0	1	0	0	0	0	0	1	0	0	0	0	0	1.4	0	0	0	0	0	0	0	0	#DIV/0!	#DIV/0!	0	0	0	0	0	0			781
F6WPC3;Q99LD7;F6S742;E9QAG7;Q8C5V4;Q9QXP6	E3 ubiquitin-protein ligase makorin-1	Mkrn1		180	19.205	0.0031283	8.0135	0	0	1	0	0	0	0	0	1	0	0	0	0	0	1	0	0	0	0	0	16.1	0	0	0	0	0	0	0	0	0	#DIV/0!	#DIV/0!	0	0	0	0	0	0		157
E9QAT4;F7BPW6		Sec16a		2357	254.2	0	57.261	3	2	2	5	4	5	3	2	2	5	4	5	3	2	2	5	4	5	2.2	1.4	1.2	3.4	3	3.4	2477000	583590	1720600	3761500	2342900	2527900	0.945862	4.33164	27220	6413	18908	41335	25746	27780
Q9QXJ2;E9QJX9;Q9WVL2	Signal transducer and activator of transcription;Signal transducer and activator of transcription 2	Stat2		922	105.38	0.0028517	6.7909	1	0	0	0	1	0	1	0	0	0	1	0	1	0	0	0	1	0	1.7	0	0	0	1.7	0	688700	0	0	0	391850	0	0.568971	#DIV/0!	18124	0	0	0	10312	0
Q7TQG5;E9QK04;P97798	Neogenin	Neo1		1465	159.97	0	44.452	6	2	1	0	3	3	6	2	1	0	3	3	6	2	1	0	3	3	6.6	2	1.2	0	2.8	2.8	6757400	766390	841530	0	1518500	622210	0.224717	0.811871	103960	11791	12947	0	23361	9572.4
E9QLR3;Q60961	Lysosomal-associated transmembrane protein 4A	Laptm4a		308	35.003	0.0030457	7.4441	1	1	1	1	1	1	1	1	1	1	1	1	1	1	1	1	1	1	8.8	8.8	8.8	8.8	8.8	8.8	13249000	7695100	6619900	1812500	7190700	5066900	0.542735	0.658458	1019100	591930	509220	139420	553130	389770			292
E9QM38;P55012	Solute carrier family 12 member 2	Slc12a2		1206	130.67	0	29.705	2	2	0	1	1	2	2	2	0	1	1	2	2	2	0	1	1	2	2.4	3.1	0	1.2	1	2.1	2047900	1232000	0	649460	329800	1842200	0.161043	1.49529	40155	24157	0	12734	6466.7	36121
E9QN12;E9QPE2;P05622	Platelet-derived growth factor receptor beta	Pdgfrb		1103	123.35	0	180.77	18	18	15	9	16	20	18	18	15	9	16	20	18	18	15	9	16	20	25.7	26.7	22.8	11.2	23.7	27.4	139240000	70112000	21048000	14457000	71010000	91776000	0.509983	1.30899	3164500	1593500	478360	328560	1613900	2085800	675;688	193;675;688	633;776;927
E9QQ10;Q70FJ1	A-kinase anchor protein 9	Akap9		3779	434.13	0.0022222	11.283	0	2	0	1	0	0	0	2	0	1	0	0	0	2	0	1	0	0	0	0.7	0	0.5	0	0	0	114890000	0	70916000	0	0	#DIV/0!	0	0	506130	0	312400	0	0
F6RPJ9;Q9JHR7	Insulin-degrading enzyme	Ide		987	114.15	0	26.803	2	4	1	4	2	1	2	4	1	4	2	1	2	4	1	4	2	1	2.2	5	1.3	5	2.8	1.3	1628300	2345400	93416	3916700	431800	357110	0.265185	0.15226	33231	47866	1906.5	79933	8812.3	7287.9
F6SHF3;F6ZV59;G5E8G0;G3X9W0;Q60668;E9Q5B6	Heterogeneous nuclear ribonucleoprotein D0	Hnrnpd		150	17.115	0.0012285	12.427	1	2	0	1	0	1	1	2	0	1	0	1	1	2	0	1	0	1	12.7	22	0	9.3	0	9.3	1798600	1144300	0	432390	0	1406500	0	1.22914	256940	163480	0	61770	0	200930
Q9WVJ2;E9Q5I9;E9Q0U1	26S proteasome non-ATPase regulatory subunit 13	Psmd13		376	42.809	0	21.469	0	0	1	1	3	1	0	0	1	1	3	1	0	0	1	1	3	1	0	0	5.9	5.9	13.6	3.7	0	0	711010	487940	3354600	1077100	#DIV/0!	#DIV/0!	0	0	27347	18767	129020	41426
F6SVV1;P62082	40S ribosomal protein S7	Gm9493;Rps7		192	21.882	0.0012469	12.545	1	1	1	1	1	2	1	1	1	1	1	2	1	1	1	1	1	2	6.2	6.2	6.2	6.2	6.2	10.4	2944500	1722100	2662000	1805100	2395000	1535300	0.813381	0.891528	327160	191340	295780	200560	266110	170590
Q8BPI2;F6V6T4;Q9R0Q3	Transmembrane emp24 domain-containing protein 2	Tmed2		112	13.011	0.0079156	6.3782	0	0	0	1	0	0	0	0	0	1	0	0	0	0	0	1	0	0	0	0	0	11.6	0	0	0	0	0	536580	0	0	#DIV/0!	#DIV/0!	0	0	0	76655	0	0			11
F6VW30;P68254	14-3-3 protein theta	Ywhaq		303	34.348	0.0031024	7.8961	2	2	1	1	1	1	1	1	0	0	0	0	1	1	0	0	0	0	10.9	10.9	3.3	3.3	3.3	3.3	0	0	0	0	0	0	#DIV/0!	#DIV/0!	0	0	0	0	0	0		295	276
F6XI62;P14148	60S ribosomal protein L7	Rpl7		279	32.416	0.0012706	12.741	1	1	1	0	1	1	1	1	1	0	1	1	1	1	1	0	1	1	3.6	5	5	0	5	5	783330	1066000	1414600	0	1521600	1380800	1.94248	1.29531	60256	81997	108810	0	117050	106210
F6YVP7;P62270;S4R1N6;A0A1Y7VKY1	40S ribosomal protein S18	Gm10260;Rps18		152	17.671	0	58.742	5	3	3	3	3	7	5	3	3	3	3	7	5	3	3	3	3	7	30.3	15.1	19.7	11.8	19.7	39.5	4354900	2216700	7831300	10361000	9411200	14176000	2.16106	6.39509	395900	201520	711930	941880	855570	1288700			71
F7A4A7	Otogelin-like protein	Otogl		2325	260.93	0.0014749	16.311	0	0	0	1	1	1	0	0	0	1	1	1	0	0	0	1	1	1	0	0	0	0.9	0.7	0.9	0	0	0	0	0	0	#DIV/0!	#DIV/0!	0	0	0	0	0	0	1942
Q6ZWZ6;F7AEH4;A0A1W2P7A1;P63323	40S ribosomal protein S12	Rps12		132	14.515	0	85.586	7	6	5	5	7	4	7	6	5	5	7	4	7	6	5	5	7	4	70.5	62.9	56.8	56.8	70.5	43.9	27660000	13844000	14004000	8156800	13498000	6747300	0.487997	0.487381	3951400	1977800	2000600	1165300	1928300	963890	69	50;56;69;92;106;108	12
F7B209;Q80UP5;Q6PD24	Ankyrin repeat domain-containing protein 13A;Ankyrin repeat domain-containing protein 13D	Ankrd13a;Ankrd13d		454	51.81	0.0045413	6.5218	0	0	1	1	0	0	0	0	1	1	0	0	0	0	1	1	0	0	0	0	2.6	2.6	0	0	0	0	375520	0	0	0	#DIV/0!	#DIV/0!	0	0	18776	0	0	0
F7D1J2;Q60855	Receptor-interacting serine/threonine-protein kinase 1	Ripk1		597	68.027	0.0030242	7.3338	1	0	1	0	0	0	1	0	1	0	0	0	1	0	1	0	0	0	3.4	0	3.4	0	0	0	451770	0	483700	0	0	0	0	#DIV/0!	15578	0	16679	0	0	0
F7D5L2;Q99J09	Methylosome protein 50	Wdr77		167	18.128	0.0028763	6.8517	0	0	0	1	0	0	0	0	0	1	0	0	0	0	0	1	0	0	0	0	0	14.4	0	0	0	0	0	626510	0	0	#DIV/0!	#DIV/0!	0	0	0	78314	0	0
F8VPK0		Ttc37		1563	173.94	0.0054005	6.484	1	1	0	1	1	0	1	1	0	1	1	0	1	1	0	1	1	0	1.2	1.2	0	1.2	1.2	0	0	0	0	0	0	0	#DIV/0!	#DIV/0!	0	0	0	0	0	0	305
F8VPU2	FERM, RhoGEF and pleckstrin domain-containing protein 1	Farp1		1048	118.87	0	16.57	0	0	0	0	2	1	0	0	0	0	2	1	0	0	0	0	2	1	0	0	0	0	2.2	0.7	0	0	0	0	103830	0	#DIV/0!	#DIV/0!	0	0	0	0	1959	0		309
S4R293;F8WH69;Q09014	Neutrophil cytosol factor 1	Ncf1		377	43.088	0.0031949	8.8838	1	1	0	0	0	0	1	1	0	0	0	0	1	1	0	0	0	0	6.1	6.1	0	0	0	0	3086000	744800	0	0	0	0	0	0	128580	31033	0	0	0	0
Q8CIE6;F8WHL2	Coatomer subunit alpha;Xenin;Proxenin;Coatomer subunit alpha	Copa		1224	138.43	0	110.65	4	4	10	10	13	2	4	4	10	10	13	2	4	4	10	10	13	2	4.7	5.3	11.8	12.7	16.7	2.2	929310	2139500	6426600	5680900	7771700	0	8.36287	0	13276	30565	91808	81155	111020	0		41;254;522;1185;1191
P62137	Serine/threonine-protein phosphatase PP1-alpha catalytic subunit	Ppp1ca		330	37.54	0	18.597	2	1	5	4	6	4	0	0	2	1	3	2	0	0	1	0	2	1	9.4	4.2	20	13.6	21.5	14.2	0	0	309780	0	2264800	221430	#DIV/0!	#DIV/0!	0	0	17210	0	125820	12302		62;140;245
F8WHP8;P56135	ATP synthase subunit f, mitochondrial	Atp5j2		76	9.0054	0.0012658	12.69	1	1	1	1	2	1	1	1	1	1	2	1	1	1	1	1	2	1	15.8	15.8	15.8	15.8	30.3	15.8	2539800	1839500	1531900	3411000	6130100	5603200	2.41362	3.04605	846600	613160	510650	1137000	2043400	1867700			14
F8WHW3;Q3TWL2;E0CYE6	Type 1 phosphatidylinositol 4,5-bisphosphate 4-phosphatase	Tmem55b		277	29.331	0	20.524	0	1	1	2	2	2	0	1	1	2	2	2	0	1	1	2	2	2	0	7.9	7.9	11.9	11.9	11.9	0	2669700	1510900	3441500	6106800	5288500	#DIV/0!	1.98093	0	222480	125910	286790	508900	440710		104;107
F8WIB1;P61211	ADP-ribosylation factor-like protein 1	Arl1		138	15.65	0.001287	12.862	1	1	2	1	2	1	1	1	2	1	2	1	1	1	2	1	2	1	6.5	10.1	16.7	6.5	16.7	6.5	452420	958080	958910	417840	1903600	665920	4.20759	0.695057	64631	136870	136990	59692	271940	95132
F8WIJ0;Q9JIS8;A2AGJ9;Q6P6P5;Q3V0N8;Q924N4	Solute carrier family 12 member 4;Solute carrier family 12 member 6	Slc12a4;Slc12a6		1087	120.81	0	23.314	1	1	1	1	3	2	1	1	1	1	3	2	1	1	1	1	3	2	1	0.8	0.7	0.8	2.9	1.8	493350	280800	0	457510	1522800	1388000	3.08665	4.94302	10497	5974.6	0	9734.3	32401	29533
F8WJG3;P62996	Transformer-2 protein homolog beta	Tra2b		188	21.935	0.0012121	12.298	0	1	1	0	1	0	0	1	1	0	1	0	0	1	1	0	1	0	0	7.4	7.4	0	8.5	0	0	778230	1289800	0	1233100	0	#DIV/0!	0	0	86470	143310	0	137010	0
G3UWV3;O35887;G3UXA3;G3UY49;G3V004;G3UXA8;G3UWR0;Q6XLQ8	Calumenin	Calu		154	17.71	0.0013699	13.806	1	0	0	1	2	0	1	0	0	1	2	0	1	0	0	1	2	0	10.4	0	0	10.4	20.1	0	533410	0	0	442890	1164900	0	2.18387	#DIV/0!	66676	0	0	55361	145610	0
G3UX26;Q60930	Voltage-dependent anion-selective channel protein 2	Vdac2		283	30.446	0.0032017	8.9976	1	0	0	0	1	1	1	0	0	0	1	1	1	0	0	0	1	1	7.1	0	0	0	7.1	7.1	1356100	0	0	0	1681000	1786600	1.23958	#DIV/0!	90406	0	0	0	112070	119110
G3UX43;G3UZ47;O70251;M0QWK5;M0QWH8;A0A087WS46	Elongation factor 1-beta	Eef1b2;Eef1b		68	7.5424	0.0022371	11.319	0	0	1	0	1	0	0	0	1	0	1	0	0	0	1	0	1	0	0	0	47.1	0	22.1	0	0	0	0	0	1896000	0	#DIV/0!	#DIV/0!	0	0	0	0	948000	0		50
G3UZA4;G3UXG7;G3UXU2;G3UZJ5;G3UZX4;P67871	Casein kinase II subunit beta	Csnk2b		122	14.279	0.0079929	6.4044	1	0	0	0	0	1	1	0	0	0	0	1	1	0	0	0	0	1	9	0	0	0	0	9	0	0	0	0	0	0	#DIV/0!	#DIV/0!	0	0	0	0	0	0		109
G3UY38;G5E924;Q8R081	Heterogeneous nuclear ribonucleoprotein L	Hnrnpl		456	50.564	0	19.508	0	2	3	3	2	0	0	2	3	3	2	0	0	2	3	3	2	0	0	6.6	10.5	10.5	6.6	0	0	1063500	1555300	1821400	1404000	0	#DIV/0!	0	0	70902	103690	121420	93597	0
G3UY42;Q8CCS6;G3UX74;D3YUB9;D3Z055;G3UWS5;D3Z5F7	Polyadenylate-binding protein 2	Pabpn1;Gm20521		319	34.003	0.0014771	16.509	1	1	1	1	1	2	1	1	1	1	1	2	1	1	1	1	1	2	3.4	3.4	3.4	3.4	3.4	8.5	4169800	1609400	2975800	1616800	2452600	2914100	0.588182	1.81067	320750	123800	228900	124370	188660	224160
G5E829	Plasma membrane calcium-transporting ATPase 1	Atp2b1		1220	134.75	0	69.619	6	4	4	5	7	5	6	4	4	5	7	5	6	4	4	5	7	5	7.2	5.3	5.9	7	8.5	6.1	7590800	3812400	5183300	4106300	8271500	7637200	1.08967	2.00325	151820	76249	103670	82125	165430	152740		60
G5E839;P80315	T-complex protein 1 subunit delta	Cct4		509	54.861	0	41.759	2	0	3	5	1	1	2	0	3	5	1	1	2	0	3	5	1	1	6.9	0	11.4	15.5	3.1	2.6	939710	0	2244900	5503600	1161300	0	1.23581	#DIV/0!	30313	0	72415	177540	37462	0		191
G5E8E1;A0A087WNU6		Lrrfip1		428	48.918	0	104.84	8	7	5	12	11	15	4	4	2	6	5	9	0	0	0	0	0	0	31.8	25	18	45.3	42.3	46.7	4304800	4364200	2017100	8595800	7674500	51333000	1.78278	11.7623	215240	218210	100860	429790	383730	2566600	287		78;167;327
Q8CFE4;G5E8J9	SCY1-like protein 2	Scyl2		930	103.32	0	65.107	1	0	2	6	5	7	1	0	2	6	5	7	1	0	2	6	5	7	1.9	0	4.3	11.7	10.2	11.8	979640	0	1673500	5156900	4900900	3199700	5.00276	#DIV/0!	23894	0	40818	125780	119530	78043
G5E8R1;G5E8R0;G5E8R2;E9Q455;E9Q453		Tpm1		248	28.556	0	43.587	10	4	9	11	9	18	0	0	0	1	0	5	0	0	0	0	0	0	35.5	10.5	25.4	35.1	31.9	58.1	0	0	0	68160	0	9546300	#DIV/0!	#DIV/0!	0	0	0	4544	0	636420	154	154	105;237;248
G5E8Z3		2310050C09Rik		280	29.144	0.0014286	14.72	0	0	0	0	1	2	0	0	0	0	1	2	0	0	0	0	1	2	0	0	0	0	3.6	7.5	0	0	0	0	0	0	#DIV/0!	#DIV/0!	0	0	0	0	0	0		82;86;92;96
G5E902;Q8VEM8	Phosphate carrier protein, mitochondrial	Slc25a3		358	39.736	0	77.914	6	5	5	4	5	7	6	5	5	4	5	7	6	5	5	4	5	7	16.8	16.8	16.8	15.4	15.6	21.8	12376000	9270100	17101000	12559000	21039000	22295000	1.69998	2.40504	651390	487900	900070	661000	1107300	1173400	132	132
Q9DBE8;F6RBY3	Alpha-1,3/1,6-mannosyltransferase ALG2	Alg2		415	47.404	0.0013495	13.557	0	0	2	1	2	1	0	0	2	1	2	1	0	0	2	1	2	1	0	0	10.6	6.7	10.6	6.7	0	0	1394200	602720	1792700	409930	#DIV/0!	#DIV/0!	0	0	66393	28701	85368	19521
H3BL99;H3BJC6;H3BJP2;H3BK43;H3BLJ9;H3BJL6;H3BKH6;Q9R0P3	S-formylglutathione hydrolase	Esd		105	11.769	0.003148	8.2426	1	0	0	0	0	0	1	0	0	0	0	0	1	0	0	0	0	0	22.9	0	0	0	0	0	0	0	0	0	0	0	#DIV/0!	#DIV/0!	0	0	0	0	0	0
P99029;H3BJQ7;G3UZJ4	Peroxiredoxin-5, mitochondrial	Prdx5		210	21.897	0	24.267	3	2	2	1	0	0	3	2	2	1	0	0	3	2	2	1	0	0	18.6	18.1	18.1	8.1	0	0	1696900	583620	308830	296790	0	0	0	0	121200	41687	22059	21200	0	0		121
H3BJW0;P29268	Connective tissue growth factor	Ctgf		293	31.508	0.0029703	7.1364	0	0	1	0	1	0	0	0	1	0	1	0	0	0	1	0	1	0	0	0	5.1	0	5.1	0	0	0	0	0	0	0	#DIV/0!	#DIV/0!	0	0	0	0	0	0		198;208
H7BX38;P40224	Stromal cell-derived factor 1	Cxcl12		119	13.634	0.002893	6.8771	1	1	0	0	0	0	1	1	0	0	0	0	1	1	0	0	0	0	11.8	11.8	0	0	0	0	0	0	0	0	0	0	#DIV/0!	#DIV/0!	0	0	0	0	0	0		55
I7HLV2;Q6ZWV3;P86048	60S ribosomal protein L10;60S ribosomal protein L10-like	Rpl10;Rpl10l		201	23.072	0.0013889	13.975	2	1	1	2	1	1	2	1	1	2	1	1	2	1	1	2	1	1	11.9	5.5	5.5	11.9	5.5	5.5	2459000	427340	659240	3067700	639580	482910	0.260098	1.13004	307380	53418	82405	383470	79948	60363			136
J3QMG3;Q60931	Voltage-dependent anion-selective channel protein 3	Vdac3		284	30.851	0.0045537	6.5442	0	0	0	1	1	0	0	0	0	1	1	0	0	0	0	1	1	0	0	0	0	5.6	5.6	0	0	0	0	471070	644060	0	#DIV/0!	#DIV/0!	0	0	0	33648	46004	0
J3QN31;P28650	Adenylosuccinate synthetase isozyme 1	Adssl1		480	52.779	0.003006	7.2305	1	0	0	0	0	0	1	0	0	0	0	0	1	0	0	0	0	0	2.9	0	0	0	0	0	0	0	0	0	0	0	#DIV/0!	#DIV/0!	0	0	0	0	0	0		206
J3QN85;P16092;A0A0J9YTQ5;Q61563;Q7TSI8;F6TK14;E9QNJ9;Q61851	Fibroblast growth factor receptor;Fibroblast growth factor receptor 1;Fibroblast growth factor receptor 3	Fgfr1;Fgfr3		833	92.98	0.0032468	10.786	1	0	0	0	0	1	1	0	0	0	0	1	1	0	0	0	0	1	2.6	0	0	0	0	1.3	0	0	0	0	0	0	#DIV/0!	#DIV/0!	0	0	0	0	0	0
J3QPB5;Q8VCB1	Nucleoporin NDC1	Ndc1		541	60.299	0.0012771	12.775	2	0	1	0	1	0	2	0	1	0	1	0	2	0	1	0	1	0	7.8	0	3.9	0	3.9	0	1840600	0	295740	0	617960	0	0.335738	#DIV/0!	83662	0	13443	0	28089	0
J7NUP1;Q60766	Immunity-related GTPase family M protein 1	Irgm1		393	44.887	0	47.797	4	3	1	0	5	4	4	3	1	0	5	4	4	3	1	0	5	4	16.3	10.9	2.5	0	22.4	16.8	4891900	1554200	71630	0	4456100	3454700	0.910914	2.22282	271770	86343	3979.4	0	247560	191930
K7N747		Vmn2r109		858	98.061	0.0079017	6.3644	1	0	0	0	1	0	1	0	0	0	1	0	1	0	0	0	1	0	2	0	0	0	2	0	0	0	0	0	0	0	#DIV/0!	#DIV/0!	0	0	0	0	0	0	124		121
O08692	Neutrophilic granule protein	Ngp		167	19.331	0.0013055	13.022	2	0	0	0	0	0	2	0	0	0	0	0	2	0	0	0	0	0	12	0	0	0	0	0	937880	0	0	0	0	0	0	#DIV/0!	85262	0	0	0	0	0		115
O08848	60 kDa SS-A/Ro ribonucleoprotein	Trove2		538	60.123	0.005386	6.4643	1	1	0	1	1	0	1	1	0	1	1	0	1	1	0	1	1	0	2	2	0	2	2	0	855900	558380	0	513790	833460	0	0.973782	0	31700	20681	0	19029	30869	0
O08992;Q3TMX0;H3BLG5;A2AKJ9;A2AKJ6	Syntenin-1	Sdcbp		299	32.379	0	154.45	8	8	7	9	9	10	8	8	7	9	9	10	8	8	7	9	9	10	49.8	44.1	47.5	50.8	50.8	63.2	35158000	20345000	28096000	21804000	68622000	69155000	1.95182	3.39912	3906500	2260500	3121700	2422600	7624700	7683800		68;167;240	292
O09061;A0A338P7C0;A0A338P7F1	Proteasome subunit beta type-1	Psmb1		240	26.372	0	51.426	2	2	2	2	2	5	2	2	2	2	2	5	2	2	2	2	2	5	15.4	15.4	15.4	15.4	14.2	31.2	1798100	3621800	4617000	2429300	7024800	11304000	3.90679	3.1211	138310	278600	355160	186870	540370	869560		81;88	171
O09131	Glutathione S-transferase omega-1	Gsto1		240	27.497	0.0032432	10.45	1	0	0	0	0	0	1	0	0	0	0	0	1	0	0	0	0	0	14.2	0	0	0	0	0	0	0	0	0	0	0	#DIV/0!	#DIV/0!	0	0	0	0	0	0		90
Q9CQM8;O09167	60S ribosomal protein L21	Rpl21		160	18.579	0.0012739	12.772	1	0	0	1	2	0	1	0	0	1	2	0	1	0	0	1	2	0	9.4	0	0	9.4	16.2	0	428320	0	0	687070	1028800	0	2.40194	#DIV/0!	71386	0	0	114510	171460	0
O35129;F6Q8V7;F6QPR1	Prohibitin-2	Phb2		299	33.296	0	76.371	6	4	7	6	6	5	6	4	7	6	6	5	6	4	7	6	6	5	26.1	19.7	32.1	26.1	26.1	20.4	37355000	11758000	38974000	23997000	57613000	32319000	1.54231	2.74868	1697900	534450	1771500	1090800	2618800	1469100			101
O35226	26S proteasome non-ATPase regulatory subunit 4	Psmd4		376	40.703	0	47.546	4	2	4	4	5	5	4	2	4	4	5	5	4	2	4	4	5	5	15.4	9.3	18.1	18.9	22.9	23.4	2763500	1542600	733280	2599000	5558800	1768700	2.01151	1.14657	197390	110190	52377	185640	397060	126330		9;37;58;87
O35245	Polycystin-2	Pkd2		966	108.98	0.0033003	11.095	0	1	1	0	0	0	0	1	1	0	0	0	0	1	1	0	0	0	0	1.6	1.3	0	0	0	0	355430	409150	0	0	0	#DIV/0!	0	0	9113.7	10491	0	0	0
O35350	Calpain-1 catalytic subunit	Capn1		713	82.105	0.0013793	13.946	1	2	0	1	0	0	1	2	0	1	0	0	1	2	0	1	0	0	1.7	3.5	0	1.7	0	0	0	1430600	0	0	0	0	#DIV/0!	0	0	34894	0	0	0	0		351
O35375	Neuropilin-2	Nrp2		931	104.63	0	64.801	5	5	1	0	5	4	5	5	1	0	5	4	5	5	1	0	5	4	9.3	9.6	2.1	0	9.2	5.8	3636800	1027600	0	0	532760	3769200	0.146491	3.66796	75767	21409	0	0	11099	78525		105;277;902
O35405;D6RCG9;D3Z179;D3YY25	Phospholipase D3	Pld3		488	54.388	0.0012092	12.248	0	0	0	0	2	0	0	0	0	0	2	0	0	0	0	0	2	0	0	0	0	0	5.7	0	0	0	0	0	1061900	0	#DIV/0!	#DIV/0!	0	0	0	0	70795	0
O35516	Neurogenic locus notch homolog protein 2;Notch 2 extracellular truncation;Notch 2 intracellular domain	Notch2		2473	265.63	0	38.155	5	4	1	2	2	2	5	4	1	2	2	2	5	4	1	2	2	2	3.1	3.2	1	1.3	0.9	1.3	7013500	3498500	895950	980420	507220	1558200	0.0723205	0.445391	85531	42665	10926	11956	6185.6	19003
P62192	26S protease regulatory subunit 4	Psmc1		440	49.184	0	26.362	0	0	1	0	3	2	0	0	1	0	3	2	0	0	1	0	3	2	0	0	3.4	0	9.1	5.7	0	0	500200	0	1769600	970330	#DIV/0!	#DIV/0!	0	0	20008	0	70783	38813		399
O35607	Bone morphogenetic protein receptor type-2	Bmpr2		1038	115.02	0	38.457	5	3	1	1	5	3	5	3	1	1	5	3	5	3	1	1	5	3	7.2	3.9	1.8	1.8	7.2	4.2	2832500	972080	154100	264260	2258500	2412800	0.797352	2.4821	65872	22606	3583.8	6145.5	52524	56111		302
O35646	Calpain-6	Capn6		641	74.542	0.0027907	6.6584	1	1	0	0	0	0	1	1	0	0	0	0	1	1	0	0	0	0	3.9	3.9	0	0	0	0	331890	620400	0	0	0	0	0	0	10371	19387	0	0	0	0
O35682	Myeloid-associated differentiation marker	Myadm		320	35.284	0	20.758	2	2	2	2	3	1	2	2	2	2	3	1	2	2	2	2	3	1	5	5	5	7.8	8.1	4.7	0	0	0	468360	429890	0	#DIV/0!	#DIV/0!	0	0	0	52040	47766	0		286
O35704	Serine palmitoyltransferase 1	Sptlc1		473	52.534	0.0032189	9.1326	0	0	0	0	0	1	0	0	0	0	0	1	0	0	0	0	0	1	0	0	0	0	0	3	0	0	0	0	0	411710	#DIV/0!	#DIV/0!	0	0	0	0	0	20585
Q8C2Q7;O35737	Heterogeneous nuclear ribonucleoprotein H;Heterogeneous nuclear ribonucleoprotein H, N-terminally processed	Hnrnph1		472	51.217	0	49.357	4	1	3	4	4	2	2	0	2	2	2	0	1	0	0	1	0	0	12.1	3.6	10	12.5	13.3	5.7	6134200	0	4778100	692450	3908200	0	0.637116	#DIV/0!	322850	0	251480	36445	205700	0		267
O35744	Chitinase-like protein 3	Chil3		398	44.458	0	28.447	4	3	2	1	0	0	4	3	2	1	0	0	4	3	2	1	0	0	19.1	12.8	9.3	5.5	0	0	9477100	2974000	1903900	476200	0	0	0	0	473850	148700	95193	23810	0	0		372
O35988	Syndecan-4	Sdc4		198	21.482	0.0011507	11.767	0	0	0	0	0	2	0	0	0	0	0	2	0	0	0	0	0	2	0	0	0	0	0	14.6	0	0	0	0	0	1333800	#DIV/0!	#DIV/0!	0	0	0	0	0	148200
O54734	Dolichyl-diphosphooligosaccharide--protein glycosyltransferase 48 kDa subunit	Ddost		441	49.027	0	17.591	2	2	2	1	1	0	2	2	2	1	1	0	2	2	2	1	1	0	4.8	4.8	4.8	2.5	1.6	0	949350	623220	695610	483280	0	0	0	0	43152	28328	31619	21967	0	0
Q3UXZ1;O54928	Suppressor of cytokine signaling 5	Socs5		203	22.804	0.0078809	6.359	0	1	1	0	1	0	0	1	1	0	1	0	0	1	1	0	1	0	0	5.9	5.9	0	5.9	0	0	55397000	18095000	0	44172000	0	#DIV/0!	0	0	5539700	1809500	0	4417200	0			7
O54962	Barrier-to-autointegration factor;Barrier-to-autointegration factor, N-terminally processed	Banf1		89	10.102	0.0028409	6.7729	1	1	1	1	1	1	1	1	1	1	1	1	1	1	1	1	1	1	13.5	13.5	13.5	13.5	13.5	13.5	1364100	683070	820790	1138500	836990	969280	0.613584	1.41901	227350	113850	136800	189760	139500	161550
O55029	Coatomer subunit beta	Copb2		905	102.45	0	19.271	2	2	1	2	1	1	2	2	1	2	1	1	2	2	1	2	1	1	4.5	4.5	2	4.5	2	1.9	1338200	610020	685910	611570	603510	0	0.450986	0	27879	12709	14290	12741	12573	0		190
O55135	Eukaryotic translation initiation factor 6	Eif6		245	26.511	0	26.283	1	2	3	1	2	1	1	2	3	1	2	1	1	2	3	1	2	1	7.3	17.1	27.3	7.3	17.1	7.3	1495100	1898400	4868200	1220100	4775000	1142800	3.19377	0.601981	166130	210930	540910	135570	530550	126980		152
O55143;B1ATS4;B1ATS5;E9Q559;Q64518	Sarcoplasmic/endoplasmic reticulum calcium ATPase 2;Calcium-transporting ATPase;Sarcoplasmic/endoplasmic reticulum calcium ATPase 3	Atp2a2;Atp2a3		1044	114.86	0	26.514	2	0	2	0	3	1	2	0	2	0	3	1	1	0	2	0	3	1	3.2	0	2.7	0	4.9	1.4	0	0	0	0	506960	0	#DIV/0!	#DIV/0!	0	0	0	0	10786	0		344;349;447;560
O55222;D3YZA5	Integrin-linked protein kinase	Ilk		452	51.373	0	45.5	6	2	5	4	4	6	6	2	5	4	4	6	6	2	5	4	4	6	15.3	4.2	12.8	10.6	10.6	16.4	6226500	948440	5141700	4079100	4536200	3840300	0.728531	4.04907	259440	39518	214240	169960	189010	160010		8
O55234;Q8BTY5	Proteasome subunit beta type-5	Psmb5		264	28.532	0	28.716	2	1	0	2	3	3	2	1	0	2	3	3	2	1	0	2	3	3	9.1	5.3	0	9.1	13.6	14	1768800	192200	0	1201000	3866800	6112500	2.18611	31.8028	110550	12013	0	75064	241680	382030			145
O55242	Sigma non-opioid intracellular receptor 1	Sigmar1		223	25.25	0.0028355	6.7445	0	0	0	1	0	0	0	0	0	1	0	0	0	0	0	1	0	0	0	0	0	5.8	0	0	0	0	0	155720	0	0	#DIV/0!	#DIV/0!	0	0	0	25954	0	0
O70250	Phosphoglycerate mutase 2	Pgam2		253	28.827	0	48.054	5	5	3	1	1	1	5	5	3	1	1	1	4	4	2	0	0	0	34	35.2	13.8	4.3	4.3	4.3	8751800	3341300	437340	797300	1119300	5329000	0.127894	1.59489	625130	238670	31239	56950	79951	380640		23;55
O70325;S4R1E5	Phospholipid hydroperoxide glutathione peroxidase, mitochondrial;Glutathione peroxidase	Gpx4		197	22.228	0.0011933	12.162	1	0	1	0	1	1	1	0	1	0	1	1	1	0	1	0	1	1	7.1	0	10.7	0	7.1	7.1	405370	0	0	0	1146400	1485100	2.82803	#DIV/0!	33780	0	0	0	95534	123760	29
S4R1V0;O70400	PDZ and LIM domain protein 1	Pdlim1		198	21.368	0.001233	12.467	0	0	1	2	0	0	0	0	1	2	0	0	0	0	1	2	0	0	0	0	8.1	22.2	0	0	0	0	454580	742590	0	0	#DIV/0!	#DIV/0!	0	0	50509	82510	0	0
O70433	Four and a half LIM domains protein 2	Fhl2		279	32.072	0	50.006	2	1	2	0	5	3	2	1	2	0	5	3	2	1	2	0	5	3	10.8	6.1	10.4	0	21.1	17.2	0	0	0	0	0	0	#DIV/0!	#DIV/0!	0	0	0	0	0	0		7;10;89;92;126;129;185;188;191;221;224;254;272;275
O70435	Proteasome subunit alpha type-3	Psma3		255	28.405	0	33.565	2	1	1	1	4	5	2	1	1	1	4	5	2	1	1	1	4	5	12.9	5.5	5.5	5.5	22	25.5	1355800	1034700	1389000	1220800	4176200	7292300	3.08025	7.04774	104290	79593	106850	93909	321240	560940		42	28;76
O70475	UDP-glucose 6-dehydrogenase	Ugdh		493	54.831	0	25.514	2	1	2	3	1	0	2	1	2	3	1	0	2	1	2	3	1	0	6.1	2.6	8.3	7.9	2.6	0	415580	332780	1113900	2123200	500840	0	1.20516	0	14842	11885	39780	75829	17887	0
O70503	Very-long-chain 3-oxoacyl-CoA reductase	Hsd17b12		312	34.741	0	104.28	8	8	8	11	11	10	8	8	8	11	11	10	8	8	8	11	11	10	34.6	37.8	39.1	48.1	48.1	49.4	20976000	17162000	22956000	28954000	32637000	23496000	1.55592	1.36907	1311000	1072600	1434800	1809600	2039800	1468500	38;166	38;215	231
A0A0A0MQD4;Q8K201	Keratinocyte-associated transmembrane protein 2	9530068E07Rik;Kct2		251	27.292	0.0012594	12.664	0	0	0	0	1	1	0	0	0	0	1	1	0	0	0	0	1	1	0	0	0	0	3.2	5.2	0	0	0	0	1694000	975830	#DIV/0!	#DIV/0!	0	0	0	0	169400	97583
O88569;A0A0N4SUM2	Heterogeneous nuclear ribonucleoproteins A2/B1	Hnrnpa2b1		353	37.402	0	34.649	3	2	4	2	2	1	3	2	4	2	2	1	3	2	4	2	2	1	13.6	10.2	14.7	8.8	8.8	4.5	1033400	1136600	6230000	569630	3644000	298870	3.52622	0.262951	51669	56830	311500	28481	182200	14943
O88593	Peptidoglycan recognition protein 1	Pglyrp1		182	20.489	0.0032086	9.0163	1	1	0	0	0	0	1	1	0	0	0	0	1	1	0	0	0	0	13.2	13.2	0	0	0	0	0	0	0	0	0	0	#DIV/0!	#DIV/0!	0	0	0	0	0	0		78
O88693	Ceramide glucosyltransferase	Ugcg		394	44.838	0.0011364	11.597	0	0	0	0	2	0	0	0	0	0	2	0	0	0	0	0	2	0	0	0	0	0	6.1	0	0	0	0	0	843940	0	#DIV/0!	#DIV/0!	0	0	0	0	46886	0
Q3UDC3;O88746;A0A1D5RL90;A0A1D5RM45	Target of Myb protein 1	Tom1		516	57.145	0.001199	12.196	1	0	0	0	2	0	1	0	0	0	2	0	1	0	0	0	2	0	6	0	0	0	11.2	0	1591800	0	0	0	3341900	0	2.09945	#DIV/0!	66325	0	0	0	139240	0
O88844	Isocitrate dehydrogenase [NADP] cytoplasmic	Idh1		414	46.674	0	19.818	3	1	0	1	0	1	3	1	0	1	0	1	3	1	0	1	0	1	15.5	3.9	0	3.9	0	3.9	597880	352980	0	332080	0	394050	0	1.11635	22995	13576	0	12772	0	15156		297;363
O88967	ATP-dependent zinc metalloprotease YME1L1	Yme1l1		715	80.027	0	27.989	1	0	2	2	3	1	1	0	2	2	3	1	1	0	2	2	3	1	3.5	0	6.3	6.3	7.6	1.3	956190	0	1119300	1258000	1754100	326140	1.83447	#DIV/0!	23905	0	27982	31450	43852	8153.5
O88983	Syntaxin-8	Stx8		236	26.925	0.0029732	7.137	1	0	1	0	0	0	1	0	1	0	0	0	1	0	1	0	0	0	7.6	0	7.6	0	0	0	327750	0	249940	0	0	0	0	#DIV/0!	29795	0	22722	0	0	0
O89051;A0A2I3BPW7	Integral membrane protein 2B;BRI2, membrane form;BRI2 intracellular domain;BRI2C, soluble form;Bri23 peptide	Itm2b		266	30.26	0	75.597	8	5	4	1	5	6	8	5	4	1	5	6	8	5	4	1	5	6	43.6	43.2	37.6	10.9	35	42.1	16195000	7002600	4582100	0	10230000	11108000	0.631676	1.58627	1156800	500180	327290	0	730690	793420	38	38;89
S4R2M6;Q8BG13;O89086	RNA-binding protein 3	Rbm3		90	9.7265	0.0030769	7.6942	1	0	1	0	1	0	1	0	1	0	1	0	1	0	1	0	1	0	20	0	20	0	20	0	0	0	889120	0	772740	0	#DIV/0!	#DIV/0!	0	0	222280	0	193190	0
P00329	Alcohol dehydrogenase 1	Adh1		375	39.771	0.0086957	6.3243	0	0	0	1	0	0	0	0	0	1	0	0	0	0	0	1	0	0	0	0	0	2.4	0	0	0	0	0	824900	0	0	#DIV/0!	#DIV/0!	0	0	0	48523	0	0
P00405	Cytochrome c oxidase subunit 2	Mtco2		227	25.976	0	18.391	1	1	1	1	1	0	1	1	1	1	1	0	1	1	1	1	1	0	8.8	8.8	7	4.4	4.4	0	895230	344990	477650	475300	630640	0	0.704445	0	111900	43124	59706	59413	78830	0
P00687;P00688	Alpha-amylase 1;Pancreatic alpha-amylase	Amy1;Amy2		511	57.643	0.0013966	14.16	3	1	2	0	0	2	2	1	2	0	0	0	2	1	2	0	0	0	9.4	4.1	7	0	0	3.9	4958100	239570	1530900	0	0	0	0	0	198330	9582.7	61235	0	0	0
P00920	Carbonic anhydrase 2	Ca2		260	29.032	0.0011481	11.727	1	1	0	0	0	0	1	1	0	0	0	0	1	1	0	0	0	0	7.3	5	0	0	0	0	684510	138860	0	0	0	0	0	0	52655	10682	0	0	0	0
P01027	Complement C3;Complement C3 beta chain;C3-beta-c;Complement C3 alpha chain;C3a anaphylatoxin;Acylation stimulating protein;Complement C3b alpha chain;Complement C3c alpha chain fragment 1;Complement C3dg fragment;Complement C3g fragment;Complement C3d fragment;Complement C3f fragment;Complement C3c alpha chain fragment 2	C3		1663	186.48	0	19.438	3	2	1	1	1	0	2	1	0	0	0	0	2	1	0	0	0	0	3.4	1.9	0.7	0.7	1	0	2921300	477500	0	0	0	0	0	0	28089	4591.4	0	0	0	0		1537
P01786;P01790;P01789;P01794;P01793;P01792;P01791;P01788;P01787	Ig heavy chain V region MOPC 47A;Ig heavy chain V region M511;Ig heavy chain V region M603;Ig heavy chain V region HPCG14;Ig heavy chain V region HPCG13;Ig heavy chain V region HPCG8;Ig heavy chain V region HPCM6;Ig heavy chain V region H8;Ig heavy chain V regions TEPC 15/S107/HPCM1/HPCM2/HPCM3			117	12.374	0.002907	6.9313	0	0	1	1	0	1	0	0	1	1	0	1	0	0	1	1	0	1	0	0	16.2	16.2	0	16.2	0	0	184610	436710	0	747390	#DIV/0!	#DIV/0!	0	0	46154	109180	0	186850
P01837	Ig kappa chain C region			107	11.934	0	25.601	2	1	3	1	2	1	2	1	3	1	2	1	2	1	3	1	2	1	44.9	17.8	45.8	13.1	17.8	13.1	3164400	0	921030	1085100	2073200	1069100	0.655164	#DIV/0!	791090	0	230260	271260	518300	267280		27	68
P01863;P01865	Ig gamma-2A chain C region, A allele;Ig gamma-2A chain C region, membrane-bound form	Ighg;Igh-1a		330	36.389	0.003012	7.2909	1	1	0	1	0	1	1	1	0	1	0	1	1	1	0	1	0	1	5.2	5.2	0	5.2	0	5.2	769150	585120	0	742770	0	732470	0	1.25183	85462	65013	0	82530	0	81385			289
P01900;P01895	H-2 class I histocompatibility antigen, D-D alpha chain;H-2 class I histocompatibility antigen, alpha chain	H2-D1		365	41.11	0	33.684	6	4	4	1	2	2	5	3	3	1	2	2	4	3	3	1	1	1	22.7	15.3	15.3	4.1	7.7	8.2	8572500	2366400	1552100	571290	3336400	268640	0.389198	0.113523	372720	102890	67484	24839	145060	11680		188;283	47;162
P01902	H-2 class I histocompatibility antigen, K-D alpha chain	H2-K1		368	41.489	0	50.768	7	4	2	2	4	2	7	4	2	2	4	2	6	3	1	2	4	1	25	15.8	6.8	8.4	14.9	6.2	15744000	3753600	1061900	1301000	6656900	4749400	0.422821	1.26529	655980	156400	44248	54209	277370	197890		122;185
P02088	Hemoglobin subunit beta-1	Hbb-b1		147	15.84	0	66.431	9	7	10	8	9	6	8	6	8	7	7	4	1	1	1	1	1	0	67.3	66.7	73.5	66.7	73.5	55.8	76190000	53672000	17372000	11947000	11138000	6906600	0.146187	0.128682	6926300	4879300	1579300	1086100	1012500	627880			56;110
P02089	Hemoglobin subunit beta-2	Hbb-b2		147	15.878	0.0028275	6.7296	3	3	4	4	5	4	0	1	0	1	1	1	0	1	0	1	1	1	23.1	27.9	29.3	35.4	42.2	34	0	939710	0	849610	607640	738630	#DIV/0!	0.786019	0	85429	0	77237	55240	67148			56
P02104;Q9CR49	Hemoglobin subunit epsilon-Y2	Hbb-y		147	16.136	0.008643	6.294	2	3	3	2	3	3	1	1	1	1	1	1	1	1	1	1	1	1	12.2	18.4	18.4	11.6	18.4	18.4	0	0	0	0	0	0	#DIV/0!	#DIV/0!	0	0	0	0	0	0		94
P04104	Keratin, type II cytoskeletal 1	Krt1		637	65.605	0	18.352	5	5	5	6	5	6	0	0	1	0	0	0	0	0	1	0	0	0	5.2	5.3	6	5.3	5.3	5.3	0	0	827360	0	0	0	#DIV/0!	#DIV/0!	0	0	26689	0	0	0
P04117	Fatty acid-binding protein, adipocyte	Fabp4		132	14.65	0.0014556	15.575	2	1	0	0	0	0	2	1	0	0	0	0	2	1	0	0	0	0	18.2	6.8	0	0	0	0	2022700	0	0	0	0	0	0	#DIV/0!	252840	0	0	0	0	0		2
P04247;A0A2R8W6F8;A0A2R8VK58	Myoglobin	Mb		154	17.069	0	49.104	6	4	5	4	3	3	6	4	5	4	3	3	6	4	5	4	3	3	44.8	44.2	44.8	35.7	32.5	33.8	76943000	31858000	16758000	7125600	4422300	2306200	0.057475	0.07239	10992000	4551100	2394000	1017900	631750	329460		67
P04925	Major prion protein	Prnp		254	27.977	0.0086806	6.3136	0	0	0	0	0	1	0	0	0	0	0	1	0	0	0	0	0	1	0	0	0	0	0	4.7	0	0	0	0	0	0	#DIV/0!	#DIV/0!	0	0	0	0	0	0		213
P05201	Aspartate aminotransferase, cytoplasmic	Got1		413	46.247	0.0079787	6.4021	1	0	0	0	0	0	1	0	0	0	0	0	1	0	0	0	0	0	3.6	0	0	0	0	0	616380	0	0	0	0	0	0	#DIV/0!	25682	0	0	0	0	0
P05213;A0A2R8VHF3	Tubulin alpha-1B chain	Tuba1b		451	50.151	0	27.13	16	16	16	17	16	15	2	2	2	2	2	2	0	0	0	0	0	0	57	58.8	58.8	55.4	58.8	56.5	18005000	9603700	99386000	9966300	13093000	7637400	0.727187	0.795256	857400	457320	4732700	474580	623470	363680	295;347;376	129;295;347;376	154;302;377;413
Q564E2;P06151;A0A1B0GSR9;A0A1B0GSX0;D3YZQ9	L-lactate dehydrogenase;L-lactate dehydrogenase A chain	Ldha		332	36.498	0	76.891	9	5	5	2	1	4	9	5	5	2	1	4	9	5	5	2	1	4	46.1	20.8	17.5	5.7	2.7	13.9	14053000	4976300	5733000	2766800	597480	3534800	0.0425162	0.710327	780730	276460	318500	153710	33193	196380		185;293
P06745	Glucose-6-phosphate isomerase	Gpi		558	62.766	0	27.212	3	2	4	1	0	1	3	2	4	1	0	1	3	2	4	1	0	1	15.6	7	18.6	3.9	0	3.9	9999000	2581900	4396000	863250	0	701900	0	0.271854	384580	99304	169080	33202	0	26996
P07309	Transthyretin	Ttr		147	15.776	0.0031414	8.1617	1	0	0	0	0	0	1	0	0	0	0	0	1	0	0	0	0	0	15.6	0	0	0	0	0	1457400	0	0	0	0	0	0	#DIV/0!	208210	0	0	0	0	0
P07310;A0A0J9YKD4	Creatine kinase M-type	Ckm		381	43.044	0	141.98	10	7	7	7	4	4	10	7	7	7	4	4	10	7	7	7	4	4	40.2	31.2	34.9	34.9	17.1	20.2	304400000	73516000	60635000	43933000	20322000	9822100	0.0667608	0.133605	15220000	3675800	3031800	2196600	1016100	491110		283	272
P07356;B0V2N7;B0V2N8;B0V2N5	Annexin A2;Annexin	Anxa2		339	38.676	0	194.83	16	16	16	17	15	15	16	16	16	17	15	15	16	16	16	17	15	15	49.6	54.3	56.6	49.6	46.9	44	71180000	63100000	53808000	66922000	55712000	63434000	0.782692	1.00529	3094800	2743500	2339500	2909600	2422300	2758000		9;133;262
P07607;A0A0G2JF03	Thymidylate synthase	Tyms		307	34.958	0	37.537	3	2	3	1	3	4	3	2	3	1	3	4	3	2	3	1	3	4	13.4	8.1	14.7	2.9	11.1	13.7	1099400	1981800	3110000	0	3088100	3118400	2.8089	1.57352	73294	132120	207340	0	205880	207900		174
P07724	Serum albumin	Alb		608	68.692	0	219.39	24	16	17	12	10	8	22	15	15	10	7	6	22	15	15	10	7	6	56.7	41	42.1	29.1	21.1	18.1	234640000	105610000	45693000	26758000	16347000	11435000	0.0696684	0.108276	6016400	2708000	1171600	686090	419160	293220		77;86;99;114;115;125;148;192;193;201;269;270;277;289;302;303;313;340;384;385;393;461;462;472;511;538;582;583;591	288;322;572
P07901	Heat shock protein HSP 90-alpha	Hsp90aa1		733	84.787	0	73.859	8	7	8	7	8	8	4	3	5	6	5	5	4	3	5	6	5	5	16.1	14.1	13.9	11.5	13.1	13.2	1482700	405930	2119500	4488400	2215700	2155400	1.49437	5.30978	44930	12301	64228	136010	67142	65317		598;599
P08071;A0A0G2JEA3	Lactotransferrin	Ltf		707	77.837	0	35.213	5	3	2	1	2	3	5	3	2	1	2	3	5	3	2	1	2	3	7.6	6.1	4.2	2.8	4.2	6.1	3951500	14023000	8731000	4260300	3161600	3803600	0.800101	0.27124	87812	311620	194020	94673	70258	84526		665
P08113	Endoplasmin	Hsp90b1		802	92.475	0	75.489	5	3	5	4	8	4	4	3	5	3	7	3	4	3	5	3	7	3	12.7	8.6	14.6	10.1	18.5	7.9	9513500	3020800	5340000	2878200	6394800	4632100	0.672182	1.5334	243940	77456	136920	73799	163970	118770
P08207	Protein S100-A10	S100a10		97	11.186	0.003055	7.4994	1	1	1	1	1	1	1	1	1	1	1	1	1	1	1	1	1	1	17.5	17.5	17.5	17.5	17.5	17.5	2774300	2421400	2411300	2242600	3438100	2283200	1.23927	0.942926	693590	605350	602830	560660	859540	570800
P08249;A0A0G2JGY4	Malate dehydrogenase, mitochondrial	Mdh2		338	35.611	0	18.306	3	1	1	1	1	0	3	1	1	1	1	0	3	1	1	1	1	0	13	5.6	5.6	5.6	5.6	0	4944200	1169600	1936200	1178100	1235900	0	0.24997	0	235440	55693	92201	56100	58854	0
P08752;A0A0A6YWA9	Guanine nucleotide-binding protein G(i) subunit alpha-2	Gnai2		355	40.489	0	56.529	5	3	4	3	4	6	5	3	4	3	4	6	4	2	3	2	3	3	19.7	12.7	16.1	11.5	15.2	21.7	4126500	1465200	2730200	1618600	3180100	7816300	0.770653	5.33463	242730	86188	160600	95214	187060	459780		140
P08905	Lysozyme C-2	Lyz2		148	16.689	0	28.378	3	2	1	1	1	1	3	2	1	1	1	1	2	1	1	1	1	1	39.9	21.6	16.9	16.9	16.9	16.9	0	0	0	0	0	0	#DIV/0!	#DIV/0!	0	0	0	0	0	0		48;83;95;99;113
P09103	Protein disulfide-isomerase	P4hb		509	57.058	0	79.217	4	3	6	4	4	5	4	3	6	4	4	5	4	3	6	4	4	5	12.6	10.4	17.5	13.9	11.4	14.5	5762700	1562400	4290000	2567200	2652500	1962100	0.460288	1.25582	174630	47346	130000	77793	80380	59457
P09405	Nucleolin	Ncl		707	76.722	0	121.33	8	13	11	12	13	10	8	13	11	12	13	10	8	13	11	12	13	10	15.1	23.8	19.4	23.9	23.9	16	18584000	43637000	58049000	47313000	51283000	22920000	2.75952	0.525242	516230	1212100	1612500	1314200	1424500	636670
P09411;S4R2M7	Phosphoglycerate kinase 1;Phosphoglycerate kinase	Pgk1		417	44.55	0	75.854	8	4	4	4	3	3	8	4	4	4	3	3	8	4	4	4	3	3	34.1	18.2	16.1	16.1	12	12	9583900	2279900	4767800	3996700	3312000	4384100	0.34558	1.92294	368610	87689	183380	153720	127380	168620		99;108;367;379;380
P0DP28;P0DP27;P0DP26;Q3UKW2;A0A3Q4EHJ0		Calm1		149	16.837	0	162.14	8	5	5	8	7	7	8	5	5	8	7	7	8	5	5	8	7	7	80.5	45.6	45.6	80.5	70.5	79.2	236670000	54004000	173130000	353430000	332670000	477490000	1.40563	8.84175	26297000	6000400	19236000	39270000	36963000	53054000			52;73;145;146
P10107	Annexin A1	Anxa1		346	38.734	0	87.431	8	7	4	3	6	4	8	7	4	3	6	4	8	7	4	3	6	4	26.6	22.5	12.7	7.2	19.9	9.5	18895000	11148000	12691000	5406100	4630600	9209300	0.24507	0.826094	858850	506730	576860	245730	210480	418610		324
P10126;D3YZ68	Elongation factor 1-alpha 1	Eef1a1		462	50.113	0	149.45	11	8	12	13	13	12	11	8	12	13	13	12	6	4	7	7	7	6	39	29.7	53.2	45.2	45.5	45.2	410310000	68071000	365640000	307010000	204340000	365550000	0.498014	5.37013	19539000	3241500	17411000	14620000	9730600	17407000	111;234;411	111;234;363;370;411	102;201;208;276;404;410
P10639	Thioredoxin	Txn		105	11.675	0.0014327	14.77	2	2	1	1	0	0	2	2	1	1	0	0	2	2	1	1	0	0	37.1	37.1	22.9	22.9	0	0	0	0	0	0	0	0	#DIV/0!	#DIV/0!	0	0	0	0	0	0		32;35;62;69
Q8CBB6;Q8CGP2;Q8CGP1;Q6ZWY9;Q64525;Q64478;Q64475;P10854;P10853;Q9D2U9;Q8CGP0;Q64524	Histone H2B;Histone H2B type 1-P;Histone H2B type 1-K;Histone H2B type 1-C/E/G;Histone H2B type 2-B;Histone H2B type 1-H;Histone H2B type 1-B;Histone H2B type 1-M;Histone H2B type 1-F/J/L;Histone H2B type 3-A;Histone H2B type 3-B;Histone H2B type 2-E	Hist1h2br;Hist1h2bp;Hist1h2bk;Hist1h2bc;Hist2h2bb;Hist1h2bh;Hist1h2bb;Hist1h2bm;Hist1h2bf;Hist3h2ba;Hist3h2bb;Hist2h2be		134	14.888	0	19.229	2	1	2	2	2	3	2	1	2	2	2	3	2	1	2	2	2	3	18.7	11.2	17.9	18.7	17.9	25.4	11868000	4568400	8910300	11163000	10549000	24157000	0.888861	5.28785	1483500	571050	1113800	1395400	1318700	3019600			60;63
P11087	Collagen alpha-1(I) chain	Col1a1		1453	138.03	0	26.672	0	0	0	0	0	4	0	0	0	0	0	4	0	0	0	0	0	4	0	0	0	0	0	4	0	0	0	0	0	6276100	#DIV/0!	#DIV/0!	0	0	0	0	0	81508	1271	1271;1404
P11247	Myeloperoxidase;Myeloperoxidase light chain;Myeloperoxidase heavy chain	Mpo		718	81.181	0	34.21	5	4	2	1	0	1	5	4	2	1	0	1	5	4	2	1	0	1	11.6	8.2	5.3	1.4	0	1.4	4902300	1443100	326200	548710	0	768460	0	0.532506	114010	33561	7585.9	12761	0	17871		637
P11404	Fatty acid-binding protein, heart	Fabp3		133	14.819	0	17.066	2	2	0	0	0	0	2	2	0	0	0	0	2	2	0	0	0	0	25.6	25.6	0	0	0	0	1278200	631100	0	0	0	0	0	0	127820	63110	0	0	0	0
P11440	Cyclin-dependent kinase 1	Cdk1		297	34.106	0.0028818	6.8562	0	0	1	0	0	0	0	0	1	0	0	0	0	0	1	0	0	0	0	0	5.1	0	0	0	0	0	273760	0	0	0	#DIV/0!	#DIV/0!	0	0	14408	0	0	0
P11499	Heat shock protein HSP 90-beta	Hsp90ab1		724	83.28	0	150.46	11	8	12	10	13	8	11	8	12	10	13	8	6	4	9	8	9	4	23.9	16.3	25.7	17.5	24.7	14.5	13714000	4745500	17405000	14607000	21217000	23569000	1.54711	4.9666	415570	143800	527420	442650	642930	714200		521;589;590
P11928;Q8K469;Q05BJ7	2-5-oligoadenylate synthase 1A	Oas1a;Oas1g		367	42.428	0.001321	13.248	2	0	0	0	0	0	2	0	0	0	0	0	2	0	0	0	0	0	9.5	0	0	0	0	0	1286000	0	0	0	0	0	0	#DIV/0!	80373	0	0	0	0	0		39
P11983	T-complex protein 1 subunit alpha	Tcp1		556	60.448	0	187.13	13	12	16	14	14	20	13	12	16	14	14	20	13	12	16	14	14	20	36.5	34.5	44.6	38.3	38.3	48.7	36813000	23603000	71410000	54163000	61879000	69273000	1.6809	2.93492	1187500	761400	2303500	1747200	1996100	2234600	236;357;397	76;236;357;385;397	23;44;295
Q8C605;P12382;Q9WUA3	ATP-dependent 6-phosphofructokinase;ATP-dependent 6-phosphofructokinase, liver type;ATP-dependent 6-phosphofructokinase, platelet type	Pfkp;Pfkl		784	85.546	0.0029042	6.9117	0	0	0	0	0	1	0	0	0	0	0	1	0	0	0	0	0	1	0	0	0	0	0	2.4	0	0	0	0	0	0	#DIV/0!	#DIV/0!	0	0	0	0	0	0
P12970	60S ribosomal protein L7a	Rpl7a		266	29.976	0	41.527	2	0	1	3	3	6	2	0	1	3	3	6	2	0	1	3	3	6	13.5	0	6	17.7	17.3	26.7	1754200	0	2655800	2598200	2280900	10716000	1.30025	#DIV/0!	159470	0	241430	236200	207360	974180		199
P13020	Gelsolin	Gsn		780	85.941	0	323.31	18	12	18	20	20	20	18	12	18	20	20	20	1	1	1	3	2	2	36	25.3	39.6	40.3	40	36.9	133380000	31610000	156520000	246330000	305240000	390970000	2.2885	12.3686	4041700	957870	4743000	7464700	9249800	11848000	329	329;670	268;308;431;437;534
P14131	40S ribosomal protein S16	Rps16		146	16.445	0	32.776	4	2	3	3	4	3	4	2	3	3	4	3	4	2	3	3	4	3	30.1	14.4	22.6	21.9	30.1	22.6	9671800	2956100	3118700	4401000	5465900	6823300	0.565138	2.30821	879250	268740	283520	400090	496900	620300
P14152;B1ATQ3	Malate dehydrogenase, cytoplasmic	Mdh1		334	36.511	0	22.472	2	3	2	0	1	0	2	3	2	0	1	0	2	3	2	0	1	0	8.4	16.2	12.3	0	4.5	0	1793900	3750800	2390000	0	562660	0	0.313652	0	128130	267910	170710	0	40190	0
P14206;A0A1L1SUK3	40S ribosomal protein SA	Rpsa		295	32.838	0	107.22	6	4	7	8	8	9	6	4	7	8	8	9	6	4	7	8	8	9	36.9	25.4	41.4	40.3	36.9	40	7242300	2343400	23869000	19169000	23694000	17184000	3.27161	7.33294	557100	180260	1836000	1474500	1822600	1321900		148;163	10;34
P14211	Calreticulin	Calr		416	47.994	0	16.981	2	2	1	0	0	0	2	2	1	0	0	0	2	2	1	0	0	0	15.6	15.6	8.7	0	0	0	9837000	4755000	1304500	0	0	0	0	0	409870	198120	54356	0	0	0
P14685	26S proteasome non-ATPase regulatory subunit 3	Psmd3		530	60.718	0	38.466	2	1	1	1	3	3	2	1	1	1	3	3	2	1	1	1	3	3	5.7	2.8	2.8	2.8	7.5	8.1	1806600	303210	0	591710	1177300	2311000	0.651666	7.62178	53136	8917.8	0	17403	34626	67970
P14719	Interleukin-1 receptor-like 1	Il1rl1		567	64.801	0	35.206	2	5	2	2	3	2	2	5	2	2	3	2	2	5	2	2	3	2	5.6	13.8	5.1	6.2	8.6	6	2585700	6670200	5682200	454020	4727500	2215600	1.82833	0.332164	89161	230010	195940	15656	163020	76400		93;117
P14869;S4R1N1;D3YVM5	60S acidic ribosomal protein P0	Rplp0		317	34.216	0	104.61	7	7	6	7	7	8	7	7	6	7	7	8	7	7	6	7	7	8	36	40.4	34.1	37.2	37.2	37.9	36161000	30633000	33633000	51100000	74292000	65243000	2.05448	2.12983	2781600	2356400	2587200	3930700	5714800	5018700		27;119;226
Q8QZY1	Eukaryotic translation initiation factor 3 subunit L	Eif3l		564	66.612	0	34.478	0	0	2	1	2	3	0	0	2	1	2	3	0	0	2	1	2	3	0	0	4.8	2.3	4.8	8.7	0	0	1271200	1033600	1680800	1600900	#DIV/0!	#DIV/0!	0	0	43835	35641	57960	55203
P15208	Insulin receptor;Insulin receptor subunit alpha;Insulin receptor subunit beta	Insr		1372	155.61	0.0011765	12.075	1	0	0	2	1	0	1	0	0	2	1	0	1	0	0	2	1	0	0.9	0	0	2.1	0.9	0	0	0	0	466330	0	0	#DIV/0!	#DIV/0!	0	0	0	6661.9	0	0		228;234;235
P15864;P43277;I7HFT9;Q07133;P43274	Histone H1.2;Histone H1.3;Histone H1t;Histone H1.4	Hist1h1c;Hist1h1d;Hist1h1t;Hist1h1e		212	21.266	0.0011976	12.191	2	1	0	1	0	1	2	1	0	1	0	1	2	1	0	1	0	1	10.8	5.2	0	5.2	0	5.2	668230	237250	0	193620	0	304070	0	1.28164	74248	26361	0	21513	0	33785
P16015	Carbonic anhydrase 3	Ca3		260	29.366	0	28.126	4	3	4	2	1	0	4	3	4	2	1	0	4	3	4	2	1	0	16.9	11.9	16.9	11.9	5.4	0	8710100	2442300	1811800	480500	325240	0	0.0373406	0	580670	162820	120790	32033	21683	0		182;187
P16045	Galectin-1	Lgals1		135	14.866	0	79.264	5	5	4	5	4	6	5	5	4	5	4	6	5	5	4	5	4	6	54.1	48.9	43	54.1	45.2	60	44338000	24135000	30628000	22664000	29778000	36756000	0.671614	1.52293	4926400	2681700	3403100	2518300	3308700	4084000	3;17	3;17;43;61	115;121
Q8C253;P16110	Galectin;Galectin-3	Lgals3		264	27.414	0	35.122	1	1	2	1	4	2	1	1	2	1	4	2	1	1	2	1	4	2	4.9	5.3	10.6	5.3	20.1	10.2	220260	90316	123970	227140	1019000	1312600	4.62635	14.5334	27532	11289	15496	28392	127380	164080
P16382	Interleukin-4 receptor subunit alpha;Soluble interleukin-4 receptor subunit alpha	Il4r		810	87.626	0	20.717	3	1	2	0	0	0	3	1	2	0	0	0	3	1	2	0	0	0	5.6	2.2	4	0	0	0	2825700	380300	1339700	0	0	0	0	0	91152	12268	43215	0	0	0		34
P16460	Argininosuccinate synthase	Ass1		412	46.584	0.0011521	11.781	0	0	0	2	0	0	0	0	0	2	0	0	0	0	0	2	0	0	0	0	0	5.3	0	0	0	0	0	374600	0	0	#DIV/0!	#DIV/0!	0	0	0	17838	0	0	132
Q3UP14;P16882	Growth hormone receptor;Growth hormone-binding protein	Ghr		650	72.622	0.0012723	12.75	2	1	0	1	1	2	2	1	0	1	1	2	2	1	0	1	1	2	3.1	1.7	0	1.7	1.7	3.1	1570000	436800	0	433530	718680	1268400	0.457758	2.90385	54137	15062	0	14949	24782	43739
P17156	Heat shock-related 70 kDa protein 2	Hspa2		633	69.641	0.008658	6.3072	6	5	7	6	7	6	1	0	1	0	0	0	1	0	1	0	0	0	7.6	6	12	8.1	10.6	8.5	0	0	0	0	0	0	#DIV/0!	#DIV/0!	0	0	0	0	0	0		577
P17182;Q6PHC1;B0QZL1	Alpha-enolase;Enolase	Eno1		434	47.14	0	112.36	12	7	8	8	8	6	12	7	8	8	8	6	9	5	6	6	6	3	40.8	25.3	32.7	31.1	31.1	19.4	66001000	23556000	15631000	14256000	15751000	12378000	0.238648	0.525471	3000100	1070700	710480	648010	715940	562640		119;337;339
P17427	AP-2 complex subunit alpha-2	Ap2a2		938	104.02	0	18.607	0	0	0	1	3	0	0	0	0	1	3	0	0	0	0	0	1	0	0	0	0	1.9	4.7	0	0	0	0	0	1766400	0	#DIV/0!	#DIV/0!	0	0	0	0	35329	0
P17742;A0A1L1SST0	Peptidyl-prolyl cis-trans isomerase A;Peptidyl-prolyl cis-trans isomerase A, N-terminally processed	Ppia		164	17.971	0	56.431	6	4	4	4	5	4	6	4	4	4	5	4	6	4	4	4	5	4	50.6	43.3	41.5	28.7	40.2	23.2	13493000	1507400	4205700	6186400	4304800	6614200	0.31904	4.38782	1349300	150740	420570	618640	430480	661420		62;115
P17751;H7BXC3	Triosephosphate isomerase	Tpi1		299	32.191	0	68.001	9	6	5	5	6	8	9	6	5	5	6	8	9	6	5	5	6	8	43.1	33.1	29.8	30.1	34.4	43.1	27359000	11531000	15687000	9715600	8200900	10675000	0.299751	0.925765	1440000	606890	825640	511350	431630	561870		117;177;268
Q61696;P17879	Heat shock 70 kDa protein 1A;Heat shock 70 kDa protein 1B	Hspa1a;Hspa1b		641	70.078	0	18.185	3	3	2	4	2	1	2	2	0	2	0	0	2	1	0	1	0	0	7.6	8.1	5.8	10.1	5.8	3.7	0	1180500	0	1141500	0	0	#DIV/0!	0	0	35773	0	34591	0	0
P17897	Lysozyme C-1	Lyz1		148	16.794	0.0013532	13.622	2	2	1	1	1	1	1	1	1	1	1	1	1	1	1	1	1	1	12.8	12.8	8.1	8.1	8.1	8.1	18923000	18414000	12601000	22363000	24154000	44453000	1.27644	2.41409	2703300	2630500	1800100	3194800	3450600	6350400		83
P17918;A0A140T8V5	Proliferating cell nuclear antigen	Pcna		261	28.785	0	67.754	5	5	6	5	7	8	5	5	6	5	7	8	5	5	6	5	7	8	37.9	34.1	43.7	41	47.9	52.9	2691700	3070300	12802000	8004100	13167000	9440800	4.8917	3.07488	168230	191900	800150	500250	822960	590050		81;135;162	199;229
Q91V35;P18052	Receptor-type tyrosine-protein phosphatase;Receptor-type tyrosine-protein phosphatase alpha	Ptpra		793	89.841	0	19.356	3	0	0	1	2	0	3	0	0	1	2	0	3	0	0	1	2	0	4.3	0	0	1.4	2.9	0	2709700	0	0	0	829720	0	0.306204	#DIV/0!	79697	0	0	0	24404	0
P18155;A0A0N4SVS2;A0A0N4SVW2	Bifunctional methylenetetrahydrofolate dehydrogenase/cyclohydrolase, mitochondrial;NAD-dependent methylenetetrahydrofolate dehydrogenase;Methenyltetrahydrofolate cyclohydrolase	Mthfd2		350	37.863	0.0013158	13.195	0	0	1	0	1	0	0	0	1	0	1	0	0	0	1	0	1	0	0	0	6.3	0	8	0	0	0	342030	0	606080	0	#DIV/0!	#DIV/0!	0	0	14871	0	26351	0
P18760;F8WGL3	Cofilin-1	Cfl1		166	18.559	0	52.799	6	5	4	6	5	4	6	5	4	6	5	4	6	5	4	6	5	4	42.2	42.2	33.7	48.8	42.2	35.5	19787000	8299800	6677700	9503300	11909000	7572600	0.60186	0.912383	1978700	829980	667770	950330	1190900	757260		39
P19157;P46425	Glutathione S-transferase P 1;Glutathione S-transferase P 2	Gstp1;Gstp2		210	23.609	0	27.63	3	0	2	2	2	3	3	0	2	2	2	3	3	0	2	2	2	3	24.8	0	12.9	12.9	12.9	20.5	2382000	0	2564400	3789800	2238300	568900	0.939673	#DIV/0!	198500	0	213700	315820	186520	47408
P19324	Serpin H1	Serpinh1		417	46.533	0	54.483	5	2	4	2	4	7	5	2	4	2	4	7	5	2	4	2	4	7	21.8	7.7	14.9	7.7	14.9	25.9	5847200	1387800	5245100	2834100	5671000	8484400	0.969866	6.11356	254220	60337	228050	123220	246570	368890
P19788	Matrix Gla protein	Mgp		104	12.359	0.0031983	8.9901	1	1	1	1	1	1	1	1	1	1	1	1	1	1	1	1	1	1	12.5	12.5	12.5	12.5	12.5	12.5	814820	374570	2310600	4331000	1899200	4315900	2.33082	11.5223	203710	93642	577660	1082800	474810	1079000			84
P20029	78 kDa glucose-regulated protein	Hspa5		655	72.421	0	119.47	10	9	7	9	10	11	9	8	6	8	9	10	9	8	6	8	9	10	24	19.4	16.9	20.5	23.1	24.7	42996000	23599000	18562000	16413000	17023000	38043000	0.395921	1.61206	1433200	786640	618730	547090	567420	1268100			197
P20152;A0A0A6YWC8	Vimentin	Vim		466	53.687	0	248.28	21	13	11	23	18	25	21	13	11	23	18	25	21	12	11	22	18	25	49.1	34.5	26	51.9	46.1	54.7	56631000	23126000	23782000	69040000	51399000	170730000	0.907612	7.3826	1665600	680170	699480	2030600	1511700	5021600	328		154;347
P21550;Q5SX59	Beta-enolase;Enolase	Eno3		434	47.024	0	43.489	9	5	5	2	3	4	6	3	3	0	1	1	6	3	3	0	1	1	31.3	18.7	20.7	7.6	10.8	14.1	19171000	8211000	6675500	0	1020200	0	0.0532158	0	958540	410550	333770	0	51009	0		119;337;339
P21614	Vitamin D-binding protein	Gc		476	53.6	0	17.442	3	0	0	0	0	0	3	0	0	0	0	0	3	0	0	0	0	0	12.4	0	0	0	0	0	0	0	0	0	0	0	#DIV/0!	#DIV/0!	0	0	0	0	0	0		74;75;83;407
Q544X6;P22315	Ferrochelatase;Ferrochelatase, mitochondrial	Fech		422	47.421	0	64.618	3	4	7	5	3	3	3	4	7	5	3	3	3	4	7	5	3	3	14.7	18.2	28.4	21.6	12.8	12.3	3661900	2818900	7154700	2933100	3689400	1969900	1.00751	0.698819	146480	112750	286190	117330	147580	78797		195;394;402;405;410	176
P23242	Gap junction alpha-1 protein	Gja1		382	43.004	0	16.562	1	0	0	0	1	1	1	0	0	0	1	1	1	0	0	0	1	1	5.2	0	0	0	6.8	3.9	785900	0	0	0	249050	0	0.316898	#DIV/0!	43661	0	0	0	13836	0
P23927;A0A1L1SRG5	Alpha-crystallin B chain	Cryab		175	20.069	0.0014599	15.647	2	1	1	0	0	0	2	1	1	0	0	0	2	1	1	0	0	0	21.1	14.9	14.9	0	0	0	5701700	2123300	1480100	0	0	0	0	0	518330	193020	134550	0	0	0
P23953	Carboxylesterase 1C	Ces1c		554	61.055	0	19.088	3	0	0	0	0	0	3	0	0	0	0	0	3	0	0	0	0	0	10.1	0	0	0	0	0	1931400	0	0	0	0	0	0	#DIV/0!	77256	0	0	0	0	0		116
P24270;A2AL20	Catalase	Cat		527	59.795	0	53.836	2	6	3	2	3	5	2	6	3	2	3	5	2	6	3	2	3	5	5.5	10.4	8	5.5	9.5	12.1	3619400	4860200	6773700	3745500	2112100	7014600	0.58355	1.44327	113110	151880	211680	117050	66002	219200		232;460	61
P25118	Tumor necrosis factor receptor superfamily member 1A	Tnfrsf1a		454	50.13	0.0012987	12.922	2	1	1	0	1	0	2	1	1	0	1	0	2	1	1	0	1	0	5.5	3.1	3.1	0	3.1	0	1312100	485390	472880	0	533520	0	0.406615	0	72894	26966	26271	0	29640	0
P25206	DNA replication licensing factor MCM3	Mcm3		812	91.545	0.0011299	11.481	2	0	0	0	0	0	2	0	0	0	0	0	2	0	0	0	0	0	5.5	0	0	0	0	0	2818300	0	0	0	0	0	0	#DIV/0!	56367	0	0	0	0	0
P25444;D3YVC1;D3YWJ3	40S ribosomal protein S2	Rps2		293	31.231	0	27.305	2	3	2	2	2	3	2	3	2	2	2	3	2	3	2	2	2	3	7.8	14.3	7.8	7.8	7.8	11.6	5306900	2766500	2879300	3297400	3478400	4553900	0.655449	1.64609	294830	153700	159960	183190	193240	253000
P26039	Talin-1	Tln1		2541	269.82	0	26.939	4	1	2	0	0	0	4	1	2	0	0	0	4	1	2	0	0	0	3	1	1.6	0	0	0	5201500	1875600	1195400	0	0	0	0	0	38817	13997	8921	0	0	0
P26041;Q7TSG6;P26043;P26040	Moesin;Radixin;Ezrin	Msn;Rdx;Ezr		577	67.766	0	23.892	2	2	3	0	2	1	2	2	3	0	2	1	2	2	3	0	2	1	5.7	5.7	7.3	0	4.5	2.9	2292900	1360000	2909500	0	936690	341820	0.408518	0.251338	69482	41212	88165	0	28385	10358			200
P26450;Q80UI5;A0A1L1ST33;Q64143	Phosphatidylinositol 3-kinase regulatory subunit alpha;Phosphatidylinositol 3-kinase regulatory subunit gamma	Pik3r1;Pik3r3		724	83.516	0.0012151	12.342	1	1	0	0	2	1	1	1	0	0	2	1	1	1	0	0	2	1	1.7	1.7	0	0	5.9	1.7	518600	278810	0	0	1109500	511590	2.13941	1.83491	13297	7149	0	0	28448	13118
P26516	26S proteasome non-ATPase regulatory subunit 7	Psmd7		321	36.539	0	27.363	1	1	1	2	4	3	1	1	1	2	4	3	1	1	1	2	4	3	7.5	5.3	5.3	11.2	24	16.5	2136800	235830	382430	1251900	4909200	3223700	2.29745	13.6696	142450	15722	25495	83461	327280	214910
P26618;A0A0J9YV87	Platelet-derived growth factor receptor alpha	Pdgfra		1089	122.68	0	54.246	3	5	1	0	4	4	3	5	1	0	4	4	3	5	1	0	4	4	6.5	9.4	2.3	0	8.3	7	3959500	1685300	917680	0	2230300	2511800	0.563278	1.49042	80806	34393	18728	0	45516	51262		49
P27005	Protein S100-A8	S100a8		89	10.294	0	38.567	4	3	3	1	0	0	4	3	3	1	0	0	4	3	3	1	0	0	80.9	80.9	80.9	22.5	0	0	20175000	3058800	3898100	0	0	0	0	0	4035100	611750	779620	0	0	0		42	37
P63163;P27048;A0A0G2JGN4	Small nuclear ribonucleoprotein-associated protein N;Small nuclear ribonucleoprotein-associated protein B	Snrpn;Snrpb		240	24.614	0.0011403	11.617	1	0	1	1	0	1	1	0	1	1	0	1	1	0	1	1	0	1	2.9	0	3.3	2.9	0	2.9	0	0	0	384750	0	0	#DIV/0!	#DIV/0!	0	0	0	24047	0	0
P27601	Guanine nucleotide-binding protein subunit alpha-13	Gna13		377	44.054	0.0011351	11.585	1	0	0	0	1	0	1	0	0	0	1	0	1	0	0	0	1	0	4	0	0	0	4.5	0	417070	0	0	0	654920	0	1.57029	#DIV/0!	16683	0	0	0	26197	0
P27641	X-ray repair cross-complementing protein 5	Xrcc5		732	83.056	0	43.362	2	0	5	2	4	0	2	0	5	2	4	0	2	0	5	2	4	0	2.5	0	10.4	4.4	7.7	0	1062600	0	3570300	0	1317900	0	1.24026	#DIV/0!	24713	0	83029	0	30648	0		296;493
P27659;A0A087WNS0;A0A087WQK0	60S ribosomal protein L3	Rpl3		403	46.109	0	31.612	2	1	1	3	5	1	2	1	1	3	5	1	2	1	1	3	5	1	9.2	6.5	6.5	7.9	18.4	4	1121400	588250	913480	204890	2357300	1002200	2.1021	1.7037	59020	30960	48078	10783	124070	52746		253
P27661;Q64522	Histone H2AX;Histone H2A type 2-B	H2afx;Hist2h2ab		143	15.142	0.0030272	7.3567	3	1	2	1	2	2	1	0	0	1	0	0	1	0	0	1	0	0	27.3	4.9	11.2	16.1	11.2	11.2	734560	0	0	510010	0	0	0	#DIV/0!	104940	0	0	72859	0	0
P28301	Protein-lysine 6-oxidase	Lox		411	46.7	0	68.077	5	5	5	2	7	7	5	5	5	2	7	7	5	5	5	2	7	7	21.9	21.9	23.6	6.6	28.7	22.9	9480800	6015400	3938900	552470	10985000	7058000	1.15866	1.17332	451460	286450	187570	26308	523100	336100		232;238;406
P28653	Biglycan	Bgn		369	41.639	0	42.281	3	2	5	2	6	2	3	2	5	2	6	2	3	2	5	2	6	2	10.8	7	21.4	7	21.4	6.8	1886100	1128900	4702100	2596100	7981800	1223100	4.23191	1.08344	110950	66405	276600	152710	469520	71944		322
Q3TF41;Q8BSH9;P28656	Nucleosome assembly protein 1-like 1	Nap1l1		368	42.732	0	46.567	3	1	5	4	3	1	3	1	5	4	3	1	3	1	5	3	2	0	13.6	3.5	13	11.1	11.1	2.7	10975000	357180	13247000	2598600	2048000	942010	0.186606	2.63735	844250	27475	1019000	199890	157540	72462			184
P28798;Q3U9N4	Granulins;Acrogranin;Granulin-1;Granulin-2;Granulin-3;Granulin-4;Granulin-5;Granulin-6;Granulin-7	Grn		589	63.458	0	61.096	5	6	5	5	5	2	5	6	5	5	5	2	3	4	3	2	3	1	13.2	15.8	13.1	11.9	11.9	4.9	0	0	0	0	0	0	#DIV/0!	#DIV/0!	0	0	0	0	0	0		163;164;170;214;220;221;282;288;294;295;304;305;479;480;486;539;540;554;555;561	284
P29341	Polyadenylate-binding protein 1	Pabpc1		636	70.67	0	246.65	17	18	15	17	19	24	17	18	15	17	19	24	9	10	7	8	10	13	42	41.2	37.4	37.9	43.6	48.3	132070000	76065000	132010000	210400000	195170000	207040000	1.47778	2.72188	3668700	2112900	3667000	5844400	5421300	5751200	339	128;339	1;10;72;573;584;596
Q9CPX4;P49945;P29391;A0A1B0GRH4;A0A1B0GR60	Ferritin;Ferritin light chain 2;Ferritin light chain 1	Ftl1;Ftl2		183	20.772	0.0014684	15.84	2	2	2	2	1	0	2	2	2	2	1	0	2	2	2	2	1	0	23.5	23.5	23.5	23.5	8.7	0	5048200	1107000	1489000	1423100	1166400	0	0.231053	0	420680	92248	124080	118600	97203	0
P29595	NEDD8	Nedd8		81	8.9723	0.0012903	12.886	1	0	0	0	2	0	1	0	0	0	2	0	1	0	0	0	2	0	17.3	0	0	0	34.6	0	579820	0	0	0	586430	0	1.0114	#DIV/0!	144960	0	0	0	146610	0
P31725	Protein S100-A9	S100a9		113	13.049	0	32	4	3	2	2	1	2	4	3	2	2	1	2	4	3	2	2	1	2	51.3	51.3	40.7	39.8	12.4	23	6571800	3292600	4726600	1451000	1973900	2848300	0.300359	0.865061	938830	470370	675230	207290	281990	406900		80	64
P32067;D6RI87;A2AR07	Lupus La protein homolog	Ssb		415	47.756	0	43.772	2	3	5	4	4	1	2	3	5	4	4	1	2	3	5	4	4	1	6	9.9	16.4	13	13	3.4	1810800	2203900	8994200	7342700	3658700	962010	2.02049	0.436503	82308	100180	408830	333760	166300	43728		18
P32848	Parvalbumin alpha	Pvalb		110	11.93	0	69.18	7	6	6	6	3	3	7	6	6	6	3	3	7	6	6	6	3	3	57.3	56.4	56.4	57.3	31.8	32.7	219660000	89145000	53405000	27831000	24876000	3003700	0.113248	0.0336945	27458000	11143000	6675600	3478900	3109500	375460			3
P32921	Tryptophan--tRNA ligase, cytoplasmic;T1-TrpRS;T2-TrpRS	Wars		481	54.357	0.0029791	7.1495	0	0	1	1	1	0	0	0	1	1	1	0	0	0	1	1	1	0	0	0	3.3	3.3	3.3	0	0	0	727510	277580	424000	0	#DIV/0!	#DIV/0!	0	0	25983	9913.5	15143	0
P33896	Interferon alpha/beta receptor 1	Ifnar1		590	65.795	0.0030395	7.4306	1	1	0	0	1	1	1	1	0	0	1	1	1	1	0	0	1	1	2.2	2.2	0	0	2.2	2.2	721120	409990	0	0	506220	695030	0.701991	1.69524	26708	15185	0	0	18749	25742
P34884	Macrophage migration inhibitory factor	Mif		115	12.504	0.0079576	6.3966	1	0	0	0	0	0	1	0	0	0	0	0	1	0	0	0	0	0	7.8	0	0	0	0	0	0	0	0	0	0	0	#DIV/0!	#DIV/0!	0	0	0	0	0	0		81
P61294;P35279;A0A1L1SRS6;D3YV69	Ras-related protein Rab-6B;Ras-related protein Rab-6A	Rab6b;Rab6a		208	23.461	0.0011669	11.961	1	0	0	1	0	2	1	0	0	1	0	2	1	0	0	1	0	2	5.8	0	0	5.8	0	11.1	399390	0	0	335550	0	193740	0	#DIV/0!	30723	0	0	25811	0	14903
P35282	Ras-related protein Rab-21	Rab21		222	24.106	0	49.485	3	3	5	4	4	3	3	3	5	4	4	3	3	3	5	4	4	3	17.6	17.6	32.4	23.9	23.9	18	4599200	1777100	2920000	2476500	3908400	1341500	0.8498	0.754882	353780	136700	224620	190500	300650	103200
P35492	Histidine ammonia-lyase	Hal		657	72.257	0	77.787	9	6	3	5	5	8	9	6	3	5	5	8	9	6	3	5	5	8	20.4	15.2	8.4	12.3	12	16.1	14397000	3681300	1019300	4176300	3432400	14008000	0.238411	3.80518	436260	111560	30889	126560	104010	424490		399;400;514	534;596
P35564	Calnexin	Canx		591	67.277	0	25.229	1	2	2	3	2	2	1	2	2	3	2	2	1	2	2	3	2	2	2.7	4.4	4.4	6.8	4.1	4.2	1910700	627510	1983900	4091300	1540200	1361500	0.806092	2.16969	59709	19610	61998	127850	48132	42547
P35700;B1AXW5;B1AXW6;B1AXW4	Peroxiredoxin-1	Prdx1		199	22.176	0	53.401	5	3	5	4	6	5	5	3	5	4	6	5	4	3	4	3	5	4	37.7	28.1	37.2	28.6	38.7	30.7	6141000	2892300	3684300	16402000	17568000	36598000	2.86077	12.6536	409400	192820	245620	1093500	1171200	2439900		71;83;173	21;100
P35979	60S ribosomal protein L12	Rpl12		165	17.804	0	42.879	3	3	3	3	3	4	3	3	3	3	3	4	3	3	3	3	3	4	30.3	30.3	30.3	30.3	30.3	40	5022500	3068300	3541400	4851300	7736400	4409100	1.54035	1.43698	558060	340920	393490	539040	859600	489900		141;162
Q60607;P36895	Receptor protein serine/threonine kinase;Bone morphogenetic protein receptor type-1A	Bmpr1a		500	56.438	0	32.23	2	1	0	0	1	2	2	1	0	0	1	2	2	1	0	0	1	2	5.8	3.2	0	0	7.4	5.2	2038400	374740	0	0	397150	2427300	0.194834	6.47729	97066	17845	0	0	18912	115590
Q99NF7;P36993	Protein phosphatase 1B	Ppm1b		477	52.11	0	20.216	1	1	2	1	3	0	1	1	2	1	3	0	1	1	2	1	3	0	4.2	4.2	7.3	4.2	9.4	0	0	0	0	0	996580	0	#DIV/0!	#DIV/0!	0	0	0	0	39863	0		71;294	288
P37172	Activin receptor type-1	Acvr1		509	57.225	0	31.727	3	1	1	0	1	3	3	1	1	0	1	3	3	1	1	0	1	3	6.9	2.9	2.9	0	2.9	7.9	3117700	720040	517550	0	853100	2559300	0.273631	3.55439	173200	40002	28753	0	47395	142180		70;213
P37889	Fibulin-2	Fbln2		1221	131.83	0	76.148	4	2	7	10	3	4	4	2	7	10	3	4	4	2	7	10	3	4	5.5	1.8	9.2	13	3.3	4.2	1254200	0	5829200	8028200	2977000	0	2.37362	#DIV/0!	25597	0	118960	163840	60754	0		156;469;470;492;500;619;621;773;782;893;899;906;912;936;942;1110;1116
P38647	Stress-70 protein, mitochondrial	Hspa9		679	73.46	0	240.72	22	19	19	23	24	23	22	19	19	23	24	23	22	19	19	23	24	23	44.5	35.1	37.8	42.7	44.5	41.5	336840000	133840000	276410000	342090000	391070000	155370000	1.161	1.16086	8864300	3522100	7274000	9002300	10291000	4088800	66;317	66;608	70;172;334;389;561;584;596
Q99JG7;Q80VZ7;D3Z039	TNFAIP3-interacting protein 2	Tnip2		430	49.094	0	28.322	0	0	0	0	4	3	0	0	0	0	4	3	0	0	0	0	4	3	0	0	0	0	17.4	12.8	0	0	0	0	1644200	472880	#DIV/0!	#DIV/0!	0	0	0	0	71485	20560	22	22;276
P39876	Metalloproteinase inhibitor 3	Timp3		211	24.182	0.0032823	11.032	0	0	0	0	2	0	0	0	0	0	2	0	0	0	0	0	2	0	0	0	0	0	10	0	0	0	0	0	103010	0	#DIV/0!	#DIV/0!	0	0	0	0	9365	0
P40124	Adenylyl cyclase-associated protein 1	Cap1		474	51.564	0	22.114	3	1	0	0	0	0	3	1	0	0	0	0	3	1	0	0	0	0	13.9	4.9	0	0	0	0	3971800	1333800	0	0	0	0	0	0	147100	49398	0	0	0	0
P40142;A0A286YE28	Transketolase	Tkt		623	67.63	0	58.264	5	4	2	2	0	0	5	4	2	2	0	0	5	4	2	2	0	0	18.8	11.1	4.2	7.5	0	0	25430000	8249100	4061600	1096700	0	0	0	0	978070	317270	156210	42182	0	0		41;42;133;362;376
Q3TRH2;Q9D8W5	26S proteasome non-ATPase regulatory subunit 12	Psmd12		418	48.328	0.0030706	7.6455	0	0	0	0	1	1	0	0	0	0	1	1	0	0	0	0	1	1	0	0	0	0	3.1	3.1	0	0	0	0	1549000	756370	#DIV/0!	#DIV/0!	0	0	0	0	70410	34380
P42669	Transcriptional activator protein Pur-alpha	Pura		321	34.883	0.0011641	11.946	0	0	1	0	2	0	0	0	1	0	2	0	0	0	1	0	2	0	0	0	7.2	0	15.3	0	0	0	2389100	0	2769700	0	#DIV/0!	#DIV/0!	0	0	298640	0	346210	0
P42703	Leukemia inhibitory factor receptor	Lifr		1092	122.57	0.0012453	12.529	0	1	0	0	0	1	0	1	0	0	0	1	0	1	0	0	0	1	0	1.2	0	0	0	1.6	0	411920	0	0	0	542730	#DIV/0!	1.31756	0	6752.8	0	0	0	8897.3
P42932;H3BL49	T-complex protein 1 subunit theta	Cct8		548	59.555	0	147.71	7	6	14	13	8	13	7	6	14	13	8	13	7	6	14	13	8	13	23.2	17.3	33.8	29.7	22.3	29.2	5799700	3318500	12504000	11797000	12364000	37273000	2.13183	11.2319	161100	92181	347330	327710	343450	1035400		136;148;149;187;347;430	221
P43276	Histone H1.5	Hist1h1b		223	22.576	0.0028329	6.7382	0	0	0	1	0	0	0	0	0	1	0	0	0	0	0	1	0	0	0	0	0	4.9	0	0	0	0	0	102500	0	0	#DIV/0!	#DIV/0!	0	0	0	11388	0	0
P45376	Aldose reductase	Akr1b1		316	35.732	0.0012107	12.258	1	0	0	1	1	0	1	0	0	1	1	0	1	0	0	1	1	0	6	0	0	4.4	4.4	0	1440400	0	0	298370	349430	0	0.242592	#DIV/0!	75811	0	0	15704	18391	0
Q8BVQ9;P46471	26S protease regulatory subunit 7	Psmc2		475	52.866	0	50.159	1	1	2	0	7	2	1	1	2	0	7	2	1	1	2	0	7	2	3.2	3.2	5.9	0	20.2	5.7	454540	0	559340	0	4482400	1394100	9.8614	#DIV/0!	14663	0	18043	0	144590	44971
Q7TQD7;P46735;E9QNH6;E9Q580	Unconventional myosin-Ib	Myo1b		1136	132.05	0	101.23	2	1	5	8	12	11	2	1	5	8	12	11	2	1	5	8	12	11	2.8	1.5	6.7	10.2	14.3	14.3	1462400	404380	7305400	7319100	11053000	15523000	7.55812	38.3872	23213	6418.7	115960	116180	175440	246400
P46737;A3KGA8	Lys-63-specific deubiquitinase BRCC36	Brcc3		291	33.34	0.0022422	11.358	0	0	2	0	1	0	0	0	2	0	1	0	0	0	2	0	1	0	0	0	9.6	0	4.5	0	0	0	396630	0	0	0	#DIV/0!	#DIV/0!	0	0	24789	0	0	0		172
P46935	E3 ubiquitin-protein ligase NEDD4	Nedd4		887	102.71	0	70.46	5	6	8	7	8	7	5	6	8	7	8	7	5	5	7	6	7	7	8.8	11	13.1	12.1	13.1	12.4	6178200	6688900	10256000	7377700	12418000	7842700	2.00997	1.17249	154450	167220	256410	184440	310450	196070
P47738;A0A0G2JFQ0;A0A0G2JEU1	Aldehyde dehydrogenase, mitochondrial	Aldh2		519	56.537	0	18.769	2	0	1	0	1	0	2	0	1	0	1	0	2	0	1	0	1	0	5.2	0	4.4	0	2.7	0	2210200	0	520280	0	695680	0	0.314759	#DIV/0!	92090	0	21678	0	28987	0
P47753;Q5RKN9	F-actin-capping protein subunit alpha-1	Capza1		286	32.939	0	73.927	8	3	5	7	6	6	6	1	4	5	5	4	6	1	4	5	5	4	46.2	15.7	29	41.6	37.8	34.6	15443000	1019800	7651100	8624700	10004000	13529000	0.647802	13.2663	1187900	78446	588540	663440	769550	1040700		141;157	59
P47754;A0A0N4SVM0;D6RCW7	F-actin-capping protein subunit alpha-2	Capza2		286	32.967	0	91.694	7	3	5	8	5	9	7	3	5	8	5	9	5	1	4	6	4	7	42.3	18.5	30.8	50	31.1	52.8	34769000	2857900	13345000	24137000	24977000	36799000	0.71837	12.8762	2674500	219830	1026600	1856700	1921300	2830700			250
P47757;A0A0A0MQI9;F6YHZ8	F-actin-capping protein subunit beta	Capzb		277	31.345	0.0030928	7.8162	8	4	5	7	7	8	1	0	1	1	1	1	1	0	1	1	1	1	39.7	25.3	24.9	30	30	35	0	0	0	0	0	0	#DIV/0!	#DIV/0!	0	0	0	0	0	0	8	8;62;147	13;187
P47857;A0A2R8VHV2	ATP-dependent 6-phosphofructokinase, muscle type	Pfkm		780	85.268	0	45.886	4	3	1	0	0	0	4	3	1	0	0	0	4	3	1	0	0	0	12.1	9.6	4.1	0	0	0	1907400	824360	0	0	0	0	0	0	57800	24981	0	0	0	0		114;170;631
P47911	60S ribosomal protein L6	Rpl6		296	33.509	0	51.142	5	3	2	4	4	6	5	3	2	4	4	6	5	3	2	4	4	6	24	13.9	10.8	17.2	16.9	24.3	8786700	3550200	6159600	5848100	8356100	14529000	0.950994	4.09245	627620	253590	439970	417720	596860	1037800
P47955;E9Q3T0	60S acidic ribosomal protein P1	Rplp1;Gm10073		114	11.475	0	18.025	2	2	1	2	2	2	2	2	1	2	2	2	2	2	1	2	2	2	51.8	51.8	37.7	51.8	51.8	51.8	21029000	12222000	0	16414000	19184000	14319000	0.912264	1.17158	7009600	4073900	0	5471300	6394700	4772900	61	61
P47963	60S ribosomal protein L13	Rpl13		211	24.305	0	20.069	0	0	1	1	1	1	0	0	1	1	1	1	0	0	1	1	1	1	0	0	3.8	3.8	4.7	6.2	0	0	187820	947890	0	1945200	#DIV/0!	#DIV/0!	0	0	20869	105320	0	216140
P48036;A0A0G2JGQ0	Annexin A5	Anxa5		319	35.752	0	22.915	2	1	0	2	2	0	2	1	0	2	2	0	2	1	0	2	2	0	10.3	2.8	0	10.7	10.7	0	11024000	548950	0	1695900	1404600	0	0.127413	0	479290	23867	0	73735	61068	0
P48678	Prelamin-A/C;Lamin-A/C	Lmna		665	74.237	0	51.33	3	3	2	5	3	3	3	3	2	5	3	3	3	3	2	5	3	3	4.7	4.5	3.2	9.2	4.5	4.4	664310	2620900	1108900	2237900	3520100	2490500	5.29888	0.950246	15449	60952	25789	52043	81863	57918
P48962	ADP/ATP translocase 1	Slc25a4		298	32.904	0	37.703	7	4	6	10	9	9	2	0	2	4	3	4	2	0	2	4	3	4	31.2	21.8	28.5	39.9	37.6	34.6	5637400	0	3841800	2906500	4995300	2941500	0.8861	#DIV/0!	268450	0	182940	138410	237870	140070	129;160	129;160	282
P49290	Eosinophil peroxidase;Eosinophil peroxidase light chain;Eosinophil peroxidase heavy chain	Epx		716	81.379	0	34.338	5	1	0	0	0	0	5	1	0	0	0	0	5	1	0	0	0	0	14.2	2.9	0	0	0	0	10430000	605740	0	0	0	0	0	0	254400	14774	0	0	0	0
Q5EBP8;P49312	Heterogeneous nuclear ribonucleoprotein A1;Heterogeneous nuclear ribonucleoprotein A1, N-terminally processed	Hnrnpa1		373	38.833	0	44.271	4	6	6	3	3	2	4	6	6	3	3	2	4	6	6	3	3	2	12.3	16.9	16.9	12.1	8.8	8.3	5442000	8448000	15142000	4053900	3998300	2935700	0.734712	0.347502	302330	469330	841220	225220	222130	163100
P49718	DNA replication licensing factor MCM5	Mcm5		734	82.406	0	63.466	4	0	3	1	4	2	4	0	3	1	4	2	4	0	3	1	4	2	10.4	0	6.7	2.5	7.2	4.2	4539700	0	3486800	1182600	2814200	1304600	0.619909	#DIV/0!	108090	0	83019	28157	67006	31062		355
P49722;Q8BKE0	Proteasome subunit alpha type-2	Psma2		234	25.926	0	38.318	4	4	4	3	4	4	4	4	4	3	4	4	4	4	4	3	4	4	24.4	24.4	24.4	23.9	29.9	29.9	11488000	8134500	10712000	6414500	17366000	15265000	1.51166	1.87658	883720	625730	823980	493420	1335900	1174300			79
P49817;H3BKG0;D3Z148	Caveolin-1;Caveolin	Cav1		178	20.538	0	22.386	2	2	2	2	2	3	2	2	2	2	2	3	2	2	2	2	2	3	19.7	19.7	19.7	19.7	19.7	25.3	14199000	6194100	12210000	11277000	13013000	22132000	0.916473	3.57308	1419900	619410	1221000	1127700	1301300	2213200
P50247	Adenosylhomocysteinase	Ahcy		432	47.688	0	18.215	2	0	0	0	0	1	2	0	0	0	0	1	2	0	0	0	0	1	7.4	0	0	0	0	3.5	1773000	0	0	0	0	160760	0	#DIV/0!	70919	0	0	0	0	6430.5
P50284	Tumor necrosis factor receptor superfamily member 3	Ltbr		415	44.956	0	17.574	2	0	1	0	0	1	2	0	1	0	0	1	2	0	1	0	0	1	8.2	0	5.1	0	0	3.6	0	0	0	0	0	0	#DIV/0!	#DIV/0!	0	0	0	0	0	0	412	193;212
P50543	Protein S100-A11	S100a11		98	11.083	0.0031813	8.5762	1	1	1	1	1	1	1	1	1	1	1	1	1	1	1	1	1	1	16.3	16.3	16.3	16.3	16.3	16.3	5413200	838200	1067400	2584000	1198100	1788000	0.221329	2.13314	1082600	167640	213480	516790	239610	357610			38
Q3TGU7;P50580	Proliferation-associated protein 2G4	Pa2g4		394	43.698	0.0013812	13.959	2	0	1	0	1	0	2	0	1	0	1	0	2	0	1	0	1	0	7.9	0	4.6	0	4.6	0	800640	0	0	0	0	0	0	#DIV/0!	36393	0	0	0	0	0		49
P51150	Ras-related protein Rab-7a	Rab7a		207	23.489	0	18.69	2	1	1	0	1	1	2	1	1	0	1	1	2	1	1	0	1	1	14.5	6.8	6.8	0	6.8	6.8	3138500	0	404330	0	581230	945220	0.185194	#DIV/0!	224180	0	28881	0	41516	67516
P51655	Glypican-4;Secreted glypican-4	Gpc4		557	62.586	0	52.584	4	3	5	3	3	4	4	3	5	3	3	4	4	3	5	3	3	4	11.7	11.3	17.4	8.6	6.8	10.8	848230	316550	1152300	0	74456	447770	0.0877781	1.41453	30294	11306	41154	0	2659.1	15992		91;244;341;408
P51881	ADP/ATP translocase 2;ADP/ATP translocase 2, N-terminally processed	Slc25a5		298	32.931	0	108.5	11	10	9	12	12	11	11	10	9	12	12	11	6	6	5	6	6	6	43.6	40.3	37.9	46	46.3	40.9	58152000	35290000	54909000	58388000	79357000	76090000	1.36465	2.15613	2907600	1764500	2745500	2919400	3967800	3804500	129;257	129;160;257	250;282
P52480	Pyruvate kinase PKM	Pkm		531	57.844	0	199.79	13	14	21	13	11	15	13	14	21	13	11	15	13	14	21	13	11	15	36.5	38.4	52	39.4	36	45.4	41723000	24892000	61065000	36902000	30422000	23887000	0.729142	0.959626	1264300	754290	1850500	1118200	921870	723840		49;152;326;358;423;424	239;291
P53690;A0A286YED2	Matrix metalloproteinase-14	Mmp14		582	65.918	0	30.028	1	3	0	0	0	1	1	3	0	0	0	1	1	3	0	0	0	1	3.1	8.9	0	0	0	2.1	839530	1302200	0	0	0	495220	0	0.380295	41976	65110	0	0	0	24761		319
Q3TEG7;P53994;P59279	Ras-related protein Rab-2A;Ras-related protein Rab-2B	Rab2b;Rab2a		193	21.465	0	18.479	1	1	1	1	3	0	1	1	1	1	3	0	1	1	1	1	3	0	6.7	6.7	6.7	6.7	19.2	0	985800	848020	661780	885040	812980	0	0.824691	0	75830	65232	50906	68080	62537	0		21
P53996	Cellular nucleic acid-binding protein	Cnbp		178	19.592	0	19.406	2	1	1	1	3	1	2	1	1	1	3	1	1	1	1	1	1	1	15.2	8.4	8.4	8.4	23.6	8.4	0	0	0	0	0	0	#DIV/0!	#DIV/0!	0	0	0	0	0	0		54;98;99;102;120;123
P54775;A0A140LIZ5	26S protease regulatory subunit 6B	Psmc4		418	47.408	0	70.083	2	0	5	4	9	6	2	0	5	4	9	6	2	0	5	4	9	6	5.7	0	19.4	14.8	34.7	18.2	1553100	0	3493800	1928400	4098100	3647300	2.63866	#DIV/0!	62126	0	139750	77137	163920	145890		379
P54823	Probable ATP-dependent RNA helicase DDX6	Ddx6		483	54.191	0.0027881	6.6456	0	0	0	1	0	0	0	0	0	1	0	0	0	0	0	1	0	0	0	0	0	3.9	0	0	0	0	0	890980	0	0	#DIV/0!	#DIV/0!	0	0	0	31821	0	0
P55258	Ras-related protein Rab-8A	Rab8a		207	23.668	0.0028195	6.7242	0	0	1	0	0	1	0	0	1	0	0	0	0	0	1	0	0	0	0	0	6.8	0	0	5.3	0	0	1259700	0	0	0	#DIV/0!	#DIV/0!	0	0	96900	0	0	0
P55849;Q32ME9;A0A286YCT9	Desmocollin-1	Dsc1		886	98.937	0.0011682	11.982	1	2	0	2	0	2	1	2	0	2	0	2	1	2	0	2	0	2	0.9	1.7	0	1.7	0	1.7	0	0	0	423710	0	1693700	#DIV/0!	#DIV/0!	0	0	0	8827.3	0	35284		55
P56375	Acylphosphatase-2	Acyp2		106	11.877	0.0045704	6.5567	1	1	0	0	0	0	1	1	0	0	0	0	1	1	0	0	0	0	15.1	15.1	0	0	0	0	0	0	0	0	0	0	#DIV/0!	#DIV/0!	0	0	0	0	0	0		29
Q3U4W8;P56399	Ubiquitin carboxyl-terminal hydrolase;Ubiquitin carboxyl-terminal hydrolase 5	Usp5		835	93.354	0.0012077	12.245	1	0	1	0	0	0	1	0	1	0	0	0	1	0	1	0	0	0	2.9	0	2.2	0	0	0	1672700	0	394650	0	0	0	0	#DIV/0!	41818	0	9866.3	0	0	0
P56480	ATP synthase subunit beta, mitochondrial	Atp5b		529	56.3	0	49.895	3	4	2	3	0	1	3	4	2	3	0	1	3	4	2	3	0	1	11.3	15.9	7.9	8.3	0	2.1	5268900	3252500	1460200	4526500	0	1235700	0	0.379923	181690	112160	50351	156090	0	42611
Q91V77;P56565	Protein S100;Protein S100-A1	S100a1		94	10.505	0.0030151	7.2933	1	1	0	0	0	0	1	1	0	0	0	0	1	1	0	0	0	0	16	16	0	0	0	0	446030	185580	0	0	0	0	0	0	89206	37116	0	0	0	0
Q8CFQ9;P56959;G3UZD2;G3UXT7;Q91VQ2	RNA-binding protein FUS	Fus		517	52.601	0.0014306	14.721	2	0	1	0	2	1	2	0	1	0	2	1	2	0	1	0	2	1	8.9	0	6.2	0	8.9	6.2	1633300	0	1220500	0	1320800	521590	0.80867	#DIV/0!	125640	0	93883	0	101600	40123		420;425	428
P57759	Endoplasmic reticulum resident protein 29	Erp29		262	28.823	0.0079295	6.381	1	0	0	1	0	0	1	0	0	1	0	0	1	0	0	1	0	0	6.5	0	0	6.5	0	0	0	0	0	672790	0	0	#DIV/0!	#DIV/0!	0	0	0	56066	0	0
P58158	Galactosylgalactosylxylosylprotein 3-beta-glucuronosyltransferase 3	B3gat3		335	37.066	0.0030644	7.5981	0	0	1	0	0	0	0	0	1	0	0	0	0	0	1	0	0	0	0	0	8.1	0	0	0	0	0	720890	0	0	0	#DIV/0!	#DIV/0!	0	0	45055	0	0	0
P58252	Elongation factor 2	Eef2		858	95.313	0	291.98	24	24	20	23	24	24	24	24	20	23	24	24	24	24	20	23	24	24	41.3	40.9	34.8	42.8	40.3	39.2	84885000	52485000	42235000	39244000	46755000	53658000	0.550804	1.02235	1886300	1166300	938550	872080	1039000	1192400	651	41;369;466;567;591;651;693;728;751	353;383;396;494;741;781
P58742	Aladin	Aaas		546	59.43	0	45.665	5	5	5	4	6	4	5	5	5	4	6	4	5	5	5	4	6	4	13	12.8	12.6	9.9	15	10.8	4819500	1385000	3779700	1945000	6092100	1955900	1.26405	1.4122	192780	55399	151190	77800	243680	78236		2
Q8BSH3;P58771;E9Q452;Q8BP43;E9Q454	Tropomyosin alpha-1 chain	Tpm1		284	32.698	0	109.93	17	4	11	16	12	20	12	1	7	12	8	12	0	0	0	0	0	0	45.4	9.2	26.4	40.5	37	52.5	83086000	951250	11286000	60883000	24680000	350140000	0.297042	368.084	5192900	59453	705370	3805200	1542500	21884000	190	190	141
P58774	Tropomyosin beta chain	Tpm2		284	32.836	0.0012642	12.685	11	5	7	9	8	19	1	0	1	1	1	2	0	0	0	0	0	1	28.9	9.2	13.7	24.6	18.7	51.4	0	0	0	0	0	368870	#DIV/0!	#DIV/0!	0	0	0	0	0	23054		36;190	146
S4R2K3;P59913	Protein-L-isoaspartate O-methyltransferase domain-containing protein 1	Pcmtd1		87	9.7793	0.0013387	13.393	0	0	2	1	1	0	0	0	2	1	1	0	0	0	2	1	1	0	0	0	37.9	17.2	17.2	0	0	0	1176500	974760	730950	0	#DIV/0!	#DIV/0!	0	0	196080	162460	121830	0
P59999	Actin-related protein 2/3 complex subunit 4	Arpc4		168	19.667	0	39.861	2	1	4	3	4	4	2	1	4	3	4	4	2	1	4	3	4	4	11.3	4.8	29.8	18.5	29.8	25	11528000	1290300	8389600	19581000	34817000	52140000	3.02021	40.4092	1280900	143370	932180	2175600	3868600	5793300		21
P60060;G3UWH0	Protein transport protein Sec61 subunit gamma	Sec61g		68	7.7412	0.0012804	12.799	1	0	1	0	2	0	1	0	1	0	2	0	1	0	1	0	2	0	19.1	0	17.6	0	36.8	0	1650200	0	248360	0	2012300	0	1.21943	#DIV/0!	550050	0	82787	0	670780	0
P60122	RuvB-like 1	Ruvbl1		456	50.213	0	46.872	3	0	4	4	5	5	3	0	4	4	5	5	3	0	4	4	5	5	11.6	0	15.4	15.4	18.4	17.8	2065900	0	4094100	2829800	4231300	3593600	2.04816	#DIV/0!	93906	0	186100	128630	192330	163350
A0A0G2JER9;G3X8S5;O54946;A0A0G2JGN9;A0A0G2JEI3;Q9QYI8	DnaJ homolog subfamily B member 6;DnaJ homolog subfamily B member 7	Dnajb6;Dnajb7		243	26.998	0.0014104	14.307	0	0	0	1	1	2	0	0	0	1	1	2	0	0	0	1	1	2	0	0	0	4.5	4.5	9.9	0	0	0	1323400	1497300	2400600	#DIV/0!	#DIV/0!	0	0	0	132340	149730	240060
P60335	Poly(rC)-binding protein 1	Pcbp1		356	37.497	0	59.415	4	2	4	2	5	3	4	2	4	2	5	3	4	2	3	2	5	2	24.7	9.6	23	9.6	30.9	12.6	10108000	4674600	8994400	6053200	9180700	4489500	0.908261	0.960403	594570	274980	529080	356070	540040	264090		158;194;201;293
P60710;E9Q1F2;E9Q5F4	Actin, cytoplasmic 1;Actin, cytoplasmic 1, N-terminally processed	Actb		375	41.736	0	323.31	24	18	20	21	24	30	24	18	20	21	24	30	1	1	1	2	3	3	83.5	76.3	80	82.1	83.5	91.2	4277000000	701970000	3611200000	5491500000	4634100000	15978000000	1.08349	22.7617	213850000	35099000	180560000	274580000	231700000	798910000	17;217;257;272	17;217;257;272	16;44;47;119;123;132;153;227;269;283;305;325
P60766	Cell division control protein 42 homolog	Cdc42		191	21.258	0	37.908	2	2	3	2	3	1	2	2	3	2	3	1	2	2	3	2	3	1	21.5	14.7	34.6	14.7	25.7	11	1168900	483630	638660	1206500	1776300	1228600	1.51963	2.54037	129880	53736	70963	134060	197360	136510		81;105
P60843;Q8BTU6;P10630	Eukaryotic initiation factor 4A-I;Eukaryotic initiation factor 4A-II;Eukaryotic initiation factor 4A-II, N-terminally processed	Eif4a1;Eif4a2		406	46.153	0	50.831	4	2	6	6	6	4	4	2	6	6	6	4	3	1	5	5	5	3	15.3	8.6	23.2	23.6	23.9	15.5	5978600	980600	4762500	6652700	6975800	4727600	1.16679	4.82113	259940	42635	207060	289250	303290	205550
P60867	40S ribosomal protein S20	Rps20		119	13.373	0	33.902	3	3	3	3	3	3	3	3	3	3	3	3	3	3	3	3	3	3	16.8	16.8	26.1	16.8	26.1	25.2	4573700	2344200	242120	5622300	422730	12232000	0.0924263	5.21798	914740	468830	48424	1124500	84547	2446400		36
P61021	Ras-related protein Rab-5B	Rab5b		215	23.707	0.0079646	6.3988	0	0	0	1	1	0	0	0	0	1	1	0	0	0	0	1	1	0	0	0	0	6.5	6.5	0	0	0	0	179970	304850	0	#DIV/0!	#DIV/0!	0	0	0	16361	27714	0
P61027	Ras-related protein Rab-10	Rab10		200	22.541	0.0011848	12.117	0	0	0	0	0	2	0	0	0	0	0	2	0	0	0	0	0	1	0	0	0	0	0	10.5	0	0	0	0	0	1135200	#DIV/0!	#DIV/0!	0	0	0	0	0	87320
P61161	Actin-related protein 2	Actr2		394	44.76	0	134.29	9	6	7	10	11	13	9	6	7	10	11	13	9	6	7	10	11	13	30.2	23.9	27.7	36.3	40.4	42.6	28467000	3473300	20836000	24453000	41508000	95831000	1.45811	27.5908	2189800	267170	1602800	1881000	3192900	7371600		11;20;221	56;67;74;114;309;353
P61164	Alpha-centractin	Actr1a		376	42.613	0	20.7	1	1	2	2	2	1	1	1	2	2	2	1	1	1	1	2	2	1	5.9	5.9	10.1	10.4	10.4	5.9	1873600	1316700	2408200	2288100	3204700	1096400	1.71045	0.832688	93679	65833	120410	114410	160230	54820
P84078;P61205;Q8BSL7	ADP-ribosylation factor 1;ADP-ribosylation factor 3;ADP-ribosylation factor 2	Arf1;Arf3;Arf2		181	20.697	0	39.948	4	3	3	3	3	2	4	3	3	3	3	2	1	1	1	1	0	1	35.9	30.4	30.4	30.4	28.7	19.9	10599000	6184900	12841000	9147300	9710900	3877300	0.916209	0.626898	1059900	618490	1284100	914730	971090	387730
P61620	Protein transport protein Sec61 subunit alpha isoform 1	Sec61a1		476	52.264	0.0031185	7.9763	0	1	0	0	0	0	0	1	0	0	0	0	0	1	0	0	0	0	0	4.8	0	0	0	0	0	0	0	0	0	0	#DIV/0!	#DIV/0!	0	0	0	0	0	0
P61750;E9Q798	ADP-ribosylation factor 4	Arf4		180	20.396	0.0013021	12.957	4	3	3	3	4	1	2	1	1	1	1	0	1	0	0	0	0	0	34.4	30.6	30.6	30.6	36.7	11.7	0	0	0	0	0	0	#DIV/0!	#DIV/0!	0	0	0	0	0	0	62	62
P61982	14-3-3 protein gamma;14-3-3 protein gamma, N-terminally processed	Ywhag		247	28.302	0.002809	6.6868	1	1	1	1	1	2	0	0	0	0	0	1	0	0	0	0	0	1	4	4	4	4	4	9.7	0	0	0	0	0	665990	#DIV/0!	#DIV/0!	0	0	0	0	0	41624			223
P62071	Ras-related protein R-Ras2	Rras2		204	23.399	0	19.02	2	3	2	1	2	1	2	3	2	1	2	1	2	3	2	1	2	1	13.7	23	13.7	7.8	13.7	7.8	1803600	2383900	671020	559500	1372100	615880	0.760756	0.25835	120240	158930	44735	37300	91473	41058
P62141	Serine/threonine-protein phosphatase PP1-beta catalytic subunit	Ppp1cb		327	37.186	0	51.894	5	2	3	5	4	5	5	2	3	5	4	5	2	1	0	2	1	2	21.1	8.6	12.5	17.7	13.5	18.3	2740600	238780	369100	2030500	1571100	5656300	0.573269	23.6883	161210	14046	21712	119440	92418	332730		61;139;244
E9PWK7;Q8C8K1;P54761;E0CYA3;P54754	Receptor protein-tyrosine kinase;Ephrin type-B receptor 4;Ephrin type-B receptor 3	Ephb4;Ephb3		935	103.15	0	18.155	2	2	1	1	1	2	1	1	1	1	1	2	1	1	1	1	1	2	2.8	2.8	1.6	1.1	1.7	3.3	0	0	0	8001900	1477700	710460	#DIV/0!	#DIV/0!	0	0	0	153880	28417	13663		630;754
Q8K1K2;P62196	26S protease regulatory subunit 8	Psmc5		348	38.751	0	47.15	2	0	5	3	6	4	2	0	5	3	6	4	2	0	5	3	6	4	9.8	0	26.4	15.2	31	20.1	2181400	0	5269100	2814600	7790400	3925900	3.57128	#DIV/0!	99155	0	239510	127930	354110	178450
P62242	40S ribosomal protein S8	Rps8		208	24.205	0	45.389	2	3	3	3	4	3	2	3	3	3	4	3	2	3	3	3	4	3	13.5	20.7	20.7	20.7	24	16.8	1685200	532290	941910	2128600	3760700	5516800	2.2316	10.3643	187240	59144	104660	236520	417860	612980		71;72
P62245;F8WJ41;D3YVB4;D3Z712	40S ribosomal protein S15a	Rps15a		130	14.839	0	33.186	3	3	2	2	2	3	3	3	2	2	2	3	3	3	2	2	2	3	29.2	33.1	13.8	22.3	22.3	19.2	1957700	4566900	218010	1294900	1466000	5106700	0.748838	1.1182	244710	570860	27251	161860	183250	638340
P62259;F6WA09	14-3-3 protein epsilon	Ywhae		255	29.174	0	18.193	3	1	1	2	1	4	2	0	0	1	0	3	2	0	0	1	0	3	16.1	3.9	3.9	11.4	3.9	20.4	1268100	0	0	840150	0	798390	0	#DIV/0!	74593	0	0	49421	0	46964			221
P62267	40S ribosomal protein S23	Rps23		143	15.807	0.0014535	15.566	2	2	2	1	2	1	2	2	2	1	2	1	2	2	2	1	2	1	26.6	26.6	26.6	7.7	26.6	7.7	2914900	1255400	1506300	1531400	2057300	1933800	0.705788	1.54039	485820	209240	251050	255240	342880	322300		90
P62274	40S ribosomal protein S29	Rps29		56	6.6767	0	70.93	2	2	2	2	2	2	2	2	2	2	2	2	2	2	2	2	2	2	32.1	32.1	32.1	32.1	32.1	32.1	14016000	4898900	5915400	9398600	11903000	46942000	0.849244	9.58215	7007800	2449500	2957700	4699300	5951400	23471000		39
P62301;Q921R2	40S ribosomal protein S13	Rps13		151	17.222	0	34.617	4	1	2	2	3	3	4	1	2	2	3	3	4	1	2	2	3	3	19.2	9.9	18.5	17.9	22.5	18.5	9371500	1679000	1151400	3043600	4226700	5723200	0.451016	3.4087	1041300	186550	127940	338180	469640	635920
P62320	Small nuclear ribonucleoprotein Sm D3	Snrpd3		126	13.916	0	20.482	2	2	1	1	2	2	2	2	1	1	2	2	2	2	1	1	2	2	24.6	23.8	16.7	16.7	24.6	24.6	200510	337730	0	0	268920	1236700	1.34118	3.6618	33418	56289	0	0	44820	206110		20
P62331	ADP-ribosylation factor 6	Arf6		175	20.082	0	17.203	1	0	0	1	1	1	1	0	0	1	1	1	1	0	0	1	1	1	12	0	0	6.3	6.3	6.3	1975900	0	0	953830	337400	0	0.170758	#DIV/0!	246990	0	0	119230	42175	0			18
P62334	26S protease regulatory subunit 10B	Psmc6		389	44.172	0.0011547	11.832	0	0	0	0	2	0	0	0	0	0	2	0	0	0	0	0	2	0	0	0	0	0	6.2	0	0	0	0	0	1226300	0	#DIV/0!	#DIV/0!	0	0	0	0	58394	0
P62702;V9GWY0	40S ribosomal protein S4, X isoform;40S ribosomal protein S4	Rps4x;Gm15013		263	29.597	0	33.345	3	2	3	4	3	3	3	2	3	4	3	3	3	2	3	4	3	3	16.3	7.2	16.3	20.5	16.3	14.1	3107300	861990	1700600	2424700	2639700	2527100	0.849516	2.9317	194210	53874	106290	151550	164980	157940		181	87
P62737;P63268;D3YZY0	Actin, aortic smooth muscle;Actin, gamma-enteric smooth muscle	Acta2;Actg2		377	42.009	0.003125	7.9957	20	15	16	15	17	22	1	1	1	1	1	1	1	1	1	1	1	1	70.3	60.2	63.1	57.8	66.6	74	28330000	3821200	11176000	17715000	26479000	16302000	0.934663	4.2662	1416500	191060	558810	885730	1323900	815100	219;259	219;259	46;49;84;178;229;271;285;307;327
P62751	60S ribosomal protein L23a	Rpl23a		156	17.695	0	36.259	3	1	1	2	4	4	3	1	1	2	4	4	3	1	1	2	4	4	24.4	8.3	9.6	14.7	24.4	26.9	1582900	419210	0	962300	2522700	10887000	1.59372	25.9703	263810	69868	0	160380	420450	1814500
P62754	40S ribosomal protein S6	Rps6		249	28.68	0.0028382	6.7548	0	0	0	1	1	0	0	0	0	1	1	0	0	0	0	1	1	0	0	0	0	6	6	0	0	0	0	0	0	0	#DIV/0!	#DIV/0!	0	0	0	0	0	0			32
P62806	Histone H4	Hist1h4a		103	11.367	0	33.556	4	3	3	3	3	3	4	3	3	3	3	3	4	3	3	3	3	3	34	22.3	29.1	29.1	29.1	29.1	7431700	1364100	6697800	15896000	6871400	12174000	0.924607	8.92457	1238600	227360	1116300	2649300	1145200	2029000			85
Q5SW87;Q5SW88;P62821	Ras-related protein Rab-1A	Rab1;Rab1A		138	15.025	0.0029326	7.0188	0	1	1	1	1	1	0	1	1	1	1	0	0	1	1	1	1	0	0	11.6	11.6	11.6	11.6	8	0	865450	1784800	1332100	1853400	0	#DIV/0!	0	0	78677	162260	121100	168490	0
P62827;Q14AA6	GTP-binding nuclear protein Ran	Ran;1700009N14Rik		216	24.423	0	34.113	4	2	4	4	4	2	4	2	4	4	4	2	4	2	4	4	4	2	25.9	14.4	25.9	25.9	22.2	10.6	6957500	302280	6510700	5124400	3341200	0	0.48023	0	632500	27480	591880	465860	303750	0	120	112;120
P62830	60S ribosomal protein L23	Rpl23		140	14.865	0	32.45	2	1	2	2	3	3	2	1	2	2	3	3	2	1	2	2	3	3	25	12.9	27.1	25	27.1	27.1	692690	1282800	615470	570040	5164200	1730800	7.45528	1.34924	76966	142540	68386	63337	573800	192310	28	28	60;62
P62855	40S ribosomal protein S26	Rps26		115	13.015	0.0030488	7.4679	1	1	1	1	1	1	1	1	1	1	1	1	1	1	1	1	1	1	13	13	13	13	13	13	2352400	1240900	2333900	2273900	1908300	2304300	0.811214	1.85696	470490	248180	466770	454790	381660	460860
P62874;H3BLF7;H3BKR2	Guanine nucleotide-binding protein G(I)/G(S)/G(T) subunit beta-1	Gnb1		340	37.377	0.0029211	6.9762	3	1	2	2	2	2	1	0	1	1	0	1	1	0	1	1	0	1	14.1	3.2	7.4	7.4	6.5	7.4	1984700	0	1156300	775380	0	2042600	0	#DIV/0!	152670	0	88945	59645	0	157120		317
P62880;D3Z1T4;D3Z1M1;E9QKR0;D3YZX3;P29387	Guanine nucleotide-binding protein G(I)/G(S)/G(T) subunit beta-2;Guanine nucleotide-binding protein subunit beta-4	Gnb2;Gnb4		340	37.331	0	39.622	5	2	2	2	3	2	5	2	2	2	3	2	3	1	1	1	1	1	23.5	8.8	8.8	8.8	12.1	8.8	7229100	2310300	3401900	2054100	4065800	2617400	0.562421	1.13293	556080	177710	261680	158010	312750	201330		25;148;149;317
P62908;D3YV43;A0A140LI77	40S ribosomal protein S3	Rps3		243	26.674	0	110.97	12	11	11	13	12	13	12	11	11	13	12	13	12	11	11	13	12	13	50.6	50.2	43.6	57.6	49	61.3	86309000	21478000	73865000	95368000	84608000	144330000	0.980292	6.7199	4542600	1130400	3887600	5019300	4453100	7596400	97	97;119	157;189
P62960;A0A0A0MQD2;B2RUF0;Q9Z2C8;Q9JKB3	Nuclease-sensitive element-binding protein 1;Y-box-binding protein 2;Y-box-binding protein 3	Ybx1;Ybx2;Ybx3		322	35.73	0	32.458	3	1	2	2	3	4	3	1	2	2	3	4	3	1	2	2	3	4	19.3	5.3	9.9	9.9	19.3	19.3	2225100	705680	909960	1653200	2882500	10647000	1.29545	15.0876	171160	54283	69997	127170	221730	818980
Q5SX49;P62962	Profilin;Profilin-1	Pfn1		112	11.82	0	22.23	2	2	2	2	3	2	2	2	2	2	3	2	1	1	1	1	1	1	26.8	26.8	26.8	26.8	39.3	26.8	14909000	9187200	10848000	7883100	9443800	4547300	0.633429	0.49496	2484900	1531200	1808100	1313800	1574000	757880			86
Q3TLP8;P63001;A2AC13;P60764	Ras-related C3 botulinum toxin substrate 1;Ras-related C3 botulinum toxin substrate 3	Rac1;Rac3		211	23.432	0.0012853	12.832	1	0	1	1	1	2	1	0	1	1	1	2	1	0	1	1	1	2	6.6	0	6.6	6.6	6.6	10.9	0	0	0	0	0	0	#DIV/0!	#DIV/0!	0	0	0	0	0	0		124
P63017;Q504P4	Heat shock cognate 71 kDa protein	Hspa8		646	70.87	0	202.51	17	17	17	17	22	16	17	17	17	17	22	16	11	11	10	10	14	9	39.3	36.5	38.1	39.6	45.5	31.9	77521000	35645000	41740000	42091000	76940000	85236000	0.992505	2.39125	2349100	1080200	1264900	1275500	2331500	2582900		17;603	61;93;122;237;549
P63038	60 kDa heat shock protein, mitochondrial	Hspd1		573	60.955	0	39.112	3	1	1	2	3	1	3	1	1	2	3	1	3	1	1	2	3	1	12	3.8	3.8	9.1	12.2	4.4	5737000	974270	716630	1501400	1908000	658870	0.332578	0.67627	173850	29523	21716	45498	57819	19966		442
O35593	26S proteasome non-ATPase regulatory subunit 14	Psmd14		310	34.577	0	18.303	0	0	0	0	1	1	0	0	0	0	1	1	0	0	0	0	1	1	0	0	0	0	11	4.2	0	0	0	0	1371000	1613200	#DIV/0!	#DIV/0!	0	0	0	0	91399	107540
Z4YKV1;P63094;Q6R0H7;Q66L47;Q8CGK7	Guanine nucleotide-binding protein G(s) subunit alpha isoforms short;Guanine nucleotide-binding protein G(s) subunit alpha isoforms XLas;Guanine nucleotide-binding protein G(olf) subunit alpha	Gnas;Gnal		379	44.178	0.0012361	12.475	1	0	1	1	1	2	1	0	0	0	0	1	1	0	0	0	0	1	3.2	0	2.9	2.9	2.9	6.3	399180	0	0	0	0	584940	0	#DIV/0!	21009	0	0	0	0	30786
P63101	14-3-3 protein zeta/delta	Ywhaz		245	27.771	0	69.21	5	4	6	4	3	6	5	4	6	4	3	6	4	3	5	3	2	5	36.7	25.3	38	27.3	19.2	38	17231000	3922000	7429900	6450700	3548700	6446500	0.205949	1.64368	1230800	280140	530710	460770	253480	460460			218
P63168;Q80ZS7;Q9D0M5	Dynein light chain 1, cytoplasmic;Dynein light chain 2, cytoplasmic	Dynll1;BC048507;Dynll2		89	10.366	0.0014265	14.67	1	2	2	2	2	0	1	2	2	2	2	0	1	2	2	2	2	0	12.4	37.1	37.1	37.1	37.1	0	0	0	0	0	0	0	#DIV/0!	#DIV/0!	0	0	0	0	0	0		24;56
P63260	Actin, cytoplasmic 2;Actin, cytoplasmic 2, N-terminally processed	Actg1		375	41.792	0	25.839	24	18	20	20	22	28	1	1	1	1	1	1	1	1	1	1	1	1	83.5	76.3	80	79.5	83.2	90.9	0	0	0	0	0	0	#DIV/0!	#DIV/0!	0	0	0	0	0	0	17;217;257;272	17;217;257;272	16;44;47;119;123;132;153;227;269;283;305;325
P63276	40S ribosomal protein S17	Rps17		135	15.524	0	23.117	2	2	1	0	1	2	2	2	1	0	1	2	2	2	1	0	1	2	25.2	17	16.3	0	16.3	32.6	1339900	1236000	636210	0	1383100	2276000	1.03224	1.84142	267970	247200	127240	0	276630	455190
P63325;A0A338P731;Q3UW83;A0A338P7K4;A0A3B2W864	40S ribosomal protein S10	Rps10		165	18.916	0	28.409	3	4	4	3	3	2	3	4	4	3	3	2	3	4	4	3	3	2	26.7	32.1	32.1	23	23	17.6	3785400	3313900	4951100	2562000	3817400	1784400	1.00845	0.538459	473170	414240	618890	320250	477180	223060
P63330;P62715	Serine/threonine-protein phosphatase 2A catalytic subunit alpha isoform;Serine/threonine-protein phosphatase 2A catalytic subunit beta isoform	Ppp2ca;Ppp2cb		309	35.608	0	39.638	1	0	6	2	1	1	1	0	6	2	1	1	1	0	6	2	1	1	3.6	0	30.1	8.7	4.9	4.2	1083600	0	2825100	0	448910	0	0.414276	#DIV/0!	67726	0	176570	0	28057	0		20;133
P67778;Q5SQG5	Prohibitin	Phb		272	29.82	0	103.49	8	5	9	8	10	8	8	5	9	8	10	8	8	5	9	8	10	8	44.1	27.2	54	44.1	60.7	44.1	85252000	35439000	82472000	85157000	129190000	81111000	1.51539	2.28875	4736200	1968800	4581800	4730900	7177000	4506200		69
P67984	60S ribosomal protein L22	Rpl22		128	14.759	0.0012255	12.427	0	0	0	0	0	2	0	0	0	0	0	2	0	0	0	0	0	2	0	0	0	0	0	18.8	0	0	0	0	0	2667800	#DIV/0!	#DIV/0!	0	0	0	0	0	666960
P68033;P68134	Actin, alpha cardiac muscle 1;Actin, alpha skeletal muscle	Actc1;Acta1		377	42.019	0	198.13	20	15	16	15	17	22	9	8	8	6	8	8	0	0	0	0	0	0	70.3	60.2	63.1	57.8	66.6	74	1350000000	208460000	1017000000	1291000000	1468800000	3007700000	1.088	14.4282	67500000	10423000	50848000	64551000	73440000	150390000	219;259	219;259	46;49;84;178;229;271;285;307;327
P68040	Guanine nucleotide-binding protein subunit beta-2-like 1;Guanine nucleotide-binding protein subunit beta-2-like 1, N-terminally processed	Gnb2l1		317	35.076	0	64.383	5	2	7	6	5	4	5	2	7	6	5	4	5	2	7	6	5	4	27.4	13.6	36	31.2	25.2	16.7	4597000	1015500	2932200	4399400	2823000	2253000	0.614096	2.21861	229850	50773	146610	219970	141150	112650		138;168;182;207;249;286
P68369;P05214	Tubulin alpha-1A chain;Tubulin alpha-3 chain	Tuba1a;Tuba3a		451	50.135	0	226.71	16	16	16	17	16	15	16	16	16	17	16	15	1	1	1	1	1	1	57	58.8	58.8	55.4	58.8	56.5	130600000	81759000	163250000	121920000	159990000	96301000	1.22504	1.17786	6218900	3893300	7773600	5805900	7618500	4585800	295;347;376	129;295;347;376	154;302;377;413
P68372;Q9D6F9	Tubulin beta-4B chain;Tubulin beta-4A chain	Tubb4b;Tubb4a		445	49.83	0	46.284	19	20	20	17	20	18	6	5	6	4	6	3	3	3	3	3	3	2	62.9	65.2	63.1	52.6	64.9	56.9	25224000	13460000	36060000	11776000	23115000	6051100	0.916389	0.449562	1261200	673000	1803000	588820	1155700	302550	127;129	127;129;239;303;354	73;147;257;267;330;363;388
P70124	Serpin B5	Serpinb5		375	42.111	0	18.045	2	0	0	2	0	0	2	0	0	2	0	0	2	0	0	2	0	0	6.9	0	0	7.7	0	0	2086200	0	0	1515400	0	0	0	#DIV/0!	94826	0	0	68883	0	0
P70168	Importin subunit beta-1	Kpnb1		876	97.183	0.008726	6.3374	1	1	0	0	0	0	1	1	0	0	0	0	1	1	0	0	0	0	2.5	2.5	0	0	0	0	1374500	826150	0	0	0	0	0	0	34363	20654	0	0	0	0
P70195	Proteasome subunit beta type-7	Psmb7		277	29.891	0	17.974	1	0	0	0	2	1	1	0	0	0	2	1	1	0	0	0	2	1	7.2	0	0	0	11.2	4.3	2194800	0	0	0	1472700	448800	0.670995	#DIV/0!	199520	0	0	0	133890	40800
Q99JI4	26S proteasome non-ATPase regulatory subunit 6	Psmd6		389	45.536	0	24.254	0	0	0	1	4	3	0	0	0	1	4	3	0	0	0	1	4	3	0	0	0	3.1	12.1	9.8	0	0	0	320260	1367000	1124400	#DIV/0!	#DIV/0!	0	0	0	12318	52575	43247		58
P70206	Plexin-A1	Plxna1		1894	211.1	0.0013038	12.987	2	1	1	0	0	0	2	1	1	0	0	0	2	1	1	0	0	0	1.3	0.7	0.7	0	0	0	593550	335510	305750	0	0	0	0	0	5819.1	3289.3	2997.6	0	0	0
P70280	Vesicle-associated membrane protein 7	Vamp7		220	24.967	0.0012755	12.773	1	1	1	0	1	1	1	1	1	0	1	1	1	1	1	0	1	1	4.1	8.6	8.6	0	8.6	4.1	429640	727790	1110800	0	913390	283270	2.12594	0.389219	33050	55984	85445	0	70260	21790
P70349;B0R1E3	Histidine triad nucleotide-binding protein 1	Hint1		126	13.777	0.001171	12.024	1	0	1	0	1	0	1	0	1	0	1	0	1	0	1	0	1	0	15.9	0	15.9	0	19	0	0	0	0	0	120950	0	#DIV/0!	#DIV/0!	0	0	0	0	15119	0		38
P70372	ELAV-like protein 1	Elavl1		326	36.169	0	27.638	0	3	3	3	2	0	0	3	3	3	2	0	0	3	3	3	2	0	0	13.5	13.5	13.5	9.5	0	0	2594500	3612600	5779800	2314500	0	#DIV/0!	0	0	162150	225790	361240	144660	0			193
P70424	Receptor tyrosine-protein kinase erbB-2	Erbb2		1256	138.58	0	17.184	2	0	0	0	1	1	2	0	0	0	1	1	2	0	0	0	1	1	2.6	0	0	0	1	1	1031600	0	0	0	250950	298730	0.243263	#DIV/0!	20633	0	0	0	5019	5974.5
Q60817;P70670	Nascent polypeptide-associated complex subunit alpha;Nascent polypeptide-associated complex subunit alpha, muscle-specific form	Naca		215	23.384	0.0028708	6.8412	1	0	0	1	1	1	1	0	0	1	1	1	1	0	0	1	1	1	6.5	0	0	6.5	6.5	6.5	401500	0	0	350260	260080	1205400	0.647771	#DIV/0!	66917	0	0	58377	43347	200900
P80313;A0A0N4SV00	T-complex protein 1 subunit eta	Cct7		544	59.652	0	70.792	3	3	4	8	4	7	3	3	4	8	4	7	3	3	4	8	4	7	8.3	9.7	10.7	23.2	10.1	19.1	2129700	1841900	5293700	6240400	3844400	6335600	1.80514	3.43971	73439	63514	182540	215190	132570	218470		29;364;450
P80314	T-complex protein 1 subunit beta	Cct2		535	57.477	0	266.64	19	14	21	21	23	23	19	14	21	21	23	23	19	14	21	21	23	23	48.4	40.9	58.5	60.4	59.1	59.6	60302000	25888000	146170000	81582000	100590000	124800000	1.6681	4.82077	1884400	808990	4567800	2549400	3143500	3900000		289;395;412	160;353;445
P80316	T-complex protein 1 subunit epsilon	Cct5		541	59.623	0	177.58	5	7	10	9	12	13	5	7	10	9	12	13	5	7	10	9	12	13	21.1	27	32.5	29	35.3	37.2	13204000	8300500	29447000	21297000	27204000	31148000	2.06028	3.75255	440130	276680	981570	709900	906790	1038300	253	302;440;493	460;468;474;523
P80317	T-complex protein 1 subunit zeta	Cct6a		531	58.004	0	73.432	6	4	5	6	6	8	6	4	5	6	6	8	6	4	5	6	6	8	16.6	13.2	17.1	19.6	17.3	23.7	10927000	5368200	23274000	14191000	16339000	14501000	1.49529	2.70128	420270	206470	895150	545790	628420	557740
Q3U0I3;P80318;E9Q133;F6Q609	T-complex protein 1 subunit gamma	Cct3		521	58.278	0	127.62	6	4	13	13	12	12	6	4	13	13	12	12	6	4	13	13	12	12	20.3	12.1	38.2	36.9	33.2	33.2	11349000	3709200	21949000	16938000	22539000	19148000	1.98599	5.1623	378310	123640	731620	564610	751310	638270		173;366;372;398;475	429
Q8VCK3;P83887	Tubulin gamma-2 chain;Tubulin gamma-1 chain	Tubg2;Tubg1		451	51.121	0	19.9	2	1	1	2	1	0	2	1	1	2	1	0	2	1	1	2	1	0	9.3	4.7	4.7	10.6	4.7	0	1632900	564520	1538300	1820200	834390	0	0.510987	0	70997	24544	66883	79137	36278	0
Q3TWV4;P84091	AP-2 complex subunit mu	Ap2m1		433	49.389	0.0012837	12.823	0	1	1	1	2	0	0	1	1	1	2	0	0	1	1	1	2	0	0	4.6	4.6	4.6	6.2	0	0	1358500	1664800	1793500	1374900	0	#DIV/0!	0	0	52248	64030	68981	52881	0
P84104;A2A4X6	Serine/arginine-rich splicing factor 3	Srsf3;Gm12355		164	19.329	0	18.96	3	1	1	1	2	1	3	1	1	1	2	1	3	1	1	1	2	1	18.3	12.8	8.5	5.5	18.3	5.5	15770000	3505700	4791700	1432700	5455700	1674500	0.345954	0.477651	2252900	500810	684530	204670	779390	239210
P97350	Plakophilin-1	Pkp1		728	80.895	0	77.971	6	6	6	7	6	8	6	6	6	7	6	8	6	6	6	7	6	8	12.6	12.6	12.6	14	12.6	16.1	433990	356200	218950	1598300	380210	2075500	0.87608	5.82678	9434.6	7743.5	4759.8	34745	8265.5	45120		237;243;274;291;410;548
P97351	40S ribosomal protein S3a	Rps3a		264	29.885	0	26.68	3	2	2	2	1	4	3	2	2	2	1	4	3	2	2	2	1	4	14.8	9.5	9.5	8.3	3	17.8	4333700	4427300	2655900	0	0	1878300	0	0.424254	254920	260430	156230	0	0	110490		139;201
P97363	Serine palmitoyltransferase 2	Sptlc2		560	62.981	0.0028846	6.8645	1	0	0	0	0	0	1	0	0	0	0	0	1	0	0	0	0	0	3.4	0	0	0	0	0	722900	0	0	0	0	0	0	#DIV/0!	22591	0	0	0	0	0
P97425;Q923L6;O35290	Eosinophil cationic protein 2;Eosinophil cationic-type ribonuclease 3	Ear2;Ear10;Ear3		156	17.62	0.0013947	14.044	2	0	0	0	0	0	2	0	0	0	0	0	1	0	0	0	0	0	31.4	0	0	0	0	0	814340	0	0	0	0	0	0	#DIV/0!	135720	0	0	0	0	0		79;86
P97426	Eosinophil cationic protein 1	Ear1		155	17.296	0.0029821	7.1553	1	1	0	0	0	0	0	1	0	0	0	0	0	1	0	0	0	0	12.3	17.4	0	0	0	0	0	0	0	0	0	0	#DIV/0!	#DIV/0!	0	0	0	0	0	0		79;86
P97742	Carnitine O-palmitoyltransferase 1, liver isoform	Cpt1a		773	88.25	0	39.76	1	2	3	0	4	0	1	2	3	0	4	0	1	2	3	0	4	0	2.8	4.8	8.2	0	10.1	0	1267500	721910	2150100	0	3332300	0	2.62903	0	36216	20626	61431	0	95208	0	304
P97855	Ras GTPase-activating protein-binding protein 1	G3bp1		465	51.828	0.0014409	15.302	1	0	1	0	0	0	1	0	1	0	0	0	1	0	1	0	0	0	6	0	3.2	0	0	0	1430100	0	526400	0	0	0	0	#DIV/0!	65003	0	23927	0	0	0
P98083;E9QLZ0;Q8BMC3	SHC-transforming protein 1;SHC-transforming protein 2	Shc1;Shc2		579	62.607	0.0013928	14.038	2	1	1	0	2	0	2	1	1	0	2	0	2	1	1	0	2	0	4.8	2.1	2.1	0	4.8	0	1534900	243030	197170	0	972790	0	0.633781	0	54819	8679.8	7041.8	0	34743	0
P99024	Tubulin beta-5 chain	Tubb5		444	49.67	0	323.31	18	20	18	19	19	20	18	20	18	19	19	20	4	4	3	5	4	4	62.8	65.1	60.4	56.8	64.9	66.9	305620000	172970000	447940000	281170000	392220000	281220000	1.28336	1.62583	15281000	8648600	22397000	14059000	19611000	14061000	127;129	127;129;239;303;354	73;147;257;267;330;363;388
P99026	Proteasome subunit beta type-4	Psmb4		264	29.116	0	19.339	1	1	1	2	2	3	1	1	1	2	2	3	1	1	1	2	2	3	7.6	7.6	7.6	15.2	15.2	20.8	1971700	579760	586540	895420	3035100	2403800	1.53933	4.1462	179240	52705	53321	81402	275920	218530			50
P99027	60S acidic ribosomal protein P2	Rplp2		115	11.651	0	76.475	5	2	4	4	4	5	5	2	4	4	4	5	5	2	4	4	4	5	41.7	30.4	41.7	41.7	41.7	70.4	40279000	18488000	32912000	34787000	44474000	67525000	1.10415	3.65237	8055800	3697700	6582300	6957400	8894800	13505000
P99028	Cytochrome b-c1 complex subunit 6, mitochondrial	Uqcrh		89	10.435	0	20.977	2	1	3	2	2	2	2	1	3	2	2	2	2	1	3	2	2	2	30.3	20.2	57.3	30.3	30.3	30.3	0	0	872920	0	0	0	#DIV/0!	#DIV/0!	0	0	124700	0	0	0		51;65
Q00493	Carboxypeptidase E	Cpe		476	53.255	0.0054201	6.5007	1	0	0	1	0	0	1	0	0	1	0	0	1	0	0	1	0	0	4.6	0	0	4.6	0	0	991890	0	0	1964100	0	0	0	#DIV/0!	41329	0	0	81836	0	0
Q00560;V9GX00	Interleukin-6 receptor subunit beta	Il6st		917	102.45	0	22.118	2	1	0	0	3	2	2	1	0	0	3	2	2	1	0	0	3	2	5.2	3.5	0	0	7.7	5.2	2661200	1159000	0	0	2588200	1655900	0.972569	1.42873	55442	24146	0	0	53921	34497
Q00612;A3KG36	Glucose-6-phosphate 1-dehydrogenase X;Glucose-6-phosphate 1-dehydrogenase	G6pdx		515	59.262	0	49.443	5	1	3	1	3	3	5	1	3	1	3	3	5	1	3	1	3	3	15.1	2.9	10.1	3.1	10.1	6.2	3719800	1199000	4745600	347300	4591300	1299000	1.23429	1.0834	119990	38676	153080	11203	148110	41903		232
Q6PE80;Q00993	Receptor protein-tyrosine kinase;Tyrosine-protein kinase receptor UFO	Axl		879	97.222	0	167.39	17	15	13	6	16	15	17	15	13	6	16	15	17	15	13	6	16	15	32.1	26.8	22.4	12.4	30	25.3	54387000	30625000	13865000	3869100	27800000	18111000	0.511152	0.59138	1264800	712210	322430	89980	646510	421180		50;111;589;759;770;854
Q00PI9	Heterogeneous nuclear ribonucleoprotein U-like protein 2	Hnrnpul2		745	84.939	0.0029098	6.9346	1	0	0	0	0	0	1	0	0	0	0	0	1	0	0	0	0	0	3.2	0	0	0	0	0	1471600	0	0	0	0	0	0	#DIV/0!	43282	0	0	0	0	0
Q01149	Collagen alpha-2(I) chain	Col1a2		1372	129.56	0	19.585	1	0	0	1	1	3	1	0	0	1	1	3	1	0	0	1	1	3	1.4	0	0	1.4	1.4	3.5	873460	0	0	707750	577150	3006200	0.660763	#DIV/0!	12845	0	0	10408	8487.6	44208
Q01853	Transitional endoplasmic reticulum ATPase	Vcp		806	89.321	0	96.164	10	5	8	9	9	4	10	5	8	9	9	4	10	5	8	9	9	4	17.7	9.7	13	16	15.9	7.1	9091300	2546400	5042200	7261000	4588900	6313800	0.504757	2.4795	202030	56587	112050	161360	101980	140310		69;77;105;522	550
Q02053	Ubiquitin-like modifier-activating enzyme 1	Uba1		1058	117.81	0	19.968	2	1	0	1	0	0	2	1	0	1	0	0	2	1	0	1	0	0	3.6	1.9	0	1.7	0	0	974100	0	0	402110	0	0	0	#DIV/0!	18039	0	0	7446.5	0	0		278
Q02257	Junction plakoglobin	Jup		745	81.8	0	251.23	19	20	17	17	18	24	19	20	17	17	18	24	19	20	17	17	18	24	39.7	36.8	35.7	36.6	36.5	45.8	125160000	105700000	78184000	99727000	85606000	142050000	0.683973	1.3439	2720900	2297700	1699700	2168000	1861000	3088100		204;341;372;410;420;457;511;563;609	180;354;556;631
Q02789;E9QPX8;E9Q7B5;F8VQE0	Voltage-dependent L-type calcium channel subunit alpha-1S	Cacna1s		1880	213.26	0.0022075	11.208	0	0	1	1	0	0	0	0	1	1	0	0	0	0	1	1	0	0	0	0	1.1	0.9	0	0	0	0	3194400	167210	0	0	#DIV/0!	#DIV/0!	0	0	46296	2423.4	0	0
Q03145	Ephrin type-A receptor 2	Epha2		977	108.85	0	118.74	13	9	4	3	10	7	13	9	4	3	10	7	12	8	4	3	10	7	21.5	14	5.1	4.5	13.3	8.9	15137000	7021700	1204800	966360	11789000	8820200	0.77882	1.25613	329070	152650	26191	21008	256280	191740		200;291;294;308;310;326;754
Q03146	Epithelial discoidin domain-containing receptor 1	Ddr1		911	101.16	0	51.219	6	1	2	0	2	4	6	1	2	0	2	3	6	1	2	0	2	3	12.1	3.4	3.4	0	3.1	4.4	2074200	0	297340	0	354720	1843000	0.171015	#DIV/0!	54584	0	7824.8	0	9334.8	48500		625;770
Q03265;D3Z6F5	ATP synthase subunit alpha, mitochondrial;ATP synthase subunit alpha	Atp5a1		553	59.752	0	38.368	0	2	2	4	2	3	0	2	2	4	2	3	0	2	2	4	2	3	0	5.4	4.3	11.9	5.6	8	0	808610	354050	2809700	1948200	3023600	#DIV/0!	3.73926	0	26084	11421	90635	62845	97536			51
Q04447	Creatine kinase B-type	Ckb		381	42.713	0	25.196	3	1	1	0	0	0	3	1	1	0	0	0	3	1	1	0	0	0	12.1	2.9	4.2	0	0	0	1640600	0	526630	0	0	0	0	#DIV/0!	91145	0	29257	0	0	0		254
Q05186	Reticulocalbin-1	Rcn1		325	38.113	0	21.399	1	1	1	2	1	2	1	1	1	2	1	2	1	1	1	2	1	2	4.9	4.9	4.9	10.8	4.9	9.5	403400	188140	341210	303110	648800	947130	1.60833	5.03418	26894	12542	22747	20207	43253	63142
Q8BTB6;Q06185	ATP synthase subunit e, mitochondrial	Atp5k;Atp5i		38	4.228	0.0013351	13.291	0	1	1	1	1	2	0	1	1	1	1	2	0	1	1	1	1	2	0	34.2	34.2	34.2	34.2	63.2	0	1766500	2521400	2670000	5405500	4757800	#DIV/0!	2.69335	0	588840	840450	889990	1801800	1585900
Q9CQE8	UPF0568 protein C14orf166 homolog			244	28.152	0	29.766	1	0	3	3	2	3	1	0	3	3	2	3	1	0	3	3	2	3	5.7	0	20.5	18.9	12.3	20.5	0	0	2516700	1346700	1294400	1614500	#DIV/0!	#DIV/0!	0	0	157290	84167	80901	100910
Q07832	Serine/threonine-protein kinase PLK1	Plk1		603	68.3	0	26.208	1	1	1	1	1	4	1	1	1	1	1	4	1	1	1	1	1	4	2.5	2.5	2.5	2.5	2.5	8.5	1105500	708610	1821900	722770	1665000	3159100	1.50611	4.45816	31586	20246	52054	20650	47570	90261
P14873	Microtubule-associated protein 1B;MAP1B heavy chain;MAP1 light chain LC1	Map1b		2464	270.25	0	96.439	0	0	10	8	2	5	0	0	10	8	2	5	0	0	10	8	2	5	0	0	8	5.5	2.2	3.7	0	0	7653900	8824000	1278600	1972700	#DIV/0!	#DIV/0!	0	0	75038	86510	12535	19340		73;190;382;1913;2037
Q20BD0;Q80XR6;Q99020	Heterogeneous nuclear ribonucleoprotein A/B	Hnrnpab		332	36.21	0	40.89	4	4	4	4	4	2	4	4	4	4	4	2	4	4	4	4	4	2	14.5	14.8	14.2	18.1	14.5	7.8	4966800	3699200	7647700	3279400	4593700	2993400	0.924881	0.809202	413900	308270	637310	273280	382810	249450
Q2EMV9	Poly [ADP-ribose] polymerase 14	Parp14		1817	203.8	0.0032859	11.05	1	0	1	0	0	0	1	0	1	0	0	0	1	0	1	0	0	0	1.1	0	0.7	0	0	0	3966000	0	117470	0	0	0	0	#DIV/0!	37416	0	1108.2	0	0	0
Q2TBE6	Phosphatidylinositol 4-kinase type 2-alpha	Pi4k2a		479	54.257	0	17.944	2	0	1	0	1	1	2	0	1	0	1	1	2	0	1	0	1	1	8.8	0	3.5	0	3.5	1.7	2074000	0	406060	0	578620	784050	0.278987	#DIV/0!	76813	0	15039	0	21430	29039
Q32M21;Q9EST1;Z4YKL5;Q5Y4Y6	Gasdermin-A2;Gasdermin-A;Gasdermin-A3	Gsdma2;Gsdma;Gsdma3		443	49.843	0	19.733	3	1	1	2	2	2	3	1	1	2	2	2	3	1	1	2	2	2	5	3.2	3.2	3.2	3.2	3.2	13505000	10919000	16000000	16534000	14528000	11243000	1.07575	1.02967	519420	419970	615380	635940	558760	432430
Q62193;Q3TE40	Replication protein A 32 kDa subunit	Rpa2		270	29.718	0	17.894	0	0	2	1	0	1	0	0	2	1	0	1	0	0	2	1	0	1	0	0	13.7	8.5	0	4.4	0	0	0	0	0	0	#DIV/0!	#DIV/0!	0	0	0	0	0	0		49
Q3TG45;Q9CPS5;Q9CX56	26S proteasome non-ATPase regulatory subunit 8	Psmd8		253	28.526	0.0028436	6.7857	0	0	0	0	0	1	0	0	0	0	0	1	0	0	0	0	0	1	0	0	0	0	0	5.9	0	0	0	0	0	363030	#DIV/0!	#DIV/0!	0	0	0	0	0	24202
Q3THE2	Myosin regulatory light chain 12B	Myl12b		172	19.779	0	16.719	10	9	9	10	9	10	1	1	1	1	1	1	1	1	1	1	1	1	62.8	62.8	62.8	62.8	62.8	62.8	0	0	0	0	0	0	#DIV/0!	#DIV/0!	0	0	0	0	0	0	109	109	25;40;57;130
Q3TJD7;B8JJB1;B8JJB2;B8JJB3;Q8BVJ7	PDZ and LIM domain protein 7	Pdlim7		457	50.118	0.0011338	11.569	1	0	0	0	2	0	1	0	0	0	2	0	1	0	0	0	2	0	2.6	0	0	0	5.3	0	739170	0	0	0	1453900	0	1.96694	#DIV/0!	27377	0	0	0	53849	0
Q9R045	Angiopoietin-related protein 2	Angptl2		493	57.105	0	37.072	0	0	1	0	4	3	0	0	1	0	4	3	0	0	1	0	4	3	0	0	2.8	0	10.5	7.5	0	0	328790	0	1277600	916540	#DIV/0!	#DIV/0!	0	0	10960	0	42587	30551		54;307
Q3TXS7	26S proteasome non-ATPase regulatory subunit 1	Psmd1		953	105.73	0	31.319	0	0	1	1	4	0	0	0	1	1	4	0	0	0	1	1	4	0	0	0	1.7	1.3	7.2	0	0	0	260670	0	1954900	0	#DIV/0!	#DIV/0!	0	0	5546.1	0	41595	0
Q3U1J4	DNA damage-binding protein 1	Ddb1		1140	126.85	0	29.883	2	3	3	0	1	1	2	3	3	0	1	1	2	3	3	0	1	1	1.9	3.5	4	0	0.8	2.6	1928700	856810	2018800	0	544900	547360	0.282522	0.638835	35068	15578	36705	0	9907.2	9952
Q3U367;Q9JLJ2	4-trimethylaminobutyraldehyde dehydrogenase	Aldh9a1		518	55.887	0.008	6.4168	1	0	0	1	0	0	1	0	0	1	0	0	1	0	0	1	0	0	2.9	0	0	2.9	0	0	0	0	0	1222700	0	0	#DIV/0!	#DIV/0!	0	0	0	43668	0	0
Q3U7K7;Q62191	E3 ubiquitin-protein ligase TRIM21	Trim21		462	53.327	0	21.294	2	0	1	0	2	2	2	0	1	0	2	2	2	0	1	0	2	2	5.2	0	2.8	0	5.2	5	1784800	0	452990	0	1884300	1011000	1.05575	#DIV/0!	81128	0	20591	0	85652	45952
S4R228;S4R1I3;Q3UE92;Q6P1B1	Xaa-Pro aminopeptidase 1	Xpnpep1		119	13.268	0.0094746	6.278	1	0	0	0	0	0	1	0	0	0	0	0	1	0	0	0	0	0	22.7	0	0	0	0	0	1119300	0	0	0	0	0	0	#DIV/0!	223860	0	0	0	0	0
Q3UEB3	Poly(U)-binding-splicing factor PUF60	Puf60		564	60.248	0.0037003	6.6086	0	0	1	0	0	0	0	0	1	0	0	0	0	0	1	0	0	0	0	0	3.9	0	0	0	0	0	762320	0	0	0	#DIV/0!	#DIV/0!	0	0	30493	0	0	0
Q3UER8;Q8VCM7	Fibrinogen gamma chain	Fgg		443	50.349	0.0022099	11.212	2	0	0	1	0	0	2	0	0	1	0	0	2	0	0	1	0	0	3.8	0	0	2	0	0	1724200	0	0	0	0	0	0	#DIV/0!	66314	0	0	0	0	0
Q5SV64;Q3UH59;Q61879	Myosin-10	Myh10		2007	232.47	0	212.28	16	1	12	16	10	39	3	0	2	4	1	25	3	0	2	4	1	25	9.6	0.5	6.7	9.6	6.2	27.6	2998700	0	938050	2400000	322370	49642000	0.107503	#DIV/0!	28559	0	8933.8	22857	3070.1	472780	95	95;176;586;709;732;1042	1783
Q60803;Q3UHJ1	TNF receptor-associated factor 3	Traf3		567	64.293	0	19.225	0	0	0	0	1	3	0	0	0	0	1	3	0	0	0	0	1	3	0	0	0	0	1.2	5.3	0	0	0	0	0	440920	#DIV/0!	#DIV/0!	0	0	0	0	0	11306		207
E9Q3N9;G5E8D6;Q9WVJ9;F7AYH6;E9Q1U0;F6Z1C2;E9Q3F3	EGF-containing fibulin-like extracellular matrix protein 2	Efemp2		402	44.888	0.0011312	11.482	0	0	1	1	1	1	0	0	1	1	1	1	0	0	1	1	1	1	0	0	6.2	3.2	6.2	6.2	0	0	1201900	0	1015700	758830	#DIV/0!	#DIV/0!	0	0	60096	0	50785	37942
Q3ULD5;Q6PD20	Methylcrotonoyl-CoA carboxylase beta chain, mitochondrial	Mccc2		563	61.378	0	219.82	12	20	19	22	19	21	12	20	19	22	19	21	12	20	19	22	19	21	31.8	50.3	51.3	57.2	44.8	52.2	23493000	50463000	42483000	102620000	53918000	88218000	2.29507	1.74817	839050	1802300	1517300	3664900	1925600	3150600	391;392	131;167;216;267;391;392;431;453	132;300;464;473
Q3UMR5	Calcium uniporter protein, mitochondrial	Mcu		350	39.681	0	40.476	1	3	4	2	5	3	1	3	4	2	5	3	1	3	4	2	5	3	3.4	10.3	17.7	7.7	21.7	12.3	2112100	1219000	2115700	2015400	5448400	3095200	2.57961	2.53913	132010	76187	132230	125970	340530	193450		190
Q3UV17	Keratin, type II cytoskeletal 2 oral	Krt76		594	62.844	0	18.119	12	9	9	11	9	9	1	0	1	2	1	1	0	0	1	1	1	1	11.4	9.8	9.3	11.1	9.3	10.4	617200	0	1543900	2850700	1182300	3077900	1.91559	#DIV/0!	17144	0	42887	79185	32841	85497		478	456
Q3UVK0;F6TQS9	Endoplasmic reticulum metallopeptidase 1	Ermp1		898	100.15	0	53.762	3	2	4	2	3	3	3	2	4	2	3	3	3	2	4	2	3	3	6.5	5.1	9.4	4	6	5.1	3294100	1781500	5244700	2633600	2984000	2409400	0.905862	1.35246	96885	52397	154260	77458	87765	70866
Q3UZ39	Leucine-rich repeat flightless-interacting protein 1	Lrrfip1		729	79.248	0	197.5	5	5	6	7	11	18	5	5	6	7	11	18	1	2	3	1	4	10	14.1	10.2	16.3	16	25.8	39.8	11227000	16726000	13587000	24874000	29168000	108100000	2.59802	6.46299	330220	491930	399620	731600	857880	3179300	14;381;397	14;354;381;397;580;652	68;133;588
Q3UZP7;Q9Z0P4	Paralemmin-1	Palm		176	19.429	0.0079365	6.3853	0	0	0	0	0	1	0	0	0	0	0	1	0	0	0	0	0	1	0	0	0	0	0	9.1	0	0	0	0	0	0	#DIV/0!	#DIV/0!	0	0	0	0	0	0
Q3V117;Q91V92	ATP-citrate synthase	Acly		1101	120.79	0	39.121	2	0	4	2	3	3	2	0	4	2	3	3	2	0	4	2	3	3	2.8	0	5.9	2.8	4.1	3.9	1485800	0	1674200	1192400	2670400	577020	1.79728	#DIV/0!	24764	0	27903	19874	44506	9616.9		633
Q3V3R1	Monofunctional C1-tetrahydrofolate synthase, mitochondrial	Mthfd1l		977	105.73	0	122.03	8	8	10	12	14	13	8	8	10	12	14	13	8	8	10	12	14	13	14	12.7	15.5	18.9	22.4	19	6277500	6111400	9261900	13421000	19980000	21425000	3.1828	3.50574	116250	113170	171520	248540	370010	396760	778	129;450;777;813
Q4G5Y1	Kelch domain-containing protein 2	Klhdc2		406	45.908	0.0078947	6.3601	0	0	1	1	0	0	0	0	1	1	0	0	0	0	1	1	0	0	0	0	3.7	3.7	0	0	0	0	203660	277920	0	0	#DIV/0!	#DIV/0!	0	0	7833.2	10689	0	0
Q4VAA7	Sorting nexin-33	Snx33		574	65.314	0.007162	6.4409	0	0	0	0	0	1	0	0	0	0	0	1	0	0	0	0	0	1	0	0	0	0	0	2.8	0	0	0	0	0	379850	#DIV/0!	#DIV/0!	0	0	0	0	0	15827
Q4VC17	A disintegrin and metalloproteinase with thrombospondin motifs 18	Adamts18		1219	135.24	0.0032538	10.883	1	1	0	0	0	0	1	1	0	0	0	0	1	1	0	0	0	0	1.1	1.5	0	0	0	0	0	0	0	0	0	0	#DIV/0!	#DIV/0!	0	0	0	0	0	0	541
Q91V41;Q50HX3;A0A2R8VHW9	Ras-related protein Rab-14	Rab14		215	23.897	0	21.435	2	1	2	3	3	1	2	1	2	3	3	1	2	1	2	3	3	1	14	7.4	14	27.9	27.9	6.5	1194500	373260	1518200	2043000	1697100	779520	1.42076	2.08841	74654	23329	94887	127690	106070	48720
Q52KR3	Protein prune homolog 2	Prune2		3084	339.51	0	32.885	2	2	2	4	1	1	2	2	2	4	1	1	2	2	2	4	1	1	1.3	1.4	1.3	2.4	0.5	0.5	666630	1587300	1521100	2279900	830040	484080	1.24513	0.304971	6666.3	15873	15211	22799	8300.4	4840.8
Q561M1;Q9D358	Low molecular weight phosphotyrosine protein phosphatase	Acp1		158	17.922	0	23.316	2	1	0	2	2	1	2	1	0	2	2	1	2	1	0	2	2	1	22.2	15.2	0	12.7	12.7	15.2	1761200	0	0	1499300	2034600	655950	1.15524	#DIV/0!	220150	0	0	187420	254330	81994
Q5D1E7	Ribonuclease ZC3H12A	Zc3h12a		596	65.597	0.0036934	6.5903	0	0	1	2	1	0	0	0	1	1	1	0	0	0	1	1	1	0	0	0	2.7	4.4	2.7	0	0	0	1387200	796110	797860	0	#DIV/0!	#DIV/0!	0	0	40800	23415	23466	0
Q5DTZ6	RING finger protein 150	Rnf150		437	48.012	0.0012048	12.233	1	1	2	0	0	1	1	1	2	0	0	1	1	1	2	0	0	1	2.5	2.5	4.3	0	0	1.8	0	0	0	0	0	0	#DIV/0!	#DIV/0!	0	0	0	0	0	0		303
Q5SQB0;Q61937;Q9DAY9;Q5SQB5	Nucleophosmin	Npm1		264	29.524	0	40.685	3	3	3	4	2	3	3	3	3	4	2	3	3	3	3	4	2	3	23.5	23.9	23.9	32.6	18.6	23.5	10250000	5400800	7948500	5878300	4970300	4106900	0.484907	0.760424	854160	450070	662380	489860	414190	342240		21	81
E9Q9F5;E9Q1G8;O55131	Septin-7	Sept7		437	50.68	0	31.788	0	0	1	0	1	5	0	0	1	0	1	5	0	0	1	0	1	5	0	0	5.3	0	5.3	16.7	0	0	799650	0	1015600	12082000	#DIV/0!	#DIV/0!	0	0	34768	0	44158	525300		204
Q5SWN2;Q8VEE4	Replication protein A 70 kDa DNA-binding subunit;Replication protein A 70 kDa DNA-binding subunit, N-terminally processed	Rpa1		644	71.413	0	153.77	6	9	10	9	11	13	6	9	10	9	11	13	6	9	10	9	11	13	15.8	23	22.4	19.4	21.9	27.3	9712600	14089000	32912000	19260000	32592000	55160000	3.35564	3.91511	334920	485810	1134900	664120	1123900	1902100		353
Q5SWU9	Acetyl-CoA carboxylase 1;Biotin carboxylase	Acaca		2345	265.25	0	206.07	8	2	15	18	15	3	8	2	15	18	15	3	6	1	10	14	10	2	5.4	1.5	11.7	13.5	10.1	1.9	6183100	412050	11114000	15327000	15134000	1585200	2.44764	3.84711	51100	3405.3	91848	126670	125080	13101		406;1469
Q5SX39;G3UW82;Q5SX40	Myosin-4;Myosin-1	Myh4;Myh2;Myh1		1939	222.86	0	26.626	4	1	2	1	1	1	3	1	1	0	0	0	3	1	1	0	0	0	2.7	1	1.5	0.5	0.5	0.5	666980	1006300	806660	0	0	0	0	0	6539	9865.4	7908.4	0	0	0		699
Q5SXR6;Q68FD5	Clathrin heavy chain;Clathrin heavy chain 1	Cltc		1679	191.98	0	80.702	5	4	8	7	6	2	5	4	8	7	6	2	5	4	8	7	6	2	5.2	3.8	7.8	6.1	5.7	2.6	3684700	1692600	4354300	3676000	2954500	1883600	0.801829	1.11284	40941	18807	48381	40845	32828	20929		155;930;938
Q5SYD0	Unconventional myosin-Id	Myo1d		1006	116.08	0	170.1	5	1	8	11	15	21	5	1	8	11	15	21	5	1	8	11	15	21	8.1	1.2	13.8	16.4	21.1	25.9	6502100	493510	9683600	15672000	22074000	29902000	3.3949	60.5905	104870	7959.8	156190	252780	356030	482300	970	143;666;970
Q5Y5T1	Probable palmitoyltransferase ZDHHC20	Zdhhc20		380	43.975	0.0086356	6.2867	1	0	0	0	0	0	1	0	0	0	0	0	1	0	0	0	0	0	5	0	0	0	0	0	0	0	0	0	0	0	#DIV/0!	#DIV/0!	0	0	0	0	0	0
Q60590	Alpha-1-acid glycoprotein 1	Orm1		207	23.895	0.0014368	15.11	2	2	2	0	0	0	2	2	2	0	0	0	1	1	1	0	0	0	15.9	15.9	15.9	0	0	0	5468400	2492100	1331900	0	0	0	0	0	546840	249210	133190	0	0	0
Q921L6;Q60598	Src substrate cortactin	Cttn		509	57.086	0	103.41	6	2	6	6	7	5	6	2	6	6	7	5	6	2	6	6	7	5	15.1	9.4	15.1	16.5	17.1	15.1	26422000	1226800	18285000	24076000	25071000	29474000	0.948868	24.0251	1148800	53339	795010	1046800	1090000	1281500		246
Q60605;A0A1W2P7Q9;A0A1W2P6F6	Myosin light polypeptide 6	Myl6		151	16.93	0	115.08	9	9	9	9	9	9	9	9	9	9	9	9	3	3	3	3	3	3	73.5	73.5	73.5	73.5	73.5	73.5	641900000	53820000	236400000	423410000	189480000	438820000	0.295186	8.15347	64190000	5382000	23640000	42341000	18948000	43882000	2;138	2;32;138	36;73;127
Q60692	Proteasome subunit beta type-6	Psmb6		238	25.378	0	16.745	0	0	0	0	3	0	0	0	0	0	3	0	0	0	0	0	3	0	0	0	0	0	32.4	0	0	0	0	0	1373100	0	#DIV/0!	#DIV/0!	0	0	0	0	124830	0		185
Q60710;E9PYG9;F6TVP2	Deoxynucleoside triphosphate triphosphohydrolase SAMHD1	Samhd1		658	75.892	0	35.98	3	2	3	0	4	2	3	2	3	0	4	2	3	2	3	0	4	2	8.4	5.5	7.6	0	10.5	6.7	2598300	1691100	1597400	0	2796900	1642800	1.07643	0.971439	70225	45706	43174	0	75591	44400		83
Q60715;E9Q7B0	Prolyl 4-hydroxylase subunit alpha-1	P4ha1		534	60.909	0	18.224	0	0	1	2	1	1	0	0	1	2	1	1	0	0	1	2	1	1	0	0	2.6	5.8	3.2	2.6	0	0	0	307430	0	338000	#DIV/0!	#DIV/0!	0	0	0	12297	0	13520
Q60737	Casein kinase II subunit alpha	Csnk2a1		391	45.133	0.0012225	12.416	1	0	0	0	1	2	1	0	0	0	1	2	1	0	0	0	1	2	4.6	0	0	0	4.6	10	474300	0	0	0	635290	1245200	1.33943	#DIV/0!	26350	0	0	0	35294	69175
Q99KQ4	Nicotinamide phosphoribosyltransferase	Nampt		491	55.446	0.0032967	11.087	0	1	0	0	1	1	0	1	0	0	1	1	0	1	0	0	1	1	0	4.1	0	0	1.4	1.4	0	112800	0	0	854260	3782500	#DIV/0!	33.5328	0	3889.8	0	0	29457	130430
Q60838	Segment polarity protein dishevelled homolog DVL-2	Dvl2		736	78.86	0.0027959	6.6611	0	0	1	0	0	0	0	0	1	0	0	0	0	0	1	0	0	0	0	0	2	0	0	0	0	0	705610	0	0	0	#DIV/0!	#DIV/0!	0	0	23520	0	0	0
Q60932;F2Z471	Voltage-dependent anion-selective channel protein 1	Vdac1		296	32.351	0	38.326	2	4	3	4	3	3	2	4	3	4	3	3	2	4	3	4	3	3	9.8	24.3	16.6	20.3	17.6	16.6	3502700	4755300	3541500	7585100	3766800	4370600	1.0754	0.919101	206040	279720	208320	446180	221580	257090
Q61024	Asparagine synthetase [glutamine-hydrolyzing]	Asns		561	64.282	0.0028599	6.8099	0	0	1	0	0	0	0	0	1	0	0	0	0	0	1	0	0	0	0	0	2	0	0	0	0	0	349970	0	0	0	#DIV/0!	#DIV/0!	0	0	12499	0	0	0
Q61165	Sodium/hydrogen exchanger 1	Slc9a1		820	91.467	0.0028544	6.7972	1	0	0	0	1	0	1	0	0	0	1	0	1	0	0	0	1	0	3.3	0	0	0	3.3	0	521280	0	0	0	429370	0	0.823684	#DIV/0!	20049	0	0	0	16514	0
Q61171;D3Z4A4	Peroxiredoxin-2	Prdx2		198	21.778	0	30.311	2	2	2	1	2	1	2	2	2	1	2	1	2	2	2	1	2	1	17.7	12.6	14.6	5.6	14.6	5.6	1485700	0	1757900	1422600	2845000	11085000	1.91492	#DIV/0!	114280	0	135220	109430	218840	852670		70
Q61176	Arginase-1	Arg1		323	34.807	0	27.267	2	2	2	3	2	2	2	2	2	3	2	2	2	2	2	3	2	2	6.8	6.8	6.8	9.3	6.8	5.9	11738000	7145400	5097500	6391300	5251400	7388000	0.447385	1.03395	782560	476360	339840	426080	350090	492530
Q61233	Plastin-2	Lcp1		627	70.148	0	35.902	4	1	0	0	1	0	4	1	0	0	1	0	2	1	0	0	1	0	7.8	1.9	0	0	2.2	0	1606400	0	0	0	0	0	0	#DIV/0!	43416	0	0	0	0	0
Q61335	B-cell receptor-associated protein 31	Bcap31		245	27.956	0	21.114	1	1	1	2	2	1	1	1	1	2	2	1	1	1	1	2	2	1	6.5	8.2	8.2	14.3	14.7	6.5	237060	0	1935100	1310300	1862500	929240	7.85666	#DIV/0!	16933	0	138220	93593	133040	66374
Q7TSF1;Q61495;Q7TSF0	Desmoglein-1-beta;Desmoglein-1-alpha;Desmoglein-1-gamma	Dsg1b;Dsg1a;Dsg1c		1060	114.45	0	18.312	0	1	0	2	0	2	0	1	0	2	0	2	0	1	0	2	0	2	0	1.2	0	2	0	2.1	0	450000	0	912040	0	14348000	#DIV/0!	31.8844	0	10714	0	21715	0	341620			208
Q61526	Receptor tyrosine-protein kinase erbB-3	Erbb3		1339	147.61	0.0013106	13.097	1	1	0	0	0	0	1	1	0	0	0	0	1	1	0	0	0	0	1.2	1	0	0	0	0	0	0	0	0	0	0	#DIV/0!	#DIV/0!	0	0	0	0	0	0		194;202;529;533
Q61553;F7BDR1;A0A0G2JDU7	Fascin	Fscn1		493	54.507	0	24.467	2	0	2	0	1	0	2	0	2	0	1	0	2	0	2	0	1	0	4.7	0	6.9	0	3.7	0	2229600	0	1177600	0	492150	0	0.220735	#DIV/0!	79630	0	42059	0	17577	0
Q61576	Peptidyl-prolyl cis-trans isomerase FKBP10	Fkbp10		581	64.697	0.0037037	6.6087	0	0	1	1	0	0	0	0	1	1	0	0	0	0	1	1	0	0	0	0	2.1	2.1	0	0	0	0	393480	343450	0	0	#DIV/0!	#DIV/0!	0	0	10930	9540.2	0	0
Q61598;A0A1Y7VL99	Rab GDP dissociation inhibitor beta	Gdi2		445	50.537	0	43.802	2	1	5	2	1	1	2	1	5	2	1	1	2	1	5	2	1	1	8.5	4.3	16.6	9.7	4.3	4.3	1216200	2869600	3360100	2475700	614940	241440	0.505624	0.0841372	43437	102490	120010	88418	21962	8622.7
Q61599	Rho GDP-dissociation inhibitor 2	Arhgdib		200	22.851	0.0013514	13.566	2	1	1	0	0	0	2	1	1	0	0	0	2	1	1	0	0	0	21	10.5	10.5	0	0	0	2722400	1243600	473500	0	0	0	0	0	247490	113050	43046	0	0	0
Q61646	Haptoglobin;Haptoglobin alpha chain;Haptoglobin beta chain	Hp		347	38.752	0.0014184	14.466	2	1	0	0	1	1	2	1	0	0	1	1	2	1	0	0	1	1	13.3	9.8	0	0	9.8	9.8	0	0	0	0	0	0	#DIV/0!	#DIV/0!	0	0	0	0	0	0		292;322
Q61704	Inter-alpha-trypsin inhibitor heavy chain H3	Itih3		889	99.357	0.0027804	6.6245	2	2	0	0	1	2	1	0	0	0	0	0	1	0	0	0	0	0	3.8	2.5	0	0	1.3	2.5	915740	0	0	0	0	0	0	#DIV/0!	24750	0	0	0	0	0
Q61838	Alpha-2-macroglobulin;Alpha-2-macroglobulin 165 kDa subunit;Alpha-2-macroglobulin 35 kDa subunit	A2m		1495	165.85	0	68.532	9	6	2	0	0	0	9	6	2	0	0	0	9	6	2	0	0	0	12.8	8.2	3.3	0	0	0	5993800	2215200	6272200	0	0	0	0	0	95140	35162	99559	0	0	0		277;286;340;594;1140	720;724;725
Q61878	Bone marrow proteoglycan;Eosinophil granule major basic protein	Prg2		223	24.255	0	45.384	2	2	2	0	0	1	2	2	2	0	0	1	2	2	2	0	0	1	19.3	19.3	19.3	0	0	5.4	12762000	5404500	2186800	0	0	0	0	0	1418000	600500	242970	0	0	0		192
Q61990;A0A2R8W6L5;B2M1R7;A0A2R8VHP9;A0A2R8VI12;A0A2R8VI73;A0A2R8VKN0;A0A2R8VI71;A0A2R8VHG2;A0A2R8VHZ0;A0A2R8VHN3;A0A2R8VHY9;A0A2R8VJY1;A0A2R8VKF0;A0A2R8VI25;Q3TT81;A0A2R8VHI3	Poly(rC)-binding protein 2	Pcbp2		362	38.221	0	19.357	3	0	2	1	1	2	3	0	1	1	1	1	3	0	1	1	1	1	18.2	0	6.6	3.6	3.6	6.6	3664200	0	3116000	2011900	2817600	3381900	0.768954	#DIV/0!	215540	0	183300	118350	165740	198930		298
Q62167;Q62095;P16381	ATP-dependent RNA helicase DDX3X;ATP-dependent RNA helicase DDX3Y;Putative ATP-dependent RNA helicase Pl10	Ddx3x;Ddx3y;D1Pas1		662	73.101	0	46.69	2	1	3	5	6	1	2	1	3	5	6	1	2	1	3	5	6	1	4.1	1.5	6.6	13.4	16.8	2.6	465800	197890	1730600	2493900	3155300	792620	6.77394	4.00536	11944	5074	44375	63945	80904	20324		317
Q9D8L3;Q62186	Translocon-associated protein subunit delta	Ssr4		173	19.007	0.0014641	15.757	0	1	2	2	0	1	0	1	2	2	0	1	0	1	2	2	0	1	0	6.4	17.3	17.3	0	6.4	0	1016600	2910900	2440700	0	1204400	#DIV/0!	1.18473	0	169430	485150	406780	0	200730
P63085	Mitogen-activated protein kinase 1	Mapk1		358	41.275	0.002849	6.7901	0	0	0	0	1	1	0	0	0	0	1	1	0	0	0	0	1	1	0	0	0	0	5.3	5.3	0	0	0	0	795550	372530	#DIV/0!	#DIV/0!	0	0	0	0	36161	16933
Q62312	TGF-beta receptor type-2	Tgfbr2		592	67.121	0	39.207	3	2	2	1	1	3	3	2	2	1	1	3	3	2	2	1	1	3	4.2	4.4	4.1	2.5	2.5	7.8	1655100	1022900	824520	757580	966990	2059300	0.584249	2.0132	48679	30084	24250	22282	28441	60568
Q62351;Q8C872	Transferrin receptor protein 1	Tfrc		763	85.73	0	47.653	2	1	3	1	6	3	2	1	3	1	6	3	2	1	3	1	6	3	3.1	2.1	5.6	2.1	10.6	4.6	3561500	2227400	3442100	2192500	7377100	2875300	2.07135	1.29088	93723	58616	90580	57698	194140	75667		365
Q62371	Discoidin domain-containing receptor 2	Ddr2		854	96.481	0	151.97	15	11	10	11	13	14	15	11	10	11	13	14	15	11	10	11	13	13	25.1	23.3	19.8	19.6	23.7	23.8	38701000	12662000	7459400	7385100	16285000	23264000	0.42079	1.83731	1138300	372410	219400	217210	478980	684240	675;819	73;177;304;580;675;819	117;697
Q62426	Cystatin-B	Cstb		98	11.045	0.0087336	6.3427	0	0	0	0	1	0	0	0	0	0	1	0	0	0	0	0	1	0	0	0	0	0	21.4	0	0	0	0	0	663560	0	#DIV/0!	#DIV/0!	0	0	0	0	110590	0
Q62465	Synaptic vesicle membrane protein VAT-1 homolog	Vat1		406	43.096	0	37.591	2	0	2	2	2	4	2	0	2	2	2	4	2	0	2	2	2	4	9.4	0	8.6	8.6	5.4	16.5	3344900	0	549790	1171900	140180	2697700	0.0419086	#DIV/0!	222990	0	36653	78124	9345.2	179840		63
P60229	Eukaryotic translation initiation factor 3 subunit E	Eif3e		445	52.22	0	19.713	0	0	0	2	2	1	0	0	0	2	2	1	0	0	0	2	2	1	0	0	0	7.2	9	4.5	0	0	0	908530	769840	1406900	#DIV/0!	#DIV/0!	0	0	0	32447	27494	50247
Q63810	Calcineurin subunit B type 1	Ppp3r1		170	19.3	0.0080071	6.4171	0	1	0	0	0	0	0	1	0	0	0	0	0	1	0	0	0	0	0	16.5	0	0	0	0	0	0	0	0	0	0	#DIV/0!	#DIV/0!	0	0	0	0	0	0
Q64152	Transcription factor BTF3	Btf3		204	22.031	0.0030364	7.4249	1	0	0	0	0	0	1	0	0	0	0	0	1	0	0	0	0	0	13.7	0	0	0	0	0	1822000	0	0	0	0	0	0	#DIV/0!	202450	0	0	0	0	0
Q64282	Interferon-induced protein with tetratricopeptide repeats 1	Ifit1		463	53.737	0	55.371	4	2	2	0	6	2	4	2	2	0	6	2	4	2	2	0	6	2	10.6	6	6.5	0	17.9	6.9	5071500	490440	1129600	0	16393000	972730	3.23238	1.98338	187830	18165	41837	0	607140	36027
Q64337;D3YZJ1	Sequestosome-1	Sqstm1		442	48.162	0	50.057	2	2	4	5	4	7	2	2	4	5	4	7	2	2	4	5	4	7	7.5	7.5	17	23.8	16.1	32.6	2919500	2033900	5563000	7844800	6386300	9129500	2.18746	4.48867	162200	113000	309050	435820	354790	507200	26;131	44;128
Q64339	Ubiquitin-like protein ISG15	Isg15		161	17.897	0	19.965	1	1	0	0	2	1	1	1	0	0	2	1	1	1	0	0	2	1	11.2	11.2	0	0	24.8	5.6	1551700	2129800	0	0	5511600	349160	3.55198	0.16394	221670	304260	0	0	787370	49880
Q64433;Q9JI95	10 kDa heat shock protein, mitochondrial	Hspe1;Cpn10-rs1		102	10.963	0.0012422	12.529	1	0	1	2	0	0	1	0	1	2	0	0	1	0	1	2	0	0	11.8	0	11.8	18.6	0	0	1567700	0	1263600	1750800	0	0	0	#DIV/0!	195960	0	157950	218850	0	0
Q64514;A0A087WRC0	Tripeptidyl-peptidase 2	Tpp2		1262	139.88	0	89.903	6	1	5	12	5	5	6	1	5	12	5	5	6	1	5	12	5	5	5.6	0.8	6.7	13.8	6.7	7	4021100	341200	3654500	9948000	4131300	3531300	1.02741	10.3496	62830	5331.2	57102	155440	64552	55176		342;733
Q64727	Vinculin	Vcl		1066	116.72	0	28.767	2	2	2	3	1	2	2	2	2	3	1	2	2	2	2	3	1	2	4.2	3.7	3.7	5.8	2.1	3.4	2941600	778800	592230	2290000	1253100	1881400	0.425993	2.41577	39222	10384	7896.4	30533	16708	25085		545
Q64737	Trifunctional purine biosynthetic protein adenosine-3;Phosphoribosylamine--glycine ligase;Phosphoribosylformylglycinamidine cyclo-ligase;Phosphoribosylglycinamide formyltransferase	Gart		1010	107.5	0.0011442	11.7	0	0	1	1	0	0	0	0	1	1	0	0	0	0	1	1	0	0	0	0	1.1	2.4	0	0	0	0	169440	313810	0	0	#DIV/0!	#DIV/0!	0	0	3605.2	6676.8	0	0
Q66GT5	Phosphatidylglycerophosphatase and protein-tyrosine phosphatase 1	Ptpmt1		193	21.942	0.0030832	7.7142	1	1	1	1	1	1	1	1	1	1	1	1	1	1	1	1	1	1	6.7	6.7	6.7	6.7	6.7	6.7	1265700	628770	1056100	707850	1092500	620200	0.863159	0.98637	105470	52397	88007	58988	91045	51684
Q6A0A9	Constitutive coactivator of PPAR-gamma-like protein 1	FAM120A		1112	121.64	0.0012531	12.593	0	0	1	0	1	0	0	0	1	0	1	0	0	0	1	0	1	0	0	0	1.3	0	1	0	0	0	271290	0	0	0	#DIV/0!	#DIV/0!	0	0	4759.4	0	0	0
Q6IRU2	Tropomyosin alpha-4 chain	Tpm4		248	28.467	0	140.06	15	1	6	11	7	14	14	1	5	10	6	13	14	1	5	10	6	13	48	4	18.5	42.7	22.2	45.6	36287000	261410	2858000	20224000	5987800	52817000	0.165012	202.047	2419100	17427	190530	1348300	399190	3521100	247	154;247
Q6P1F6;Q9CWU3	Serine/threonine-protein phosphatase 2A 55 kDa regulatory subunit B alpha isoform;Serine/threonine-protein phosphatase 2A 55 kDa regulatory subunit B	Ppp2r2a		447	51.691	0	67.24	5	5	7	6	6	4	5	5	7	6	6	4	2	4	5	4	4	3	17.4	21.3	26.8	23.7	23.7	14.5	5405700	4100900	12754000	8525100	7853800	2143800	1.45287	0.522763	225240	170870	531440	355210	327240	89324		13
Q6P8K8	Carboxypeptidase A4	Cpa4		420	47.338	0.0011614	11.895	1	1	1	1	1	1	1	1	1	1	1	1	1	1	1	1	1	1	3.1	3.1	3.1	3.1	3.1	3.1	3462700	2918000	3985300	2183600	3671800	3194200	1.06039	1.09465	173140	145900	199260	109180	183590	159710
Q6PAR0;A0A0J9YTT4	Kelch domain-containing protein 10	Klhdc10		439	49.011	0	19.098	0	0	2	2	0	0	0	0	2	2	0	0	0	0	2	2	0	0	0	0	8.2	5.7	0	0	0	0	1361800	1469700	0	0	#DIV/0!	#DIV/0!	0	0	68092	73484	0	0
Q6PB90	Protocadherin beta-14	Pcdhb14		796	87.021	0	20.145	1	2	3	1	1	1	1	2	3	1	1	1	0	1	2	0	0	0	1.8	3.8	5.9	1.8	1.8	1.8	1338800	957850	1811300	516910	1815200	634380	1.35584	0.662296	53552	38314	72451	20676	72609	25375
Q6PD26	GPI transamidase component PIG-S	Pigs		555	61.71	0	41.011	1	2	4	4	4	3	1	2	4	4	4	3	1	2	4	4	4	3	2.9	5.9	13.9	14.6	11.9	11.7	507920	607990	4347900	3839600	3509800	2771600	6.91014	4.55863	16931	20266	144930	127990	116990	92387
Q6ZQ58;Z4YJT3	La-related protein 1	Larp1		1072	121.12	0	20.52	0	0	3	2	0	0	0	0	3	2	0	0	0	0	3	2	0	0	0	0	5.1	3.5	0	0	0	0	2165200	1541300	0	0	#DIV/0!	#DIV/0!	0	0	37331	26574	0	0
Q6ZWN5;F7CJS8;D3YWH9;Q9CXW7	40S ribosomal protein S9	Rps9		194	22.591	0	23.555	1	0	1	3	2	0	1	0	1	3	2	0	1	0	1	3	2	0	6.2	0	6.2	15.5	6.2	0	400440	0	0	1676400	894090	0	2.23277	#DIV/0!	36404	0	0	152400	81281	0
Q6ZWQ9;D3YV37		Myl12a		172	19.895	0	170.78	11	9	9	12	9	10	11	9	9	12	9	10	3	2	2	4	2	2	62.8	62.8	62.8	80.2	62.8	62.8	955570000	196960000	507710000	576270000	467910000	178860000	0.489666	0.908103	106170000	21885000	56412000	64030000	51990000	19873000	109	109	25;40;57;61;74;89;130
Q6ZWX6	Eukaryotic translation initiation factor 2 subunit 1	Eif2s1		315	36.108	0	22.59	0	0	2	2	1	0	0	0	2	2	1	0	0	0	2	2	1	0	0	0	11.1	13.7	4.8	0	0	0	6772000	4411000	510700	0	#DIV/0!	#DIV/0!	0	0	307820	200500	23214	0			255
Q6ZWZ7;Q9CPR4	60S ribosomal protein L17	Rpl17		184	21.397	0.0014164	14.418	2	2	2	2	2	2	2	2	2	2	2	2	2	2	2	2	2	2	14.7	14.7	14.7	14.7	14.7	14.7	6122300	2732100	3845800	4907900	4299300	3847700	0.702236	1.40833	680260	303570	427310	545320	477700	427520
Q76MZ3	Serine/threonine-protein phosphatase 2A 65 kDa regulatory subunit A alpha isoform	Ppp2r1a		589	65.322	0.0011249	11.405	1	0	1	1	0	0	1	0	1	1	0	0	1	0	1	1	0	0	3.4	0	3.4	3.4	0	0	1031100	0	375530	1463900	0	0	0	#DIV/0!	32221	0	11735	45748	0	0
Q76N33	AMSH-like protease	Stambpl1		436	49.639	0.0053908	6.4689	1	0	0	0	1	0	1	0	0	0	1	0	1	0	0	0	1	0	2.5	0	0	0	2.5	0	448380	0	0	0	326410	0	0.727976	#DIV/0!	22419	0	0	0	16320	0
Q78IK2	Up-regulated during skeletal muscle growth protein 5	Usmg5		58	6.3814	0	62.713	2	2	1	2	3	2	2	2	1	2	3	2	2	2	1	2	3	2	19	43.1	25.9	44.8	44.8	43.1	2820800	1060200	1138300	2877000	7431200	17682000	2.63443	16.678	940280	353390	379430	958990	2477100	5894100
Q78XF5	Oligosaccharyltransferase complex subunit OSTC	Ostc		149	16.815	0.0031646	8.4106	1	1	1	1	1	0	1	1	1	1	1	0	1	1	1	1	1	0	8.1	8.1	8.1	8.1	8.1	0	0	0	0	0	0	0	#DIV/0!	#DIV/0!	0	0	0	0	0	0	14
D3YUE2;Q61398;D3YZE3;A0A0G2JE29	Procollagen C-endopeptidase enhancer 1	Pcolce		493	53.134	0	40.401	3	1	2	3	3	4	3	1	2	3	3	4	3	1	2	3	3	4	8.3	4.1	8.1	7.7	8.3	11.8	0	0	0	140150	743330	622570	#DIV/0!	#DIV/0!	0	0	0	6673.9	35397	29646		89;111;237;381
Q792Z1		Try10		246	26.221	0.0012392	12.491	1	1	0	2	2	1	1	1	0	2	2	1	1	1	0	2	2	1	8.1	8.1	0	8.1	8.1	4.1	56448000	40948000	0	59445000	45083000	0	0.798664	0	6272000	4549700	0	6605000	5009200	0			109
Q7M759	Alpha/beta hydrolase domain-containing protein 17B	Abhd17b		288	32.2	0.0011862	12.126	0	1	0	0	1	0	0	1	0	0	1	0	0	1	0	0	1	0	0	9	0	0	3.5	0	0	961650	0	0	354550	0	#DIV/0!	0	0	60103	0	0	22159	0
Q9CWF2;Q7TMM9	Tubulin beta-2B chain;Tubulin beta-2A chain	Tubb2b;Tubb2a		445	49.953	0	20.085	15	16	16	12	15	14	1	2	2	2	1	1	1	2	2	2	1	0	42.9	49.2	49.2	36.4	42.9	41.6	451970	1831700	3062500	2160600	680280	1116500	1.50514	0.609543	22599	91586	153120	108030	34014	55826		239;303;354	73;257;267;330;363;388
Q7TQH7	Low-density lipoprotein receptor-related protein 10	Lrp10		713	76.461	0	31.209	3	2	2	0	2	2	3	2	2	0	2	2	3	2	2	0	2	2	7.2	5.2	5.2	0	3.6	3.6	4940200	2592900	2140300	0	1441400	1566800	0.29177	0.604265	247010	129640	107020	0	72071	78341		382;388
Q7TSE6	Serine/threonine-protein kinase 38-like	Stk38l		464	53.771	0	31.973	2	3	4	3	2	4	1	2	3	2	1	3	1	2	3	2	1	3	4.5	7.5	10.1	10.8	5.4	15.3	637720	1492900	3584200	2710400	362660	1210900	0.568682	0.811106	26572	62203	149340	112930	15111	50456	235	235
Q80U19	Disheveled-associated activator of morphogenesis 2	Daam2		1115	128.37	0	46.058	3	1	1	1	4	3	3	1	1	1	4	3	3	1	1	1	4	3	3.4	1.4	1.4	0.6	5.4	3.2	1748600	657730	690080	0	3208200	1373700	1.83472	2.08855	26493	9965.6	10456	0	48609	20814
Q80UY2;A0A0U1RNG8;A0A0N4SV15	E3 ubiquitin-protein ligase KCMF1	Kcmf1		381	41.791	0.0014388	15.222	0	0	1	1	0	0	0	0	1	1	0	0	0	0	1	1	0	0	0	0	7.1	3.4	0	0	0	0	520320	0	0	0	#DIV/0!	#DIV/0!	0	0	34688	0	0	0		54
Q80VQ0	Aldehyde dehydrogenase family 3 member B1	Aldh3b1		468	52.292	0	24.329	1	2	2	0	3	1	1	2	2	0	3	1	1	2	2	0	3	1	2.6	5.6	5.1	0	8.1	2.6	261370	633750	392180	0	892740	252470	3.41562	0.398375	11364	27555	17051	0	38815	10977		162
Q9D1M0	Protein SEC13 homolog	Sec13		322	35.565	0	27.928	1	0	3	1	3	2	1	0	3	1	3	2	1	0	3	1	3	2	7.1	0	16.5	7.1	15.8	10.6	0	0	85859	0	705190	1635000	#DIV/0!	#DIV/0!	0	0	6604.5	0	54245	125770	245	234
Q80W68	Kin of IRRE-like protein 1	Kirrel		789	87.175	0	114.64	7	4	7	4	8	12	7	4	7	4	8	12	7	4	7	4	8	12	17.1	9.4	19.5	8.6	15.1	30.7	19482000	7331200	10008000	4437900	8614200	13823000	0.442162	1.8855	572990	215620	294340	130530	253360	406570		132;276;319;445
Q80WT4	Probable G-protein coupled receptor 176	Gpr176		515	57.142	0	20.015	2	1	1	1	2	1	2	1	1	1	2	1	2	1	1	1	2	1	5.4	2.3	2.3	2.3	5.4	3.7	2561100	0	0	0	425020	978170	0.165952	#DIV/0!	150650	0	0	0	25001	57540		329
Q80X72	Leucine-rich repeat-containing protein 15	Lrrc15		579	64.176	0.0032154	9.0571	1	1	0	1	0	0	1	1	0	1	0	0	1	1	0	1	0	0	2.1	2.1	0	2.1	0	0	246130	367100	0	336520	0	0	0	0	14478	21594	0	19795	0	0
Q80X90	Filamin-B	Flnb		2602	277.82	0	31.189	2	1	1	4	2	5	2	1	1	4	2	5	2	1	1	4	2	5	1.1	0.5	0.5	2.2	1.1	2.5	2655500	1060600	1467500	2561700	1657200	2906800	0.624063	2.74071	18701	7469.3	10334	18040	11671	20471
Q810D6;A0A1B0GSW5;A0A1B0GRR2	Glutamate-rich WD repeat-containing protein 1	Grwd1		446	49.223	0.0013986	14.161	1	0	2	0	0	0	1	0	2	0	0	0	1	0	2	0	0	0	3.6	0	8.5	0	0	0	0	0	547730	0	0	0	#DIV/0!	#DIV/0!	0	0	27386	0	0	0
Q810S1;F6SD17;D6RIL8	Calcium uniporter regulatory subunit MCUb, mitochondrial	Ccdc109b		345	39.799	0.0012315	12.462	1	0	1	0	0	0	1	0	1	0	0	0	1	0	1	0	0	0	4.1	0	3.5	0	0	0	105720	0	329680	0	0	0	0	#DIV/0!	7047.7	0	21978	0	0	0
Q9ERG0	LIM domain and actin-binding protein 1	Lima1		753	84.059	0	27.121	2	0	1	3	2	4	2	0	1	3	2	4	2	0	1	3	2	4	3.5	0	1.9	5.2	3.5	8	0	0	0	280410	645470	6796300	#DIV/0!	#DIV/0!	0	0	0	6095.9	14032	147750		412
Q8BFR5	Elongation factor Tu, mitochondrial	Tufm		452	49.508	0	61.398	3	1	3	3	4	5	3	1	3	3	4	5	3	1	3	3	4	5	8.4	3.1	11.3	10.8	14.4	15.3	2945500	1088300	8276600	7673300	13767000	8737300	4.67391	8.02839	98185	36276	275890	255780	458910	291240		127	442
Q8BFZ3	Beta-actin-like protein 2	Actbl2		376	42.004	0.0013736	13.921	9	7	6	7	6	9	1	1	1	1	1	2	1	1	1	1	1	2	31.9	28.2	28.2	30.3	26.6	35.1	401820	89336000	185520	707810	513900	3922800000	1.27893	43.9106	19134	4254100	8834.4	33705	24471	186800000			45;48;154;284
Q8BG32;G3UYH2	26S proteasome non-ATPase regulatory subunit 11	Psmd11		422	47.436	0	45.005	3	0	0	1	3	2	3	0	0	1	3	2	3	0	0	1	3	2	10.7	0	0	3.1	9.5	5.2	2503200	0	0	595680	1977200	1244500	0.789869	#DIV/0!	92713	0	0	22062	73231	46094
Q8BGJ5;Q922I7;Q8CB58;P17225;E9QMW9	Polypyrimidine tract-binding protein 1	Ptbp1		529	56.891	0	88.407	4	5	7	5	5	5	4	5	7	5	5	5	4	5	7	5	5	5	17.2	23.8	32.1	22.3	22.3	22.3	11450000	5060900	13634000	9097800	7938700	3668000	0.693336	0.724772	572520	253050	681710	454890	396930	183400		249;250
Q8BGQ7	Alanine--tRNA ligase, cytoplasmic	Aars		968	106.91	0.0032931	11.06	0	0	0	1	0	1	0	0	0	1	0	1	0	0	0	1	0	1	0	0	0	2	0	1.1	0	0	0	266310	0	3729200	#DIV/0!	#DIV/0!	0	0	0	5221.8	0	73122
Q8BGX0	E3 ubiquitin-protein ligase TRIM23	Trim23		574	63.931	0.0071556	6.4353	1	1	1	1	1	1	1	1	1	1	1	1	1	1	1	1	1	1	1.7	1.7	1.7	1.7	1.7	1.7	3250500	0	2108900	2002500	3187400	1334200	0.980588	#DIV/0!	125020	0	81110	77018	122590	51317
Q8BH59	Calcium-binding mitochondrial carrier protein Aralar1	Slc25a12		677	74.569	0	45.054	6	2	2	1	6	1	6	2	2	1	6	1	5	2	2	1	5	1	14.8	6.8	6.6	4.1	14.8	1.9	6008000	1548500	1719100	758860	4543200	886600	0.756192	0.572554	166890	43014	47753	21080	126200	24628
Q8BH73	Glutaminyl-peptide cyclotransferase-like protein	Qpctl		383	42.691	0.0029441	7.0647	0	1	0	0	1	0	0	1	0	0	1	0	0	1	0	0	1	0	0	4.4	0	0	4.4	0	0	141550	0	0	183870	0	#DIV/0!	0	0	14155	0	0	18387	0
Q8BHC4;B0QZX9	Dephospho-CoA kinase domain-containing protein	Dcakd		231	26.476	0	25.818	2	3	2	3	3	1	2	3	2	3	3	1	2	3	2	3	3	1	12.1	17.7	12.6	18.2	17.7	5.2	1443500	1180300	1894500	1431900	2892700	628820	2.00395	0.532763	111040	90793	145730	110150	222510	48371
Q8BHF7;F2Z427;F8WI04	CDP-diacylglycerol--glycerol-3-phosphate 3-phosphatidyltransferase, mitochondrial	Pgs1		553	62.488	0	17.474	1	0	1	1	1	0	1	0	1	1	1	0	1	0	1	1	1	0	1.8	0	2.9	2.9	2.7	0	249650	0	662980	475650	0	0	0	#DIV/0!	9602	0	25499	18294	0	0
Q8BJ03	Cytochrome c oxidase assembly protein COX15 homolog	Cox15		413	45.852	0.0013831	13.968	1	0	1	0	1	0	1	0	1	0	1	0	1	0	1	0	1	0	3.6	0	3.4	0	3.4	0	0	0	414660	0	334110	0	#DIV/0!	#DIV/0!	0	0	23037	0	18562	0
Q8BJW6;D6RFN2;D6RGA6;D3YZZ6	Eukaryotic translation initiation factor 2A;Eukaryotic translation initiation factor 2A, N-terminally processed	Eif2a		581	64.403	0.0032609	10.892	0	0	2	0	0	0	0	0	2	0	0	0	0	0	2	0	0	0	0	0	7.2	0	0	0	0	0	906700	0	0	0	#DIV/0!	#DIV/0!	0	0	29249	0	0	0
Q8BK64	Activator of 90 kDa heat shock protein ATPase homolog 1	Ahsa1		338	38.117	0	18.73	1	0	1	1	3	1	1	0	1	1	3	1	1	0	1	1	3	1	6.5	0	6.5	6.5	13.3	3.6	1107700	0	1458300	786050	1915000	640520	1.72881	#DIV/0!	52748	0	69443	37431	91190	30501
Q8BKG3	Inactive tyrosine-protein kinase 7	Ptk7		1062	117.53	0	37.072	2	0	0	0	1	3	2	0	0	0	1	3	2	0	0	0	1	3	3.4	0	0	0	1.7	4.4	0	0	0	0	0	2928600	#DIV/0!	#DIV/0!	0	0	0	0	0	55257		45;903
Q8BMF4	Dihydrolipoyllysine-residue acetyltransferase component of pyruvate dehydrogenase complex, mitochondrial	Dlat		642	67.941	0.0011806	12.08	0	0	2	1	1	0	0	0	2	1	1	0	0	0	2	1	1	0	0	0	4.5	2.2	2.3	0	0	0	362360	0	264540	0	#DIV/0!	#DIV/0!	0	0	10353	0	7558.2	0
Q8BMK4	Cytoskeleton-associated protein 4	Ckap4		575	63.691	0	58.734	2	4	2	4	6	5	2	4	2	4	6	5	2	4	2	4	6	5	6.4	10.4	6.4	10.4	13	12	1507800	2257500	2142600	4795800	7120100	7330500	4.72218	3.24718	44346	66397	63018	141050	209410	215600			297;430
Q8BMS1	Trifunctional enzyme subunit alpha, mitochondrial;Long-chain enoyl-CoA hydratase;Long chain 3-hydroxyacyl-CoA dehydrogenase	Hadha		763	82.669	0.003304	11.132	0	0	2	0	0	0	0	0	2	0	0	0	0	0	2	0	0	0	0	0	4.6	0	0	0	0	0	776960	0	0	0	#DIV/0!	#DIV/0!	0	0	20446	0	0	0
Q8BP47	Asparagine--tRNA ligase, cytoplasmic	Nars		559	64.279	0.0012195	12.393	0	0	1	1	1	1	0	0	1	1	1	1	0	0	1	1	1	1	0	0	2	2	2.5	2.5	0	0	889580	584010	0	0	#DIV/0!	#DIV/0!	0	0	38678	25392	0	0		449
Q8BP67	60S ribosomal protein L24	Rpl24		157	17.779	0	18.135	1	0	1	1	2	2	1	0	1	1	2	2	1	0	1	1	2	2	5.1	0	5.7	5.1	10.8	13.4	848980	0	1703700	760280	2257300	5197700	2.65884	#DIV/0!	106120	0	212960	95034	282160	649710
Q8BP71	RNA binding protein fox-1 homolog 2	Rbfox2		449	47.33	0.0031217	7.989	1	0	1	1	1	0	1	0	1	1	1	0	1	0	1	1	1	0	5.8	0	5.8	5.8	5.8	0	716330	0	881640	347170	947180	0	1.32227	#DIV/0!	55102	0	67819	26705	72860	0
Q8BP92	Reticulocalbin-2	Rcn2		320	37.27	0	35.968	2	0	3	4	2	1	2	0	3	4	2	1	2	0	3	4	2	1	9.7	0	12.5	23.1	12.5	4.7	2601800	0	1737600	4065800	1409400	0	0.541702	#DIV/0!	185840	0	124110	290420	100670	0
Q8BS64		Pitx2		164	18.251	0.0032715	11.027	1	0	0	1	0	0	1	0	0	1	0	0	1	0	0	1	0	0	7.9	0	0	7.3	0	0	561610	0	0	0	0	0	0	#DIV/0!	62402	0	0	0	0	0	3
Q8BT60	Copine-3	Cpne3		533	59.584	0	25.437	2	1	1	2	1	2	2	1	1	2	1	2	2	1	1	1	1	2	6.9	3	3	4.7	3	5.4	1462300	1981500	1155100	3169900	1751700	1471900	1.19791	0.742821	63580	86153	50222	137820	76160	63996		202
Q8BTZ5	Ankyrin repeat domain-containing protein 46	Ankrd46		228	25.222	0.002994	7.1967	1	0	0	0	1	0	1	0	0	0	1	0	1	0	0	0	1	0	7	0	0	0	7	0	0	0	0	0	0	0	#DIV/0!	#DIV/0!	0	0	0	0	0	0		104
Q8BU33;A0A1W2P8E1;A0A1W2P727;A0A1W2P8D6	Acetolactate synthase-like protein	Ilvbl		632	68.155	0	118.08	11	12	11	9	14	13	11	12	11	9	14	13	11	12	11	9	14	13	23.7	30.9	29.9	27.2	33.5	33.4	22706000	13910000	12008000	10150000	33056000	19082000	1.45583	1.37182	873310	534990	461840	390370	1271400	733920		173;315;568;608	320;413;580
Q8BUJ9	Low-density lipoprotein receptor-related protein 12	Lrp12		858	94.55	0.0031153	7.9385	1	0	1	1	0	0	1	0	1	1	0	0	1	0	1	1	0	0	2.4	0	2.4	2.4	0	0	1209600	0	768750	569140	0	0	0	#DIV/0!	30240	0	19219	14229	0	0
Q8BVA0;Q99P91	Transmembrane glycoprotein NMB	Gpnmb		526	58.25	0.0013661	13.763	1	0	2	2	2	0	1	0	2	2	2	0	1	0	2	2	2	0	3.8	0	3.8	3.8	3.8	0	4429800	0	6778700	4680700	5272600	0	1.19026	#DIV/0!	246100	0	376590	260040	292920	0
Q8BWB6;D3YUM6;D3Z1C4	Metalloreductase STEAP2	Steap2		489	55.76	0	24.957	3	1	0	0	2	0	3	1	0	0	2	0	3	1	0	0	2	0	10.6	2	0	0	4.9	0	3852800	0	0	0	507010	0	0.131595	#DIV/0!	142700	0	0	0	18778	0			474
Q8BWR2	PITH domain-containing protein 1	Pithd1		211	24.192	0.0029412	7.0534	1	1	1	1	0	0	1	1	1	1	0	0	1	1	1	1	0	0	10	10	10	10	0	0	0	343190	315490	316130	0	0	#DIV/0!	0	0	22879	21033	21075	0	0
Q8BWT1	3-ketoacyl-CoA thiolase, mitochondrial	Acaa2		397	41.829	0	66.518	5	1	4	5	5	3	5	1	4	5	5	3	5	1	4	5	5	3	18.1	5	17.6	24.9	21.4	12.8	6961600	408190	2040700	2668400	6574100	3239800	0.944338	7.93699	316440	18554	92758	121290	298820	147260		116;128
Q8BX07;Q8R3B3	Carboxy-terminal domain RNA polymerase II polypeptide A small phosphatase 2	Ctdsp2		270	30.546	0.0011601	11.876	2	0	0	0	0	1	2	0	0	0	0	1	2	0	0	0	0	1	7.4	0	0	0	0	4.1	2077900	0	0	0	0	1195700	0	#DIV/0!	188900	0	0	0	0	108700
Q8BX70	Vacuolar protein sorting-associated protein 13C	Vps13c		3748	420.08	0.0028626	6.8142	0	1	1	0	0	1	0	1	1	0	0	1	0	1	1	0	0	1	0	1	1	0	0	1	0	158130000	488840000	0	0	274520000	#DIV/0!	1.73604	0	827920	2559400	0	0	1437300			1854;1863;1876
Q8BYK6	YTH domain-containing family protein 3	Ythdf3		585	63.961	0	76.09	6	1	6	6	4	4	6	1	6	6	4	4	5	1	5	6	4	4	22.6	2.7	22.6	17.1	9.9	10.1	7622200	0	14797000	6351100	2285400	2427500	0.299835	#DIV/0!	381110	0	739850	317560	114270	121370		439	191
Q8C196	Carbamoyl-phosphate synthase [ammonia], mitochondrial	Cps1		1500	164.62	0	17.595	0	0	0	3	0	0	0	0	0	3	0	0	0	0	0	3	0	0	0	0	0	3.1	0	0	0	0	0	2006700	0	0	#DIV/0!	#DIV/0!	0	0	0	26756	0	0
Q8C3X8	Lipase maturation factor 2	Lmf2		702	79.996	0.0013605	13.676	1	1	1	0	1	1	1	1	1	0	1	1	1	1	1	0	1	1	2	2.8	2.8	0	2	2	804290	245880	308350	0	831290	743360	1.03357	3.02326	34969	10691	13407	0	36143	32320
Q8C5G6;Q9QZ06;F7AT44	Toll-interacting protein	Tollip		220	24.54	0.0011429	11.671	1	0	0	0	1	0	1	0	0	0	1	0	1	0	0	0	1	0	14.1	0	0	0	6.4	0	764670	0	0	0	1376200	0	1.79973	#DIV/0!	95584	0	0	0	172020	0
Q8C9W3	A disintegrin and metalloproteinase with thrombospondin motifs 2	Adamts2		1213	135.3	0.0022124	11.214	1	0	0	0	0	1	1	0	0	0	0	1	1	0	0	0	0	1	1.6	0	0	0	0	1	0	0	0	0	0	2382300	#DIV/0!	#DIV/0!	0	0	0	0	0	39704
Q8CAG6;Q9JHK5	Pleckstrin	Plek		327	37.154	0.0029586	7.1065	1	0	0	0	0	0	1	0	0	0	0	0	1	0	0	0	0	0	7.6	0	0	0	0	0	799640	0	0	0	0	0	0	#DIV/0!	72695	0	0	0	0	0
Q8CB27	Ubiquitin thioesterase OTU1	Yod1		343	37.485	0.0045872	6.5659	1	1	0	0	0	0	1	1	0	0	0	0	1	1	0	0	0	0	4.4	4.4	0	0	0	0	943720	701730	0	0	0	0	0	0	49670	36933	0	0	0	0
Q8CBY8	Dynactin subunit 4	Dctn4		467	53.056	0	87.729	6	8	7	6	8	4	6	8	7	6	8	4	6	8	7	6	8	4	24.2	31.3	29.1	23.6	31.7	9.4	13234000	5624200	13212000	16345000	28610000	2401300	2.16186	0.426959	551420	234340	550500	681030	1192100	100050		30;351
Q8CE08	Prostatic acid phosphatase	Acpp		381	43.717	0.0031088	7.9293	0	1	1	1	1	0	0	1	1	1	1	0	0	1	1	1	1	0	0	3.9	3.9	3.9	3.9	0	0	1329000	683950	533530	765500	0	#DIV/0!	0	0	78179	40232	31384	45030	0
Q8CET2		4921504E06Rik		560	65.215	0.0032787	11.032	1	1	0	0	0	0	1	1	0	0	0	0	1	1	0	0	0	0	2.3	2.3	0	0	0	0	6101000	0	0	0	0	0	0	#DIV/0!	210380	0	0	0	0	0
Q8CG19;A0A3Q4EGK3;B1B1E2	Latent-transforming growth factor beta-binding protein 1	Ltbp1		1712	186.72	0	258.15	20	18	22	23	22	23	20	18	22	23	22	23	20	18	22	23	22	23	19.7	18.1	21.7	20.6	21.1	21.2	24825000	11059000	24086000	28005000	20395000	25537000	0.821551	2.30916	314240	139990	304880	354490	258170	323260		353;395;399;405;422;551;560;573;574;657;681;709;721;890;892;905;911;1028;1034;1069;1075;1081;1086;1095;1097;1432;1441;1443;1568;1616;1622;1636;1638;1651;1657;1681;1683;1696	460;725;1649
Q8CI19	Platelet-derived growth factor C;Platelet-derived growth factor C, latent form;Platelet-derived growth factor C, receptor-binding form	Pdgfc		345	38.741	0.0012674	12.699	1	1	1	1	0	1	1	1	1	1	0	1	1	1	1	1	0	1	3.5	3.5	3.5	3.5	0	2.3	660150	489410	364830	289100	0	0	0	0	31436	23305	17373	13767	0	0
Q8CIN4	Serine/threonine-protein kinase PAK 2;PAK-2p27;PAK-2p34	Pak2		524	57.93	0.0032258	9.193	1	1	0	0	0	0	1	1	0	0	0	0	1	1	0	0	0	0	4.6	4.6	0	0	0	0	461950	809940	0	0	0	0	0	0	17767	31152	0	0	0	0
E9Q8B3;Q5U458	DnaJ homolog subfamily C member 11	Dnajc11		402	45.513	0.0032328	9.7875	0	0	1	1	1	1	0	0	1	1	1	1	0	0	1	1	1	1	0	0	5.2	5.2	5.2	5.2	0	0	496600	364790	642040	443850	#DIV/0!	#DIV/0!	0	0	23648	17371	30573	21136
Q8CJG0;Q8CJF9	Protein argonaute-2;Protein argonaute-3	Ago2;Ago3		860	97.303	0	19.687	0	0	2	2	2	0	0	0	2	2	2	0	0	0	2	2	2	0	0	0	3.8	3.8	3.3	0	0	0	488770	0	152110	0	#DIV/0!	#DIV/0!	0	0	9583.6	0	2982.6	0		345
A2AKV0;A2AKV1;A2AKV2;A2AKV3;Q8C2Q8;A2AKU9;Q91VR2	ATP synthase subunit gamma;ATP synthase subunit gamma, mitochondrial	Atp5c1		101	10.955	0	18.743	0	1	1	1	2	3	0	1	1	1	2	3	0	1	1	1	2	3	0	11.9	11.9	11.9	23.8	33.7	0	205950	155250	0	567010	2730300	#DIV/0!	13.2571	0	51487	38814	0	141750	682570		79
Q8JZU2	Tricarboxylate transport protein, mitochondrial	Slc25a1		311	33.931	0	32.861	2	2	2	2	3	5	2	2	2	2	3	5	2	2	2	2	3	5	7.7	7.7	7.7	7.7	11.6	17	5509000	5211500	3691100	3799600	8020300	9013500	1.45585	1.72954	306060	289530	205060	211090	445570	500750
Q8K0E8	Fibrinogen beta chain;Fibrinopeptide B;Fibrinogen beta chain	Fgb		481	54.752	0	20.471	2	1	1	0	0	0	2	1	1	0	0	0	2	1	1	0	0	0	8.5	5.8	5.8	0	0	0	3587100	1526100	742730	0	0	0	0	0	143490	61044	29709	0	0	0		213
Q8K1S3	Netrin receptor UNC5B	Unc5b		945	103.74	0	93.726	11	8	2	1	6	3	11	8	2	1	6	3	11	8	2	1	6	3	21.2	15.9	2.8	2.2	9.7	4.9	12712000	4683300	847290	407240	4661800	1036400	0.366724	0.221297	288910	106440	19257	9255.4	105950	23555		273;285;808
Q8K2C8;Q8C0N2	Glycerol-3-phosphate acyltransferase 4;Glycerol-3-phosphate acyltransferase 3	Agpat6;Agpat9		456	52.181	0.0022396	11.356	1	0	1	0	1	0	1	0	1	0	1	0	1	0	1	0	1	0	3.3	0	2	0	2	0	302110	0	0	0	0	0	0	#DIV/0!	13732	0	0	0	0	0
Q8K2J0;F7AAE0	1-phosphatidylinositol 4,5-bisphosphate phosphodiesterase delta-3;Phosphoinositide phospholipase C	Plcd3		785	88.606	0.0011534	11.83	0	0	1	1	1	0	0	0	1	1	1	0	0	0	1	1	1	0	0	0	1.4	1.9	1.9	0	0	0	0	0	0	0	#DIV/0!	#DIV/0!	0	0	0	0	0	0
Q8K3K8	Optineurin	Optn		584	67.017	0.0028169	6.7182	0	0	0	0	1	0	0	0	0	0	1	0	0	0	0	0	1	0	0	0	0	0	2.2	0	0	0	0	0	315310	0	#DIV/0!	#DIV/0!	0	0	0	0	8522	0
Q8K3P0	Short-chain dehydrogenase/reductase family 9C member 7	Sdr9c7		313	35.148	0.0012788	12.782	1	1	0	2	0	0	1	1	0	2	0	0	1	1	0	2	0	0	3.5	3.5	0	7.3	0	0	514900	559280	0	3832400	0	0	0	0	28605	31071	0	212910	0	0
Q62470	Integrin alpha-3;Integrin alpha-3 heavy chain;Integrin alpha-3 light chain	Itga3		1053	116.74	0	41.465	0	0	5	1	2	3	0	0	5	1	2	3	0	0	5	1	2	3	0	0	7.7	1.2	1.8	3.7	0	0	3181200	356540	548650	2599500	#DIV/0!	#DIV/0!	0	0	79531	8913.4	13716	64988
Q8K4D7	1-phosphatidylinositol 4,5-bisphosphate phosphodiesterase zeta-1	Plcz1		647	74.613	0.003009	7.275	0	1	0	0	0	0	0	1	0	0	0	0	0	1	0	0	0	0	0	2.2	0	0	0	0	0	3462200	0	0	0	0	#DIV/0!	0	0	150530	0	0	0	0
Q8K4L4	Protein POF1B	Pof1b		587	67.784	0	33.474	2	4	3	3	3	1	2	4	3	3	3	1	2	4	3	3	3	1	3.7	6.3	6.6	6.5	5.5	1.7	1288000	2705100	2534900	4349200	1795500	1611200	1.39402	0.595616	47705	100190	93884	161080	66499	59674
Q62210	Baculoviral IAP repeat-containing protein 2	Birc2		612	69.676	0	24.144	0	0	0	0	2	3	0	0	0	0	2	3	0	0	0	0	2	3	0	0	0	0	3.8	6.5	0	0	0	0	511920	2538300	#DIV/0!	#DIV/0!	0	0	0	0	14220	70508		308
Q8QZT1	Acetyl-CoA acetyltransferase, mitochondrial	Acat1		424	44.816	0	41.56	2	2	3	4	4	3	2	2	3	4	4	3	2	2	3	4	4	3	9.7	9.7	16.7	19.8	17.2	13.9	2968700	2958100	6193900	4953100	6587400	4221100	2.21895	1.42696	134940	134460	281540	225140	299430	191870		116
H3BKM0;H3BIY9;Q9DBG3	AP complex subunit beta;AP-2 complex subunit beta	Ap2b1		913	101.36	0	43.25	0	0	2	1	1	4	0	0	2	1	1	4	0	0	2	1	1	4	0	0	5.1	2.3	1.6	4.1	0	0	2041700	0	471720	1574400	#DIV/0!	#DIV/0!	0	0	48613	0	11232	37485
Q8R016;E9PY26	Bleomycin hydrolase	Blmh		455	52.511	0	52.129	4	5	3	4	4	5	4	5	3	4	4	5	4	5	3	4	4	5	8.4	8.6	8.1	8.4	8.6	13.2	12842000	11805000	5964000	15767000	9014500	13410000	0.701955	1.13596	493930	454030	229390	606420	346710	515790		326	264
Q8R050	Eukaryotic peptide chain release factor GTP-binding subunit ERF3A	Gspt1		636	68.625	0	17.587	0	0	2	0	0	1	0	0	2	0	0	1	0	0	2	0	0	1	0	0	5.3	0	0	1.7	0	0	742120	0	0	173450	#DIV/0!	#DIV/0!	0	0	26504	0	0	6194.7
Q8R0W6	NEDD4 family-interacting protein 1	Ndfip1		221	24.914	0.0014045	14.181	1	1	0	0	2	1	1	1	0	0	2	1	1	1	0	0	2	1	5.9	5.9	0	0	10.9	5	809350	559650	0	0	1378900	1506500	1.70371	2.69186	89928	62184	0	0	153210	167380
Q8R1I1	Cytochrome b-c1 complex subunit 9	Uqcr10		64	7.4454	0	17.172	2	1	2	1	2	0	2	1	2	1	2	0	2	1	2	1	2	0	37.5	26.6	37.5	26.6	37.5	0	523180	399750	1052300	1358900	1586000	0	3.03146	0	130790	99937	263080	339730	396490	0
Q8R2K3;D3Z3Y3;Q9CYR0	Single-stranded DNA-binding protein;Single-stranded DNA-binding protein, mitochondrial	Ssbp1		148	17.156	0.001355	13.632	2	1	1	0	1	2	2	1	1	0	1	2	2	1	1	0	1	2	22.3	10.1	10.1	0	10.1	22.3	1919900	452670	722610	0	642120	2051100	0.334455	4.53112	239980	56583	90327	0	80265	256380
Q8R3H7	Heparan sulfate 2-O-sulfotransferase 1	Hs2st1		356	41.813	0.0022447	11.364	0	0	0	0	0	2	0	0	0	0	0	2	0	0	0	0	0	2	0	0	0	0	0	7.9	0	0	0	0	0	577630	#DIV/0!	#DIV/0!	0	0	0	0	0	32091		97
Q8R574	Phosphoribosyl pyrophosphate synthase-associated protein 2	Prpsap2		369	40.88	0.0030864	7.7533	1	1	1	1	1	1	1	1	1	1	1	1	1	1	1	1	1	1	3.8	3.8	3.8	3.8	3.8	3.8	1135400	356200	418460	508320	769930	519000	0.678113	1.45705	49364	15487	18194	22101	33475	22565
Q8R5H1	Ubiquitin carboxyl-terminal hydrolase 15	Usp15		981	112.32	0.001218	12.367	2	1	1	1	1	0	2	1	1	1	1	0	2	1	1	1	1	0	3.2	1.1	1.1	1.1	1.1	0	0	0	0	0	0	0	#DIV/0!	#DIV/0!	0	0	0	0	0	0		791
Q8R5L1;O35658	Complement component 1 Q subcomponent-binding protein, mitochondrial	C1qbp		279	31.025	0	22.276	2	1	2	2	3	2	2	1	2	2	3	2	2	1	2	2	3	2	12.2	5	12.2	12.2	21.9	12.2	1783000	612530	3748100	4095400	4724200	1704700	2.64958	2.78305	137150	47118	288320	315030	363400	131130		183
Q8VCE9	Pleckstrin homology domain-containing family H member 3	Plekhh3		796	85.841	0	31.525	3	0	1	2	2	1	3	0	1	2	2	1	3	0	1	2	2	1	5.7	0	1.8	3.6	5.9	1.8	1502400	0	423820	906560	1052500	433020	0.700546	#DIV/0!	39536	0	11153	23857	27698	11395
Q8VCL2	Protein SCO2 homolog, mitochondrial	Sco2		255	28.944	0	21.822	1	1	2	2	2	1	1	1	2	2	2	1	1	1	2	2	2	1	3.9	6.3	18	18	18	6.3	329940	169290	2846700	1886000	1883400	1147200	5.70831	6.77654	23567	12092	203340	134710	134530	81944
Q8VCN5	Cystathionine gamma-lyase	Cth		398	43.567	0.0012005	12.227	0	0	0	2	0	0	0	0	0	2	0	0	0	0	0	2	0	0	0	0	0	7.5	0	0	0	0	0	872650	0	0	#DIV/0!	#DIV/0!	0	0	0	39666	0	0
Q8VCU1	Carboxylesterase 3B	Ces3b		571	63.352	0.0094828	6.2789	1	0	1	0	0	0	1	0	1	0	0	0	1	0	1	0	0	0	4.9	0	4.9	0	0	0	9343300	0	20017000	0	0	0	0	#DIV/0!	467170	0	1000800	0	0	0			7
Q8VDD5	Myosin-9	Myh9		1960	226.37	0	323.31	59	17	46	59	49	72	59	17	46	59	49	72	44	15	34	44	36	55	37.7	14.7	31.8	38.8	35.7	41.8	342150000	22773000	256940000	302590000	164480000	329870000	0.480725	14.4851	3289900	218970	2470500	2909500	1581500	3171900	91;917;988	91;172;569;671;694;896;917;931;988;1379	137;146;161;318;323;326;329;337;871;874;879;941;1009;1537;1678;1682
Q8VDM4	26S proteasome non-ATPase regulatory subunit 2	Psmd2		908	100.2	0	67.698	4	3	3	5	8	6	4	3	3	5	8	6	4	3	3	5	8	6	8	4.5	5.2	7.6	13.8	10.2	4033500	1731700	2492100	4492900	11729000	6920500	2.9079	3.99636	82317	35341	50860	91692	239370	141240		251;448
Q8VDM6	Heterogeneous nuclear ribonucleoprotein U-like protein 1	Hnrnpul1		859	96.001	0.0029615	7.1093	1	0	1	1	1	0	1	0	1	1	1	0	1	0	1	1	1	0	1.6	0	1.6	1.6	1.6	0	0	0	0	0	0	0	#DIV/0!	#DIV/0!	0	0	0	0	0	0		488
Q8VDN2;D3YYN7;A0A0G2JGX4;Q8VCE0;Q6PIC6;Q6PIE5	Sodium/potassium-transporting ATPase subunit alpha-1;Sodium/potassium-transporting ATPase subunit alpha-3;Sodium/potassium-transporting ATPase subunit alpha-2	Atp1a1;Atp1a2;Atp1a3		1023	112.98	0	30.768	1	1	2	1	0	1	1	1	2	1	0	1	1	1	2	1	0	1	1.8	1.8	3.7	1.8	0	1.9	6813500	3235600	0	0	0	648840	0	0.200532	148120	70338	0	0	0	14105		374
Q8VDT9	39S ribosomal protein L50, mitochondrial	Mrpl50		159	18.213	0.003	7.203	0	1	0	1	1	0	0	1	0	1	1	0	0	1	0	1	1	0	0	10.7	0	10.7	10.7	0	0	190230	0	369630	220070	0	#DIV/0!	0	0	23779	0	46203	27508	0
Q8VEK3	Heterogeneous nuclear ribonucleoprotein U	Hnrnpu		800	87.917	0.0054348	6.5106	1	0	0	1	0	0	1	0	0	1	0	0	1	0	0	1	0	0	1.2	0	0	1.2	0	0	386460	0	0	292540	0	0	0	#DIV/0!	11042	0	0	8358.4	0	0
Q8VH51;B7ZD63;B7ZD61;F7AA45;E9Q8F0	RNA-binding protein 39	Rbm39		530	59.406	0.0012063	12.242	0	0	1	1	0	0	0	0	1	1	0	0	0	0	1	1	0	0	0	0	3.2	2.1	0	0	0	0	0	0	0	0	#DIV/0!	#DIV/0!	0	0	0	0	0	0		478
Q8VHK9	ATP-dependent RNA helicase DHX36	Dhx36		1001	113.88	0.0079858	6.4021	0	0	1	0	0	0	0	0	1	0	0	0	0	0	1	0	0	0	0	0	1.5	0	0	0	0	0	263550	0	0	0	#DIV/0!	#DIV/0!	0	0	5607.4	0	0	0
Q8VHM5;F7B5B5;A2AW41		Hnrnpr		632	70.887	0	17.567	1	2	1	3	1	1	0	1	0	2	0	1	0	1	0	2	0	1	1.7	4.1	1.7	6.2	1.7	2.1	0	549180	0	764640	0	8423500	#DIV/0!	15.3383	0	16152	0	22489	0	247750		292
Q8VIJ6	Splicing factor, proline- and glutamine-rich	Sfpq		699	75.441	0	19.964	2	1	3	1	2	0	2	1	3	1	2	0	2	1	3	1	2	0	5.3	2.4	8.6	2.4	5.3	0	1770200	644840	2692300	1164900	1478700	0	0.835329	0	59007	21495	89742	38831	49290	0
Q91V61;Q3U4F0	Sideroflexin-3	Sfxn3		321	35.406	0	77.14	7	4	4	5	6	8	7	4	4	5	6	8	7	4	4	5	6	8	30.8	14.6	15.6	24	29.3	39.6	11967000	1137300	2353600	9071800	16093000	18805000	1.34478	16.5348	629820	59857	123870	477460	847000	989750
Q91VA7;V9GXV0	Isocitrate dehydrogenase [NAD] subunit, mitochondrial	Idh3b		384	42.194	0	25.366	1	1	3	2	2	0	1	1	3	2	2	0	1	1	3	2	2	0	2.6	2.6	10.2	7	8.6	0	400960	154300	1396100	610990	723930	0	1.80549	0	21103	8121.1	73478	32157	38102	0
Q91VB8;P01942	Hemoglobin subunit alpha	haemaglobin alpha 2;Hba		142	15.112	0	75.466	7	7	7	6	7	4	7	7	7	6	7	4	6	6	6	4	6	3	66.9	72.5	83.1	52.1	83.1	40.1	54487000	21904000	19039000	7463700	9565500	6664700	0.175556	0.304269	6810900	2738000	2379900	932970	1195700	833080		105	33
Q91VD9	NADH-ubiquinone oxidoreductase 75 kDa subunit, mitochondrial	Ndufs1		727	79.776	0.0054054	6.4855	0	0	1	1	0	0	0	0	1	1	0	0	0	0	1	1	0	0	0	0	2.8	2.8	0	0	0	0	358560	443990	0	0	#DIV/0!	#DIV/0!	0	0	8537.1	10571	0	0
Q91VE0	Long-chain fatty acid transport protein 4	Slc27a4		643	72.318	0	37.693	3	2	1	2	1	1	3	2	1	2	1	1	3	2	1	2	1	1	6.5	5.3	2.8	5.4	2.8	2.6	2810300	1571100	895890	275770	1341000	493180	0.477173	0.313907	75954	42461	24213	7453.2	36244	13329		436;439
Q91VH2	Sorting nexin-9	Snx9		595	66.545	0	44.323	1	0	2	3	3	6	1	0	2	3	3	6	1	0	2	3	3	6	4.9	0	8.1	9.1	9.4	15.1	2021600	0	1389100	1424300	1888400	6877600	0.934112	#DIV/0!	80862	0	55565	56973	75536	275110		502
Q91VI7;A0A1B0GSG5;A0A1B0GRG4;A0A1B0GRY7	Ribonuclease inhibitor	Rnh1		456	49.816	0	82.922	3	0	5	8	7	6	3	0	5	8	7	6	3	0	5	8	7	6	8.8	0	20.8	29.2	24.6	19.5	2462200	0	3477600	2534700	3452500	3451700	1.4022	#DIV/0!	98486	0	139100	101390	138100	138070		7;33;80;90;97;129;137;243;251;357
Q91VJ4;A0A3B2W7L2	Serine/threonine-protein kinase 38	Stk38		465	54.174	0	109.1	7	7	10	6	6	6	7	7	10	6	6	6	6	6	9	5	5	5	24.1	18.9	28.8	17.4	13.5	17.4	32193000	16402000	36852000	17625000	11944000	17608000	0.371012	1.07353	1287700	656060	1474100	705000	477770	704330	234	234;361;362	262
Q91VK4;A0A087WRM2	Integral membrane protein 2C;CT-BRI3	Itm2c		269	30.482	0	22.354	1	1	1	1	2	3	1	1	1	1	2	3	1	1	1	1	2	3	8.2	8.2	8.2	8.2	16.4	20.8	464450	1997000	1532100	858950	2769300	5358800	5.96254	2.68343	33175	142640	109440	61353	197810	382770
Q91WK2	Eukaryotic translation initiation factor 3 subunit H	Eif3h		352	39.832	0.0011905	12.146	0	0	0	2	0	0	0	0	0	2	0	0	0	0	0	2	0	0	0	0	0	12.2	0	0	0	0	0	496390	0	0	#DIV/0!	#DIV/0!	0	0	0	24819	0	0
Q91XB0	Three-prime repair exonuclease 1	Trex1		314	33.675	0	31.453	3	2	2	2	3	4	3	2	2	2	3	4	3	2	2	2	3	4	10.2	3.8	10.2	10.2	10.2	17.5	2217900	1023300	539900	243420	2088900	340780	0.941837	0.333021	138620	63959	33744	15214	130560	21299		152
Q91XX1;A0A0A6YVS5;Q91XY6;Q91XX0;Q6DD96;Q91XY8;Q91XY7;Q91XY3;Q91XY0;Q91XX9;Q91XZ0;Q91XX6;A0A140LI48;Q91XX4;Q91XY9;Q91XX3;Q91XX7;Q91XX5;Q91XX8;Q91XW9;Q91XY4	Protocadherin gamma-A4	Pcdhgc3;Pcdhgc5;Pcdhga2;Pcdhgc4;Pcdhga7;Pcdhga11;Pcdhga12;Pcdhga5;Pcdhga8;Pcdhga9;Pcdhga1;Pcdhgb4;Pcdhgb6;Pcdhga10;Pcdhgb7;Pcdhgb2;Pcdhgb5;Pcdhgb1;Pcdhga4		934	101.05	0.0011737	12.05	1	0	0	0	0	1	1	0	0	0	0	1	1	0	0	0	0	0	1.8	0	0	0	0	1.9	1686400	0	0	0	0	590880	0	#DIV/0!	44379	0	0	0	0	15549
Q91YQ5	Dolichyl-diphosphooligosaccharide--protein glycosyltransferase subunit 1	Rpn1		608	68.527	0	30.931	2	1	2	2	3	2	2	1	2	2	3	2	2	1	2	2	3	2	3.8	2.5	5.3	5.3	8.1	4.8	1115400	394130	1072200	963950	3398200	1478900	3.04662	3.75232	30146	10652	28979	26053	91842	39971
Q91YR1	Twinfilin-1	Twf1		350	40.079	0.003268	11.024	0	0	1	0	0	1	0	0	1	0	0	1	0	0	1	0	0	1	0	0	6.3	0	0	2.3	0	0	488810	0	0	0	#DIV/0!	#DIV/0!	0	0	24441	0	0	0
Q91YR9	Prostaglandin reductase 1	Ptgr1		329	35.56	0.002997	7.1985	1	0	0	0	0	0	1	0	0	0	0	0	1	0	0	0	0	0	7	0	0	0	0	0	1441700	0	0	0	0	0	0	#DIV/0!	84807	0	0	0	0	0
Q91Z25;Q9WV32	Actin-related protein 2/3 complex subunit 1B	Arpc1b		376	41.498	0	118.85	7	3	6	7	9	12	7	3	6	7	9	12	7	2	5	6	8	11	28.5	13.3	27.7	29.8	35.1	48.7	6250100	923480	4513000	8329000	12348000	35384000	1.97565	38.3159	347230	51304	250720	462720	685970	1965800	13;162;227	13;26;162;227;346;350
Q91ZJ5	UTP--glucose-1-phosphate uridylyltransferase	Ugp2		508	56.979	0.0030519	7.4816	1	1	0	0	0	0	1	1	0	0	0	0	1	1	0	0	0	0	3.9	3.9	0	0	0	0	2165500	959870	0	0	0	0	0	0	80205	35551	0	0	0	0
Q920A5	Retinoid-inducible serine carboxypeptidase	Scpep1		452	50.964	0.0011723	12.043	1	0	2	0	0	0	1	0	2	0	0	0	1	0	2	0	0	0	3.8	0	6.6	0	0	0	923050	0	1513700	0	0	0	0	#DIV/0!	46152	0	75684	0	0	0
Q920L1	Fatty acid desaturase 1	Fads1		447	52.322	0	59.665	3	2	4	5	5	3	3	2	4	5	5	3	3	2	4	5	5	3	11.9	6.9	15.2	17.7	17.9	7.2	5307600	4250400	7625300	6983200	6866800	1339600	1.29377	0.31517	294870	236130	423630	387960	381490	74424
Q921H9	Cytochrome c oxidase assembly factor 7	Coa7		231	25.617	0.002947	7.0701	0	1	1	0	1	0	0	1	1	0	1	0	0	1	1	0	1	0	0	7.4	7.4	0	7.4	0	0	38505000	47090000	0	56633000	0	#DIV/0!	0	0	2567000	3139400	0	3775500	0
Q921I1	Serotransferrin	Tf		697	76.723	0.0030675	7.614	3	4	5	2	3	2	0	1	1	0	0	0	0	1	1	0	0	0	6.7	10.6	12.3	5.5	7.6	4.4	0	0	0	0	0	0	#DIV/0!	#DIV/0!	0	0	0	0	0	0		177;180;246;386;395;633;638
Q921K2;P11103	Poly [ADP-ribose] polymerase 1	Parp1		1014	112.72	0	25.401	0	0	3	3	2	1	0	0	3	3	2	1	0	0	3	3	2	1	0	0	4.6	4.6	3.2	1.5	0	0	1586600	1004600	946440	0	#DIV/0!	#DIV/0!	0	0	33054	20930	19718	0	456
Q921K8	TRPM8 channel-associated factor 2	Tcaf2		919	101.6	0	109.7	8	9	7	9	10	10	8	9	7	9	10	10	8	9	7	9	10	10	12.9	16.1	12	15.9	18.4	18.4	5550100	7756200	8387600	8102600	7286200	17062000	1.31281	2.19979	179030	250200	270570	261370	235040	550370	279	127;402;577;623;766;903
Q921M3	Splicing factor 3B subunit 3	Sf3b3		1217	135.55	0.0011587	11.871	0	0	1	1	1	0	0	0	1	1	1	0	0	0	1	1	1	0	0	0	1.2	1.2	1.4	0	0	0	170990	236170	365220	0	#DIV/0!	#DIV/0!	0	0	3288.2	4541.7	7023.5	0
Q922F4	Tubulin beta-6 chain	Tubb6		447	50.09	0	44.648	9	10	12	10	7	10	2	2	5	3	1	2	2	2	4	3	1	2	26.6	26.8	41.8	32.4	19	27.1	2624800	1314800	10939000	3447700	1344500	1138900	0.51223	0.866215	131240	65742	546960	172390	67224	56946		303	257
Q922H4;A0A087WPV7;D3Z2L8;D3YVK2;D3Z2T0;D3Z5Z5;D3Z0T7	Mannose-1-phosphate guanyltransferase alpha	Gmppa		420	46.244	0.0014006	14.167	0	1	1	2	1	0	0	1	1	2	1	0	0	1	1	2	1	0	0	3.8	3.8	8.1	3.8	0	0	320490	418350	1156300	579160	0	#DIV/0!	0	0	16024	20918	57815	28958	0
Q922J9;D3Z4N9	Fatty acyl-CoA reductase 1	Far1		515	59.434	0	96.177	9	5	6	7	9	9	9	5	6	7	9	9	9	5	6	7	9	9	24.5	15.5	18.3	19.8	28.2	21.6	20606000	5317500	7343700	12259000	16547000	27169000	0.803019	5.10936	710560	183360	253230	422730	570570	936850			142
Q922Q1	Mitochondrial amidoxime reducing component 2	Marc2		338	38.194	0.004583	6.5652	0	0	0	0	1	0	0	0	0	0	1	0	0	0	0	0	1	0	0	0	0	0	4.4	0	0	0	0	0	0	0	#DIV/0!	#DIV/0!	0	0	0	0	0	0		74;78
Q922Q8	Leucine-rich repeat-containing protein 59	Lrrc59		307	34.877	0	53.646	5	1	4	2	6	4	5	1	4	2	6	4	5	1	4	2	6	4	27.4	4.2	22.5	11.7	33.9	20.2	5499400	1686100	3391200	3049500	8587000	2416300	1.56144	1.43307	392810	120440	242230	217820	613360	172590		48;59;277
Q923D2;A0A0U1RPU7	Flavin reductase (NADPH)	Blvrb		206	22.197	0	30.925	3	2	0	0	0	0	3	2	0	0	0	0	3	2	0	0	0	0	31.6	17.5	0	0	0	0	4357600	1616500	0	0	0	0	0	0	363130	134710	0	0	0	0		109
Q924S8	Sprouty-related, EVH1 domain-containing protein 1	Spred1		444	50.664	0	16.688	1	1	1	0	0	0	1	1	1	0	0	0	1	1	1	0	0	0	3.4	5	3.4	0	0	0	1311200	727730	0	0	0	0	0	0	62436	34654	0	0	0	0
Q925I1;H3BK90	ATPase family AAA domain-containing protein 3	Atad3;Atad3a		591	66.741	0.0013004	12.942	1	0	1	2	1	1	1	0	1	2	1	1	1	0	1	2	1	1	3.6	0	3.6	4.9	1.4	3.6	851380	0	502160	714530	349400	1604000	0.410393	#DIV/0!	25799	0	15217	21652	10588	48606
Q925I7	Platelet-derived growth factor D;Platelet-derived growth factor D, latent form;Platelet-derived growth factor D, receptor-binding form	Pdgfd		370	42.809	0.0030334	7.3997	1	0	0	0	0	0	1	0	0	0	0	0	1	0	0	0	0	0	3.8	0	0	0	0	0	331580	0	0	0	0	0	0	#DIV/0!	19505	0	0	0	0	0
Z4YKT6;Q99J47	Dehydrogenase/reductase SDR family member 7B	Dhrs7b		308	33.225	0	31.787	2	1	2	2	3	1	2	1	2	2	3	1	2	1	2	2	3	1	10.7	2.9	7.5	7.5	9.7	4.5	1155500	0	1318100	1012500	1803400	506420	1.56071	#DIV/0!	77031	0	87872	67503	120230	33761
Q99J56	Derlin-1	Derl1		251	28.834	0	18.68	1	2	2	2	2	1	1	2	2	2	2	1	1	2	2	2	2	1	4.4	10	10	10	10	3.2	4225800	2304900	3638000	3120700	5224500	555060	1.23633	0.240817	384170	209540	330730	283700	474950	50460
Q99J93;A0A1B0GT68	Interferon-induced transmembrane protein 2	Ifitm2		144	15.743	0.0014225	14.56	1	1	0	0	1	1	1	1	0	0	1	0	1	1	0	0	1	0	11.1	27.8	0	0	27.8	5.6	254540	2052300	0	0	2203100	0	8.65522	0	63636	513080	0	0	550770	0
A4QPF5;Q8C351	Layilin	Layn		320	36.448	0.0011891	12.141	0	0	0	0	1	2	0	0	0	0	1	2	0	0	0	0	1	2	0	0	0	0	4.4	7.5	0	0	0	0	470020	978270	#DIV/0!	#DIV/0!	0	0	0	0	36155	75251
Q99JR1	Sideroflexin-1	Sfxn1		322	35.649	0	26.049	2	2	2	0	3	2	2	2	2	0	3	2	2	2	2	0	3	2	8.7	10.2	15.2	0	19.3	8.7	2388700	1219200	1832400	0	3458700	1123000	1.44794	0.921096	159250	81278	122160	0	230580	74867
Q99JX4;A2A701;A2A702	Eukaryotic translation initiation factor 3 subunit M	Eif3m		374	42.516	0.0014245	14.581	0	0	1	1	0	2	0	0	1	1	0	2	0	0	1	1	0	2	0	0	4.8	4.8	0	9.6	0	0	563410	784080	0	801510	#DIV/0!	#DIV/0!	0	0	33142	46123	0	47147
Q99JY0	Trifunctional enzyme subunit beta, mitochondrial;3-ketoacyl-CoA thiolase	Hadhb		475	51.386	0	20.572	2	2	1	1	0	1	2	2	1	1	0	1	2	2	1	1	0	1	7.4	10.3	5.5	5.5	0	5.5	1058900	1339700	1478200	793680	0	895000	0	0.66806	42355	53586	59128	31747	0	35800
Q99JY9	Actin-related protein 3	Actr3		418	47.357	0	153.66	13	10	13	13	14	17	13	10	13	13	14	17	13	10	13	13	14	17	43.3	36.1	45.2	40	45.2	50.5	51148000	10285000	61769000	51924000	74508000	94858000	1.45671	9.22295	2435600	489760	2941400	2472600	3548000	4517000	12	8;12;34;189;235;408	93;372
Q99KF1;A0A286YDS5;Q8R1V4	Transmembrane emp24 domain-containing protein 9;Transmembrane emp24 domain-containing protein 4	Tmed9;Tmed4		235	27.127	0.0014144	14.393	1	1	1	2	1	1	1	1	1	2	1	1	1	1	1	2	1	1	7.2	7.2	7.2	11.9	7.2	4.7	0	0	0	130240	0	1303500	#DIV/0!	#DIV/0!	0	0	0	10018	0	100270		49
Q99KP6	Pre-mRNA-processing factor 19	Prpf19		504	55.238	0.0031513	8.3022	1	1	1	1	1	0	1	1	1	1	1	0	1	1	1	1	1	0	5.2	5.2	5.2	5.2	5.2	0	0	0	0	0	0	0	#DIV/0!	#DIV/0!	0	0	0	0	0	0		5;16
F6SPX7;Q8BHD8;B0R0C7	Protein-L-isoaspartate O-methyltransferase domain-containing protein 2	Pcmtd2		155	17.445	0.0012346	12.468	0	1	1	1	1	2	0	1	1	1	1	2	0	1	1	1	1	2	0	9	9	9	7.7	16.8	0	0	0	0	443400	385020	#DIV/0!	#DIV/0!	0	0	0	0	44340	38502	102
Q99KV1	DnaJ homolog subfamily B member 11	Dnajb11		358	40.555	0	36.359	2	2	3	2	3	4	2	2	3	2	3	4	2	2	3	2	3	4	10.9	10.9	15.4	10.9	15.4	19.3	2268100	1358400	3621100	1817600	2816200	5505900	1.24166	4.05322	141760	84901	226320	113600	176010	344120		193;196
Q99L45;E0CXJ3	Eukaryotic translation initiation factor 2 subunit 2	Eif2s2		331	38.092	0	28.13	3	1	3	0	2	0	3	1	3	0	2	0	3	1	3	0	2	0	16.6	4.5	12.4	0	7.9	0	2083800	479460	1469100	0	878110	0	0.421398	0	104190	23973	73457	0	43905	0		224
Q99LE6	ATP-binding cassette sub-family F member 2	Abcf2		628	71.781	0.008673	6.3121	0	0	1	0	0	0	0	0	1	0	0	0	0	0	1	0	0	0	0	0	2.4	0	0	0	0	0	303630	0	0	0	#DIV/0!	#DIV/0!	0	0	8930.2	0	0	0
A0A0J9YTY0;A0A0J9YUL3;Q8C1B7;Q9R1T4	Septin-11;Septin-6	Sept11;Sept6		425	48.978	0	39.339	0	0	0	0	1	6	0	0	0	0	1	6	0	0	0	0	1	6	0	0	0	0	2.6	18.1	0	0	0	0	431410	8435800	#DIV/0!	#DIV/0!	0	0	0	0	20543	401710
Q99LP6	GrpE protein homolog 1, mitochondrial	Grpel1		217	24.307	0	34.17	4	1	3	4	3	2	4	1	3	4	3	2	4	1	3	4	3	2	24.9	7.8	19.8	24.9	19.8	14.7	10421000	1171400	14241000	13968000	8694500	1156500	0.834325	0.98728	744330	83669	1017200	997720	621040	82609
Q99M73	Keratin, type II cuticular Hb4	Krt84		603	64.982	0.0022198	11.271	4	4	3	4	4	2	0	1	0	0	1	0	0	1	0	0	1	0	3.8	5.6	3.8	3.8	6.6	3	0	1912100	0	0	8111500	0	#DIV/0!	0	0	57941	0	0	245800	0			460
Q99M87	DnaJ homolog subfamily A member 3, mitochondrial	Dnaja3		480	52.443	0.0011574	11.867	0	0	0	0	1	1	0	0	0	0	1	1	0	0	0	0	1	1	0	0	0	0	3.3	3.3	0	0	0	0	430540	997450	#DIV/0!	#DIV/0!	0	0	0	0	17939	41560
Q99MR8	Methylcrotonoyl-CoA carboxylase subunit alpha, mitochondrial	Mccc1		717	79.343	0	176.92	7	14	12	14	11	17	7	14	12	14	11	17	7	14	12	14	11	17	17.7	30.4	30.8	34.2	27.1	33.5	8960700	15801000	16640000	35549000	11477000	32622000	1.28082	2.06455	229760	405150	426680	911510	294280	836460		450;505;591	166;345;392;408
Q99PT1	Rho GDP-dissociation inhibitor 1	Arhgdia		204	23.407	0.0012376	12.481	1	0	1	0	1	0	1	0	1	0	1	0	1	0	1	0	1	0	7.8	0	7.8	0	8.3	0	271610	0	251280	0	261150	0	0.961489	#DIV/0!	30179	0	27920	0	29017	0
Q9CPN9		2210010C04Rik		247	26.422	0.0011834	12.108	0	1	1	1	1	1	0	1	1	1	1	1	0	1	1	1	1	1	0	4.9	4.9	4.9	4.9	4.9	0	5840900	7342400	12434000	10223000	11411000	#DIV/0!	1.95364	0	584090	734240	1243400	1022300	1141100
Q9CPP0	Nucleoplasmin-3	Npm3		175	19.023	0.003178	8.5705	1	0	0	0	0	1	1	0	0	0	0	1	1	0	0	0	0	1	9.1	0	0	0	0	9.1	1023100	0	0	0	0	683680	0	#DIV/0!	127890	0	0	0	0	85460
Q9CPW4;Q3UA72	Actin-related protein 2/3 complex subunit 5	Arpc5		151	16.288	0	37.787	1	2	2	2	3	3	1	2	2	2	3	3	1	2	2	2	3	3	23.2	35.8	35.8	35.8	45.7	29.1	0	2261800	278150	8404200	1927600	13358000	#DIV/0!	5.90592	0	226180	27815	840420	192760	1335800		45
Q9CQ19	Myosin regulatory light polypeptide 9	Myl9		172	19.854	0	44.953	10	8	9	9	9	8	5	4	5	4	5	3	4	3	4	3	4	2	62.2	56.4	62.2	62.2	62.2	50.6	51045000	8754800	30473000	42947000	23387000	7963700	0.458164	0.909638	5671600	972750	3385900	4771800	2598500	884860	109	109	25;40;57;130;142
Q9CQ65	S-methyl-5-thioadenosine phosphorylase	Mtap		283	31.062	0	24.91	1	1	1	3	2	1	1	1	1	3	2	1	1	1	1	3	2	1	6.4	6.4	6.4	16.3	11.3	6.4	2081300	1145900	2299300	2870200	1960000	1697700	0.941719	1.48154	109540	60309	121010	151060	103160	89355		55;136;145
Q9CQ69	Cytochrome b-c1 complex subunit 8	Uqcrq		82	9.7681	0.0014728	16.282	1	1	1	1	1	1	1	1	1	1	1	1	1	1	1	1	1	1	15.9	15.9	15.9	15.9	15.9	15.9	8889300	6574200	8778800	13184000	17773000	10712000	1.99937	1.6294	1481600	1095700	1463100	2197400	2962200	1785400
Q9CQ71	Replication protein A 14 kDa subunit	Rpa3		121	13.584	0	35.118	1	2	3	4	4	4	1	2	3	4	4	4	1	2	3	4	4	4	14	27.3	43	50.4	50.4	50.4	1525700	1470300	2702200	3404400	5948900	5420200	3.89913	3.68646	190710	183790	337780	425550	743610	677530		26
Q9CQA3	Succinate dehydrogenase [ubiquinone] iron-sulfur subunit, mitochondrial	Sdhb		282	31.814	0	18.391	3	1	1	1	1	1	3	1	1	1	1	1	3	1	1	1	1	1	13.5	5	5	5	5	5	1741900	906530	1167200	777300	1300000	590190	0.746311	0.651043	91681	47712	61429	40910	68422	31063		245;251;255
Q9CQC7	NADH dehydrogenase [ubiquinone] 1 beta subcomplex subunit 4	Ndufb4		129	15.081	0.0045914	6.5726	0	0	1	1	0	1	0	0	1	1	0	1	0	0	1	1	0	1	0	0	19.4	19.4	0	19.4	0	0	1636200	855370	0	1192000	#DIV/0!	#DIV/0!	0	0	327230	171070	0	238400
Q99LF4	tRNA-splicing ligase RtcB homolog	Rtcb		505	55.249	0.0013193	13.236	0	0	1	0	1	1	0	0	1	0	1	1	0	0	1	0	1	1	0	0	4.6	0	2.8	2.8	0	0	1410200	0	420730	691790	#DIV/0!	#DIV/0!	0	0	58758	0	17530	28825
Q9CQI6	Coactosin-like protein	Cotl1		142	15.944	0.0030303	7.3973	1	1	0	0	0	0	1	1	0	0	0	0	1	1	0	0	0	0	11.3	11.3	0	0	0	0	2335500	563410	0	0	0	0	0	0	259500	62601	0	0	0	0
Q9CQJ8	NADH dehydrogenase [ubiquinone] 1 beta subcomplex subunit 9	Ndufb9		179	21.984	0.0011468	11.713	0	1	0	0	2	0	0	1	0	0	2	0	0	1	0	0	2	0	0	5	0	0	12.8	0	0	0	0	0	0	0	#DIV/0!	#DIV/0!	0	0	0	0	0	0		4;31
Q9CQR2	40S ribosomal protein S21	Rps21		83	9.1413	0	20.879	3	0	1	1	1	3	3	0	1	1	1	3	3	0	1	1	1	3	45.8	0	18.1	18.1	18.1	45.8	3500500	0	2994300	4391700	4068400	3639100	1.16223	#DIV/0!	700100	0	598850	878350	813670	727830		56	1
Q9CQU3	Protein RER1	Rer1		196	22.988	0.0013755	13.932	1	1	0	0	1	2	1	1	0	0	1	2	1	1	0	0	1	2	5.6	5.6	0	0	5.6	14.8	1672800	710250	0	0	1606100	2261600	0.960127	3.18423	209100	88782	0	0	200760	282700
Q9CQW9	Interferon-induced transmembrane protein 3	Ifitm3		137	14.954	0	25.924	2	2	1	1	2	3	2	2	1	1	2	3	2	2	1	1	2	2	30.7	30.7	14.6	16.1	30.7	36.5	26367000	2148400	149990	315010	24436000	28476000	0.926765	13.2545	6591900	537100	37497	78754	6109100	7119000			1;32
Q9CR39;F7AZP7	WD repeat domain phosphoinositide-interacting protein 3	Wdr45b		344	38.02	0.0011628	11.934	1	1	0	0	1	1	1	1	0	0	1	1	1	1	0	0	1	1	3.2	4.1	0	0	3.2	4.1	0	0	0	0	0	0	#DIV/0!	#DIV/0!	0	0	0	0	0	0	333	63
Q9CR60	Vesicle transport protein GOT1B	Golt1b		138	15.421	0.0012626	12.677	1	1	1	1	1	1	1	1	1	1	1	1	1	1	1	1	1	1	10.1	10.1	10.1	10.1	10.1	10.1	851900	234890	767250	591420	798730	340950	0.937587	1.45153	141980	39148	127870	98570	133120	56826
Q9CR62;Q5SX46	Mitochondrial 2-oxoglutarate/malate carrier protein	Slc25a11		314	34.155	0	44.484	4	2	4	3	3	4	4	2	4	3	3	4	4	2	4	3	3	4	17.5	7.3	17.8	15	15	20.1	5560800	2304900	4397000	5796600	7537000	6870300	1.35538	2.98074	327100	135580	258650	340970	443350	404130
Q9CRB9;S4R238;F6QFL0;Q9D9P1;D3Z0L4	MICOS complex subunit Mic19	Chchd3		227	26.334	0.0013263	13.261	1	0	1	1	1	2	1	0	1	1	1	2	1	0	1	1	1	2	5.7	0	5.7	5.7	5.7	12.3	0	0	0	0	0	780210	#DIV/0!	#DIV/0!	0	0	0	0	0	65017		183
Q9CS42;G3UXL2;Q9D7G0	Ribose-phosphate pyrophosphokinase 2;Ribose-phosphate pyrophosphokinase 1	Prps2;Prps1l3;Prps1		318	34.786	0	26.762	1	0	1	3	2	1	1	0	1	3	2	1	1	0	1	3	2	1	5.3	0	5.3	14.5	9.1	2.2	1016900	0	1726700	910070	310040	0	0.304887	#DIV/0!	63557	0	107920	56879	19378	0		91
Q9CVB6;D3YXG6	Actin-related protein 2/3 complex subunit 2	Arpc2		300	34.357	0	115.07	5	1	6	10	11	10	5	1	6	10	11	10	5	1	6	10	11	10	27	3.7	34	46.7	42	40	8590300	959000	10920000	16904000	22476000	42104000	2.61644	43.9041	429520	47950	546000	845210	1123800	2105200		120	1;115
Q9CWJ9	Bifunctional purine biosynthesis protein PURH;Phosphoribosylaminoimidazolecarboxamide formyltransferase;IMP cyclohydrolase	Atic		592	64.217	0.0014493	15.533	2	1	0	0	0	0	2	1	0	0	0	0	2	1	0	0	0	0	7.4	3.2	0	0	0	0	5075800	0	0	0	0	0	0	#DIV/0!	145020	0	0	0	0	0		575
Q9CX86	Heterogeneous nuclear ribonucleoprotein A0	Hnrnpa0		305	30.53	0	20.317	2	1	1	2	2	0	2	1	1	2	2	0	2	1	1	2	2	0	10.2	4.9	4.9	11.5	10.2	0	3068900	639640	1731100	2607200	3208600	0	1.04552	0	219210	45689	123650	186230	229190	0
Q9CXW4;A2BH06	60S ribosomal protein L11	Rpl11		178	20.252	0	45.035	2	3	1	4	3	3	2	3	1	4	3	3	2	3	1	4	3	3	15.2	20.2	5.1	20.8	15.7	20.2	8954900	7313100	1233700	14277000	19634000	72179000	2.19254	9.86982	895490	731310	123370	1427700	1963400	7217900	25	21
Q9CY27;G3UWE1;Q52L67	Very-long-chain enoyl-CoA reductase	Tecr		308	36.09	0	37.126	3	2	2	1	3	3	3	2	2	1	3	3	3	2	2	1	3	3	12.3	3.2	8.4	2.9	12.3	11.4	4584000	988830	972320	774530	1322400	1707700	0.288482	1.72699	352620	76064	74793	59579	101720	131360		18
Q9CYL5;B1AWD6	Golgi-associated plant pathogenesis-related protein 1	Glipr2		154	17.09	0	19.998	2	0	1	2	3	1	2	0	1	2	3	1	2	0	1	2	3	1	25.3	0	14.3	25.3	39.6	11	1562600	0	4955800	3422900	6429300	0	4.11449	#DIV/0!	195320	0	619470	427860	803660	0		63
Q9CZ13	Cytochrome b-c1 complex subunit 1, mitochondrial	Uqcrc1		480	52.851	0	22.204	1	0	2	0	3	0	1	0	2	0	3	0	1	0	2	0	3	0	4.2	0	8.5	0	12.5	0	1297400	0	3537100	0	1250200	0	0.96362	#DIV/0!	61781	0	168430	0	59533	0		410
Q9CZD3	Glycine--tRNA ligase	Gars		729	81.877	0	21.524	0	0	3	0	1	0	0	0	3	0	1	0	0	0	3	0	1	0	0	0	7.4	0	1.8	0	0	0	1193800	0	555340	0	#DIV/0!	#DIV/0!	0	0	29118	0	13545	0
Q9CZM2	60S ribosomal protein L15	Rpl15		204	24.146	0.0011792	12.08	1	0	2	1	1	1	1	0	2	1	1	1	1	0	2	1	1	1	5.9	0	12.7	6.9	6.9	6.9	515060	0	727780	0	876380	1539600	1.70151	#DIV/0!	46824	0	66161	0	79671	139970
Q9CZN7	Serine hydroxymethyltransferase	Shmt2		504	55.758	0.0028143	6.7181	1	0	0	0	1	0	1	0	0	0	1	0	1	0	0	0	1	0	2.6	0	0	0	2.6	0	0	0	0	0	0	0	#DIV/0!	#DIV/0!	0	0	0	0	0	0		91
Q9CZX7	Type 2 phosphatidylinositol 4,5-bisphosphate 4-phosphatase	Tmem55a		257	28.038	0	29.128	1	1	2	1	4	2	1	1	2	1	4	2	1	1	2	1	4	2	9.3	10.1	20.6	10.1	35	19.5	0	1656700	432370	1407300	3911200	4001700	#DIV/0!	2.41546	0	118340	30883	100520	279370	285840		58;61
Q9D0B6	Protein PBDC1	Pbdc1		198	22.223	0.001292	12.902	1	0	1	1	0	0	1	0	1	1	0	0	1	0	1	1	0	0	5.1	0	8.6	8.6	0	0	1526600	0	0	0	0	0	0	#DIV/0!	138780	0	0	0	0	0		125
Q9D0E1;B8JK33;B8JK32	Heterogeneous nuclear ribonucleoprotein M	Hnrnpm		729	77.648	0.001328	13.266	1	2	1	0	1	0	1	2	1	0	1	0	1	2	1	0	1	0	2.1	5.2	2.1	0	2.1	0	0	245680	0	0	0	0	#DIV/0!	0	0	5227.2	0	0	0	0		675
Q9D0M3;A0A2R8VHK1	Cytochrome c1, heme protein, mitochondrial	Cyc1		325	35.327	0	56.056	6	4	3	5	5	3	6	4	3	5	5	3	6	4	3	5	5	3	30.5	18.2	18.5	27.4	27.4	16	23305000	9236700	19247000	24011000	27961000	12859000	1.19979	1.39216	1664600	659760	1374800	1715100	1997200	918500	219	139;219	164;166
Q9D0R8;A0A0A0MQC9	Protein LSM12 homolog	Lsm12		195	21.701	0.0014451	15.356	1	1	1	0	1	1	1	1	1	0	1	1	1	1	1	0	1	1	12.3	12.3	12.3	0	12.3	6.7	1227400	1285700	1989900	0	2046300	958520	1.66718	0.745524	136380	142850	221100	0	227360	106500
Q9D187;F8WHV1	Mitotic spindle-associated MMXD complex subunit MIP18	Fam96b		163	17.667	0.0013072	13.072	2	0	1	0	1	0	2	0	1	0	1	0	2	0	1	0	1	0	25.8	0	12.9	0	12.9	0	1295000	0	0	0	1080000	0	0.833977	#DIV/0!	215830	0	0	0	179990	0		158
Q8JZQ9	Eukaryotic translation initiation factor 3 subunit B	Eif3b		803	91.369	0	36.789	0	0	1	2	1	4	0	0	1	2	1	4	0	0	1	2	1	4	0	0	2.2	3.9	1.5	5.1	0	0	996010	3063800	411480	2397200	#DIV/0!	#DIV/0!	0	0	26919	82806	11121	64789
Q811S7	Upstream-binding protein 1	Ubp1		540	60.211	0	34.934	0	1	4	2	1	3	0	1	4	2	1	3	0	1	3	2	1	3	0	3.1	11.9	5.2	3	9.4	0	0	3771000	1209000	374440	1932300	#DIV/0!	#DIV/0!	0	0	209500	67166	20802	107350
Q9D2Z1		Ceacam20		577	63.443	0.0045455	6.5231	0	1	1	1	1	1	0	1	1	1	1	1	0	1	1	1	1	1	0	2.8	2.8	2.8	2.8	2.8	0	13483000	15109000	13027000	15943000	13572000	#DIV/0!	1.0066	0	481530	539610	465270	569410	484720
Q9D6U8	Protein FAM162A	Fam162a		155	17.725	0.0022297	11.307	0	0	0	0	1	1	0	0	0	0	1	1	0	0	0	0	1	1	0	0	0	0	11	4.5	0	0	0	0	541060	0	#DIV/0!	#DIV/0!	0	0	0	0	54106	0
B7ZC19;Q8BXQ2	GPI transamidase component PIG-T	Pigt		435	49.149	0.0032644	10.966	0	0	0	1	1	1	0	0	0	1	1	1	0	0	0	1	1	1	0	0	0	3.9	3.9	2.5	0	0	0	270260	365040	294640	#DIV/0!	#DIV/0!	0	0	0	10810	14602	11785
Q9D7I9	Protein-glutamine gamma-glutamyltransferase 5	Tgm5		724	81.013	0.0030896	7.7713	0	1	1	1	0	0	0	1	1	1	0	0	0	1	1	1	0	0	0	3.6	3.6	3.6	0	0	0	1443900	1507500	1446400	0	0	#DIV/0!	0	0	48131	50249	48215	0	0
Q9D819	Inorganic pyrophosphatase	Ppa1		289	32.667	0.003003	7.2088	1	0	0	0	1	0	1	0	0	0	1	0	1	0	0	0	1	0	7.6	0	0	0	7.6	0	602460	0	0	0	0	0	0	#DIV/0!	33470	0	0	0	0	0
Q9D880	Mitochondrial import inner membrane translocase subunit TIM50	Timm50		353	39.776	0.0029674	7.1329	0	0	0	0	1	0	0	0	0	0	1	0	0	0	0	0	1	0	0	0	0	0	4.8	0	0	0	0	0	719680	0	#DIV/0!	#DIV/0!	0	0	0	0	42334	0
Q9D898	Actin-related protein 2/3 complex subunit 5-like protein	Arpc5l		153	16.98	0	29.423	2	1	2	3	3	3	2	1	2	3	3	3	2	1	2	3	3	3	20.3	12.4	20.3	28.8	28.8	28.8	5936500	375460	2607600	8095700	10509000	11835000	1.77023	31.5213	659610	41718	289730	899520	1167700	1315000
Q9D8E6	60S ribosomal protein L4	Rpl4		419	47.153	0	34.993	4	3	3	4	4	2	4	3	3	4	4	2	4	3	3	4	4	2	14.3	9.8	12.6	15	15	9.1	8181700	1544400	1185800	2247900	4282600	3159000	0.523436	2.04545	511360	96522	74113	140490	267660	197440		208
Q9D8N0	Elongation factor 1-gamma	Eef1g		437	50.06	0	67.234	6	5	7	7	5	2	6	5	7	7	5	2	6	5	7	7	5	2	22.9	16.7	23.3	23.3	14.2	5.7	3425200	1751800	5002100	8168900	7641900	1887400	2.23108	1.07741	142720	72991	208420	340370	318410	78643		68;194
Q9D952	Envoplakin	Evpl		2035	232.01	0.0022321	11.313	0	1	0	0	1	0	0	1	0	0	1	0	0	1	0	0	1	0	0	0.6	0	0	0.4	0	0	0	0	0	5096900	0	#DIV/0!	#DIV/0!	0	0	0	0	46761	0
Q9DB43;E0CXA3;E0CX79;E0CXR3;E0CZD9;E0CXM9	Zinc finger protein-like 1	Zfpl1		310	34.155	0	17.642	1	1	0	0	2	0	1	1	0	0	2	0	1	1	0	0	2	0	5.8	5.8	0	0	7.7	0	0	263360	0	0	0	0	#DIV/0!	0	0	18811	0	0	0	0
Q9DB77;A0A140LI98	Cytochrome b-c1 complex subunit 2, mitochondrial	Uqcrc2		453	48.234	0.0011236	11.403	0	0	0	0	1	1	0	0	0	0	1	1	0	0	0	0	1	1	0	0	0	0	2.9	2.4	0	0	0	0	0	0	#DIV/0!	#DIV/0!	0	0	0	0	0	0
F8WHM5;Q61543	Golgi apparatus protein 1	Glg1		1163	132.35	0.0013717	13.845	0	0	1	0	2	2	0	0	1	0	2	2	0	0	1	0	2	2	0	0	1.3	0	2.4	2.4	0	0	0	0	332450	1035000	#DIV/0!	#DIV/0!	0	0	0	0	5540.9	17250		492;500
Q9DBJ1	Phosphoglycerate mutase 1	Pgam1		254	28.832	0	32.38	4	4	6	4	3	2	3	3	5	3	2	1	3	3	5	3	2	1	22	26.4	39.8	26.8	16.1	9.8	2479200	2888800	4284100	3798600	1638700	1596100	0.660979	0.552513	190710	222210	329540	292200	126060	122780		55;153
Q9DBS1	Transmembrane protein 43	Tmem43		400	44.783	0.0045746	6.5584	1	1	0	1	1	0	1	1	0	1	1	0	1	1	0	1	1	0	3.8	3.8	0	3.8	3.8	0	456450	550270	0	0	379110	0	0.830562	0	20748	25012	0	0	17232	0
Q9DC16	Endoplasmic reticulum-Golgi intermediate compartment protein 1	Ergic1		290	32.562	0.0029762	7.1492	1	0	0	1	1	0	1	0	0	1	1	0	1	0	0	1	1	0	4.8	0	0	4.8	4.8	0	649750	0	0	499940	375720	0	0.578253	#DIV/0!	54146	0	0	41662	31310	0
Q9DC51	Guanine nucleotide-binding protein G(k) subunit alpha	Gnai3		354	40.538	0.0029499	7.0701	2	2	2	2	1	3	1	1	1	1	0	0	1	1	1	1	0	0	8.2	8.2	7.9	7.9	3.1	9	1039700	0	495760	400020	0	0	0	#DIV/0!	69312	0	33051	26668	0	0
Q9DCD0	6-phosphogluconate dehydrogenase, decarboxylating	Pgd		483	53.247	0	18.994	3	0	1	0	0	1	3	0	1	0	0	1	3	0	1	0	0	1	10.6	0	4.1	0	0	3.5	2643800	0	564630	0	0	524440	0	#DIV/0!	114950	0	24549	0	0	22802
Q9DCH4	Eukaryotic translation initiation factor 3 subunit F	Eif3f		361	37.984	0	19.438	0	0	0	2	2	3	0	0	0	2	2	3	0	0	0	2	2	3	0	0	0	7.8	7.8	11.1	0	0	0	682960	308870	2839700	#DIV/0!	#DIV/0!	0	0	0	45530	20591	189310
Q9DCJ5	NADH dehydrogenase [ubiquinone] 1 alpha subcomplex subunit 8	Ndufa8		172	19.992	0	37.891	1	1	2	1	1	1	1	1	2	1	1	1	1	1	2	1	1	1	7.6	7.6	18	7.6	7.6	4.7	1909600	1319300	6803900	1693800	2207900	0	1.15621	0	212180	146590	755990	188190	245320	0
Q9DCL9	Multifunctional protein ADE2;Phosphoribosylaminoimidazole-succinocarboxamide synthase;Phosphoribosylaminoimidazole carboxylase	Paics		425	47.006	0	27.331	0	2	3	1	1	1	0	2	3	1	1	1	0	2	3	1	1	1	0	5.9	8.7	3.8	3.3	2.6	0	758560	1239100	0	887540	568690	#DIV/0!	0.749697	0	37928	61955	0	44377	28435		281
Q9DCT8;A0A0G2JF37	Cysteine-rich protein 2	Crip2		208	22.727	0	22.21	1	1	1	1	2	1	1	1	1	1	2	1	1	1	1	1	2	1	15.4	15.4	15.4	15.4	26	15.4	5985700	1219700	10682000	2770700	3137300	1231000	0.524133	1.00926	598570	121970	1068200	277070	313730	123100
Q9EP69	Phosphatidylinositide phosphatase SAC1	Sacm1l		587	66.943	0.001224	12.423	2	0	1	0	1	0	2	0	1	0	1	0	2	0	1	0	1	0	3.2	0	1.5	0	1.5	0	914220	0	237430	0	414760	0	0.453676	#DIV/0!	24709	0	6417	0	11210	0
Q9EPK2	Protein XRP2	Rp2		347	39.376	0.0032293	9.7361	1	0	0	0	1	0	1	0	0	0	1	0	1	0	0	0	1	0	2.9	0	0	0	2.9	0	0	0	0	0	0	0	#DIV/0!	#DIV/0!	0	0	0	0	0	0
Q9EPU0	Regulator of nonsense transcripts 1	Upf1		1124	123.97	0	146.88	4	11	10	13	14	9	4	11	10	13	14	9	4	11	10	13	14	9	5.1	14	14	17.1	18	12.3	1952900	4588900	7862200	9027200	7657100	6969400	3.92089	1.51875	33671	79119	135560	155640	132020	120160		204;369;620;621;623;652;670;678	614;677
Q9EQ80;D3Z0G0	NIF3-like protein 1	Nif3l1		376	41.745	0	20.045	1	0	3	3	1	0	1	0	3	3	1	0	1	0	3	3	1	0	6.1	0	14.6	14.6	3.7	0	599880	0	2175800	1769500	1466200	0	2.44416	#DIV/0!	31572	0	114520	93133	77169	0
Q791V5;A2AFW6;Q9D050	Mitochondrial carrier homolog 2	Mtch2		303	33.499	0.001227	12.427	1	1	1	1	2	2	1	1	1	1	2	2	1	1	1	1	2	2	4.3	4.3	4.3	4.3	11.2	11.2	0	0	0	0	294100	392470	#DIV/0!	#DIV/0!	0	0	0	0	21007	28034		79
Q9ESP1	Stromal cell-derived factor 2-like protein 1	Sdf2l1		221	23.648	0.0011455	11.701	0	1	1	1	0	1	0	1	1	1	0	1	0	1	1	1	0	1	0	10	10	5.9	0	10	0	571760	645640	0	0	498190	#DIV/0!	0.871327	0	47646	53803	0	0	41516		38
Q9ESW4	Acylglycerol kinase, mitochondrial	Agk		421	46.975	0.0028902	6.8755	0	0	0	0	1	0	0	0	0	0	1	0	0	0	0	0	1	0	0	0	0	0	5.9	0	0	0	0	0	759440	0	#DIV/0!	#DIV/0!	0	0	0	0	34520	0
Q9ET30	Transmembrane 9 superfamily member 3	Tm9sf3		587	67.544	0.0013459	13.528	1	1	1	1	1	2	1	1	1	1	1	2	1	1	1	1	1	2	1.7	1.7	1.7	1.7	1.7	3.6	877570	416000	310580	495860	747030	705690	0.851248	1.69637	46188	21895	16346	26098	39317	37142		426
Q9JHJ0	Tropomodulin-3	Tmod3		352	39.502	0	155.93	11	8	10	10	10	12	11	8	10	10	10	12	11	8	10	10	10	12	36.9	31.2	34.9	34.9	34.9	37.5	87932000	44637000	82486000	113970000	172620000	430780000	1.96311	9.65074	4885100	2479800	4582600	6331600	9589900	23932000			250;305;308
Q9JIF7	Coatomer subunit beta	Copb1		953	107.06	0	17.726	0	0	2	1	0	0	0	0	2	1	0	0	0	0	2	1	0	0	0	0	4.7	1.9	0	0	0	0	1353300	390280	0	0	#DIV/0!	#DIV/0!	0	0	28193	8130.8	0	0
Q9JJ28	Protein flightless-1 homolog	Flii		1271	144.8	0	323.31	14	21	16	23	24	37	14	21	16	23	24	37	14	21	16	23	24	37	17.9	28.2	22.7	28.2	31.6	40.1	24536000	27857000	44099000	60901000	54370000	193830000	2.21593	6.95804	395750	449310	711270	982280	876930	3126300	46	46;119;232;241;289;337;560;576;808;1226;1259
Q9JJI8	60S ribosomal protein L38	Rpl38		70	8.2038	0	19.944	2	1	3	3	3	2	2	1	3	3	3	2	2	1	3	3	3	2	35.7	17.1	35.7	35.7	35.7	35.7	18773000	4640200	21274000	18447000	24166000	14524000	1.28727	3.13004	6257600	1546700	7091400	6148900	8055300	4841300
Q9JKF1	Ras GTPase-activating-like protein IQGAP1	Iqgap1		1657	188.74	0	76.913	4	2	5	6	5	6	4	2	5	6	5	6	4	2	5	6	5	6	4.5	3.5	5.6	7.1	5.6	6	3575500	1543200	3633400	3236300	3117600	4029200	0.871934	2.61094	43078	18592	43776	38992	37562	48544
Q9JKF7	39S ribosomal protein L39, mitochondrial	Mrpl39		336	38.549	0.0012547	12.605	0	0	1	1	0	0	0	0	1	1	0	0	0	0	1	1	0	0	0	0	4.5	3.6	0	0	0	0	830400	505060	0	0	#DIV/0!	#DIV/0!	0	0	37745	22957	0	0
Q9JKK1;A0A0A6YW23;A0A0A6YXG0	Syntaxin-6	Stx6		255	28.996	0.0013141	13.18	0	0	0	0	0	2	0	0	0	0	0	2	0	0	0	0	0	2	0	0	0	0	0	14.1	0	0	0	0	0	607460	#DIV/0!	#DIV/0!	0	0	0	0	0	50622
Q9JM76;H7BWZ3;A0A0G2JFK7;D3Z2F7;D3Z2F8	Actin-related protein 2/3 complex subunit 3	Arpc3		178	20.524	0	49.939	6	3	5	5	5	4	6	3	5	5	5	4	6	3	5	5	5	4	47.2	15.2	39.9	37.1	32.6	22.5	21508000	5321600	27947000	24605000	25632000	26785000	1.19174	5.03326	2150800	532160	2794700	2460500	2563200	2678500		162
Q9QUH0	Glutaredoxin-1	Glrx		107	11.871	0.0087489	6.3582	1	1	0	0	0	0	1	1	0	0	0	0	1	1	0	0	0	0	19.6	19.6	0	0	0	0	0	0	0	0	0	0	#DIV/0!	#DIV/0!	0	0	0	0	0	0		79;83
Q9QUM9;E0CXB1	Proteasome subunit alpha type-6	Psma6		246	27.372	0	48.054	5	5	6	6	6	4	5	5	6	6	6	4	5	5	6	6	6	4	24.4	24.4	29.3	29.3	29.3	19.9	6889400	5624200	5612600	7955800	11418000	11717000	1.65733	2.08332	405260	330830	330150	467990	671680	689240		115;154;161
Q9QXS1;E9Q3W4	Plectin	Plec		4691	534.18	0	323.31	92	47	81	104	89	147	92	47	81	104	89	147	90	45	79	102	87	144	27.2	15.8	26	30.1	26.4	38.2	321770000	83868000	248690000	335390000	260590000	644400000	0.809864	7.6835	1102000	287220	851670	1148600	892420	2206900	3117;3500	328;556;958;973;1000;1144;1386;3015;3117;4252;4261;4461	706;1909;2621;2936;3595;3930;4017;4047;4220;4249;4296;4379
Q9QXX4	Calcium-binding mitochondrial carrier protein Aralar2	Slc25a13		676	74.466	0.0022272	11.301	3	1	0	1	2	0	2	1	0	1	1	0	2	1	0	1	1	0	8.7	1.9	0	1.9	6.8	0	2880200	828310	0	787560	575740	0	0.199896	0	80005	23009	0	21877	15993	0
Q9R1R8;Q9QYF1	Retinol dehydrogenase 11	Rdh11		300	33.24	0	21.241	1	0	1	0	1	2	1	0	1	0	1	2	1	0	1	0	1	2	4.3	0	4.3	0	4.3	8	337970	0	441760	0	0	594970	0	#DIV/0!	24140	0	31554	0	0	42498
Q9QYJ0	DnaJ homolog subfamily A member 2	Dnaja2		412	45.745	0.0032223	9.1411	1	0	1	1	1	1	1	0	1	1	1	1	1	0	1	1	1	1	6.1	0	6.1	6.1	6.1	6.1	1743500	0	1587900	936880	1200000	1003400	0.688271	#DIV/0!	79250	0	72176	42586	54545	45608
E9Q7G1;D3YZZ5		Tmed7		188	21.276	0.0013245	13.255	0	0	1	2	1	1	0	0	1	2	1	1	0	0	1	2	1	1	0	0	5.3	16	5.3	5.3	0	0	0	649290	236610	874380	#DIV/0!	#DIV/0!	0	0	0	59026	21510	79489
Q9QZB9	Dynactin subunit 5	Dctn5		182	20.14	0	21.164	2	2	2	1	3	1	2	2	2	1	3	1	2	2	2	1	3	1	11	11	11	5.5	19.2	8.2	973070	401670	877420	513570	881760	0	0.906163	0	162180	66946	146240	85595	146960	0		29;46
Q9QZD9	Eukaryotic translation initiation factor 3 subunit I	Eif3i		325	36.46	0.001387	13.974	0	0	1	2	0	1	0	0	1	2	0	1	0	0	1	2	0	1	0	0	10.5	13.8	0	3.4	0	0	322920	738950	0	333270	#DIV/0!	#DIV/0!	0	0	16996	38892	0	17541
Q9QZE5;Q9QXK3	Coatomer subunit gamma-1;Coatomer subunit gamma-2	Copg1;Copg2		874	97.512	0.0012579	12.649	1	0	1	0	2	1	1	0	1	0	2	1	1	0	1	0	2	1	1.4	0	1.4	0	3.4	1.4	361920	0	0	0	770480	184000	2.12887	#DIV/0!	7867.8	0	0	0	16750	4000.1
Q9QZF2	Glypican-1;Secreted glypican-1	Gpc1		557	61.359	0.0013908	14.003	0	1	1	1	1	2	0	1	1	1	1	2	0	1	1	1	1	2	0	3.2	3.2	3.2	3.2	6.1	0	686570	429460	1020600	791610	2032800	#DIV/0!	2.96081	0	24520	15338	36449	28272	72601
A0A0U1RNJ1;P19096	Fatty acid synthase;[Acyl-carrier-protein] S-acetyltransferase;[Acyl-carrier-protein] S-malonyltransferase;3-oxoacyl-[acyl-carrier-protein] synthase;3-oxoacyl-[acyl-carrier-protein] reductase;3-hydroxyacyl-[acyl-carrier-protein] dehydratase;Enoyl-[acyl-carrier-protein] reductase;Oleoyl-[acyl-carrier-protein] hydrolase	Fasn		2502	272.22	0	48.725	1	0	2	5	2	1	1	0	2	5	2	1	1	0	2	5	2	1	0.6	0	1.4	3.9	1.1	0.4	0	0	370930	2316000	225910	363080	#DIV/0!	#DIV/0!	0	0	3143.5	19627	1914.5	3077		1462
Q9R0P5	Destrin	Dstn		165	18.521	0	42.66	5	3	2	1	2	2	5	3	2	1	2	2	5	3	2	1	2	2	40	26.7	20	9.7	17	16.4	8737800	3081300	2309900	882250	804650	1688200	0.0920884	0.547886	794350	280120	209990	80205	73150	153470
Q08189	Protein-glutamine gamma-glutamyltransferase E;Protein-glutamine gamma-glutamyltransferase E 50 kDa catalytic chain;Protein-glutamine gamma-glutamyltransferase E 27 kDa non-catalytic chain	Tgm3		693	77.308	0	18.603	1	1	1	2	2	2	1	1	1	2	2	2	1	1	1	2	2	2	2.2	2.2	2.2	4	4	4	0	0	0	81972	207460	1012400	#DIV/0!	#DIV/0!	0	0	0	2101.9	5319.5	25960		677
Q9R0Y5;Z4YN97;A0A0A6YXW8	Adenylate kinase isoenzyme 1	Ak1		194	21.539	0	19.218	3	2	2	1	2	2	3	2	2	1	2	2	3	2	2	1	2	2	24.2	17	17	6.7	17	17	13243000	6250700	3726300	421060	1404100	1503900	0.106026	0.240597	1203900	568240	338750	38278	127640	136720
Q9R112;F6ZKZ3	Sulfide:quinone oxidoreductase, mitochondrial	Sqrdl		450	50.282	0	103.48	9	5	5	7	11	7	9	5	5	7	11	7	9	5	5	7	11	7	32.2	19.6	19.1	26	37.8	25.1	12840000	5730400	6067800	10799000	18411000	10832000	1.43388	1.89027	414190	184850	195730	348350	593900	349430		127;337;379
Q9R1J0	Sterol-4-alpha-carboxylate 3-dehydrogenase, decarboxylating	Nsdhl		362	40.685	0.0031712	8.4356	1	0	1	1	1	1	1	0	1	1	1	1	1	0	1	1	1	1	4.7	0	4.7	4.7	4.7	4.7	2169500	0	877620	754560	1557600	608070	0.717953	#DIV/0!	108470	0	43881	37728	77881	30403
Q9R1P1	Proteasome subunit beta type-3	Psmb3		205	22.965	0	27.53	0	1	1	3	2	3	0	1	1	3	2	3	0	1	1	3	2	3	0	8.8	7.8	23.4	14.6	19.5	0	1237000	3448700	7113500	9864800	6379700	#DIV/0!	5.1574	0	137440	383190	790390	1096100	708860		19
Q9R1P3	Proteasome subunit beta type-2	Psmb2		201	22.906	0	40.426	2	0	1	2	3	2	2	0	1	2	3	2	2	0	1	2	3	2	16.9	0	8.5	12.9	17.4	10.9	738530	0	1322700	982920	6667600	3878700	9.0282	#DIV/0!	73853	0	132270	98292	666760	387870		91
Q9R1P4;A0A1B0GS70	Proteasome subunit alpha type-1	Psma1		263	29.546	0	45.039	1	1	1	1	4	5	1	1	1	1	4	5	1	1	1	1	4	5	9.5	9.5	5.7	9.5	22.4	27.4	1853400	1362400	0	663810	1899800	6462900	1.02504	4.74376	109030	80142	0	39047	111750	380170		182
Q9WTI7	Unconventional myosin-Ic	Myo1c		1063	121.94	0	323.31	22	9	26	29	26	27	22	9	26	29	26	27	22	9	26	29	26	27	31.3	12.6	32.9	36.2	31	33	71270000	11963000	80646000	143420000	111920000	117130000	1.57037	9.79102	1295800	217510	1466300	2607700	2034800	2129600	161;802	161;480;498;575;585;679;802	202;652
Q9WTM5	RuvB-like 2	Ruvbl2		463	51.112	0.0013316	13.281	1	0	0	2	1	1	1	0	0	2	1	1	1	0	0	2	1	1	3.7	0	0	7.1	3.5	3.7	827240	0	0	837950	429150	696390	0.518773	#DIV/0!	30639	0	0	31035	15895	25792
P42208;E9Q3V6;F6WYM0;D3YYB1;D3Z3C0;D3YZU7;D3Z1S1	Septin-2	Sept2		361	41.525	0	63.001	0	0	0	0	1	8	0	0	0	0	1	8	0	0	0	0	1	8	0	0	0	0	3	35.2	0	0	0	0	129510	15878000	#DIV/0!	#DIV/0!	0	0	0	0	6166.9	756090	111
Q9D708		S100a16		124	14.324	0.0011919	12.155	0	0	0	0	1	1	0	0	0	0	1	1	0	0	0	0	1	1	0	0	0	0	12.9	9.7	0	0	0	0	91457	613090	#DIV/0!	#DIV/0!	0	0	0	0	15243	102180
Q9WU78	Programmed cell death 6-interacting protein	Pdcd6ip		869	96.023	0.0011287	11.445	0	0	0	1	0	1	0	0	0	1	0	1	0	0	0	1	0	1	0	0	0	1.6	0	1.2	0	0	0	476960	0	290240	#DIV/0!	#DIV/0!	0	0	0	10369	0	6309.6
Q9WUM3;D3YUG6	Coronin-1B;Coronin	Coro1b		484	53.912	0	28.059	1	0	1	4	1	3	1	0	1	4	1	3	1	0	1	4	1	3	2.3	0	2.3	14.3	2.3	7.2	405140	0	422180	2700200	959580	1981700	2.36851	#DIV/0!	22508	0	23455	150010	53310	110090		41;345
Q9WUM4	Coronin-1C	Coro1c		474	53.12	0	28.86	2	1	2	4	3	4	2	1	2	4	3	4	2	1	2	4	3	4	6.1	3.4	4.9	14.3	8.2	14.3	2234800	1132400	356770	7190600	3769600	10376000	1.68677	9.16284	117620	59599	18777	378460	198400	546090		39
Q9D2Q8	Protein S100-A14	S100a14		104	11.599	0	21.132	1	1	1	2	2	2	1	1	1	2	2	2	1	1	1	2	2	2	19.2	19.2	19.2	33.7	33.7	33.7	0	0	0	85572	77173	653010	#DIV/0!	#DIV/0!	0	0	0	14262	12862	108830		62	58
Q9WV07	Hydroperoxide isomerase ALOXE3	Aloxe3		711	80.472	0	19.365	0	1	1	1	1	3	0	1	1	1	1	3	0	1	1	1	1	3	0	2	2	2	2	6	0	0	0	0	0	2628000	#DIV/0!	#DIV/0!	0	0	0	0	0	84773		122
Q9WV55	Vesicle-associated membrane protein-associated protein A	Vapa		249	27.855	0	23.548	2	1	2	0	2	0	2	1	2	0	2	0	2	1	2	0	2	0	13.3	5.6	13.3	0	10.4	0	1378500	473280	536540	0	2670800	0	1.93747	0	91899	31552	35769	0	178050	0		128
Q9WV68	Peroxisomal 2,4-dienoyl-CoA reductase	Decr2		292	31.3	0.0045579	6.5499	0	0	0	0	1	0	0	0	0	0	1	0	0	0	0	0	1	0	0	0	0	0	4.1	0	0	0	0	0	295230	0	#DIV/0!	#DIV/0!	0	0	0	0	17366	0
Q9WV95	Pleckstrin homology-like domain family A member 3	Phlda3		125	13.719	0.0086881	6.3151	1	0	1	1	0	0	1	0	1	1	0	0	1	0	1	1	0	0	7.2	0	7.2	7.2	0	0	259920	0	520780	416170	0	0	0	#DIV/0!	32490	0	65097	52021	0	0
Q9WVA4	Transgelin-2	Tagln2		199	22.395	0.001139	11.611	1	0	0	1	0	0	1	0	0	1	0	0	1	0	0	1	0	0	9	0	0	6	0	0	1962800	0	0	640900	0	0	0	#DIV/0!	140200	0	0	45779	0	0
Q9WVL3	Solute carrier family 12 member 7	Slc12a7		1083	119.48	0	33.91	3	1	0	1	5	3	3	1	0	1	5	3	3	1	0	1	5	3	4.6	1.3	0	1.2	7.3	4.4	1960300	697480	0	410050	3545700	3335800	1.80875	4.78265	43562	15500	0	9112.3	78792	74128
Q9Z0N1;Q9Z0N2;A2AAW9	Eukaryotic translation initiation factor 2 subunit 3, X-linked;Eukaryotic translation initiation factor 2 subunit 3, Y-linked	Eif2s3x;Eif2s3y		472	51.065	0	61.96	3	1	3	3	6	6	3	1	3	3	6	6	3	1	3	3	6	6	11.7	5.3	13.6	14.2	19.7	19.1	4955600	2388300	6262800	4337600	6825500	5195400	1.37733	2.17535	235980	113730	298230	206550	325020	247400		269;434
Q9Z0P5	Twinfilin-2	Twf2		349	39.47	0.0079086	6.3738	1	0	0	0	0	0	1	0	0	0	0	0	1	0	0	0	0	0	4.3	0	0	0	0	0	863950	0	0	0	0	0	0	#DIV/0!	43197	0	0	0	0	0
Q9Z0R9	Fatty acid desaturase 2	Fads2		444	52.387	0	29.366	2	1	4	0	2	1	2	1	4	0	2	1	2	1	4	0	2	1	5.2	2.5	11.9	0	5.2	2.5	1207600	343750	3290500	0	613430	384810	0.507974	1.11945	67086	19097	182810	0	34080	21378
Q9Z1D1	Eukaryotic translation initiation factor 3 subunit G	Eif3g		320	35.638	0.0045998	6.5774	0	0	0	1	1	0	0	0	0	1	1	0	0	0	0	1	1	0	0	0	0	2.8	2.8	0	0	0	0	262940	226190	0	#DIV/0!	#DIV/0!	0	0	0	13839	11905	0
Q9Z1F9	SUMO-activating enzyme subunit 2	Uba2		638	70.568	0.003096	7.8498	1	0	1	0	0	0	1	0	1	0	0	0	1	0	1	0	0	0	3.9	0	3.9	0	0	0	1231500	0	565100	0	0	0	0	#DIV/0!	39727	0	18229	0	0	0
Q9Z1N5;Q8VDW0	Spliceosome RNA helicase Ddx39b;ATP-dependent RNA helicase DDX39A	Ddx39b;Ddx39a		428	49.035	0	16.907	1	0	0	2	0	0	1	0	0	2	0	0	1	0	0	2	0	0	2.3	0	0	6.8	0	0	585870	0	0	1253800	0	0	0	#DIV/0!	30835	0	0	65988	0	0
Q9Z1Q5	Chloride intracellular channel protein 1	Clic1		241	27.013	0	17.368	2	0	1	1	0	0	2	0	1	1	0	0	2	0	1	1	0	0	14.5	0	3.7	3.7	0	0	1013200	0	0	0	0	0	0	#DIV/0!	67549	0	0	0	0	0		191
Q9Z1Z2	Serine-threonine kinase receptor-associated protein	Strap		350	38.442	0	47.401	3	3	5	4	4	4	3	3	5	4	4	4	3	3	5	4	4	4	13.7	16.6	30	22.3	22.3	18.9	3099600	2046100	5192200	3736000	3562000	2713800	1.14918	1.32633	147600	97434	247250	177900	169620	129230
Q9Z204;A0A2I3BRM6	Heterogeneous nuclear ribonucleoproteins C1/C2	Hnrnpc		313	34.384	0	20.249	2	1	1	1	3	0	2	1	1	1	3	0	2	1	1	1	3	0	8.9	3.8	3.8	3.8	12.1	0	2408000	632370	1373200	726250	5345200	0	2.21977	0	133780	35131	76291	40347	296950	0
Q9Z2Q5	39S ribosomal protein L40, mitochondrial	Mrpl40		206	24.301	0.0022051	11.17	1	0	0	0	0	1	1	0	0	0	0	1	1	0	0	0	0	1	6.8	0	0	0	0	6.3	0	0	0	0	0	0	#DIV/0!	#DIV/0!	0	0	0	0	0	0			1
Q9Z2U1	Proteasome subunit alpha type-5	Psma5		241	26.411	0	34.849	3	2	3	3	4	3	3	2	3	3	4	3	3	2	3	3	4	3	17	12	17	17	26.1	17	3015800	771260	3516300	3177500	7720500	6676800	2.56002	8.657	274170	70115	319660	288860	701860	606980		165
Q9Z2U2	Zinc finger protein 292	Zfp292		2698	301.05	0.0032751	11.028	0	1	0	0	1	0	0	1	0	0	1	0	0	1	0	0	1	0	0	0.4	0	0	0.6	0	0	0	0	0	82086	0	#DIV/0!	#DIV/0!	0	0	0	0	626.61	0		2364
Q9Z2X1	Heterogeneous nuclear ribonucleoprotein F;Heterogeneous nuclear ribonucleoprotein F, N-terminally processed	Hnrnpf		415	45.729	0	107.04	6	5	6	7	6	6	6	5	6	7	6	6	4	4	5	5	4	4	23.4	21	28.2	29.9	22.2	24.1	20939000	9973000	21833000	15756000	16707000	11546000	0.797889	1.15773	1395900	664870	1455500	1050400	1113800	769710		267;290

## Sheet: Sheet 2 - Norm. iBAQ values
Majority protein IDs	Protein names	Gene names	Common names (used in this study)	iBAQ Ctrl_WT-Exp5A	iBAQ Ctrl_WT-Exp5B	iBAQ IL17R_NEMOKO_Exp5A	iBAQ IL17R_NEMOKO_Exp5B	iBAQ IL17R_WT_Exp5A	iBAQ IL17R_WT_Exp5B	iBAQ IL17R_NEMOKO_Exp5A	iBAQ IL17R_NEMOKO_Exp5B	iBAQ IL17R_WT_Exp5A	iBAQ IL17R_WT_Exp5B	Average_NEMOKO	Average_WT	Ratio KO/WT
Q8K4C2;F7AR97	Interleukin-17 receptor C	Il17rc	IL-17RC	62221	36345	2146000	1726500	3678700	3786300	1	1	1	1	1	1	1
Q8N7N6	TRAF3-interacting protein 2	Traf3ip2	ACT1	0	0	13728000	12168000	19686000	20819000	6.39702	7.04778	5.35135	5.49851	6.7224	5.42493	1.23917
P70196	TNF receptor-associated factor 6	Traf6	TRAF6	0	0	3594600	2962300	891330	618260	1.67502	1.71578	0.242295	0.163289	1.6954	0.202792	8.36032
Q923A8;Q62073;A2AP93;A2AP92	Mitogen-activated protein kinase kinase kinase 7	Map3k7	TAK1	18882	24686	210650	242290	53441	57591	0.0981594	0.140336	0.0145271	0.0152104	0.119248	0.0148688	8.02002
Q8CF89	TGF-beta-activated kinase 1 and MAP3K7-binding protein 1	Tab1	TAB1	0	23721	930920	639240	418980	167670	0.433793	0.370252	0.113893	0.0442833	0.402023	0.0790884	5.0832
Q99K90;D3Z216	TGF-beta-activated kinase 1 and MAP3K7-binding protein 2	Tab2	TAB2	0	0	98506	54175	50662	0	0.0459021	0.0313785	0.0137717	0	0.0386403	0.00688586	5.61155
Q571K4	TGF-beta-activated kinase 1 and MAP3K7-binding protein 3	Tab3	TAB3	0	0	137850	60355	35255	0	0.0642358	0.034958	0.00958355	0	0.0495969	0.00479177	10.3504
E9Q605;E9QNL4;Q60680	Inhibitor of nuclear factor kappa-B kinase subunit alpha	Chuk	IKKα	0	0	0	0	34575	38822	0	0	0.0093987	0.0102533	0	0.00982599	0
A0A0R4J0T4;Q5D0E0;O88351;Q3U141	Inhibitor of nuclear factor kappa-B kinase subunit beta	Ikbkb	IKKβ	0	0	0	0	280260	133300	0	0	0.0761845	0.0352059	0	0.0556952	0
Q8VC91;E9Q2Y3;Q7TSS3;O88522;A3KG44;A3KG41;A3KG38	NF-kappa-B essential modulator	Ikbkg	NEMO	0	0	0	0	1149300	779000	0	0	0.31242	0.205742	0	0.259081	0
Q9WUN2	Serine/threonine-protein kinase TBK1	Tbk1	TBK1	0	0	857430	501950	10487000	9390200	0.399548	0.290733	2.85074	2.48005	0.34514	2.66539	0.12949
Q9R0T8;E9PYL6	Inhibitor of nuclear factor kappa-B kinase subunit epsilon	Ikbke	IKKε	0	0	313820	320210	3258400	2758900	0.146235	0.185468	0.885748	0.728653	0.165851	0.8072	0.205465
Q8C2D3;A2AR76;P70347;A2AR78	TRAF family member-associated NF-kappa-B activator	Tank	TANK	0	0	937780	342210	8176800	7021000	0.43699	0.19821	2.22274	1.85432	0.3176	2.03853	0.155799
Q9QYP6	5-azacytidine-induced protein 2	Azi2	NAP1	0	0	190480	54539	1080400	943100	0.0887605	0.0315893	0.293691	0.249082	0.0601749	0.271386	0.221731
P39429	TNF receptor-associated factor 2	Traf2	TRAF2	0	0	110400	121940	630130	336320	0.0514445	0.0706284	0.171291	0.0888255	0.0610365	0.130058	0.4693
Q60769	Tumor necrosis factor alpha-induced protein 3	Tnfaip3	A20	0	0	97407	65241	678250	449300	0.04539	0.037788	0.184372	0.118665	0.041589	0.151518	0.274482
D3Z2W0;E9QM75;Q9WUU8	TNFAIP3-interacting protein 1	Tnip1	ABIN1	0	0	248170	169530	2210200	2960500	0.115643	0.0981929	0.60081	0.781898	0.106918	0.691354	0.15465
Q3ULA2;A0A286YDT6	F-box/WD repeat-containing protein 1A	Btrc	βTrCP1	0	0	0	0	109650	76276	0	0	0.0298067	0.0201453	0	0.024976	0
Q5SRY7	F-box/WD repeat-containing protein 11	Fbxw11	βTrCP2	32907	0	164010	82807	3304100	1335000	0.0764259	0.0479624	0.898171	0.352587	0.0621941	0.625379	0.0994503
Q9WTX6;Q3TPM3	Cullin-1	Cul1	Cullin1	6520.4	0	47771	29553	1030800	839690	0.0222605	0.0171173	0.280208	0.221771	0.0196889	0.250989	0.0784452
Q3UKC1	Tax1-binding protein 1 homolog	Tax1bp1	TAX1BP1	0	0	13787	0	273240	261200	0.00642451	0	0.0742762	0.0689856	0.00321226	0.0716309	0.0448446
F6XVP7;Q924T7	E3 ubiquitin-protein ligase RNF31	Rnf31	HOIP	0	0	149160	65447	68775	0	0.0695061	0.0379073	0.0186955	0	0.0537067	0.00934773	5.74543
Q9WUB0;F6VII1	RanBP-type and C3HC4-type zinc finger-containing protein 1	Rbck1	HOIL-1	0	0	0	0	0	14458	0	0	0	0.0038185	0	0.00190925	0
