# Supplementary material for: Systematic analysis of the IL‐17 receptor signalosome reveals a robust regulatory feedback loop
Source: EMBO J. 2020 Jul 21;39(17):e104202. doi: 10.15252/embj.2019104202 (PMC7459424; doi:10.15252/embj.2019104202)
Supplement: Supplementary file 7 — Table EV6 [file EMBJ-39-e104202-s007.xlsx]

## Sheet: Overview
	Mass-spectrometry analysis of phosphorylation events at the IL-17RSC in ST2 wild-type cells (analysis of 14 MS experiments)
	Sheet 1 … List of detected phosphosites
		In green are marked proteins identified in previous experiments as IL-17RSC components.
		In gray are proshosites with localisation prob <0.8 that were not included in subsequent analysis

## Sheet: List of identified phosphosites
Protein	Protein names	Gene names	Common protein names (used in this study)	Amino acid	Position	Localization prob WT	Score WT	Score diff WT	PEP WT	Ratio mod/base WT	Intensity WT___1	Intensity WT___2	Intensity WT___3	Sequence window	Number of Phospho (STY)	Position in peptide
Q60769	Tumor necrosis factor alpha-induced protein 3	Tnfaip3	A20	Y	159	0.767921	83.871	6.29579	0.000988826	0.0086716	268980	0	0	LESLKSQEFVETGLCYDTRNWNDEWDNLVKM	1	11
Q60769	Tumor necrosis factor alpha-induced protein 3	Tnfaip3	A20	T	445	0.611819	51.28	4.91606	0.00164975	0.57528	2823300	0	0	LPGVGLGSSNWSPEETAGGPHSAPPTAPSLF	1	21
Q60769	Tumor necrosis factor alpha-induced protein 3	Tnfaip3	A20	T	161	0.999997	161.24	56.1039	0.000223113	0.027416	850410	0	0	SLKSQEFVETGLCYDTRNWNDEWDNLVKMAS	1	13
Q60769	Tumor necrosis factor alpha-induced protein 3	Tnfaip3	A20	T	377	0.85611	94.72	8.86491	0.00349605	0.2535	5498000	0	0	QARRAAHAQNPLEPSTPQLSLMDIKCETPNC	1	12
Q60769	Tumor necrosis factor alpha-induced protein 3	Tnfaip3	A20	S	381	0.999999	144.18	63.2379	0.000134121	1.3543	29374000	0	0	AAHAQNPLEPSTPQLSLMDIKCETPNCPFFM	1	17
Q60769	Tumor necrosis factor alpha-induced protein 3	Tnfaip3	A20	S	714	0.999999	77.689	59.5339	0.00801452	NaN	1784300	0	0	LKCARASCKNILACRSEELCMECQHLSQRVG		7
D3Z2W0	TNFAIP3-interacting protein 1	Tnip1	ABIN1	S	80	0.609569	84.971	4.21925	0.000169283	0.56709	3155100	0	0	ELVKDSELSPPTSAPSLVSFDDLAELTGQDT	1	18
D3Z2W0	TNFAIP3-interacting protein 1	Tnip1	ABIN1	S	447	0.694455	125.16	3.96938	1.24935e-07	0.0034478	1996500	0	0	LNKALEEALSIQASPSSPPAAFGSPEGVGGH	1	13
D3Z2W0	TNFAIP3-interacting protein 1	Tnip1	ABIN1	S	448	0.561223	125.16	1.17688	1.24935e-07	0.0044157	2556900	0	0	NKALEEALSIQASPSSPPAAFGSPEGVGGHL	1	14
D3Z2W0	TNFAIP3-interacting protein 1	Tnip1	ABIN1	S	83	0.884386	66.378	11.0637	0.0056188	0.63241	3518600	0	0	KDSELSPPTSAPSLVSFDDLAELTGQDTKVQ	1	21
D3Z2W0	TNFAIP3-interacting protein 1	Tnip1	ABIN1	S	441	0.957186	85.595	13.7128	0.00206884	0.0059704	3457100	0	0	EKEIQRLNKALEEALSIQASPSSPPAAFGSP	1	7
Q8N7N6	TRAF3-interacting protein 2	Traf3ip2	ACT1	S	48	0.77731	109.83	8.43923	0.000681579	0.001079	490730	0	0	EPPAPNTRNMAPSSLSVLQCPPLKLANHQPV	1	8
Q8N7N6	TRAF3-interacting protein 2	Traf3ip2	ACT1	S	134	0.282749	78.228	0	1.05146e-05	0	0	0	0	TEKRNRWLGSQLSAASPDTGHESDKSDPSLP		10
Q8N7N6	TRAF3-interacting protein 2	Traf3ip2	ACT1	T	137	0.282749	78.228	0	1.05146e-05	0	0	0	0	RNRWLGSQLSAASPDTGHESDKSDPSLPNAL		13
Q8N7N6	TRAF3-interacting protein 2	Traf3ip2	ACT1	S	141	0.282749	78.228	0	1.05146e-05	0	0	0	0	LGSQLSAASPDTGHESDKSDPSLPNALADSF		17
Q8N7N6	TRAF3-interacting protein 2	Traf3ip2	ACT1	S	147	0.708076	65.962	9.64916	0.000175296	0.089663	0	19502000	0	AASPDTGHESDKSDPSLPNALADSFSGGQEM	2	23
Q8N7N6	TRAF3-interacting protein 2	Traf3ip2	ACT1	S	155	0.475915	65.962	1.18858	0.000175296	0	0	0	0	ESDKSDPSLPNALADSFSGGQEMMPRPRPRP		31
Q8N7N6	TRAF3-interacting protein 2	Traf3ip2	ACT1	S	209	0.724589	136.61	4.77427	0.000131706	0.0028809	2751400	0	0	DVLGIRQLERPLPLTSSCYLQDLPGPLRSRE	1	6
Q8N7N6	TRAF3-interacting protein 2	Traf3ip2	ACT1	S	45	0.849575	109.83	8.53339	0.000681579	0.0071056	3231600	0	0	EELEPPAPNTRNMAPSSLSVLQCPPLKLANH	1	5
Q8N7N6	TRAF3-interacting protein 2	Traf3ip2	ACT1	S	46	0.954861	169.98	15.1025	0.000140845	0.39178	178180000	0	0	ELEPPAPNTRNMAPSSLSVLQCPPLKLANHQ	1	6
Q8N7N6	TRAF3-interacting protein 2	Traf3ip2	ACT1	S	64	0.99969	146.88	35.0892	0.000214264	0.024179	15233000	0	0	VLQCPPLKLANHQPVSQQVTCLRAKVLEEGE	1	8
Q8N7N6	TRAF3-interacting protein 2	Traf3ip2	ACT1	S	81	1	219.74	203.395	1.04263e-10	0.25067	231870000	0	0	QVTCLRAKVLEEGEASFFRRHPELGKDISSC	1	8
Q8N7N6	TRAF3-interacting protein 2	Traf3ip2	ACT1	S	131	0.999963	231.86	44.3607	9.23833e-22	0.0055614	1512200	0	0	FTLTEKRNRWLGSQLSAASPDTGHESDKSDP	1	7
Q8N7N6	TRAF3-interacting protein 2	Traf3ip2	ACT1	S	190	1	208.92	72.2417	6.20673e-15	0.319	115200000	0	0	HRAAPDVPTIDTGYDSQPQDVLGIRQLERPL	1	14
Q8N7N6	TRAF3-interacting protein 2	Traf3ip2	ACT1	T	208	0.985494	150.01	19.3768	9.65545e-05	0.0037183	3551200	0	0	QDVLGIRQLERPLPLTSSCYLQDLPGPLRSR	1	5
Q8N7N6	TRAF3-interacting protein 2	Traf3ip2	ACT1	S	210	0.801858	140.95	8.19055	0.000110238	0.00090625	865510	0	0	VLGIRQLERPLPLTSSCYLQDLPGPLRSREL	1	11
Q9R0T8	Inhibitor of nuclear factor kappa-B kinase subunit epsilon	Ikbke	IKKε	S	172	0.984392	91.481	18.0201	0.00328292	NaN	84874000	0	0	DFGAARKLDDDEKFVSVYGTEEYLHPDMYER	1	10
Q60943	Interleukin-17 receptor A	Il17ra	IL-17RA	S	731	0.673611	129.5	4.88977	1.68667e-09	0.04106	48161000	35073000	0	SILCLPVDSDDLPLCSTPMMSPDHLQGDARE	1;2	17
Q60943	Interleukin-17 receptor A	Il17ra	IL-17RA	S	799	0.492735	84.169	0	0.000998577	0	0	0	0	EQRQSVQSDQGYISRSSPQPPEWLTEEEELE		1
Q60943	Interleukin-17 receptor A	Il17ra	IL-17RA	S	800	0.492735	84.169	0	0.000998577	0	0	0	0	QRQSVQSDQGYISRSSPQPPEWLTEEEELEL		2
Q60943	Interleukin-17 receptor A	Il17ra	IL-17RA	S	632	0.999998	77.505	56.9203	0.00670762	0.0084198	1365900	0	0	GGGIVKQQPLVRELPSDGCLVVDVCVSEEES	1	4
Q60943	Interleukin-17 receptor A	Il17ra	IL-17RA	S	716	0.999796	90.164	42.6132	1.99213e-05	0.0020375	4130200	0	0	TEDSEACPLLGVQRNSILCLPVDSDDLPLCS	1	2
Q60943	Interleukin-17 receptor A	Il17ra	IL-17RA	S	724	0.922997	100.24	14.1068	5.7632e-07	0.0051116	10362000	0	0	LLGVQRNSILCLPVDSDDLPLCSTPMMSPDH	1	10
Q60943	Interleukin-17 receptor A	Il17ra	IL-17RA	T	732	0.847152	129.5	7.70407	1.68667e-09	0.020594	6673700	35073000	0	ILCLPVDSDDLPLCSTPMMSPDHLQGDAREQ	1;2	18
Q60943	Interleukin-17 receptor A	Il17ra	IL-17RA	S	736	0.828275	100.24	7.31383	5.7632e-07	0.031757	0	64376000	0	PVDSDDLPLCSTPMMSPDHLQGDAREQLESL	2	22
Q60943	Interleukin-17 receptor A	Il17ra	IL-17RA	S	797	1	217.46	80.0611	5.72777e-08	0.0076364	2587600	0	0	EEEQRQSVQSDQGYISRSSPQPPEWLTEEEE	1	11
Q8C2D3	TRAF family member-associated NF-kappa-B activator	Tank	TANK	T	171	0.484129	72.927	0	0.00362556	0	0	0	0	AQKDHLSKLNIPDIATDTQCSVPIQCTDKTE		8
Q8C2D3	TRAF family member-associated NF-kappa-B activator	Tank	TANK	T	173	0.511438	111.57	1.2442	0.000157445	0.0032126	1052700	0	0	KDHLSKLNIPDIATDTQCSVPIQCTDKTEKQ	1	10
Q8C2D3	TRAF family member-associated NF-kappa-B activator	Tank	TANK	S	345	0.61766	114.71	2.083	4.63908e-11	0.1151	7432300	0	0	FPLQDPPDAPFPSLDSPGKAVRGPQQPFWKP	1	32
Q8C2D3	TRAF family member-associated NF-kappa-B activator	Tank	TANK	S	72	1	199.84	82.7541	1.64283e-07	0.45449	43277000	4303900	0	RLKSQLLLVDSSRDNSYGYVPLLEDSDRRKN	1;2	3
Q8C2D3	TRAF family member-associated NF-kappa-B activator	Tank	TANK	S	176	0.997533	100.4	26.377	0.000243509	0.013856	4540200	0	0	LSKLNIPDIATDTQCSVPIQCTDKTEKQEAL	1	13
Q8C2D3	TRAF family member-associated NF-kappa-B activator	Tank	TANK	S	223	0.923416	140.88	10.8132	0.0024201	2.4505	0	70395000	0	TAVTPRGLGRDEEDTSFESLSKFNVKFPPMD	2	10
Q8C2D3	TRAF family member-associated NF-kappa-B activator	Tank	TANK	S	226	0.99978	175.6	36.6594	0.00113137	2.529	2255200	70395000	0	TPRGLGRDEEDTSFESLSKFNVKFPPMDNDS	1;2	13
Q8C2D3	TRAF family member-associated NF-kappa-B activator	Tank	TANK	S	342	0.970659	108.24	15.196	1.00155e-10	0.69875	45119000	0	0	VNTFPLQDPPDAPFPSLDSPGKAVRGPQQPF	1	29
Q9WUN2	Serine/threonine-protein kinase TBK1	Tbk1	TBK1	S	172	0.997481	153.58	26.003	1.13052e-13	2.1818	503670000	0	0	DFGAARELEDDEQFVSLYGTEEYLHPDMYER	1	10
P39429	TNF receptor-associated factor 2	Traf2	TRAF2	S	11	0.994811	86.727	26.1622	0.00436083	0.031716	2393700	0	0	_____MAAASVTSPGSLELLQPGFSKTLLGT	1	10
Q9DA74		1700019A02Rik		T	107	1	96.668	96.6681	0.00758213	NaN	0	0	0	TDEERFNMRIKKFGITSKEFRKSPVASCFGL	2	7
Q9DA74		1700019A02Rik		S	108	1	96.668	96.6681	0.00758213	NaN	0	0	0	DEERFNMRIKKFGITSKEFRKSPVASCFGLP	2	8
Q99K67	Alpha-aminoadipic semialdehyde synthase, mitochondrial;Lysine ketoglutarate reductase;Saccharopine dehydrogenase	Aass		T	900	1	73.593	73.5933	0.0137205	NaN	27015000	0	0	LLDGEIEAKGLMGPFTKEIYGPILERIKAEG	1	17
Q9JKX4	Protein AATF	Aatf		S	170	1	127.51	119.39	0.000982338	NaN	0	0	0	DLEGEDEEDREEDRNSEDDGVVAAFSSVKVS	1	2
Q8R4P9	Multidrug resistance-associated protein 7	Abcc10		S	1296	1	133.81	133.807	0.00414018	NaN	0	48781000	0	PGEKLGIVGRTGSGKSSLFLVLFRLLEPNAG	2	1
Q8R4P9	Multidrug resistance-associated protein 7	Abcc10		S	1297	1	133.81	133.807	0.00414018	NaN	0	48781000	0	GEKLGIVGRTGSGKSSLFLVLFRLLEPNAGR	2	2
A0A338P6L5	ATP-binding cassette sub-family F member 3	Abcf3		T	219	1	123.11	109.072	0.00439523	NaN	0	19254000	0	GRNGLGKTTLLKMLATRSLRVPAHISLLHVE	2	9
A0A338P6L5	ATP-binding cassette sub-family F member 3	Abcf3		S	221	1	123.11	109.072	0.00439523	NaN	0	19254000	0	NGLGKTTLLKMLATRSLRVPAHISLLHVEQE	2	11
Q8QZT1	Acetyl-CoA acetyltransferase, mitochondrial	Acat1		S	58	0.999998	88.561	57.4726	0.00889971	0.18675	0	3002400	0	SAIRTPIGSFLGSLASQPATKLGTAAIQGAI	2	12
Q8QZT1	Acetyl-CoA acetyltransferase, mitochondrial	Acat1		T	62	0.999997	88.561	54.8545	0.00889971	0.18675	0	3002400	0	TPIGSFLGSLASQPATKLGTAAIQGAIEKAG	2	16
P60710	Actin, cytoplasmic 1;Actin, cytoplasmic 1, N-terminally processed	Actb		S	14	1	118.61	118.607	0.0031678	6.3698e-05	784700	0	0	__MDDDIAALVVDNGSGMCKAGFAGDDAPRA		13
Q9R001	A disintegrin and metalloproteinase with thrombospondin motifs 5	Adamts5		T	531	1	65.495	65.4951	0.0103574	NaN	0	108760000	0	RLWCAVVRQGQMVCLTKKLPAVEGTPCGKGR	2	8
Q9R001	A disintegrin and metalloproteinase with thrombospondin motifs 5	Adamts5		T	540	1	65.495	65.4951	0.0103574	NaN	0	108760000	0	GQMVCLTKKLPAVEGTPCGKGRVCLQGKCVD	2	17
F6UD05	A disintegrin and metalloproteinase with thrombospondin motifs 7	Adamts7		S	6	0.999983	97.214	47.7137	0.00410678	NaN	552900000	0	0	__________MHRGPSLLLILCALASRVLGP	1	6
F8WHG5	RAC-beta serine/threonine-protein kinase	Akt2		S	336	1	126.03	105.134	0.00812101	NaN	18791000	0	0	MEEIRFPRTLGPEAKSLLAGLLKKDPKQRLG	1	1
Q810B6	Rabankyrin-5	Ankfy1		S	1169	0.999708	89.311	35.3449	0.00553389	NaN	34752000	0	0	RVCNICFDVLTLGGVS_______________	1	18
P17426	AP-2 complex subunit alpha-1	Ap2a1		T	368	0.760743	57.21	5.24349	0.0100018	NaN	0	10319000	0	MCTLASSEFSHEAVKTHIDTVINALKTERDV	2	22
P17426	AP-2 complex subunit alpha-1	Ap2a1		T	372	0.92175	57.21	10.3479	0.0100018	NaN	0	10319000	0	ASSEFSHEAVKTHIDTVINALKTERDVSVRQ	2	26
Q61324	Aryl hydrocarbon receptor nuclear translocator 2	Arnt2		T	405	0.999767	122.52	36.3311	0.00924534	NaN	3678900	0	0	VKLKGQVLSVMYRFRTKNREWLLIRTSSFTF	1	12
Q9D1A4	Ankyrin repeat and SOCS box protein 5	Asb5		S	292	0.995894	89.266	26.8585	0.00515471	NaN	35157000	0	0	SAVERILLQHEATPSSLCQLCRLCIRNYIGR	1	11
Q3TPU9	Astrotactin-1	Astn1		T	713	0.860195	90.379	7.92963	0.0101888	NaN	0	641130	0	YKLGVDGRSCQLVTETCPEGGDCGESREVPM	2	8
Q3TPU9	Astrotactin-1	Astn1		S	723	1	90.379	72.3273	0.0101888	NaN	0	641130	0	QLVTETCPEGGDCGESREVPMNQTLFGEMFF	2	18
M0QW50	V-type proton ATPase 21 kDa proteolipid subunit	Atp6v0b		Y	56	0.927263	58.429	13.297	0.0033404	NaN	0	0	0	TKNLVSIIFCEAVAIYGIIMAIVISNMAEPF	1	16
Q9WU60	Attractin	Atrn		T	1127	0.403953	59.814	0	0.00796351	NaN	0	0	0	GHASLCNTNTGKCFCTTKGVKGDECQLCEVE		23
Q9WU60	Attractin	Atrn		T	1128	0.403953	59.814	0	0.00796351	NaN	0	0	0	HASLCNTNTGKCFCTTKGVKGDECQLCEVEN		24
G3UZ00	Serine/threonine-protein kinase BRSK2	Brsk2		T	42	1	90.913	73.9169	0.00385082	NaN	31885000	0	0	GKGQTGLVKLGIHCVTCQKVAIKIVNREKLS	1	14
P47754	F-actin-capping protein subunit alpha-2	Capza2		S	9	1	88.282	88.2818	0.00806206	0	0	0	0	_______MADLEEQLSDEEKVRIAAKFIIHA	1	8
Q8CDV0	Coiled-coil domain-containing protein 178	Ccdc178		S	198	1	133.13	79.383	0.00476717	NaN	157670000	0	0	AEQALKQHKSRKKKISMKIDSWSIWKLQELP	1	3
Q8BTP3	Cell surface glycoprotein CD200 receptor 5	Cd200r5		T	90	0.999989	79.875	51.096	0.0115565	NaN	0	1206100	0	KLRDLPSCTILYKVDTKTIETSCLDRNITWA	2	13
Q9WTR5	Cadherin-13	Cdh13		S	139	1	108.98	108.984	0.00655126	NaN	0	3040300	0	IFKFARTSPVPRQKRSIVVSPILIPENQRQP	2	4
Q9WTR5	Cadherin-13	Cdh13		S	143	1	108.98	108.984	0.00655126	NaN	0	3040300	0	ARTSPVPRQKRSIVVSPILIPENQRQPFPRD	2	8
P05208	Chymotrypsin-like elastase family member 2A	Cela2a		Y	122	0.546794	82.475	0.824961	0.0052779	NaN	0	0	0	LVVHQRWNSQNVGNGYDIALIKLASPVTLSK	3	10
P05208	Chymotrypsin-like elastase family member 2A	Cela2a		S	131	0.961688	82.475	12.8263	0.0052779	NaN	0	0	0	QNVGNGYDIALIKLASPVTLSKNIQTACLPP	3	19
P05208	Chymotrypsin-like elastase family member 2A	Cela2a		S	136	0.765699	82.475	4.9318	0.0052779	NaN	0	0	0	GYDIALIKLASPVTLSKNIQTACLPPAGTIL	3	24
Q9D7Z6	Calcium-activated chloride channel regulator 1	Clca1		T	384	0.764692	91.307	6.57318	0.00226634	NaN	0	0	0	RDLLIKHLPTVSAGGTSICSGLRTAFTVIKK	2	10
Q9D7Z6	Calcium-activated chloride channel regulator 1	Clca1		T	395	0.999397	91.307	32.7123	0.00226634	NaN	0	0	0	SAGGTSICSGLRTAFTVIKKKYPTDGSEIVL	2	21
H3BJ84		Ctage5		S	7	0.983089	60.334	20.6546	0.00963164	NaN	1264500	0	0	_________MAEAGVSVTEGSPGVVAALPED	1	6
Q8VCN5	Cystathionine gamma-lyase	Cth		T	139	0.992036	96.562	20.9544	0.00872154	NaN	9226000	0	0	ASEFGLKISFVDCSKTKLLEAAITPQTKLVW	1	17
Q60598	Src substrate cortactin	Cttn		T	401	0.987445	66.372	18.5796	0.00240661	NaN	0	6459500	13693000	EARRKLEEQARAKKQTPPASPSPQPIEDRPP	2;3	3
Q60598	Src substrate cortactin	Cttn		S	407	0.901404	65.275	9.61233	0.00240661	NaN	0	0	13693000	EEQARAKKQTPPASPSPQPIEDRPPSSPIYE	3	9
Q60598	Src substrate cortactin	Cttn		Y	421	0.358959	65.275	0.495516	0.00240661	NaN	0	0	0	PSPQPIEDRPPSSPIYEDAAPFKAEPSYRGS		23
F6XLN3	Uncharacterized protein C12orf56 homolog	D930020B18Rik		S	249	0.597034	113.54	1.66248	0.00609595	NaN	0	0	0	IQTLGLMFRETEIESSRLNTLAAKKGTLFNL	2	7
F6XLN3	Uncharacterized protein C12orf56 homolog	D930020B18Rik		T	253	0.993774	113.54	19.7738	0.00609595	NaN	0	0	0	GLMFRETEIESSRLNTLAAKKGTLFNLLVIL	2	11
A0A0R4J1B6	DENN domain-containing protein 5A	Dennd5a		S	1087	0.999961	106.82	44.111	0.010238	NaN	38877000	0	0	SPNNKPKLNTGQIQESIGEAVNGIVKHFHKP		9
A0A0U1RNK7	Dedicator of cytokinesis protein 7	Dock7		Y	1075	0.977977	97.597	16.6805	0.00999485	1.6515	0	11871000	0	FSLIKSCYKQVSAKLYSLPNPSVLVSLRLDF	2	2
A0A0U1RNK7	Dedicator of cytokinesis protein 7	Dock7		S	1085	0.986252	97.597	18.8921	0.00999485	1.6515	0	11871000	0	VSAKLYSLPNPSVLVSLRLDFLRIICSHEHY	2	12
A0A2I3BRZ2	Protein dopey-2	Dopey2		T	313	0.998589	70.666	31.5459	0.0016035	NaN	0	0	3616600	ISTIKENRHASEIVKTVNLLVSSLSSDFLWD	3	1
A0A2I3BRZ2	Protein dopey-2	Dopey2		S	322	0.985877	70.666	21.0405	0.0016035	NaN	0	0	3616600	ASEIVKTVNLLVSSLSSDFLWDYMARRFEAC	3	10
A0A2I3BRZ2	Protein dopey-2	Dopey2		S	323	0.985025	70.666	20.7242	0.0016035	NaN	0	0	3616600	SEIVKTVNLLVSSLSSDFLWDYMARRFEACF	3	11
P58269	Zinc finger protein DPF3	Dpf3		T	3	1	110.93	92.6003	0.00391425	NaN	41433000	0	0	_____________MATVIHNPLKALGDQFYK		2
Q61010	E3 ubiquitin-protein ligase DTX1	Dtx1		T	310	0.994605	78.078	22.6416	0.0111974	NaN	0	0	2117800	TPGQNNLSRPGPQRSTSVSARASIPPGVPAL	3	2
A0A140LHP3		Ect2l		S	64	0.5	82.505	0	0.0101902	NaN	0	0	0	LWTNKQRREFLFVILSQCSKSQLRFIQDWFS	1	9
A0A140LHP3		Ect2l		S	67	0.5	82.505	0	0.0101902	NaN	0	0	0	NKQRREFLFVILSQCSKSQLRFIQDWFSERK	1	12
Q91ZE5	EGF-like module-containing mucin-like hormone receptor-like 4	Emr4		S	532	0.999999	93.228	60.0811	0.00366277	NaN	0	0	16358000	IWILRSKLSSLNKEVSTLQDTKVMTFKAIVQ	3	3
Q91ZE5	EGF-like module-containing mucin-like hormone receptor-like 4	Emr4		T	533	0.999999	93.228	61.3146	0.00366277	NaN	0	0	16358000	WILRSKLSSLNKEVSTLQDTKVMTFKAIVQL	3	4
Q91ZE5	EGF-like module-containing mucin-like hormone receptor-like 4	Emr4		T	537	0.999995	93.228	53.0174	0.00366277	NaN	0	0	16358000	SKLSSLNKEVSTLQDTKVMTFKAIVQLFVLG	3	8
Q80TA9	Ectopic P granules protein 5 homolog	Epg5		Y	1320	1	61.903	61.9031	0.00749745	NaN	0	0	35485000	WQKFFLLYLHRPGPQYGLPVDGCIGRRFFQS	3	5
Q80TA9	Ectopic P granules protein 5 homolog	Epg5		S	1335	1	61.903	61.9031	0.00749745	NaN	0	0	35485000	YGLPVDGCIGRRFFQSPSHVNLLKDMKRRLT	3	20
Q80TA9	Ectopic P granules protein 5 homolog	Epg5		S	1337	1	61.903	61.9031	0.00749745	NaN	0	0	35485000	LPVDGCIGRRFFQSPSHVNLLKDMKRRLTEV	3	22
A0A1Y7VM39	Extended synaptotagmin-2	Esyt2		S	217	1	93.623	88.732	0.00694121	NaN	0	0	0	IDLEIKRYFCRAGVKSIQIHGTMRVILEPLI	1	5
A0A1Y7VLB8	Fanconi anemia group M protein homolog	Fancm		T	59	0.996478	89.301	25.6383	0.00512966	NaN	0	880830	0	SKSHASSKTGAHMLKTLDSTKEKAGGQGFKM		14
A0A1Y7VLB8	Fanconi anemia group M protein homolog	Fancm		T	63	0.90523	89.301	9.80858	0.00512966	NaN	0	880830	0	ASSKTGAHMLKTLDSTKEKAGGQGFKMALNP		18
Q91WF7	Polyphosphoinositide phosphatase	Fig4		T	3	0.996576	63.893	21.9049	0.0125408	NaN	0	0	26859000	_____________MPTAAAPIISSVQKLVLY	3	2
Q91WF7	Polyphosphoinositide phosphatase	Fig4		T	20	0.994623	63.893	23.7163	0.0125408	NaN	0	0	26859000	AAPIISSVQKLVLYETRARYFLVGSNHAETK	3	19
A0A087WR50	Fibronectin;Anastellin	Fn1		S	2384	1	134.74	126.41	1.68331e-06	0.074036	52202000	0	0	IECFMPLDVQADRDDSRE_____________	1	24
A0A1B0GS58	Glutaredoxin-3	Glrx3		T	143	1	73.279	73.2794	0.00506847	NaN	0	1085800	0	NEHLKEDLSLRLKKLTHAAPCMLFMKGTPQE	2	2
A0A1B0GS58	Glutaredoxin-3	Glrx3		T	155	1	73.279	73.2794	0.00506847	NaN	0	1085800	0	KKLTHAAPCMLFMKGTPQEPRCGFSKQMVEI	2	14
F6RS26		Gm11639		S	13	0.94703	86.182	14.7536	0.000717487	NaN	0	2699900	0	___MEKTHLICKTEESIDVSIHGSDTITTKL		13
F6RS26		Gm11639		T	25	0.774062	86.182	5.47953	0.000717487	NaN	0	2699900	0	TEESIDVSIHGSDTITTKLISRNIETKKYCK		25
Q497L3		Gm5800		S	12	0.997401	111.86	25.8411	0.00736777	NaN	1399300	0	0	____MGSQAGSFRKASPETPNINEQEKRIKR	1	2
Q1AN91		Gm9733		T	24	0.999999	80.102	62.3627	0.00886444	NaN	0	0	0	HTLHRTLLMTLLLGLTGTAAKELKVIQPEKS	2	11
Q1AN91		Gm9733		T	26	1	80.102	63.4824	0.00886444	NaN	0	0	0	LHRTLLMTLLLGLTGTAAKELKVIQPEKSVS	2	13
Q6R0H6	Protein ALEX	Gnas		T	6	0.999996	73.665	53.6679	0.0138637	NaN	0	56728000	0	__________MSPSPTRLAVRSVDPQKTPNL	2	6
Q6PAQ0	Glutamate receptor ionotropic, kainate 2	Grik2		S	16	0.992319	109.1	21.1121	0.00875568	NaN	196780000	0	0	MKIISPVLSNLVFSRSIKVLLCLLWIGYSQG	1	16
Q3U9N4	Granulins;Acrogranin;Granulin-1;Granulin-2;Granulin-3;Granulin-4;Granulin-5;Granulin-6;Granulin-7	Grn		T	345	1	72.652	62.3026	0.0137812	NaN	3692900	0	0	IHCCPAGFQCHTEKGTCEMGILQVPWMKKVI	1	2
G8JL42	Glycosyltransferase-like domain-containing protein 1	Gtdc1		Y	282	1	78.324	68.8497	0.00969937	NaN	16118000	0	0	GSSVLHWGYLPRKEDYFRVLCMADVVISTAK	1	4
O70422	General transcription factor IIH subunit 4	Gtf2h4		T	285	1	77.923	67.5084	0.0131764	NaN	0	0	6545800	GLVFQRKRKSRRYYPTRLAINLSSGVSGAGG	3	7
A0A0U1RP70	General transcription factor 3C polypeptide 1	Gtf3c1		S	26	0.999611	58.015	34.1022	0.00907963	NaN	115990000	0	0	VALEGLDGLCLPALWSRLESRSPAFPLPLEP	1	25
Q61035	Histidine--tRNA ligase, cytoplasmic;Probable histidine--tRNA ligase, mitochondrial	Hars;Hars2		S	126	1	180.87	180.869	0.00797556	NaN	1855200	0	0	SKLIYDLKDQGGELLSLRYDLTVPFARYLAM	1	8
Q2VPA6	Helicase POLQ-like	Helq		S	230	0.500002	73.415	0	0.01	NaN	0	0	0	ASESSRRKSLKDHLKSTMAGNARAQTPAFPR	2	5
Q2VPA6	Helicase POLQ-like	Helq		T	231	0.500002	73.415	0	0.01	NaN	0	0	0	SESSRRKSLKDHLKSTMAGNARAQTPAFPRS	2	6
Q2VPA6	Helicase POLQ-like	Helq		T	240	0.999996	73.415	50.9223	0.01	NaN	0	0	0	KDHLKSTMAGNARAQTPAFPRSKHLREALLS	2	15
A0A2I3BRN3	Hemicentin-2	Hmcn2		T	1233	0.999958	76.326	43.7759	0.0128961	NaN	0	0	0	SDAGLYRCEASNSAGTDTWKLELLVLEPPHW	3	9
A0A2I3BRN3	Hemicentin-2	Hmcn2		T	1235	0.999998	76.326	56.2348	0.0128961	NaN	0	0	0	AGLYRCEASNSAGTDTWKLELLVLEPPHWGT	3	11
Q8VEK3	Heterogeneous nuclear ribonucleoprotein U	Hnrnpu		S	247	0.99696	91.66	25.1583	2.3694e-06	NaN	4970900	0	0	GYFEYIEENKYSRAKSPQPPVEEEDEHFDDT	1	3
Q9CQW9	Interferon-induced transmembrane protein 3	Ifitm3		Y	20	0.998762	70.15	29.2133	0.00606171	0.0029824	1632900	0	0	SQAFITAASGGQPPNYERIKEEYEVAEMGAP	1	20
E9Q9G8	Intraflagellar transport protein 122 homolog	Ift122		Y	1058	0.966776	61.03	17.1265	0.00288233	NaN	0	4181500	0	RSKPFHDSEELVPLCYRCSTNNPLLNNLGNV	2	15
E9Q9G8	Intraflagellar transport protein 122 homolog	Ift122		T	1062	0.767247	61.03	5.14602	0.00288233	NaN	0	4181500	0	FHDSEELVPLCYRCSTNNPLLNNLGNVCINC	2	19
E9PX58	Interleukin;Interleukin-21	Il21		S	117	1	88.37	88.3697	0.00554396	NaN	0	0	0	ARRGGKKQKHIAKCPSCDSYEKRTPKEFLER	4	3
E9PX58	Interleukin;Interleukin-21	Il21		S	120	1	88.37	88.3697	0.00554396	NaN	0	0	0	GGKKQKHIAKCPSCDSYEKRTPKEFLERLKW	4	6
E9PX58	Interleukin;Interleukin-21	Il21		Y	121	1	88.37	88.3697	0.00554396	NaN	0	0	0	GKKQKHIAKCPSCDSYEKRTPKEFLERLKWL	4	7
E9PX58	Interleukin;Interleukin-21	Il21		T	125	1	88.37	88.3697	0.00554396	NaN	0	0	0	KHIAKCPSCDSYEKRTPKEFLERLKWLLQKV	4	11
A2AIX0	72 kDa inositol polyphosphate 5-phosphatase	Inpp5e		S	138	0.496168	125.23	0	0.00386265	NaN	0	0	0	SVAQSPAYSRPLPCLSTSLQEIPKSRRATGS		6
A2AIX0	72 kDa inositol polyphosphate 5-phosphatase	Inpp5e		T	139	0.647545	125.23	2.86419	0.000217922	NaN	0	0	0	VAQSPAYSRPLPCLSTSLQEIPKSRRATGSE	1	7
A2AIX0	72 kDa inositol polyphosphate 5-phosphatase	Inpp5e		S	140	0.333333	123.51	0	0.00404655	NaN	0	0	0	AQSPAYSRPLPCLSTSLQEIPKSRRATGSEG		8
V9GXR4	Isthmin-1	Ism1		S	250	0.969509	129.74	15.0318	0.000679038	NaN	0	0	0	QKRTRSCGYACIATESRTCDRPNCPGIEDTF	1	14
P97414	Potassium voltage-gated channel subfamily KQT member 1	Kcnq1		S	9	0.998645	97.965	31.3979	0.00505081	NaN	15874000	0	0	_______MDTASSPPSAERKRAGWSRLLGAR	1	8
E9QAN4	Kinesin-like protein;Kinesin-like protein KIF1A	Kif1a		T	565	0.952017	55.158	10.9946	0.0106254	NaN	0	0	1606100	GGEAVVTLEPCEGADTYVNGKKVTEPSILRS	3	17
E9QAN4	Kinesin-like protein;Kinesin-like protein KIF1A	Kif1a		Y	566	0.834205	55.158	5.59951	0.0106254	NaN	0	0	1606100	GEAVVTLEPCEGADTYVNGKKVTEPSILRSG	3	18
D6REH9	Kelch-like protein 8	Klhl8		S	13	0.999685	86.014	38.0428	0.0102419	NaN	0	0	0	___MASESTNGKQARSHVTKGRRQYQHQHQQ	2	12
D6REH9	Kelch-like protein 8	Klhl8		T	16	0.999996	86.014	58.5835	0.0102419	NaN	0	0	0	MASESTNGKQARSHVTKGRRQYQHQHQQQQQ	2	15
Q8CGR4		Klk15		S	177	0.997444	110.32	25.9133	0.00746958	NaN	2171100	0	0	PDTLHCANISIISEASCNKDYPGRVLPTMVC		17
A0A338P699		Kng2		T	104	0.5	98.902	0	0.00404339	NaN	0	9687700	0	FSPFRSAKVQETKAGTTRLLRACEYKGRLSK	2	3
A0A338P699		Kng2		T	105	0.5	98.902	0	0.00404339	NaN	0	9687700	0	SPFRSAKVQETKAGTTRLLRACEYKGRLSKA	2	4
A0A338P699		Kng2		Y	113	1	98.902	84.6474	0.00404339	NaN	0	9687700	0	QETKAGTTRLLRACEYKGRLSKAGAEPAPER	2	12
Q9ERG0	LIM domain and actin-binding protein 1	Lima1		S	225	0.997785	148.33	26.5373	2.26709e-08	NaN	88101000	0	0	KSLWTQSRNAGGRRLSENNCSLDDWEIGAGH	1	3
Q9ERG0	LIM domain and actin-binding protein 1	Lima1		S	488	0.983057	123.21	17.6359	9.19972e-09	0.89539	36251000	0	0	LGRPAQPPNAGESPHSPGVEDAPIAKVGVLA	1	22
Q3UZ39	Leucine-rich repeat flightless-interacting protein 1	Lrrfip1		S	83	0.715855	155.94	4.66416	8.64878e-06	0.083942	15513000	0	0	MPSLSAATLASLGGTSSRRGSGDTSISMDTE	1	17
Q3UZ39	Leucine-rich repeat flightless-interacting protein 1	Lrrfip1		S	84	0.682387	178.1	5.06956	1.045e-08	0.0074755	1381500	0	0	PSLSAATLASLGGTSSRRGSGDTSISMDTEA	1	18
Q3UZ39	Leucine-rich repeat flightless-interacting protein 1	Lrrfip1		S	88	0.981528	130.87	19.1707	0.00125069	NaN	0	0	0	AATLASLGGTSSRRGSGDTSISMDTEASIRE	1	3
Q3UZ39	Leucine-rich repeat flightless-interacting protein 1	Lrrfip1		S	302	0.999999	141.18	60.3262	0.000604803	0.039079	3293500	0	0	GEKAENQRPAEDSALSPGPLAGAKCEQQVQS	1	13
A0A0G2JEP4		Lrrfip2		S	92	0.904105	158.14	12.3462	0.00558349	0.17759	851590	0	0	SRNSASATTPLSGNSSRRGSGDTSSLIDPDT	1	14
A0A0G2JEP4	Leucine-rich repeat flightless-interacting protein 2	Lrrfip2		S	96	0.944515	152.64	15.8112	1.35628e-05	NaN	58547000	0	0	ASATTPLSGNSSRRGSGDTSSLIDPDTSLSE	1	3
E9Q1D6	Latent-transforming growth factor beta-binding protein 2	Ltbp2		T	343	0.985213	72.434	18.2364	0.0118252	NaN	0	530310	0	NLTEKIKKIKVVFTPTICKQTCARGRCANSC	2	6
E9Q1D6	Latent-transforming growth factor beta-binding protein 2	Ltbp2		T	348	0.999997	72.434	55.1818	0.0118252	NaN	0	530310	0	IKKIKVVFTPTICKQTCARGRCANSCEKGDT	2	11
A2AGH8	Mediator of RNA polymerase II transcription subunit 12	Med12		T	415	0.560583	60.95	1.05779	0.00701807	NaN	5848700	0	0	IAPSNLPMPEGNSAFTQQVRAKLREIEQQIK	1	25
Q14BA6	Mesenteric estrogen-dependent adipogenesis protein	Medag		T	109	1	87.138	69.8287	0.00612773	NaN	0	13970000	0	YVELTNYCDYKDYRETILSKPMVFFINVQTK	2	2
Q14BA6	Mesenteric estrogen-dependent adipogenesis protein	Medag		S	112	1	87.138	72.7474	0.00612773	NaN	0	13970000	0	LTNYCDYKDYRETILSKPMVFFINVQTKKDI	2	5
Q9ERE7	LDLR chaperone MESD	Mesdc2		T	175	0.999997	88.092	55.5625	0.000950164	NaN	0	0	0	EIKDFLVSQDRCAEVTLEGQMYPGKGGGSKE	1	5
F7BPB5	Alpha-1,6-mannosylglycoprotein 6-beta-N-acetylglucosaminyltransferase B	Mgat5b		S	10	1	89.752	89.7522	0.00854487	NaN	0	0	0	______XQMKQHMGLSFKKYRCRIRVIDTFG	1	6
D3YWG8	Putative helicase Mov10l1	Mov10l1		S	426	1	112.94	112.938	0.00358586	NaN	1506000	0	0	AKNPGRCKELLLLCFSDFLIGRHLEVSVVSS		10
F8WI92	Mitochondrial fission regulator 1	Mtfr1		S	45	1	106.2	65.8258	0.00302778	NaN	30490000	0	0	YGSSRSIVRKIGTNLSLIQCPRVQFQ_____	1	7
G5E889	Protein MTO1 homolog, mitochondrial	Mto1		Y	571	1	81.594	55.37	0.0100834	NaN	0	0	0	DMESLVGVLPEPLEKYTACRELARRLKIEAS	2	1
G5E889	Protein MTO1 homolog, mitochondrial	Mto1		T	572	1	81.594	55.37	0.0100834	NaN	0	0	0	MESLVGVLPEPLEKYTACRELARRLKIEASY	2	2
A0A0R4J0H1	Mucin-1;Mucin-1 subunit alpha;Mucin-1 subunit beta	Muc1		Y	508	1	80.755	59.9076	0.0104375	NaN	0	0	0	DVKSQLIQHKKEADDYNLTISEVKVNEMQFP	3	5
A0A0R4J0H1	Mucin-1;Mucin-1 subunit alpha;Mucin-1 subunit beta	Muc1		T	511	1	80.755	59.9076	0.0104375	NaN	0	0	0	SQLIQHKKEADDYNLTISEVKVNEMQFPPSA	3	8
Q3UH59	Myosin-10	Myh10		S	1993	0.999846	283.64	42.1356	0	1.653	18242000	0	0	SGRRQLHIEGASLELSDDDTESKTSDVNDTQ	1	12
Q3UH59	Myosin-10	Myh10		T	1997	0.492287	141.36	0	0.000228126	0	0	0	0	QLHIEGASLELSDDDTESKTSDVNDTQPPQS		17
Q3UH59	Myosin-10	Myh10		S	1999	0.492287	141.36	0	0.000228126	0	0	0	0	HIEGASLELSDDDTESKTSDVNDTQPPQSE_		19
Q8VDD5	Myosin-9	Myh9		T	1939	0.923785	148.72	10.8353	0.000230627	NaN	867990	0	0	GDLPFVVTRRIVRKGTGDCSDEEVDGKADGA	1	3
Q8VDD5	Myosin-9	Myh9		S	1943	0.999886	192.89	39.4436	7.31991e-10	NaN	1753600	0	0	FVVTRRIVRKGTGDCSDEEVDGKADGADAKA	1	7
F8WI84		Ndufb5		T	8	0.877696	90.827	8.5636	0.00474244	NaN	9989900	0	0	________RASVSALTALSCRRAGPRLGVGS	1	8
F8WI84		Ndufb5		S	11	0.499998	90.827	0	0.00474244	NaN	9989900	0	0	_____RASVSALTALSCRRAGPRLGVGSFLT	1	11
B2RXQ4	Serine/threonine-protein kinase Nek1	Nek1		S	595	0.802971	94.973	7.30475	0.00847045	NaN	5342500	0	0	DVPLPLELLETGGSPSKQQVKPVISVTSALK	1	20
Q7TPW1	Nexilin	Nexn		S	296	0.996283	118.01	27.411	0.00200797	0.74572	16277000	0	0	SMVLDDDSPEIYKTVSQESLTPGKLEINFEQ	1	3
Q8R4B8	NACHT, LRR and PYD domains-containing protein 3	Nlrp3		S	895	0.586275	83.243	0	0.00448733	NaN	0	0	0	QCNLQKLGLVNSGLTSICCSALTSVLKTNQN	3	10
Q8R4B8	NACHT, LRR and PYD domains-containing protein 3	Nlrp3		S	899	0.586275	83.243	0	0.00448733	NaN	0	0	0	QKLGLVNSGLTSICCSALTSVLKTNQNFTHL	3	14
Q8R4B8	NACHT, LRR and PYD domains-containing protein 3	Nlrp3		T	902	0.867354	83.243	4.95584	0.00448733	NaN	0	0	0	GLVNSGLTSICCSALTSVLKTNQNFTHLYLR	3	17
Q8R4B8	NACHT, LRR and PYD domains-containing protein 3	Nlrp3		S	903	0.95721	83.243	9.88354	0.00448733	NaN	0	0	0	LVNSGLTSICCSALTSVLKTNQNFTHLYLRS	3	18
Q5SQB0	Nucleophosmin	Npm1		S	125	1	101.47	69.0814	8.86226e-07	NaN	12202000	0	0	HISGQHLVAVEEDAESEDEDEEDVKLLGMSG	1	22
Q8VGU5	Olfactory receptor	Olfr1414		S	275	0.482308	61.141	1.58048	0.00552219	NaN	0	0	0	VRPQAIDTRSSNKLISVLYTVLTPILNPLIY		7
Q8VGU5	Olfactory receptor	Olfr1414		T	279	0.585281	61.141	0.752657	0.00552219	NaN	0	0	6131000	AIDTRSSNKLISVLYTVLTPILNPLIYCLRN	4	11
Q8VGU5	Olfactory receptor	Olfr1414		T	282	0.99233	61.141	16.8369	0.00552219	NaN	0	0	6131000	TRSSNKLISVLYTVLTPILNPLIYCLRNKEF	4	14
Q8VGU5	Olfactory receptor	Olfr1414		Y	290	0.999942	61.141	39.1933	0.00552219	NaN	0	0	6131000	SVLYTVLTPILNPLIYCLRNKEFKDALRKAL	4	22
Q9QZ20	Olfactory receptor	Olfr157		T	246	0.817501	63.979	10.8873	0.0112033	NaN	0	2627200	0	AEGRKKAFSTCSAHLTVVIIFYGTILFMYGK		11
A0A0R4J0X9	Olfactory receptor 494;Olfactory receptor 492;Olfactory receptor 510;Olfactory receptor 484;Olfactory receptor 495;Olfactory receptor 498	Olfr494;Olfr492;Olfr510;Olfr484;Olfr495;Olfr498		T	137	0.996255	94.688	24.2498	0.00704515	NaN	328820	0	0	AYDRFVAICNPLLYSTKMSTEACIQLVVGSY	1	12
Q8BHX9		Oog4		T	129	0.998866	86.539	28.7516	0.0140556	NaN	0	1049600	0	LQWAQQKKDSIHLCCTMLRIHSLPKDIFRDI	2	8
G5E8R3	Pyruvate carboxylase;Pyruvate carboxylase, mitochondrial	Pcx;Pc		Y	84	1	64.761	64.7609	0.00254209	NaN	0	4515300	0	EQDTGQMHRQKADEAYLIGRGLAPVQAYLHI	2	5
G5E8R3	Pyruvate carboxylase;Pyruvate carboxylase, mitochondrial	Pcx;Pc		Y	96	1	64.761	64.7609	0.00254209	NaN	0	4515300	0	DEAYLIGRGLAPVQAYLHIPDIIKVAKENGV	2	17
P52946	Pancreas/duodenum homeobox protein 1	Pdx1		Y	37	0.974302	76.186	15.788	0.000996994	NaN	5417500	0	0	RGPVPEFSANPPACLYMGRQPPPPPPPQFTS	1	22
A0A0J9YU15	PHD finger protein 19	Phf19		T	71	1	75.215	75.2146	0.0131283	NaN	0	0	0	GKIKRVSSPKQSCLVTFEDNSKYWVLWKDIQ	5	12
P70181	Phosphatidylinositol 4-phosphate 5-kinase type-1 beta	Pip5k1b		Y	267	0.999696	90.434	35.176	0.0106473	NaN	0	60778000	0	LQRDCRVLESFKIMDYSLLLGIHILDHSLKD	2	4
A2AIH8	Pirin	Pir		T	8	0.990242	96.604	20.2726	0.0128445	NaN	0	0	2989300	________MASSKKVTLSVLSREQSEGVGAR	3	8
Q9Z1B3	1-phosphatidylinositol 4,5-bisphosphate phosphodiesterase beta-1	Plcb1		T	39	0.984422	98.044	18.0701	0.0115406	NaN	12010000	0	0	KGTKFVKWDDDSTIVTPIILRTDPQGFFFYW		9
Q9QXS1	Plectin	Plec		S	4649	0.672109	66.972	3.68114	0.00260183	NaN	1073000	0	0	RTGSRTGSRAGSRRGSFDATGSGFSMTFSSS	1	3
Q9WVQ0	Polyamine-modulated factor 1-binding protein 1	Pmfbp1		S	26	1	91.961	91.9612	0.00888134	NaN	0	0	625990	AKGLKNEAGERDRDVSNLNSKLLSLQLDIKN	3	3
Q9WVQ0	Polyamine-modulated factor 1-binding protein 1	Pmfbp1		S	30	1	91.961	91.9612	0.00888134	NaN	0	0	625990	KNEAGERDRDVSNLNSKLLSLQLDIKNLHDV	3	7
Q9WVQ0	Polyamine-modulated factor 1-binding protein 1	Pmfbp1		S	34	1	91.961	91.9612	0.00888134	NaN	0	0	625990	GERDRDVSNLNSKLLSLQLDIKNLHDVCKRQ	3	11
Q9D483	DNA-directed RNA polymerase III subunit RPC3	Polr3c		T	261	0.99328	89.502	23.2127	0.00498136	NaN	0	30101000	0	RDQAIVSAVANRMDQTSSEIVRTMLRMSEIT	2	4
Q9D483	DNA-directed RNA polymerase III subunit RPC3	Polr3c		T	268	0.999994	89.502	55.1198	0.00498136	NaN	0	30101000	0	AVANRMDQTSSEIVRTMLRMSEITTPSSAPY	2	11
P20108	Thioredoxin-dependent peroxide reductase, mitochondrial	Prdx3		T	160	1	96.229	63.6029	0.00642193	NaN	0	11479000	0	INTPRKNGGLGHMNITLLSDITKQISRDYGV		11
P20108	Thioredoxin-dependent peroxide reductase, mitochondrial	Prdx3		S	163	0.994773	96.229	22.7944	0.00642193	NaN	0	11479000	0	PRKNGGLGHMNITLLSDITKQISRDYGVLLE		14
P20108	Thioredoxin-dependent peroxide reductase, mitochondrial	Prdx3		T	166	0.948246	80.014	12.6295	0.0129736	NaN	0	7157500	0	NGGLGHMNITLLSDITKQISRDYGVLLESAG		17
P15919	V(D)J recombination-activating protein 1;Endonuclease RAG1;E3 ubiquitin-protein ligase RAG1	Rag1		S	149	0.843614	151.44	7.31946	0.00399735	NaN	10216000	0	0	AKTQSLFRKKEKRVTSWPDLIARIFRIDVKA	1	4
J3QMY1	ATP-dependent DNA helicase Q5	Recql5		Y	239	1	90.689	90.6885	0.00751099	NaN	8787400	0	0	NLFYDVQFKELIPDVYGNLRDFCLKALGQKA	1	7
A0A0A0MQN0		Rgs1		Y	74	0.999768	93.442	36.3355	0.00412528	NaN	0	0	0	PHLESGMKSAKSKDMYVLNILKYSKCLSILE	2	3
A0A0A0MQN0		Rgs1		S	82	0.99947	93.442	32.7512	0.00412528	NaN	0	0	0	SAKSKDMYVLNILKYSKCLSILEANCCLQMI	2	11
E9QN68	Roundabout homolog 4	Robo4		T	386	0.999961	64.295	44.7571	0.00363463	NaN	0	6923300	0	IASSAVLLWLLLLGITVCIYRRRKAGVHLGP	2	19
E9QN68	Roundabout homolog 4	Robo4		Y	390	0.999945	64.295	44.7571	0.00363463	NaN	0	6923300	0	AVLLWLLLLGITVCIYRRRKAGVHLGPGLYR	2	23
P47955	60S acidic ribosomal protein P1	Rplp1;Gm10073		S	101	1	156	155.997	0.000871814	0.36235	0	16103000	0	AAPAEEKKVEAKKEESEESEDDMGFGLFD__	2	4
P47955	60S acidic ribosomal protein P1	Rplp1;Gm10073		S	104	1	156	155.997	0.000871814	0.36235	0	16103000	0	AEEKKVEAKKEESEESEDDMGFGLFD_____	2	7
P62908	40S ribosomal protein S3	Rps3		T	221	0.691925	67.075	4.0228	0.00790924	0.1397	4181000	0	0	DHVSIVEPKDEILPTTPISEQKGGKPEPPAM	1	20
Q8BFU0	R-spondin-2	Rspo2		T	189	0.802741	94.692	6.096	0.00719962	NaN	0	0	0	RQIVKKPAKDTIPCPTIAESRRCKMAMRHCP	1	10
B2RRL5	Sacsin	Sacs		S	80	0.99992	118.71	40.9822	0.00861556	NaN	62434000	0	0	GDLTSKTCHLFVNLQSKGLKGGGRFGQTTPP	1	10
A0A338P6R8	Septin-5	Sept5		S	234	0.999997	80.994	54.7542	0.00181553	NaN	4540200	0	0	IDKFGIHVYQFPECDSDEDEDFKQQDRELKE	1	13
G5E866	Splicing factor 3B subunit 1	Sf3b1		T	871	1	126.39	126.387	0.00181899	NaN	0	0	0	DLKDEAEQYRKMVMETIEKIMGNLGAADIDH	1	6
D3Z0R6		Slc11a2		Y	20	0.567557	86.548	7.20141	0.00812511	NaN	211300000	0	0	QPRAAAAAPNCELKSYSKSTDPQVSTMVLDP	1	2
Q9ES07	Solute carrier family 15 member 2	Slc15a2		S	15	0.722994	87.831	1.56827	0.00323279	NaN	0	0	0	_MNPFQKNESKETLFSPVSTEEMLPGPPSPP	3	5
Q9ES07	Solute carrier family 15 member 2	Slc15a2		S	18	0.62465	87.831	0	0.00323279	NaN	0	0	0	PFQKNESKETLFSPVSTEEMLPGPPSPPKKS	3	8
Q9ES07	Solute carrier family 15 member 2	Slc15a2		T	19	0.62465	87.831	0	0.00323279	NaN	0	0	0	FQKNESKETLFSPVSTEEMLPGPPSPPKKST	3	9
Q9ES07	Solute carrier family 15 member 2	Slc15a2		S	28	1	87.831	69.494	0.00323279	NaN	0	0	0	LFSPVSTEEMLPGPPSPPKKSTPKLFGSSYP	3	18
Q6NS54	Na(+)/H(+) exchange regulatory cofactor NHE-RF;Na(+)/H(+) exchange regulatory cofactor NHE-RF2	Slc9a3r2		T	104	0.616467	72.968	2.06107	0.00273393	NaN	132470000	0	0	DKETDEELCRRQLTCTEEMAHRGLPPAHNPW	1	5
Q8C415	Gamma-1-syntrophin	Sntg1		Y	302	0.988585	56.684	20.4668	0.00621082	NaN	2293700	0	0	GWCEAREQESLQDRVYTPVFLALRGSCLYRF	1	10
Q8BT20	Serine protease inhibitor Kazal-type 6	Spink6		S	19	0.98114	63.125	17.3872	0.00326826	NaN	15077000	0	0	AGVFLLLSLALLCFFSGAFSQGGQDKRGWIT	1	17
P52633	Signal transducer and transcription activator 6	Stat6		S	531	0.585958	74.698	1.42487	0.00979399	NaN	0	0	2689200	QWFDGVLDLTKRCLRSYWSDRLIIGFISKQY	3	4
P52633	Signal transducer and transcription activator 6	Stat6		S	534	0.988871	74.698	17.1309	0.00979399	NaN	0	0	2689200	DGVLDLTKRCLRSYWSDRLIIGFISKQYVTS	3	7
P52633	Signal transducer and transcription activator 6	Stat6		S	543	0.999989	74.698	47.1838	0.00979399	NaN	0	0	2689200	CLRSYWSDRLIIGFISKQYVTSLLLNEPDGT	3	16
E9Q3Z5	Supervillin	Svil		S	227	1	128.76	103.421	0.00640425	NaN	3005800	0	0	AFFSERSISFPEVPRSPKQIPSSPLQQPASP	1	10
E9Q3Z5	Supervillin	Svil		S	846	1	146	79.6998	0.000285069	NaN	8892100	0	0	GDGQKEPKHVVLRRGSLELGNPSAAHLGDEL	1	3
E9Q3Z5	Supervillin	Svil		S	1164	0.938437	80.477	12.3192	0.00251832	NaN	2576900	0	0	TFAKFYRSVDHSIPRSPVELEEDFDVIFDPY	1	9
P97358	TATA box-binding protein-associated factor RNA polymerase I subunit B	Taf1b		Y	352	0.992501	71.316	21.2174	0.00942279	NaN	32270000	0	0	FLTFDPIAKTKRTVKYDVQAMAVIVVVLKLL	1	5
Q99NB3		Tcam1		T	389	0.63382	84.892	0	0.0104461	NaN	0	0	110900000	SCEASLEVQGQRLVRTTESQLHVLYKPRFQE	3	1
Q99NB3		Tcam1		T	390	0.73236	84.892	1.36142	0.0104461	NaN	0	0	110900000	CEASLEVQGQRLVRTTESQLHVLYKPRFQES	3	2
Q99NB3		Tcam1		Y	398	1	84.892	67.6397	0.0104461	NaN	0	0	110900000	GQRLVRTTESQLHVLYKPRFQESRCPGNQIW	3	10
A2AW45	Transcription elongation factor A protein 3	Tcea3		T	45	0.481804	94.616	0	0.00175809	NaN	0	0	0	LKKLNSCQMSIQLLQTTRIGVAVNGVRKHCS		14
A2AW45	Transcription elongation factor A protein 3	Tcea3		T	46	0.481804	94.616	0	0.00175809	NaN	0	0	0	KKLNSCQMSIQLLQTTRIGVAVNGVRKHCSD		15
F7BAB2		Tmem132b		S	22	1	110.38	68.3807	0.000353008	NaN	0	0	0	SLGLLLALSALRCAESTGRGAADSLQRFSSL	2	4
F7BAB2		Tmem132b		T	23	1	110.38	68.3807	0.000353008	NaN	0	0	0	LGLLLALSALRCAESTGRGAADSLQRFSSLP	2	5
Q9JLV2	Short transient receptor potential channel 4-associated protein	Trpc4ap		T	203	0.997207	102.05	22.5172	0.002066	NaN	0	257610000	0	NDFVIFLFTLMTSKKTFLQTATLIEDILGVK	2	2
Q9JLV2	Short transient receptor potential channel 4-associated protein	Trpc4ap		T	207	0.771543	104.94	5.19216	0.00158257	NaN	0	130740000	0	IFLFTLMTSKKTFLQTATLIEDILGVKKEMI	2	6
Q9JLV2	Short transient receptor potential channel 4-associated protein	Trpc4ap		T	209	0.983891	104.94	15.8352	0.00158257	NaN	0	273460000	0	LFTLMTSKKTFLQTATLIEDILGVKKEMIRL	2	8
E9Q8N1	Titin	Ttn		T	19354	0.821443	57.61	9.51353	0.013898	NaN	0	1140700	0	ELSVEMKSLLTVKAGTNVCLDATVFGKPMPT	2	9
E9Q8N1	Titin	Ttn		T	19361	0.993382	57.61	26.0099	0.013898	NaN	0	1140700	0	SLLTVKAGTNVCLDATVFGKPMPTVSWKKDT	2	16
A0A0A6YVV3	Thioredoxin domain-containing protein 9	Txndc9		T	119	1	108.98	108.977	0.0124265	NaN	0	16672000	0	GNLMEPPFQSQKKFGTNFTKLEKKTIRGKKY	2	3
A0A0A6YVV3	Thioredoxin domain-containing protein 9	Txndc9		T	122	1	108.98	108.977	0.0124265	NaN	0	16672000	0	MEPPFQSQKKFGTNFTKLEKKTIRGKKYDSD	2	6
F6VSP0		Usp48		S	39	0.990539	95.822	20.856	0.00464199	NaN	0	0	0	DKNRPCLSNWPESNGSTKRQKTSQQGYVAYQ	1	12
Q8C7V3	U3 small nucleolar RNA-associated protein 15 homolog	Utp15		T	11	0.992127	81.974	21.3857	5.84591e-05	NaN	0	0	114260000	_____MAGYKPVAIQTYPVLGEKITQDTLYW	4	11
Q8C7V3	U3 small nucleolar RNA-associated protein 15 homolog	Utp15		Y	12	0.99137	81.974	20.9545	5.84591e-05	NaN	0	0	114260000	____MAGYKPVAIQTYPVLGEKITQDTLYWN	4	12
Q8C7V3	U3 small nucleolar RNA-associated protein 15 homolog	Utp15		T	20	0.970628	81.974	17.7038	5.84591e-05	NaN	0	0	114260000	KPVAIQTYPVLGEKITQDTLYWNNYKTPVQI	4	20
Q8C7V3	U3 small nucleolar RNA-associated protein 15 homolog	Utp15		T	23	0.791575	81.974	7.06877	5.84591e-05	NaN	0	0	114260000	AIQTYPVLGEKITQDTLYWNNYKTPVQIKEF	4	23
P20152	Vimentin	Vim		S	55	0.928414	177.93	11.1357	0.000908999	0.061426	24002000	0	0	LGSALRPSTSRSLYSSSPGGAYVTRSSAVRL	1	5
P20152	Vimentin	Vim		S	419	0.768314	223.06	5.27836	2.68976e-13	0.0048898	17400000	0	0	LEGEESRISLPLPTFSSLNLRETNLESLPLV	1	9
P20152	Vimentin	Vim		T	426	0.930654	96.455	11.2779	0.00983544	0.0041629	13506000	0	0	ISLPLPTFSSLNLRETNLESLPLVDTHSKRT	1	2
Q9D1C8	Vacuolar protein sorting-associated protein 28 homolog	Vps28		Y	21	1	93.561	79.07	0.00965149	NaN	0	595720000	0	PATPGVGAPGNKPELYEEVKLYKNAREREKY	2	4
Q9D1C8	Vacuolar protein sorting-associated protein 28 homolog	Vps28		Y	27	1	93.561	79.07	0.00965149	NaN	0	595720000	0	GAPGNKPELYEEVKLYKNAREREKYDNMAEL	2	10
Q3UR50	von Willebrand factor A domain-containing protein 5B2	Vwa5b2		T	121	0.743471	55.881	7.76631	0.0107006	NaN	0	1045900	0	LVLNLAQARSTLVLPTGLVAAAGTMTVTLCS	2	7
B2RT41		Zfc3h1		T	1111	0.436854	91.858	0	0.0127618	NaN	0	0	0	KLYSRADSLKQLILKTTTGTTEKVLHGQEIS		11
B2RT41		Zfc3h1		T	1112	0.436854	91.858	0	0.0127618	NaN	0	0	0	LYSRADSLKQLILKTTTGTTEKVLHGQEISV		12
B2RT41		Zfc3h1		T	1116	0.98903	91.858	20.0172	0.0127618	NaN	0	6027200	0	ADSLKQLILKTTTGTTEKVLHGQEISVDVDF	2	16
H3BLK8	Zinc finger homeobox protein 4	Zfhx4		T	1421	0.951552	64.522	13.983	0.0127241	NaN	0	130420000	0	QKLQIHSQYHAIRAATMCTLCQRSFRTFQAL	2	18
H3BLK8	Zinc finger homeobox protein 4	Zfhx4		T	1424	0.954511	64.522	16.9714	0.0127241	NaN	0	130420000	0	QIHSQYHAIRAATMCTLCQRSFRTFQALKKH	2	21
Q2TL60	Zinc finger protein 667	Znf667		T	112	1	104.43	65.7132	0.00862122	NaN	0	0	3112400	PNSCHKSGPSICEKPTSSQQKVPTEKAKHNK	3	2
Q2TL60	Zinc finger protein 667	Znf667		S	113	1	104.43	66.9527	0.00862122	NaN	0	0	3112400	NSCHKSGPSICEKPTSSQQKVPTEKAKHNKS	3	3
Q2TL60	Zinc finger protein 667	Znf667		S	114	1	104.43	66.9527	0.00862122	NaN	0	0	3112400	SCHKSGPSICEKPTSSQQKVPTEKAKHNKSS	3	4
A0A1Y7VLQ2				Y	155	0.440046	71.418	0	0.00771025	NaN	0	0	0	GAVIDGDTVSLVERKYSHYCLPPRTPAAGPG		1
A0A1Y7VLQ2				Y	158	0.440046	71.418	0	0.00771025	NaN	0	0	0	IDGDTVSLVERKYSHYCLPPRTPAAGPGQGT		4
A0A0J9YTU2				T	164	0.775268	69.435	6.32025	0.00691099	NaN	1895800	0	0	VKVEMAEPILMTSMATDWLRVPKEDHVDRRM	1	16
A0A1D5RMI8				Y	549	1	89.698	69.8117	0.0101539	NaN	0	14754000	0	GTVAVPDSKKQVAEPYILYRGLDISDCPLPT	2	7
A0A1D5RMI8				Y	552	1	89.698	69.8117	0.0101539	NaN	0	14754000	0	AVPDSKKQVAEPYILYRGLDISDCPLPTVKS	2	10
